# Supplementary material for: iTRAQ-based quantitative proteomic and physiological analysis of the response to N deficiency and the compensation effect in rice
Source: BMC Genomics. 2019 Aug 28;20:681. doi: 10.1186/s12864-019-6031-4 (PMC6714431; doi:10.1186/s12864-019-6031-4)
Supplement: Supplementary file 1 — Table S1. Proteins identified and quantified in experiments 1. (XLSX 222 kb) [file 12864_2019_6031_MOESM1_ESM.xlsx]

## Sheet: Proteins
Accession	Description	# PSMs	# Unique Peptides	# AAs	MW [kDa]	calc. pI	Score Sequest HT: Sequest HT	Abundances (Grouped): F1, 114	Abundances (Grouped): F1, 115	Abundances (Grouped): F1, 116	Abundances (Grouped): F1, 117
I1QWG3	Uncharacterized protein OS=Oryza glaberrima PE=3 SV=1	747	25	484	53.7	6.8	2117.23	94.4	84.7	125.7	95.2
A0A0P0WP33	Phosphoglycerate kinase OS=Oryza sativa subsp. japonica GN=Os05g0496200 PE=3 SV=1	387	24	484	50.1	6.73	1238.57	125.9	104.6	102	67.5
P12085	ATP synthase subunit beta, chloroplastic OS=Oryza sativa subsp. japonica GN=atpB PE=1 SV=2	637	20	498	53.9	5.5	1925.75	99.6	103	93.9	103.5
P93431	Ribulose bisphosphate carboxylase/oxygenase activase, chloroplastic OS=Oryza sativa subsp. japonica GN=RCA PE=1 SV=2	508	22	466	51.4	5.62	1366.86	112.4	91.9	110.5	85.2
I1PU83	Uncharacterized protein OS=Oryza glaberrima PE=3 SV=1	233	22	689	73.5	5.26	676.08	98.1	103	96	102.9
P0C2Z5	ATP synthase subunit alpha, chloroplastic OS=Oryza sativa subsp. indica GN=atpA PE=3 SV=1	422	21	507	55.6	6.25	1211.11	99.5	101	97.8	101.6
A0A0P0WKD6	Os05g0291700 protein OS=Oryza sativa subsp. japonica GN=Os05g0291700 PE=4 SV=1	202	28	495	52.3	6.47	576.58	103	111.8	88.6	96.6
Q01859	ATP synthase subunit beta, mitochondrial OS=Oryza sativa subsp. japonica GN=ATPB PE=1 SV=2	161	2	552	58.9	6.37	496.56	99.2	96.9	105.8	98.2
I1PLW8	Glyceraldehyde-3-phosphate dehydrogenase OS=Oryza glaberrima PE=3 SV=1	289	13	412	43.9	8.21	930.59	112.1	101.7	110	76.3
Q0JKB4	ATP synthase subunit beta OS=Oryza sativa subsp. japonica GN=Os01g0685800 PE=3 SV=1	156	1	557	59.4	6.55	484.26	97.5	102.2	100.3	100
B8BNQ4	Uncharacterized protein OS=Oryza sativa subsp. indica GN=OsI_37876 PE=3 SV=1	104	11	1412	156.8	6.98	269.21	118.8	93	116.6	71.7
I1P765	Glyceraldehyde-3-phosphate dehydrogenase OS=Oryza glaberrima PE=3 SV=1	259	18	451	47.9	6.84	740.66	109.3	98.8	114	77.8
A2YG12	Uncharacterized protein OS=Oryza sativa subsp. indica GN=OsI_24055 PE=3 SV=1	145	23	676	72.5	5.72	388.47	98.5	102.2	95.5	103.8
B8BP25	Uncharacterized protein OS=Oryza sativa subsp. indica GN=OsI_37938 PE=3 SV=1	156	18	715	76.2	5.26	442.07	109.8	92.2	113.3	84.7
Q10CE4	Peroxisomal (S)-2-hydroxy-acid oxidase GLO1 OS=Oryza sativa subsp. japonica GN=GLO1 PE=1 SV=1	215	11	369	40.4	8.47	633.96	89.2	105	91.4	114.4
Q2QSR7	Os12g0420200 protein OS=Oryza sativa subsp. japonica GN=LOC_Os12g23180 PE=4 SV=2	194	17	376	41.5	8.53	623.73	98	101.3	99.6	101.1
I1PYX1	Uncharacterized protein OS=Oryza glaberrima PE=3 SV=1	107	28	601	64	5.67	298.52	101.5	96.1	104	98.3
I1QWF7	Photosystem II CP47 reaction center protein OS=Oryza glaberrima GN=19493657 PE=3 SV=1	165	11	508	56.2	6.54	533.93	89.9	102.1	103.7	104.2
I1Q3J5	Fructose-bisphosphate aldolase OS=Oryza glaberrima PE=3 SV=1	161	13	387	41.4	7.56	520.61	96.3	99.6	100.3	103.8
A2ZJH7	Uncharacterized protein OS=Oryza sativa subsp. indica GN=OsI_37967 PE=3 SV=1	101	14	578	61.1	5.21	311.5	99.4	99	97	104.7
Q0IWS0	Os10g0492300 protein OS=Oryza sativa subsp. japonica GN=Os10g0492300 PE=4 SV=1	124	4	427	46	5.95	395.81	107.5	101.2	104.1	87.2
I1P698	Uncharacterized protein OS=Oryza glaberrima PE=3 SV=1	84	8	936	103.8	6.55	232.33	105.7	97.9	103.6	92.9
I1Q848	Uncharacterized protein OS=Oryza glaberrima PE=3 SV=1	233	12	369	40.2	8.48	638.15	95	101.8	97.6	105.5
A2WLD9	Uncharacterized protein OS=Oryza sativa subsp. indica GN=OsI_00648 PE=4 SV=1	65	34	815	89.8	5.15	171.65	119.1	90.6	112.6	77.7
I1PY62	Malate dehydrogenase OS=Oryza glaberrima PE=3 SV=1	86	5	340	35.4	8.1	269.15	98.8	96.7	105.8	98.7
I1QY31	Fructose-bisphosphate aldolase OS=Oryza glaberrima PE=3 SV=1	264	15	388	42	6.8	798.32	94.8	97.4	106.6	101.2
B8AJX7	Serine hydroxymethyltransferase OS=Oryza sativa subsp. indica GN=OsI_13440 PE=3 SV=1	129	14	513	56.4	8.34	369.37	92.7	100.5	107.8	99
B8AEQ9	Elongation factor Tu OS=Oryza sativa subsp. indica GN=OsI_07899 PE=3 SV=1	91	18	511	55.5	6.01	236.68	117.1	95.1	112	75.8
Q5Z974	ATP-dependent zinc metalloprotease FTSH 1, chloroplastic OS=Oryza sativa subsp. japonica GN=FTSH1 PE=2 SV=1	104	19	686	72.7	5.69	326.55	97.5	99.4	98.6	104.4
B8A8L8	Uncharacterized protein OS=Oryza sativa subsp. indica GN=OsI_02088 PE=4 SV=1	370	15	333	34.9	6.32	1088.14	95.8	110.8	83.6	109.8
B8B7P6	Uncharacterized protein OS=Oryza sativa subsp. indica GN=OsI_25096 PE=3 SV=1	121	12	280	29.2	5.74	344.99	100	99.9	90.6	109.5
I1PZA0	Uncharacterized protein OS=Oryza glaberrima PE=4 SV=1	151	17	742	80	6.57	460.85	88.1	88	118.2	105.7
A2WPC2	Dihydrolipoyl dehydrogenase OS=Oryza sativa subsp. indica GN=OsI_01694 PE=3 SV=1	90	11	467	48.3	6.73	273.08	95.7	96.6	112.4	95.3
I1PFY8	Malate dehydrogenase OS=Oryza glaberrima PE=3 SV=1	122	14	354	37	7.96	350.65	102.9	97.2	110.7	89.3
B8BHM5	Uncharacterized protein OS=Oryza sativa subsp. indica GN=OsI_34144 PE=4 SV=1	104	1	448	48.2	5.78	318.72	108.6	101.1	101.7	88.6
I1R7Y8	Uncharacterized protein OS=Oryza glaberrima PE=4 SV=1	79	18	304	31.6	4.79	224.84	94.8	102.7	94.2	108.4
I1QR41	Uncharacterized protein OS=Oryza glaberrima PE=4 SV=1	98	21	469	51.6	5.59	278.93	86.5	103.8	97.9	111.8
A2ZLC1	Elongation factor Ts, mitochondrial OS=Oryza sativa subsp. indica GN=EFTS PE=3 SV=1	55	16	1123	121	4.7	141.05	99.4	95.4	103.5	101.7
B8A7P7	Uncharacterized protein OS=Oryza sativa subsp. indica GN=OsI_04777 PE=4 SV=1	79	20	609	63.5	5.16	210.62	110.2	110.6	95.9	83.3
A2X1X4	Uncharacterized protein OS=Oryza sativa subsp. indica GN=OsI_06200 PE=4 SV=1	95	9	225	23.1	6.58	295.81	118.7	98.5	104	78.9
Q69UU3	Os07g0108300 protein OS=Oryza sativa subsp. japonica GN=P0585H11.115 PE=2 SV=1	90	14	485	53.6	7.9	268.04	102.2	94.6	116.5	86.7
I1Q912	Uncharacterized protein OS=Oryza glaberrima PE=4 SV=1	101	13	392	40.9	8.07	356	106.4	103.3	104.5	85.8
P0C522	ATP synthase subunit alpha, mitochondrial OS=Oryza sativa subsp. japonica GN=ATPA PE=1 SV=1	108	16	509	55.3	6.1	296.9	94.9	94.4	112	98.7
A2XAI5	Uncharacterized protein OS=Oryza sativa subsp. indica GN=OsI_09267 PE=3 SV=1	57	18	598	61.8	8.1	150.23	88.8	97.9	114.1	99.2
P14655	Glutamine synthetase, chloroplastic OS=Oryza sativa subsp. japonica GN=GLN2 PE=1 SV=1	155	12	428	46.6	6.34	446.65	99.9	97.8	106	96.4
I1NQ57	Malate dehydrogenase OS=Oryza glaberrima PE=3 SV=1	69	5	340	35.4	8.56	214.78	96.2	99.4	102	102.4
I1PEZ3	Uncharacterized protein OS=Oryza glaberrima PE=3 SV=1	84	18	582	62.9	5.63	247.82	90.5	98	96.3	115.2
Q5JNB0	Cysteine synthase OS=Oryza sativa subsp. japonica GN=Os01g0978100 PE=2 SV=1	76	12	394	41.8	6.7	236.24	110	95	109.2	85.7
Q0DX85	Os02g0768600 protein (Fragment) OS=Oryza sativa subsp. japonica GN=Os02g0768600 PE=4 SV=1	97	19	294	33	5.82	249.43	96.8	109	85.3	109
Q6YU90	Os02g0101500 protein OS=Oryza sativa subsp. japonica GN=B1370C05.18-1 PE=2 SV=1	97	16	386	42	7.02	279.26	92.8	94.7	103	109.4
I1QJX3	Uncharacterized protein OS=Oryza glaberrima PE=3 SV=1	123	13	402	44.2	8.12	362.07	95.9	87.9	118.9	97.3
Q69SV0	Probable L-ascorbate peroxidase 8, chloroplastic OS=Oryza sativa subsp. japonica GN=APX8 PE=1 SV=2	73	1	478	51.2	5.53	229.44	107.8	102.2	97.8	92.2
A2YLT1	Uncharacterized protein OS=Oryza sativa subsp. indica GN=OsI_26177 PE=3 SV=1	134	10	358	39.6	8.57	409.06	100.4	100	98	101.5
B8AIH2	Phosphoglycerate kinase OS=Oryza sativa subsp. indica GN=OsI_06015 PE=3 SV=1	54	9	402	42.1	5.86	146.97	110.4	97	97.1	95.4
A2WUC5	Glycine cleavage system P protein OS=Oryza sativa subsp. indica GN=OsI_03474 PE=3 SV=1	57	5	1033	111.4	6.92	155.42	90.6	78.8	146.7	83.9
I1Q3M1	Glycine cleavage system P protein OS=Oryza glaberrima PE=3 SV=1	55	4	1032	111.5	6.81	154.86	94.1	75.9	153.6	76.5
B8A7P4	Uncharacterized protein OS=Oryza sativa subsp. indica GN=OsI_04768 PE=4 SV=1	66	13	317	35	9.06	146.11	104.4	106.4	93.6	95.5
Q7XMK5	OSJNBb0039L24.13 protein OS=Oryza sativa subsp. japonica GN=Os04g0533300 PE=2 SV=1	65	16	206	22.4	5.5	220.5	124.5	89.6	117.3	68.5
A2WXD9	Uncharacterized protein OS=Oryza sativa subsp. indica GN=OsI_04589 PE=4 SV=1	122	8	268	27.9	6.87	397.59	104.9	100.8	104.8	89.6
I1PYT7	Uncharacterized protein OS=Oryza glaberrima PE=4 SV=1	92	9	362	40	8.51	277.9	96.1	96.3	106.1	101.6
O22386	50S ribosomal protein L12, chloroplastic OS=Oryza sativa subsp. japonica GN=RPL12-2 PE=2 SV=2	90	6	185	18.6	5.43	257	100.4	99	83	117.6
P83646	Oxygen-evolving enhancer protein 3, chloroplastic OS=Oryza sativa subsp. indica GN=OsI_025465 PE=1 SV=2	146	12	217	23	9.8	457.43	96.6	111.7	73.6	118.1
B8AJE7	Uncharacterized protein OS=Oryza sativa subsp. indica GN=OsI_07630 PE=3 SV=1	68	1	457	49.1	5.52	214.24	108.1	103.9	92.6	95.4
A2Z2G1	Uncharacterized protein OS=Oryza sativa subsp. indica GN=OsI_31797 PE=3 SV=1	42	1	699	80.2	5.06	120.93	111.2	88.1	121	79.7
I1R5Q4	Ribulose bisphosphate carboxylase small chain OS=Oryza glaberrima PE=3 SV=1	280	7	182	20.5	8.85	728.67	109.4	97.4	86.9	106.3
A2Z8U8	Uncharacterized protein OS=Oryza sativa subsp. indica GN=OsI_34142 PE=4 SV=1	38	19	902	99.3	6.3	109.74	103.7	91.9	115.6	88.7
Q07078	Heat shock protein 81-3 OS=Oryza sativa subsp. japonica GN=HSP81-3 PE=1 SV=2	42	1	699	80.1	5.06	120.93
Q8GTK4	Os07g0141400 protein OS=Oryza sativa subsp. japonica GN=OJ1351_C05.112 PE=2 SV=1	190	11	254	26.9	8.5	561.06	94.9	110.9	86	108.2
I1PPF2	Uncharacterized protein OS=Oryza glaberrima PE=3 SV=1	77	13	353	38.2	8.46	236.15	104.5	105.4	95.8	94.2
Q0JPA6	Salt stress root protein RS1 OS=Oryza sativa subsp. japonica GN=Os01g0233000 PE=2 SV=1	78	15	204	21.8	4.92	247.99	111.1	88.6	110.9	89.4
I1PQ18	Aminomethyltransferase OS=Oryza glaberrima PE=3 SV=1	67	15	410	44.1	8.31	206.3	103.3	93.5	120.5	82.7
A2YUR3	Uncharacterized protein OS=Oryza sativa subsp. indica GN=OsI_29063 PE=4 SV=1	90	10	309	32	6.16	286.25	102.3	106.7	93.3	97.7
A2ZMY2	Cysteine synthase OS=Oryza sativa subsp. indica GN=OsI_39190 PE=3 SV=1	68	14	408	43.5	8.69	199.83	116.1	105.6	89.1	89.1
A2WT25	Carbonic anhydrase OS=Oryza sativa subsp. indica GN=OsI_03015 PE=3 SV=1	148	9	273	29.2	8.15	564.18	130.9	86.5	116.6	66
I1NWC3	Ferredoxin--NADP reductase OS=Oryza glaberrima PE=3 SV=1	119	8	376	41.5	8.31	353.19	96.2	96.3	104.4	103.2
I1QKG1	Superoxide dismutase [Cu-Zn] OS=Oryza glaberrima PE=3 SV=1	93	9	211	21.3	6.25	337	110.8	95.7	100.8	92.6
Q0J709	ACT domain-containing protein DS12, chloroplastic OS=Oryza sativa subsp. japonica GN=Os08g0242700 PE=4 SV=2	88	10	283	30.3	6.09	260.51	102.1	103.9	94.1	99.9
I1PHZ3	Cytochrome f OS=Oryza glaberrima GN=19493583 PE=3 SV=1	83	12	320	35.4	8.91	272.51	101.6	95.9	99.9	102.6
A2YM28	Thiamine thiazole synthase, chloroplastic OS=Oryza sativa subsp. indica GN=THI1 PE=3 SV=1	57	13	353	37	5.69	141.91	125.9	57.3	130.5	86.3
A2YIS2	Uncharacterized protein OS=Oryza sativa subsp. indica GN=OsI_25124 PE=4 SV=1	55	11	405	44.7	10.54	164.45	99.6	98.1	102.4	99.9
Q8GRU9	Phosphoribulokinase OS=Oryza sativa subsp. indica GN=OsI_08574 PE=2 SV=1	145	10	403	44.8	6.02	420.98	95.9	100.5	97.5	106
A2X0J1	Uncharacterized protein OS=Oryza sativa subsp. indica GN=OsI_05726 PE=4 SV=1	46	14	240	27.3	6.93	123.45	102.4	101.5	100.6	95.5
A2ZD01	Chlorophyll a-b binding protein, chloroplastic OS=Oryza sativa subsp. indica GN=OsI_35663 PE=3 SV=1	105	9	283	30.3	5.71	390.16	102.9	104.9	75.6	116.6
Q84PB4	Chloroplast photosystem I reaction center subunit II-like protein OS=Oryza sativa subsp. japonica GN=Os08g0560900 PE=2 SV=1	198	8	203	22	9.7	554.22	93.2	111	85	110.7
A2ZFY8	Uncharacterized protein OS=Oryza sativa subsp. indica GN=OsI_36693 PE=4 SV=1	50	10	270	28.2	8.43	157.98	98.7	112.1	85.6	103.6
Q6KAJ2	Aspartate aminotransferase OS=Oryza sativa subsp. japonica GN=Os02g0797500 PE=2 SV=1	58	14	458	50.3	8.09	157.15	87.2	102	95.8	115
A0A0P0WH35	Os05g0110300 protein (Fragment) OS=Oryza sativa subsp. japonica GN=Os05g0110300 PE=4 SV=1	57	11	314	33.5	9.04	155.57	92.6	110.8	88.4	108.2
I1PF71	Glucose-1-phosphate adenylyltransferase OS=Oryza glaberrima PE=3 SV=1	49	18	511	55.4	7.37	117.57	95.8	95.3	109.2	99.7
I1QJW3	Uncharacterized protein OS=Oryza glaberrima PE=3 SV=1	38	3	699	80.1	5.06	109.52	119	85.4	124.1	71.5
B8AXU6	Uncharacterized protein OS=Oryza sativa subsp. indica GN=OsI_19812 PE=3 SV=1	55	16	414	44.9	8.59	163.24	93.5	103.2	95.4	107.8
B8AD93	Uncharacterized protein OS=Oryza sativa subsp. indica GN=OsI_00389 PE=3 SV=1	68	8	253	27	5.49	239.04	90.9	105.2	93.9	110
B8AI07	Uncharacterized protein OS=Oryza sativa subsp. indica GN=OsI_08794 PE=4 SV=1	50	15	746	80.2	9.06	154.41	104.2	109	99	87.8
Q7XDC8	Malate dehydrogenase, cytoplasmic OS=Oryza sativa subsp. japonica GN=Os10g0478200 PE=1 SV=3	65	12	332	35.5	6.09	166.23	81.9	95.6	102.4	120.1
I1PA01	Uncharacterized protein OS=Oryza glaberrima PE=3 SV=1	43	6	650	71.1	5.21	107.06	96.2	87.4	127.2	89.2
A2X7C5	Succinate--CoA ligase [ADP-forming] subunit beta, mitochondrial OS=Oryza sativa subsp. indica GN=OsI_08117 PE=3 SV=1	42	19	422	45.1	6.32	102.73	94.5	93.6	114.7	97.2
I1QUZ5	Uncharacterized protein OS=Oryza glaberrima PE=4 SV=1	62	15	469	51.6	5.69	146.24	95	105.8	83.5	115.8
A2XF65	Uncharacterized protein OS=Oryza sativa subsp. indica GN=OsI_11006 PE=3 SV=1	78	11	211	22.7	5.85	252.62	110.3	94.5	82.1	113.1
A2XZE6	Peptidyl-prolyl cis-trans isomerase OS=Oryza sativa subsp. indica GN=OsI_18093 PE=3 SV=1	72	9	250	26.6	9.29	177.7	95.8	110.1	88.2	105.9
B8B6B6	Uncharacterized protein OS=Oryza sativa subsp. indica GN=OsI_27453 PE=3 SV=1	80	8	251	27.1	5.36	217.45	100.8	96.7	106.9	95.5
I1PJL5	Uncharacterized protein OS=Oryza glaberrima PE=3 SV=1	100	11	392	42.2	6.09	238.42	95.2	101.1	102.3	101.4
B8AJ36	Uncharacterized protein OS=Oryza sativa subsp. indica GN=OsI_07554 PE=4 SV=1	98	10	263	28.3	6	310.29	98.4	101.5	96.6	103.5
Q5N725	Fructose-bisphosphate aldolase 3, cytoplasmic OS=Oryza sativa subsp. japonica GN=FBA3 PE=2 SV=1	61	2	358	38.8	8.16	192.37	90.8	90.7	108.7	109.8
A2XVY3	Elongation factor G, chloroplastic OS=Oryza sativa subsp. indica GN=OsI_16800 PE=3 SV=1	35	18	774	84.9	5.6	94.39	107.5	90	118.5	84
I1NTN8	Uncharacterized protein OS=Oryza glaberrima PE=3 SV=1	63	10	339	37	5.77	177.08	98.1	93.6	118.7	89.7
A2Z3W4	Uncharacterized protein OS=Oryza sativa subsp. indica GN=OsI_32329 PE=4 SV=1	26	18	883	94.2	5.38	69.95	113.4	89.2	120.3	77.2
Q6K9T1	Oligopeptidase A-like OS=Oryza sativa subsp. japonica GN=Os02g0830100 PE=2 SV=1	31	2	770	86.2	6.07	76.14	95.4	94.3	108.2	102
A2Z3G7	Uncharacterized protein OS=Oryza sativa subsp. indica GN=OsI_32171 PE=3 SV=1	72	9	304	32.4	7.36	236.27	101.9	98.5	108.1	91.5
I1P5U5	Uncharacterized protein OS=Oryza glaberrima PE=3 SV=1	31	1	791	87.8	6.16	75.83	101.9	98.7	98.7	100.6
I1PVH5	Fructose-bisphosphate aldolase OS=Oryza glaberrima PE=3 SV=1	60	2	358	38.9	7.33	188.4	110.9	90.2	105.2	93.6
I1R2A1	Uncharacterized protein OS=Oryza glaberrima PE=3 SV=1	44	2	649	71.1	5.21	107.08	96.2	87.6	117.2	99
A2XUU7	Glyceraldehyde-3-phosphate dehydrogenase OS=Oryza sativa subsp. indica GN=OsI_16384 PE=3 SV=1	73	3	385	42	6.87	221.21	101.8	98.5	102.9	96.8
A2XPB4	Uncharacterized protein OS=Oryza sativa subsp. indica GN=OsI_14427 PE=3 SV=1	47	5	584	61.3	5.47	136.28	103.2	97.7	98.1	101
I1P782	Catalase OS=Oryza glaberrima PE=3 SV=1	80	12	496	57.1	7.42	224.17	96	90.5	106.5	107
B8AVV2	Uncharacterized protein OS=Oryza sativa subsp. indica GN=OsI_16423 PE=4 SV=1	61	7	365	39.5	6.61	185.97	98.7	98.9	101.1	101.3
I1Q0A7	Uncharacterized protein OS=Oryza glaberrima PE=3 SV=1	43	9	252	26.3	8.02	143.74	87.9	100.8	84.6	126.7
I1PCP0	Uncharacterized protein OS=Oryza glaberrima PE=3 SV=1	42	12	326	34.9	5.03	121.94	95.7	103.1	95.2	106.1
Q84NN4	Thioredoxin-like protein CDSP32, chloroplastic OS=Oryza sativa subsp. japonica GN=CDSP32 PE=2 SV=1	32	13	301	32.1	6.73	76.74	111.5	85.9	119.9	82.8
B8AEK7	Uncharacterized protein OS=Oryza sativa subsp. indica GN=OsI_06478 PE=4 SV=1	37	1	587	63.8	8.53	94.21	101.2	102.5	101	95.3
Q6F362	Histone H2B.9 OS=Oryza sativa subsp. japonica GN=H2B.9 PE=3 SV=1	90	4	152	16.2	10.05	261.53	96.8	104.8	110.4	88.1
I1QBJ9	Chlorophyll a-b binding protein, chloroplastic OS=Oryza glaberrima PE=3 SV=1	91	12	290	31.3	5.5	247	95.1	112.5	90.9	101.6
B9FSC3	Os06g0232200 protein OS=Oryza sativa subsp. japonica GN=Os06g0232200 PE=3 SV=1	46	16	397	42.2	6.65	108.62	95.1	99.1	102.9	102.9
I1QF99	Glyceraldehyde-3-phosphate dehydrogenase OS=Oryza glaberrima PE=3 SV=1	76	3	348	37.4	6.57	228.11	96	104.5	95.9	103.6
Q6EUK5	Os02g0234500 protein OS=Oryza sativa subsp. japonica GN=Os02g0234500 PE=2 SV=1	34	1	587	63.8	8.53	90.75	100.9	98.4	101	99.7
B8AHM8	Uncharacterized protein OS=Oryza sativa subsp. indica GN=OsI_08713 PE=3 SV=1	42	4	382	41.5	9.77	112.32	103	96.6	118.4	82
I1PQF5	Plasma membrane ATPase OS=Oryza glaberrima PE=3 SV=1	25	11	951	104.8	6.79	65.67	87.4	82.8	140.5	89.2
P49398	40S ribosomal protein S4 OS=Oryza sativa subsp. japonica GN=RPS4 PE=2 SV=3	35	1	265	29.8	10.13	95.98	102.3	92.5	100.7	104.5
A2YVG3	Uncharacterized protein OS=Oryza sativa subsp. indica GN=OsI_29320 PE=3 SV=1	39	7	256	28.8	4.84	108.7	102.1	92.5	109.7	95.7
A2Z925	Uncharacterized protein OS=Oryza sativa subsp. indica GN=OsI_34214 PE=4 SV=1	53	8	236	24.5	7.55	122.58	102.9	106.1	79.3	111.7
I1Q0A3	Uncharacterized protein OS=Oryza glaberrima PE=4 SV=1	92	8	265	28.9	9.94	297.32	106.8	103.2	103.3	86.8
I1NKA5	Histone H2B OS=Oryza glaberrima PE=3 SV=1	85	3	155	16.8	10.02	247.25	88.6	103.2	112.8	95.4
I1PSP2	Dihydrolipoyl dehydrogenase OS=Oryza glaberrima PE=3 SV=1	48	6	504	52.9	7.53	139.62	94.6	98.8	110.4	96.1
A2Z9L8	Uncharacterized protein OS=Oryza sativa subsp. indica GN=OsI_34428 PE=3 SV=1	43	11	241	25.7	5.52	113.2	99.1	98.7	94.3	107.8
A2XG06	Uncharacterized protein OS=Oryza sativa subsp. indica GN=OsI_11307 PE=4 SV=1	38	13	402	43.3	4.79	99.56	98.7	95.6	109.6	96
Q6H667	Os02g0643500 protein OS=Oryza sativa subsp. japonica GN=Os02g0643500 PE=2 SV=1	42	9	277	28.9	8.73	117.81	97.8	103.5	95.8	102.9
Q6Z7B0	Heat shock 70 kDa protein BIP1 OS=Oryza sativa subsp. japonica GN=BIP1 PE=1 SV=1	38	17	665	73.3	5.19	86.34	95.4	93	107.9	103.7
Q10I42	HAD-superfamily hydrolase, subfamily IA, variant 3 containing protein, expressed OS=Oryza sativa subsp. japonica GN=Os03g0565200 PE=4 SV=1	57	12	320	33.7	8.07	153.51	102.7	98.8	106.8	91.7
I1PGU1	Uncharacterized protein OS=Oryza glaberrima PE=3 SV=1	40	1	649	71.3	5.21	99.37	80	98.3	117.9	103.9
B8B9L3	Uncharacterized protein OS=Oryza sativa subsp. indica GN=OsI_30287 PE=4 SV=1	45	14	433	47	7.3	108.53	88.6	93	111.2	107.1
B8BD60	Uncharacterized protein OS=Oryza sativa subsp. indica GN=OsI_30469 PE=4 SV=1	42	9	319	34	5.03	130.07	113.7	95.3	105.4	85.6
A2XCU8	Uncharacterized protein OS=Oryza sativa subsp. indica GN=OsI_10133 PE=3 SV=1	29	16	555	60.2	7.61	75.08	89.9	104.1	94.9	111.1
B8AF09	Glyceraldehyde-3-phosphate dehydrogenase OS=Oryza sativa subsp. indica GN=OsI_07948 PE=3 SV=1	62	3	356	38.5	7.17	196.2	90.7	102.5	107.8	99
I1P4R6	Uncharacterized protein OS=Oryza glaberrima PE=3 SV=1	32	9	679	72.9	5.68	76.41	96.3	97.8	104.7	101.2
P29545	Elongation factor 1-beta OS=Oryza sativa subsp. japonica GN=Os07g0662500 PE=1 SV=3	41	7	224	23.8	4.77	120.04	92.2	106.9	89.4	111.5
B8BAB3	Uncharacterized protein OS=Oryza sativa subsp. indica GN=OsI_29072 PE=4 SV=1	45	9	427	46.6	4.98	106.27	103.3	106.4	91.8	98.5
I1NN05	40S ribosomal protein S4 OS=Oryza glaberrima PE=3 SV=1	33	1	265	29.8	10.13	85.09	97.9	96.6	107.1	98.4
A2Z2J3	60S ribosomal protein l9 OS=Oryza sativa subsp. indica GN=OsI_31831 PE=2 SV=1	34	9	190	21.3	9.61	108.5	94.8	100.2	96.7	108.2
A2Z0D1	Uncharacterized protein OS=Oryza sativa subsp. indica GN=OsI_31052 PE=4 SV=1	53	10	274	29.2	7.27	151.21	99.6	101	102.2	97.2
A2YG06	Phosphoglycerate kinase OS=Oryza sativa subsp. indica GN=OsI_24050 PE=3 SV=1	71	4	401	42.3	6.61	227.82	101.8	89.4	112.6	96.2
I1QSV0	Uncharacterized protein OS=Oryza glaberrima PE=3 SV=1	31	7	479	51.4	5.99	72.75	92.5	94.6	104.4	108.5
B8BID6	Uncharacterized protein OS=Oryza sativa subsp. indica GN=OsI_34751 PE=3 SV=1	44	1	316	31.5	9.31	132.97	104.5	100.4	118.5	76.5
I1QW69	Uncharacterized protein OS=Oryza glaberrima PE=3 SV=1	44	1	320	31.9	9.31	133.74	110.1	98.4	111.5	80
B8BKA3	Uncharacterized protein OS=Oryza sativa subsp. indica GN=OsI_35959 PE=3 SV=1	35	7	309	32.6	9.38	111.29	106.4	97.9	123.6	72
B8B8K0	Uncharacterized protein OS=Oryza sativa subsp. indica GN=OsI_26859 PE=3 SV=1	29	6	251	27.6	4.7	93.24	96.2	104.5	91.1	108.1
Q6H443	Os09g0279500 protein OS=Oryza sativa subsp. japonica GN=Os09g0279500 PE=2 SV=1	49	8	245	26.7	8.41	146.15	96.8	106.9	91.8	104.6
A2X0V4	Uncharacterized protein OS=Oryza sativa subsp. indica GN=OsI_05839 PE=3 SV=1	34	12	414	47.1	5.67	89.72	108.7	93.5	115.9	81.9
I1Q0Z0	Uncharacterized protein OS=Oryza glaberrima PE=4 SV=1	55	8	272	29.7	7.96	134.35	109.4	99.7	93	97.9
A2YU91	Glucose-1-phosphate adenylyltransferase OS=Oryza sativa subsp. indica GN=OsI_28901 PE=3 SV=1	30	12	514	56.1	7.03	75.22	94.4	94.3	110.9	100.4
A2Y7L1	Uncharacterized protein OS=Oryza sativa subsp. indica GN=OsI_21028 PE=3 SV=1	66	3	179	18.2	6.34	176	102.5	101.4	73.2	122.9
P41095	60S acidic ribosomal protein P0 OS=Oryza sativa subsp. japonica GN=Os08g0130500 PE=1 SV=3	30	9	319	34.4	5.49	88.82	95	97.8	105.4	101.8
Q6L5I5	Mitochondrial outer membrane protein porin 2 OS=Oryza sativa subsp. japonica GN=VDAC2 PE=2 SV=1	40	8	280	29.6	8.65	113.67	99.6	104.4	99	97.1
A2X7K2	ATP-dependent Clp protease proteolytic subunit OS=Oryza sativa subsp. indica GN=OsI_08189 PE=3 SV=1	46	6	318	34.1	7.01	175.15	105.1	100.7	102.3	91.9
B8BCQ3	Uncharacterized protein OS=Oryza sativa subsp. indica GN=OsI_31743 PE=3 SV=1	31	16	794	89.6	5.05	75.34	103.9	95.7	109.9	90.5
B8ABA7	Uncharacterized protein OS=Oryza sativa subsp. indica GN=OsI_04213 PE=4 SV=1	49	14	559	60.7	5.6	113.14	86.4	95.7	100.1	117.8
I1QKT5	Photosystem II CP43 reaction center protein OS=Oryza glaberrima PE=3 SV=1	138	9	473	52	7.21	405.41	88.7	105	106.6	99.8
B8B107	Uncharacterized protein OS=Oryza sativa subsp. indica GN=OsI_24004 PE=3 SV=1	29	14	620	68.4	5.34	68.79	99.7	94.4	108.2	97.8
A2WLL2	Uncharacterized protein OS=Oryza sativa subsp. indica GN=OsI_00727 PE=4 SV=1	40	15	505	53.9	7.14	103.2	97	98	108.5	96.6
I1PD66	Chlorophyll a-b binding protein, chloroplastic OS=Oryza glaberrima PE=3 SV=1	209	5	263	28.5	5.91	527.62	94.2	103.6	68.9	133.4
I1QH01	Uncharacterized protein OS=Oryza glaberrima PE=4 SV=1	38	1	320	33.5	7.68	129.33	117.5	92.2	106.7	83.6
Q7XEQ3	40S ribosomal protein S17-4, putative, expressed OS=Oryza sativa subsp. japonica GN=Os10g0411800 PE=3 SV=1	36	5	141	16.4	10.14	88.8	95.9	103.2	95.8	105.1
A2Z468	Uncharacterized protein OS=Oryza sativa subsp. indica GN=OsI_32437 PE=4 SV=1	35	8	447	47.9	5.71	91.79	87.1	96.9	102	114
A2ZCE6	Protein disulfide-isomerase OS=Oryza sativa subsp. indica GN=OsI_35452 PE=3 SV=1	27	15	512	56.8	5.1	62.96	89.8	94.7	106.8	108.8
A2XE09	Uncharacterized protein OS=Oryza sativa subsp. indica GN=OsI_10555 PE=3 SV=1	30	10	263	27.9	10.61	60.1	97.3	103.3	96.9	102.5
Q10N21	L-ascorbate peroxidase 1, cytosolic OS=Oryza sativa subsp. japonica GN=APX1 PE=1 SV=1	44	8	250	27.1	5.66	131.99	94.8	95.4	101.7	108
I1QCG9	Uncharacterized protein OS=Oryza glaberrima PE=4 SV=1	32	8	404	42.2	8.78	94.47	100.5	98.4	104.3	96.8
A2WLL0	Uncharacterized protein OS=Oryza sativa subsp. indica GN=OsI_00725 PE=4 SV=1	34	7	303	33	6.8	93.48	99.2	104.7	98.3	97.8
Q69LA6	Probable pyridoxal 5'-phosphate synthase subunit PDX1.1 OS=Oryza sativa subsp. japonica GN=PDX11 PE=2 SV=1	29	11	318	33.7	6.89	73	99.7	91.1	113	96.2
I1PEX8	Uncharacterized protein OS=Oryza glaberrima PE=3 SV=1	45	1	260	29.1	4.88	137.95	103.2	98	102.8	96
B8B2A2	Uncharacterized protein OS=Oryza sativa subsp. indica GN=OsI_21538 PE=3 SV=1	26	8	446	47.9	5.57	74.24	96.9	99.9	94.9	108.2
A2XL95	Uncharacterized protein OS=Oryza sativa subsp. indica GN=OsI_13240 PE=3 SV=1	44	1	260	29.2	4.88	133.39	97.9	92.4	111.2	98.4
A2YIK9	Uncharacterized protein OS=Oryza sativa subsp. indica GN=OsI_25059 PE=4 SV=1	43	12	335	37.5	7.09	112.85	106.5	104	100.1	89.4
A2YXU4	Uncharacterized protein OS=Oryza sativa subsp. indica GN=OsI_30161 PE=3 SV=1	44	13	291	31.7	7.97	119.42	99.9	104.6	98.1	97.4
B8B2X2	Uncharacterized protein OS=Oryza sativa subsp. indica GN=OsI_24541 PE=4 SV=1	47	9	1485	163.6	7.43	129.69	98.4	106.4	89.9	105.3
I1QV68	Uncharacterized protein OS=Oryza glaberrima PE=3 SV=1	33	4	635	67	7.96	82.09	95.5	90.3	114.5	99.6
I1NZ48	Uncharacterized protein OS=Oryza glaberrima PE=4 SV=1	63	1	476	48.2	5.2	191.53	109.2	112.1	93.3	85.4
A0A0P0YB77	Os12g0541500 protein OS=Oryza sativa subsp. japonica GN=Os12g0541500 PE=4 SV=1	25	1	687	72.6	4.42	67.15
Q2R2W2	14-3-3-like protein GF14-D OS=Oryza sativa subsp. japonica GN=GF14D PE=1 SV=1	30	7	265	29.2	4.91	78.07	97	93.2	109.4	100.4
B8BJ56	Uncharacterized protein OS=Oryza sativa subsp. indica GN=OsI_35151 PE=3 SV=1	20	11	557	61.2	9.74	40.41	98.7	103.1	103.6	94.6
A2Z942	Uncharacterized protein OS=Oryza sativa subsp. indica GN=OsI_34233 PE=4 SV=1	51	11	171	18.6	6.14	143.51	124.9	93.4	108.8	72.9
I1P8M3	Uncharacterized protein OS=Oryza glaberrima PE=4 SV=1	62	11	277	29.4	9.17	155.46	101	101.4	104.6	93
A2XC62	Uncharacterized protein OS=Oryza sativa subsp. indica GN=OsI_09885 PE=3 SV=1	40	9	321	35.9	7.58	111.12	103.2	84.9	119.9	92
B8BNI2	Uncharacterized protein OS=Oryza sativa subsp. indica GN=OsI_37718 PE=4 SV=1	107	5	172	18.5	7.93	299.45	99.7	106	85.6	108.7
B8BB36	Uncharacterized protein OS=Oryza sativa subsp. indica GN=OsI_29378 PE=3 SV=1	29	15	499	53.3	7.01	69.24	92.3	92.6	118.9	96.2
A2X6N1	60S ribosomal protein L6 OS=Oryza sativa subsp. indica GN=OsI_07870 PE=3 SV=1	35	6	219	24.2	10.11	93.78	91.8	105.9	96.3	106
I1PA21	Histone H2B OS=Oryza glaberrima PE=3 SV=1	73	3	416	43.7	10.67	205.09	99.3	103.4	108.5	88.8
Q6H748	Chlorophyll a-b binding protein, chloroplastic OS=Oryza sativa subsp. japonica GN=P0026H03.3-1 PE=2 SV=1	83	2	269	29.2	7.56	256.87	96.1	100.1	74.8	129
A2XMW9	Uncharacterized protein OS=Oryza sativa subsp. indica GN=OsI_13894 PE=4 SV=1	32	6	817	90.2	9.86	96.57	97.1	97.8	102.3	102.8
A0A0P0XEB3	Os08g0266300 protein OS=Oryza sativa subsp. japonica GN=Os08g0266300 PE=4 SV=1	35	1	301	31.8	6.24	112.9	100	100.5	104.2	95.3
P0C2Z0	ATP synthase subunit b, chloroplastic OS=Oryza sativa subsp. japonica GN=atpF PE=3 SV=1	46	6	183	20.9	9.42	146.07	103.2	100.8	90.4	105.6
A2XDW2	Uncharacterized protein OS=Oryza sativa subsp. indica GN=OsI_10505 PE=3 SV=1	33	13	533	58.7	5.77	84.92	98.9	97.9	103.2	100
P0C2Z2	ATP synthase epsilon chain, chloroplastic OS=Oryza sativa subsp. indica GN=atpE PE=3 SV=1	60	7	137	15.2	5.1	176.1	106.4	103.1	93.5	97
A2X345	Uncharacterized protein OS=Oryza sativa subsp. indica GN=OsI_06628 PE=4 SV=1	62	2	476	48.3	5.15	183.35	109.4	111.1	92.3	87.1
A2XVZ1	NAD(P)H-quinone oxidoreductase subunit M, chloroplastic OS=Oryza sativa subsp. indica GN=ndhM PE=3 SV=1	28	10	220	25.6	5.74	69.3	99.1	102.9	95.5	102.4
I1PYK3	Nucleoside diphosphate kinase OS=Oryza glaberrima PE=3 SV=1	43	9	239	25.9	8.76	121.23	92.5	115.2	83.4	109
I1PG29	Obg-like ATPase 1 OS=Oryza glaberrima PE=3 SV=1	21	12	431	46.7	7.44	57.56	107.1	101.5	100.5	90.8
B8AI99	Uncharacterized protein OS=Oryza sativa subsp. indica GN=OsI_07299 PE=4 SV=1	28	10	1103	119.2	6	86.41	95.6	99.6	96.8	108
Q67W57	Os06g0646500 protein OS=Oryza sativa subsp. japonica GN=Os06g0646500 PE=2 SV=1	32	10	225	25.1	9.38	88.05	106.5	100.9	95.1	97.5
A2ZLS7	Uncharacterized protein OS=Oryza sativa subsp. indica GN=OsI_38771 PE=3 SV=1	39	11	261	28.2	10.99	102.07	93.2	95.8	104.8	106.2
B8AWT0	Uncharacterized protein OS=Oryza sativa subsp. indica GN=OsI_21033 PE=4 SV=1	24	10	437	45.4	7.5	74.35	101.6	102.7	100.1	95.6
A2YBK1	Uncharacterized protein OS=Oryza sativa subsp. indica GN=OsI_22484 PE=3 SV=1	36	12	549	59.3	6.8	100.74	94.9	96.6	108	100.5
I1PGY3	Uncharacterized protein OS=Oryza glaberrima PE=4 SV=1	49	6	119	11.9	9.99	135.6	112.3	102.4	79.5	105.8
Q8H4Q9	GTP-binding protein Rab6 OS=Oryza sativa subsp. japonica GN=OJ1457_D07.114 PE=4 SV=1	23	9	208	22.9	7.9	62.5	95.7	105.8	93.4	105.1
I1PU82	Uncharacterized protein OS=Oryza glaberrima PE=3 SV=1	32	3	380	40.9	9.76	82.85	98.7	92.1	131.6	77.6
I1PVJ3	Pyruvate, phosphate dikinase OS=Oryza glaberrima PE=3 SV=1	23	17	948	102.8	6.37	49.67	94.3	88.5	126.3	90.9
B8AYI6	Uncharacterized protein OS=Oryza sativa subsp. indica GN=OsI_20058 PE=4 SV=1	23	10	583	63.8	4.6	44.02	101.7	97.4	106.2	94.7
I1P5P0	Uncharacterized protein OS=Oryza glaberrima PE=3 SV=1	46	8	187	20.8	9.92	127.32	96.5	106.2	96.1	101.3
I1Q8T9	Uncharacterized protein OS=Oryza glaberrima PE=4 SV=1	42	9	246	25.9	5.19	123.61	99.4	104.9	95.4	100.3
I1P850	Elongation factor 1-alpha OS=Oryza glaberrima PE=3 SV=1	30	8	457	50.5	9.11	107.94	104.1	93.6	119.8	82.6
A0A0P0WUR5	Glucose-6-phosphate isomerase (Fragment) OS=Oryza sativa subsp. japonica GN=Os06g0256500 PE=3 SV=1	25	5	593	65	7.11	63.22	96	98.6	107.4	98.1
I1QH88	Uncharacterized protein OS=Oryza glaberrima PE=3 SV=1	18	11	608	66.8	7.58	53.39	99.7	95.6	108.5	96.3
A2XM21	Uncharacterized protein OS=Oryza sativa subsp. indica GN=OsI_13529 PE=3 SV=1	32	8	226	25	9.98	82.15	95.3	106.3	92.9	105.5
A2YH08	Uncharacterized protein OS=Oryza sativa subsp. indica GN=OsI_24473 PE=3 SV=1	20	15	837	95.3	4.98	42.55	99.5	92.2	113.4	94.9
I1PCF7	Uncharacterized protein OS=Oryza glaberrima PE=3 SV=1	20	15	978	108.9	6.76	52.76	104	98.1	101.1	96.8
A0A0P0XHD8	Histone H2B OS=Oryza sativa subsp. japonica GN=Os08g0490900 PE=3 SV=1	71	1	212	23.1	10.35	198.38	96.5	101.5	111.7	90.4
Q7G649	Expressed protein OS=Oryza sativa subsp. japonica GN=LOC_Os10g18340 PE=2 SV=1	31	7	165	16.5	4.78	73.81	74.8	108.3	67.3	149.5
Q6H6B9	Inositol-1-monophosphatase OS=Oryza sativa subsp. japonica GN=Os02g0169900 PE=2 SV=1	20	8	364	38.9	6.95	53.7	98.6	94.3	103.1	104
A2WWU2	Histone H2B.11 OS=Oryza sativa subsp. indica GN=H2B.11 PE=3 SV=1	70	1	139	15.4	10.02	196.7	103.7	99	109.8	87.5
I1R7V2	Uncharacterized protein OS=Oryza glaberrima PE=3 SV=1	30	6	350	39	9.58	80.87	108.2	91.6	120.4	79.8
B8B082	Uncharacterized protein OS=Oryza sativa subsp. indica GN=OsI_20751 PE=4 SV=1	24	12	381	40.9	8.72	63.5	96.1	105.8	88.7	109.4
I1P7B2	Uncharacterized protein OS=Oryza glaberrima PE=3 SV=1	31	9	224	24.9	5.72	76.59	95.1	105.1	85.7	114.1
B8BBS3	ATP synthase subunit d, mitochondrial OS=Oryza sativa subsp. indica GN=OsI_29610 PE=3 SV=1	28	10	169	19.7	5.26	72.58	109.7	99.3	100.4	90.5
B8ANR3	Outer envelope pore protein 24, chloroplastic OS=Oryza sativa subsp. indica GN=OEP24 PE=3 SV=1	19	9	224	24.2	9.23	66.68	104.5	103.1	102.1	90.4
Q69S39	Cytochrome b6-f complex iron-sulfur subunit, chloroplastic OS=Oryza sativa subsp. japonica GN=petC PE=1 SV=1	62	6	225	23.9	8.25	197.82	106.2	96.4	91.8	105.6
Q10RW9	Chaperonin OS=Oryza sativa subsp. japonica GN=Os03g0143400 PE=2 SV=1	29	3	577	61	5.72	71.95	90.2	91.1	117.7	101
B8BGQ8	Uncharacterized protein OS=Oryza sativa subsp. indica GN=OsI_33501 PE=4 SV=1	19	10	380	41	7.01	52.71	96.6	96.6	109.8	97
A2ZHA2	Ferritin OS=Oryza sativa subsp. indica GN=OsI_37168 PE=3 SV=1	26	7	255	28.2	5.67	80.83	90.6	104.7	84.7	120
P0C436	Photosystem II D2 protein OS=Oryza sativa subsp. indica GN=psbD PE=3 SV=1	69	4	353	39.5	5.55	250.5	86.5	99	107.2	107.2
B8AU81	Uncharacterized protein OS=Oryza sativa subsp. indica GN=OsI_14566 PE=4 SV=1	27	10	251	28.8	5.87	71.33	102.2	102.7	92.7	102.4
A2XBY3	Uncharacterized protein OS=Oryza sativa subsp. indica GN=OsI_09799 PE=3 SV=1	30	9	279	30.2	10.35	69.36	98.6	97.4	102.4	101.7
O64422	Fructose-1,6-bisphosphatase, chloroplastic OS=Oryza sativa subsp. japonica GN=Os03g0267300 PE=2 SV=1	31	7	406	43.6	5.12	106.38	98.4	93.8	103.3	104.6
B8AWV4	Ketol-acid reductoisomerase OS=Oryza sativa subsp. indica GN=OsI_21076 PE=3 SV=1	31	2	578	62.3	6.43	80.78	74.5	99	80.5	146
B8AAX3	Uncharacterized protein OS=Oryza sativa subsp. indica GN=OsI_04124 PE=4 SV=1	36	9	272	28.8	8.25	107.67	101.4	107.7	91.6	99.2
I1PSI2	Uncharacterized protein OS=Oryza glaberrima PE=3 SV=1	18	10	292	30.7	7.93	47.19	107.9	102.8	105.5	83.8
I1P7Z7	Uncharacterized protein OS=Oryza glaberrima PE=4 SV=1	56	4	280	29.7	8.87	188.81	97.5	102.2	88.7	111.6
B8ANU6	Uncharacterized protein OS=Oryza sativa subsp. indica GN=OsI_10093 PE=4 SV=1	19	8	342	36.2	7.36	62.06	97	98.3	103.5	101.2
I1QXY9	Uncharacterized protein OS=Oryza glaberrima PE=3 SV=1	35	1	407	45.1	5.6	94.69	109.6	92.3	116.4	81.7
I1R2E3	Photosystem I P700 chlorophyll a apoprotein A2 OS=Oryza glaberrima GN=19493564 PE=3 SV=1	28	6	734	82.5	7.15	94.44	90.9	92.1	126	91
Q10A77	Os10g0100300 protein OS=Oryza sativa subsp. japonica GN=Os10g0100300 PE=2 SV=1	29	9	497	52.2	7.55	69.9	103.1	101.1	107	88.8
A2XLS8	Uncharacterized protein OS=Oryza sativa subsp. indica GN=OsI_13431 PE=4 SV=1	18	6	233	25.4	8.91	53.25	104.4	102.1	99.8	93.7
A2WTQ2	Uncharacterized protein OS=Oryza sativa subsp. indica GN=OsI_03241 PE=4 SV=1	28	5	162	17.3	5.88	89.76	103.1	99	90.9	107.1
I1QTD1	Uncharacterized protein OS=Oryza glaberrima PE=3 SV=1	20	9	324	35.3	9.03	44.98	100.2	92.9	112.6	94.3
A2XZQ4	Uncharacterized protein OS=Oryza sativa subsp. indica GN=OsI_18214 PE=4 SV=1	20	10	468	49.7	6.09	49.09	94.8	90.4	113.5	101.3
A2X8M1	Uncharacterized protein OS=Oryza sativa subsp. indica GN=OsI_08582 PE=3 SV=1	29	8	166	17.7	9.16	79.2	96.2	100.6	96.7	106.6
I1Q6F0	Photosystem I iron-sulfur center OS=Oryza glaberrima GN=19493635 PE=3 SV=1	48	5	81	8.9	6.92	147.16	88.7	108	86.1	117.2
A2Z9L9	Uncharacterized protein OS=Oryza sativa subsp. indica GN=OsI_34429 PE=3 SV=1	27	8	264	28.2	5.34	83.2	113.3	87.7	108.2	90.8
I1Q526	Uncharacterized protein OS=Oryza glaberrima PE=4 SV=1	40	7	241	24.9	8.66	119.68	103.4	105.8	76.3	114.5
A2YPX2	Peroxidase OS=Oryza sativa subsp. indica GN=OsI_27326 PE=3 SV=1	22	5	324	33.6	6.19	73.2	72.7	89.5	81.6	156.1
Q6EUP4	14-3-3-like protein GF14-E OS=Oryza sativa subsp. japonica GN=GF14E PE=2 SV=1	33	2	262	29.7	4.77	86.55	94.8	94.8	108.1	102.4
B8BF55	Uncharacterized protein OS=Oryza sativa subsp. indica GN=OsI_31293 PE=3 SV=1	21	10	436	45.5	7.9	55.38	103.6	99	106.1	91.3
A2YWB4	Uncharacterized protein OS=Oryza sativa subsp. indica GN=OsI_29626 PE=3 SV=1	28	7	264	29	4.94	72.66	92.3	98.6	101.7	107.4
A2YIM5	Uncharacterized protein OS=Oryza sativa subsp. indica GN=OsI_25076 PE=3 SV=1	26	9	152	17.7	10.74	67.46	97.2	100.3	100	102.5
A3C6D7	Actin-2 OS=Oryza sativa subsp. japonica GN=ACT2 PE=2 SV=1	32	1	377	41.7	5.49	85.74	103.1	95.3	110.9	90.7
I1QKU4	Uncharacterized protein OS=Oryza glaberrima PE=3 SV=1	44	9	750	83	7.01	125.78	85.6	89.4	139.1	85.9
A3BLC3	Ribosome-recycling factor, chloroplastic OS=Oryza sativa subsp. japonica GN=Os07g0570700 PE=2 SV=2	50	10	266	29.6	9.33	137.73	96.4	110.7	84.6	108.2
A2Z1N0	Uncharacterized protein OS=Oryza sativa subsp. indica GN=OsI_31514 PE=3 SV=1	27	1	245	25.5	6.27	89.01	94.5	106.3	86.9	112.4
Q08480	Adenylate kinase 4 OS=Oryza sativa subsp. japonica GN=ADK-B PE=2 SV=1	29	8	243	26.7	7.8	64.59	104.4	96.9	97.7	101
A2XUA6	Uncharacterized protein OS=Oryza sativa subsp. indica GN=OsI_16185 PE=3 SV=1	29	3	262	29.8	4.81	74.49	96	100.8	101.3	101.8
I1NQP9	Uncharacterized protein OS=Oryza glaberrima PE=4 SV=1	22	8	453	50	8	58.44	100.8	96.5	113.2	89.6
A2YLE6	Uncharacterized protein OS=Oryza sativa subsp. indica GN=OsI_26041 PE=4 SV=1	20	5	210	22.6	6.86	61.44	95.4	103.9	96.4	104.3
I1NK53	Uncharacterized protein OS=Oryza glaberrima PE=4 SV=1	36	6	202	20.9	7.28	105.91	95.5	112.8	86.9	104.9
I1QBM2	Chlorophyll a-b binding protein, chloroplastic OS=Oryza glaberrima PE=3 SV=1	59	3	267	28.8	6.21	176.29	94.8	104.4	72.7	128.1
B8ADY7	Uncharacterized protein OS=Oryza sativa subsp. indica GN=OsI_07685 PE=4 SV=1	15	6	293	30.5	6.6	54.36	95.5	100.3	94.3	109.9
A2Y3I6	Uncharacterized protein OS=Oryza sativa subsp. indica GN=OsI_19569 PE=4 SV=1	15	12	393	43.2	7.08	36.49	95.8	91.4	111.3	101.4
Q650W6	Os09g0565200 protein OS=Oryza sativa subsp. japonica GN=Os09g0565200 PE=2 SV=1	57	6	322	35.4	4.49	169.79	100.2	102	91.9	105.9
Q1KL27	Peptidyl-prolyl cis-trans isomerase OS=Oryza sativa subsp. indica GN=OsI_05635 PE=2 SV=1	39	5	172	18.3	8.34	101.95	100.2	99.8	101.5	98.5
Q7XR19	60S ribosomal protein L6 OS=Oryza sativa subsp. japonica GN=Os04g0473400 PE=2 SV=2	22	5	222	24.6	10.1	56.32	104.1	98	100.9	97
A2YFJ3	Uncharacterized protein OS=Oryza sativa subsp. indica GN=OsI_23875 PE=3 SV=1	21	2	784	81.9	5.34	53.31	88.4	87.9	142.2	81.5
P0C433	Photosystem II protein D1 OS=Oryza sativa subsp. indica GN=psbA PE=3 SV=1	124	6	353	38.9	5.36	315.8	90.5	102.3	101.6	105.7
B8AGN1	Uncharacterized protein OS=Oryza sativa subsp. indica GN=OsI_07017 PE=4 SV=1	30	7	287	30.7	5.68	89.54	90.6	106.3	91.9	111.1
Q5UJF9	Cysteine synthase OS=Oryza sativa subsp. indica GN=CAS PE=2 SV=1	24	10	377	40.1	8.41	66.58	111.2	102.8	101.5	84.5
I1NU00	Uncharacterized protein OS=Oryza glaberrima PE=4 SV=1	24	7	211	23.6	8.97	59.5	97.8	98.4	91	112.8
Q6H5V4	Os02g0638300 protein OS=Oryza sativa subsp. japonica GN=Os02g0638300 PE=2 SV=1	37	6	149	16.3	9.58	102.26	92.2	115.4	79.1	113.3
B8AC80	Uncharacterized protein OS=Oryza sativa subsp. indica GN=OsI_01318 PE=4 SV=1	28	6	149	16.8	4.27	82.48	99.6	103.5	100.7	96.3
B8A753	Peroxidase OS=Oryza sativa subsp. indica GN=OsI_01672 PE=3 SV=1	22	8	357	37.7	6.67	49.33	97.7	90.1	115.7	96.4
I1PL30	Uncharacterized protein OS=Oryza glaberrima PE=3 SV=1	25	8	151	16.4	10.45	68.98	98.4	102.1	95.8	103.7
B8AKL0	Glucose-6-phosphate isomerase OS=Oryza sativa subsp. indica GN=OsI_13718 PE=3 SV=1	23	2	567	62.6	7.46	57.48	96.9	91.7	116.6	94.8
I1NXY4	Uncharacterized protein OS=Oryza glaberrima PE=3 SV=1	21	1	770	80.1	5.48	54.08	92.9	89.9	135	82.2
P40978	40S ribosomal protein S19 OS=Oryza sativa subsp. japonica GN=RPS19A PE=2 SV=1	36	7	146	16.4	10.04	89.46	95.1	100.9	94.9	109.1
B8AZP2	Uncharacterized protein OS=Oryza sativa subsp. indica GN=OsI_19060 PE=4 SV=1	30	5	607	67.9	6.64	85.6	92.6	100	101.4	106
A2WJR2	Uncharacterized protein OS=Oryza sativa subsp. indica GN=OsI_00059 PE=3 SV=1	19	9	473	51.5	6.18	50.33	100.9	98	100.2	100.9
A2YKQ6	Uncharacterized protein OS=Oryza sativa subsp. indica GN=OsI_25804 PE=4 SV=1	44	3	148	15.4	9.64	153.06	91.5	117.1	79.2	112.1
Q75H72	Os03g0611200 protein OS=Oryza sativa subsp. japonica GN=OSJNBb0007E22.16 PE=4 SV=1	22	8	405	45.6	8.03	63.3	95.4	102.3	96.3	106
I1P8Y8	Superoxide dismutase [Cu-Zn] OS=Oryza glaberrima PE=3 SV=1	17	6	164	16.5	7.36	46.43	99.4	99.8	98.8	101.9
A2X3G6	Uncharacterized protein OS=Oryza sativa subsp. indica GN=OsI_06754 PE=4 SV=1	40	8	380	41.4	7.3	121.95	92.2	106	94.1	107.8
Q6K1X5	Os02g0608900 protein OS=Oryza sativa subsp. japonica GN=Os02g0608900 PE=2 SV=1	18	7	370	41.1	9.22	40.53	104.3	98.4	110.3	87
A2XN63	Uncharacterized protein OS=Oryza sativa subsp. indica GN=OsI_13996 PE=3 SV=1	23	10	274	30	10.23	57.73	99.1	98	101.1	101.8
Q8L6I1	Plasma membrane ATPase OS=Oryza sativa subsp. japonica GN=a3 PE=3 SV=1	12	1	956	105.4	6.57	31.24
A2YMD1	Uncharacterized protein OS=Oryza sativa subsp. indica GN=OsI_26387 PE=4 SV=1	25	7	722	79.3	7.21	61.77	90.2	104.8	93.3	111.7
Q69QD5	Chaperonin OS=Oryza sativa subsp. japonica GN=Os09g0438700 PE=2 SV=1	26	1	245	25.5	6.27	84.83	93.9	120.5	77.2	108.5
A2WTA6	Uncharacterized protein OS=Oryza sativa subsp. indica GN=OsI_03093 PE=4 SV=1	25	1	703	76.3	5.96	61.44	96.5	98.1	107.1	98.3
I1QUR2	Uncharacterized protein OS=Oryza glaberrima PE=3 SV=1	12	7	378	39.8	6.14	39	99.1	90.2	124.6	86.1
A2XBV9	Uncharacterized protein OS=Oryza sativa subsp. indica GN=OsI_09778 PE=4 SV=1	21	6	221	23.7	4.44	52.81	100.1	100.7	92.3	106.9
B8AUT0	Uncharacterized protein OS=Oryza sativa subsp. indica GN=OsI_17514 PE=3 SV=1	25	7	342	37.4	6.95	65.98	98.6	111.4	97.1	92.8
B8AVZ8	Uncharacterized protein OS=Oryza sativa subsp. indica GN=OsI_17824 PE=4 SV=1	23	11	301	32.7	6.14	64.23	104	107.2	85.5	103.3
B8ANT6	Uncharacterized protein OS=Oryza sativa subsp. indica GN=OsI_10067 PE=3 SV=1	24	8	292	32.5	9.55	67.21	97.4	100.6	101.5	100.5
Q0E446	Os02g0137200 protein (Fragment) OS=Oryza sativa subsp. japonica GN=Os02g0137200 PE=3 SV=1	33	8	274	29.5	10.49	82.59	91.4	104.6	92.7	111.3
I1PRX3	Uncharacterized protein OS=Oryza glaberrima PE=4 SV=1	22	6	213	23.6	6.21	56.98	109.3	91.5	96.3	102.9
I1PKR1	Uncharacterized protein OS=Oryza glaberrima PE=4 SV=1	27	10	444	48.7	8.81	62.81	93.5	97.5	101	108
A2XP52	Uncharacterized protein OS=Oryza sativa subsp. indica GN=OsI_14356 PE=4 SV=1	17	8	350	37.2	4.7	51.28	106.8	101	100.5	91.6
I1NRJ1	Phosphotransferase OS=Oryza glaberrima PE=3 SV=1	14	9	506	55.1	6.34	40.81	97.6	100.4	109.4	92.6
B8ATG9	Uncharacterized protein OS=Oryza sativa subsp. indica GN=OsI_15758 PE=4 SV=1	26	7	326	34.7	7.72	81.83	100.9	108.3	94.4	96.4
I1R4N8	Uncharacterized protein OS=Oryza glaberrima PE=4 SV=1	50	6	149	15.9	9.04	124.54	93.3	114.4	75.9	116.5
I1PRF1	Uncharacterized protein OS=Oryza glaberrima PE=3 SV=1	18	1	410	44.6	6.83	46.05	93.5	93	110.6	102.9
I1PB43	Uroporphyrinogen decarboxylase OS=Oryza glaberrima PE=3 SV=1	14	10	390	42.8	6.57	42.86	82.6	102.9	82.2	132.4
B8AAS7	Uncharacterized protein OS=Oryza sativa subsp. indica GN=OsI_02524 PE=4 SV=1	20	6	341	34.8	7.65	59.4	105.8	108.1	95.9	90.1
A2WTC5	Isocitrate dehydrogenase [NADP] OS=Oryza sativa subsp. indica GN=OsI_03110 PE=3 SV=1	15	8	412	46	6.8	40.17	93.9	94.6	107.4	104.1
A2YY14	Uncharacterized protein OS=Oryza sativa subsp. indica GN=OsI_30233 PE=4 SV=1	30	5	306	33.4	4.39	80.63	105.1	96.4	91.8	106.7
A2ZCZ7	Uncharacterized protein OS=Oryza sativa subsp. indica GN=OsI_35659 PE=4 SV=1	22	5	277	29.5	6	58.78	102.5	105.1	98.1	94.4
I1P6Q8	Uncharacterized protein OS=Oryza glaberrima PE=3 SV=1	19	1	144	16.6	10.33	52.04	94.5	97.7	93.3	114.4
I1QQ95	Uncharacterized protein OS=Oryza glaberrima PE=4 SV=1	23	11	259	29.4	10.35	66.68	95.9	92.3	111.9	99.9
A2YZA3	Uncharacterized protein OS=Oryza sativa subsp. indica GN=OsI_30678 PE=4 SV=1	18	9	239	25.8	9.52	51.43	112	108.4	84.6	95
Q75G91	40S ribosomal protein S3, putative, expressed OS=Oryza sativa subsp. japonica GN=Os03g0577000 PE=2 SV=1	28	9	228	25.4	9.52	72.99	96.7	96.6	107.7	99
Q8S091	Thioredoxin F, chloroplastic OS=Oryza sativa subsp. japonica GN=Os01g0913000 PE=2 SV=1	29	7	187	19.7	8.54	67.59	107.4	97	95.1	100.5
I1QVL0	Uncharacterized protein OS=Oryza glaberrima PE=3 SV=1	26	9	278	30.8	6.95	67.16	108.7	80.4	123.6	87.3
A2Z7B3	GDP-mannose 3,5-epimerase 1 OS=Oryza sativa subsp. indica GN=OsI_032456 PE=2 SV=1	17	6	378	42.8	6.09	37.63	103.9	93	116.2	86.9
A2Z3J8	Uncharacterized protein OS=Oryza sativa subsp. indica GN=OsI_32204 PE=3 SV=1	16	11	443	47.1	7.94	26.64	88	98	99.5	114.5
I1NYV8	Peroxidase OS=Oryza glaberrima PE=3 SV=1	17	1	321	34.3	5.85	60.43	102.7	91.9	110.1	95.3
Q6ZL94	Succinate--CoA ligase [ADP-forming] subunit alpha, mitochondrial OS=Oryza sativa subsp. japonica GN=Os07g0577700 PE=1 SV=1	15	6	331	34.2	8.22	45.54	90.7	96.9	111.3	101.2
A2WVT8	Uncharacterized protein OS=Oryza sativa subsp. indica GN=OsI_04011 PE=3 SV=1	26	6	203	21.7	6.28	64.61	93.2	94.1	104.5	108.3
B8AWM4	Superoxide dismutase OS=Oryza sativa subsp. indica GN=OsI_19472 PE=3 SV=1	20	6	231	25	7.31	60.59	96.8	93.5	84.7	125
I1QT43	Uncharacterized protein OS=Oryza glaberrima PE=4 SV=1	19	9	609	66.1	6.68	44.22	97.7	98	96.1	108.1
Q9SDD6	Peroxiredoxin-2F, mitochondrial OS=Oryza sativa subsp. japonica GN=PRXIIF PE=2 SV=1	16	6	198	20.9	7.99	49.68	98.8	99.9	100.4	100.9
A2XYZ3	Pyruvate kinase OS=Oryza sativa subsp. indica GN=OsI_17926 PE=3 SV=1	14	8	511	55.2	7.91	33.86	92.7	87.7	114.5	105.1
Q8H3M0	Os08g0428800 protein OS=Oryza sativa subsp. japonica GN=P0479C08.106 PE=4 SV=1	23	7	178	18.7	10.46	63.62	100.9	102	102.5	94.6
I1R4P4	Uncharacterized protein OS=Oryza glaberrima PE=4 SV=1	34	7	273	29.5	6.24	79.38	97	112.5	86.1	104.4
I1PBB4	Superoxide dismutase [Cu-Zn] OS=Oryza glaberrima PE=3 SV=1	29	3	152	15.2	6.18	88.61	98.8	93.8	106.2	101.1
A2WUJ5	Chlorophyll a-b binding protein, chloroplastic OS=Oryza sativa subsp. indica GN=OsI_03546 PE=3 SV=1	131	3	265	27.9	5.43	323.58	103.5	98.4	79.7	118.4
B8B5M4	Superoxide dismutase [Cu-Zn] OS=Oryza sativa subsp. indica GN=OsI_27243 PE=3 SV=1	25	3	456	48.4	6.73	71.65	101.8	90	108.7	99.5
A2WTW6	Uncharacterized protein OS=Oryza sativa subsp. indica GN=OsI_03315 PE=4 SV=1	19	7	334	36.2	6.44	49.99	92.6	93.2	115.5	98.8
A2YQJ6	Uncharacterized protein OS=Oryza sativa subsp. indica GN=OsI_27561 PE=4 SV=1	17	7	700	72.1	4.97	40.03	100.9	103.1	99.7	96.2
I1PYW0	6-phosphogluconate dehydrogenase, decarboxylating OS=Oryza glaberrima PE=3 SV=1	19	9	480	52.7	6.18	40	95	89.9	110.1	105.1
I1QW04	Nucleoside diphosphate kinase OS=Oryza glaberrima PE=3 SV=1	21	5	151	16.8	7.5	63.75	105.2	97.2	92.1	105.4
A2XN99	Uncharacterized protein OS=Oryza sativa subsp. indica GN=OsI_14032 PE=3 SV=1	16	5	354	38.5	4.69	46.22	104.7	100.2	112	83.1
Q8RUI4	NAC transcription factor OS=Oryza sativa subsp. japonica GN=Os01g0938900 PE=2 SV=1	15	2	202	22.1	4.55	24.15	96.4	107.2	86.4	110.1
Q0J8G4	Fructokinase-2 OS=Oryza sativa subsp. japonica GN=FRK2 PE=1 SV=1	12	8	336	35.5	5.17	29.36	109.3	83.2	124.3	83.2
I1QW82	Uncharacterized protein OS=Oryza glaberrima PE=4 SV=1	30	6	374	40	4.55	76.17	94.3	114.8	87	104
A2X8T8	Uncharacterized protein OS=Oryza sativa subsp. indica GN=OsI_08650 PE=4 SV=1	16	13	1155	132.3	5.22	30.94	104.6	93.1	114.9	87.4
I1Q6C6	Ribosomal protein L14 OS=Oryza glaberrima GN=19493608 PE=3 SV=1	28	6	123	13.6	8.29	63.62	95	104.6	96.2	104.2
Q7EYR6	Os07g0262200 protein OS=Oryza sativa subsp. japonica GN=P0046D03.138 PE=2 SV=1	21	6	289	31.9	9.77	46.83	98	102.3	96.5	103.2
B8A8H2	Uncharacterized protein OS=Oryza sativa subsp. indica GN=OsI_05010 PE=3 SV=1	17	1	432	46.4	6.44	41.78	93.5	92.6	108.8	105.1
I1PT96	Uncharacterized protein OS=Oryza glaberrima PE=3 SV=1	15	5	306	32.8	9.55	43.85	98	94.6	123.7	83.7
A2Z445	Uncharacterized protein OS=Oryza sativa subsp. indica GN=OsI_32416 PE=3 SV=1	19	6	349	37.6	5.87	51.31	96.4	87.7	147.2	68.7
I1QL27	Uncharacterized protein OS=Oryza glaberrima PE=4 SV=1	20	9	387	42.9	8.75	48.05	96.2	89.1	119.7	95.1
A2XIK9	Magnesium-chelatase subunit ChlI, chloroplastic OS=Oryza sativa subsp. indica GN=CHLI PE=3 SV=1	14	10	415	44.8	5.72	34.43	112.5	87	107.5	92.9
A2XBQ0	Uncharacterized protein OS=Oryza sativa subsp. indica GN=OsI_09713 PE=3 SV=1	18	3	676	72.5	5.88	41.17	92.4	94.9	109.6	103.1
B8AFE0	GrpE protein homolog OS=Oryza sativa subsp. indica GN=OsI_08039 PE=3 SV=1	27	7	332	36.5	4.72	69.47	94.6	109.6	86.9	108.8
A2X9N1	Uncharacterized protein OS=Oryza sativa subsp. indica GN=OsI_08949 PE=4 SV=1	44	3	100	11.1	4.54	103.88	112.2	99.6	81.7	106.4
A2XMV1	Glutamate dehydrogenase 1, mitochondrial OS=Oryza sativa subsp. indica GN=GDH1 PE=3 SV=2	14	6	411	44.3	6.61	37.2	100	93.3	113.8	93
Q7F9Y6	OSJNBa0086O06.22 protein OS=Oryza sativa subsp. japonica GN=Os04g0591000 PE=2 SV=1	18	8	291	31.7	6.47	50.25	102.1	108.7	96.8	92.4
Q10N28	Os03g0284600 protein OS=Oryza sativa subsp. japonica GN=Os03g0284600 PE=4 SV=1	15	8	251	26.8	8.29	41.6	105.7	102.4	107.9	83.9
I1P3X5	Uncharacterized protein OS=Oryza glaberrima PE=4 SV=1	20	6	191	20.7	8.15	59.72	118.1	103.9	86	92
I1P9H2	Uncharacterized protein OS=Oryza glaberrima PE=3 SV=1	16	2	449	48.4	5.57	41.15
B8AM24	Uncharacterized protein OS=Oryza sativa subsp. indica GN=OsI_11183 PE=3 SV=1	21	8	464	49.8	8.1	51.21	94.8	97.9	105	102.3
B8AW52	Lactoylglutathione lyase OS=Oryza sativa subsp. indica GN=OsI_19332 PE=3 SV=1	27	8	237	26.3	9.04	70.23	89.9	107.2	91.6	111.3
Q6YZK5	Os08g0359000 protein OS=Oryza sativa subsp. japonica GN=Os08g0359000 PE=2 SV=1	27	8	271	28.7	8.97	73.1	100.4	107.9	102.1	89.6
I1NTQ7	Uncharacterized protein OS=Oryza glaberrima PE=4 SV=1	17	8	759	78.7	8.38	56.49	99.5	84.9	132.2	83.4
B8AY06	Uncharacterized protein OS=Oryza sativa subsp. indica GN=OsI_19859 PE=4 SV=1	21	8	612	66.3	5.22	64.84	101.6	96.9	102	99.5
A2YUZ2	Uncharacterized protein OS=Oryza sativa subsp. indica GN=OsI_29142 PE=4 SV=1	23	6	284	31.3	5.35	55.99	102.7	92.6	111.7	92.9
Q109L0	Os10g0461100 protein OS=Oryza sativa subsp. japonica GN=LOC_Os10g32348 PE=4 SV=1	48	7	537	59.5	9.38	144.63	104.5	106.1	91.3	98.1
A2YPX5	Peroxidase OS=Oryza sativa subsp. indica GN=OsI_27329 PE=3 SV=1	11	6	338	35.4	8.13	29.79	96.9	91	103.8	108.3
Q2QLY4	5-methyltetrahydropteroyltriglutamate--homocysteine methyltransferase 2 OS=Oryza sativa subsp. japonica GN=Os12g0624000 PE=2 SV=1	16	10	766	84.6	6.3	38.08	91.4	84.2	121.6	102.8
Q8W3D9	Protochlorophyllide reductase B, chloroplastic OS=Oryza sativa subsp. japonica GN=PORB PE=2 SV=1	15	7	402	42.7	8.88	31.33	105.8	97.1	89.5	107.7
A2YJU3	Uncharacterized protein OS=Oryza sativa subsp. indica GN=OsI_25493 PE=4 SV=1	18	6	119	11.9	9.76	57.68	98.6	102.7	83.5	115.2
A2Z469	Uncharacterized protein OS=Oryza sativa subsp. indica GN=OsI_32438 PE=4 SV=1	14	7	474	51.8	8.41	40.74	99.4	95.5	113.7	91.4
Q653Z1	Peptidylprolyl isomerase OS=Oryza sativa subsp. japonica GN=Os06g0663800 PE=2 SV=1	18	3	218	22	9.25	55.82	96.7	105.5	96.1	101.7
I1NY63	Citrate synthase OS=Oryza glaberrima PE=3 SV=1	15	7	472	52.2	7.88	31.04	92.9	94.2	112.5	100.4
I1NRB8	Uncharacterized protein OS=Oryza glaberrima PE=4 SV=1	12	4	380	40.4	6.71	35.29	92.3	111.1	89	107.6
A2XHI9	40S ribosomal protein S6 OS=Oryza sativa subsp. indica GN=OsI_11874 PE=3 SV=1	13	1	250	28.5	10.65	31.81	125.8	88	86.7	99.5
Q9LD82	Os01g0210500 protein OS=Oryza sativa subsp. japonica GN=Os01g0210500 PE=2 SV=1	8	4	218	23.6	4.88	31.66	95.5	100.1	90.8	113.6
I1PVG8	Uncharacterized protein OS=Oryza glaberrima PE=4 SV=1	24	5	299	31.8	8.46	87.11	101.8	111.8	84.6	101.7
A2XY28	Uncharacterized protein OS=Oryza sativa subsp. indica GN=OsI_17606 PE=4 SV=1	17	10	325	35.1	8.53	41.14	104	98.3	106.6	91.2
B8AY17	Uncharacterized protein OS=Oryza sativa subsp. indica GN=OsI_19879 PE=4 SV=1	15	3	240	25.7	5.62	32.07	103.5	90.2	111.7	94.6
B8AKQ8	Uncharacterized protein OS=Oryza sativa subsp. indica GN=OsI_10864 PE=3 SV=1	23	6	324	34.6	6.38	69.54	98.4	102.1	93.1	106.3
A2YS08	Uncharacterized protein OS=Oryza sativa subsp. indica GN=OsI_28106 PE=4 SV=1	26	5	291	32.5	5.67	70.35	91.8	93.9	105.2	109.1
I1NRT6	Aspartate aminotransferase OS=Oryza glaberrima PE=4 SV=1	12	7	460	50	8.48	30.05	96.5	94.2	110	99.3
A2YVI5	Malate dehydrogenase OS=Oryza sativa subsp. indica GN=OsI_29345 PE=3 SV=1	21	1	397	41.5	7.81	63.14
A2X7C9	Uncharacterized protein OS=Oryza sativa subsp. indica GN=OsI_08121 PE=4 SV=1	26	9	134	15.4	10.29	55.84	96.4	102.4	97.4	103.8
B8B5I7	Uncharacterized protein OS=Oryza sativa subsp. indica GN=OsI_27183 PE=4 SV=1	12	10	1615	174.9	6.84	28.19	96.6	83.2	129.3	90.9
I1R2M1	Uncharacterized protein OS=Oryza glaberrima PE=3 SV=1	24	5	229	25.1	9.03	65.56	108.6	109.9	92.2	89.4
A2Y886	Plastocyanin, chloroplastic OS=Oryza sativa subsp. indica GN=PETE PE=2 SV=1	137	2	154	15.6	5.87	594.96	93.2	110.3	88	108.5
Q8LH97	40S ribosomal protein S6 OS=Oryza sativa subsp. japonica GN=P0594D10.135 PE=2 SV=1	13	1	250	28.5	10.65	31.95	97.3	99.8	104.1	98.8
Q0DKG9	Os05g0164100 protein OS=Oryza sativa subsp. japonica GN=Os05g0164100 PE=4 SV=1	12	8	773	84.9	6.48	34.44	109.2	94.3	107.2	89.3
Q8H4J8	Aldo/keto reductase family-like protein OS=Oryza sativa subsp. japonica GN=OJ1351_C05.128 PE=4 SV=2	18	6	376	40.5	7.05	47.35	108	102.4	99.8	89.8
A2Y4F3	Uncharacterized protein OS=Oryza sativa subsp. indica GN=OsI_19880 PE=4 SV=1	15	2	240	25.7	5.49	36.68	99.3	94	113.3	93.4
A2Y5G8	Probable histone H2A.4 OS=Oryza sativa subsp. indica GN=OsI_019561 PE=3 SV=1	42	3	163	17	10.68	117.47	97.1	103.4	112.6	86.9
Q6L4S3	Hypersensitive-induced response protein-like protein 1 OS=Oryza sativa subsp. japonica GN=HIRL1 PE=2 SV=1	19	5	288	31.6	6.42	47.89	101	93	112	94
I1QFX4	Uncharacterized protein OS=Oryza glaberrima PE=4 SV=1	19	4	260	27.5	9.79	62.44	92.5	106.1	99.3	102.1
I1PB13	Uncharacterized protein OS=Oryza glaberrima PE=3 SV=1	51	5	170	18	9.91	138.3	90.5	114.1	80.2	115.2
A2WJL4	Uncharacterized protein OS=Oryza sativa subsp. indica GN=OsI_00008 PE=3 SV=1	18	8	200	22.2	9.72	50.73	97.1	100.1	100.1	102.7
Q6ZBZ2	Germin-like protein 8-14 OS=Oryza sativa subsp. japonica GN=GER5 PE=1 SV=1	25	3	213	21.8	6.51	82.29	104	88.5	124.3	83.2
I1PG16	Uncharacterized protein OS=Oryza glaberrima PE=4 SV=1	69	5	236	24.8	9.5	205.81	97	106.1	95.6	101.4
Q851Y8	Elongation factor Tu OS=Oryza sativa subsp. japonica GN=LOC_Os03g63410 PE=2 SV=1	11	8	453	48.4	6.48	31.07	106.7	93.9	117.5	81.9
P0C540	Actin-7 OS=Oryza sativa subsp. japonica GN=ACT7 PE=3 SV=1	24	1	376	41.6	5.39	63.73	103.6	94.9	120.3	81.1
Q657T1	Peptidyl-prolyl cis-trans isomerase OS=Oryza sativa subsp. japonica GN=Os01g0111100 PE=3 SV=1	15	5	294	30.4	9.06	34.17	97.8	101.5	92.3	108.4
I1QC34	Uncharacterized protein OS=Oryza glaberrima PE=4 SV=1	12	3	267	27.2	7.64	39.1	87.2	106.7	88.8	117.3
B8AG42	Uncharacterized protein OS=Oryza sativa subsp. indica GN=OsI_08226 PE=4 SV=1	10	5	173	18.6	9	29.33	92.2	102.3	87.9	117.6
B8B8V4	Peptidylprolyl isomerase OS=Oryza sativa subsp. indica GN=OsI_29964 PE=4 SV=1	15	9	583	64.4	5.24	27.34	96.7	95	110	98.3
B8BND6	Uncharacterized protein OS=Oryza sativa subsp. indica GN=OsI_37618 PE=4 SV=1	10	10	543	58.4	6.96	26.45	109.9	88.2	115.7	86.2
Q6ER49	Peroxidase OS=Oryza sativa subsp. japonica GN=prx29 PE=2 SV=1	13	1	321	34.2	5.64	43.12	99.3	114.1	117.3	69.3
A2YE72	Uncharacterized protein OS=Oryza sativa subsp. indica GN=OsI_23416 PE=3 SV=1	13	6	527	58.5	5.07	37.18	96.1	97.5	105.7	100.6
I1P4M2	Uncharacterized protein OS=Oryza glaberrima PE=3 SV=1	19	3	368	39	9.28	55.76	110.2	91.9	120.8	77.1
Q6K4J4	Peroxidase OS=Oryza sativa subsp. japonica GN=Os09g0471100 PE=3 SV=1	16	8	360	38.5	5.21	39.97	87.3	106.9	92.5	113.2
I1QA03	Uncharacterized protein OS=Oryza glaberrima PE=3 SV=1	19	7	393	45.7	5.67	55.89	98.2	100.6	99	102.2
A2X8Q3	Soluble inorganic pyrophosphatase OS=Oryza sativa subsp. indica GN=IPP PE=2 SV=1	13	4	214	24.1	5.86	37.93	102.7	90.8	105	101.6
B8AIB7	Uncharacterized protein OS=Oryza sativa subsp. indica GN=OsI_07325 PE=3 SV=1	25	9	123	14.2	11.25	64.71	102.1	106.4	96.5	95.1
B8AEU4	Uncharacterized protein OS=Oryza sativa subsp. indica GN=OsI_09443 PE=4 SV=1	13	9	408	44.3	9.2	32.89	103.4	99.9	103.9	92.7
Q7XDI5	Os10g0470900 protein OS=Oryza sativa subsp. japonica GN=Os10g0470900 PE=4 SV=1	14	7	464	45.6	6.74	33.92	104.9	101.6	103.4	90.1
Q5Z6P4	Os06g0264800 protein OS=Oryza sativa subsp. japonica GN=Os06g0264800 PE=2 SV=1	19	4	156	16.7	9.44	48.73	115.1	98.7	88	98.3
I1PFC8	Uncharacterized protein OS=Oryza glaberrima PE=3 SV=1	37	3	331	35.9	5.14	116.84	104.2	94.4	106.5	95
B8AYR2	Uncharacterized protein OS=Oryza sativa subsp. indica GN=OsI_20141 PE=3 SV=1	17	4	188	20.1	4.92	69.83	94.5	92	91.9	121.7
B8AWA3	Uncharacterized protein OS=Oryza sativa subsp. indica GN=OsI_20870 PE=4 SV=1	12	9	559	62.3	9.26	36.24	101.5	103.2	96.7	98.5
A2ZIH2	Uncharacterized protein OS=Oryza sativa subsp. indica GN=OsI_37621 PE=4 SV=1	12	8	273	29.6	6.92	33.49	98.8	95.8	112.3	93.2
Q69MW7	DNA binding protein PF1 OS=Oryza sativa subsp. japonica GN=Os09g0402100 PE=2 SV=1	18	7	213	21.7	9.95	41.96	100.6	106.1	91.2	102.1
Q8HCR5	Uncharacterized protein OS=Oryza sativa subsp. japonica GN=orf25 PE=4 SV=2	19	7	197	22.3	8.92	49.79	103.2	94.7	117	85.2
Q0IMS5	Nucleoside diphosphate kinase OS=Oryza sativa subsp. japonica GN=Os12g0548300 PE=2 SV=1	33	5	220	23.5	9.45	92.37	102.6	101.4	96	100.1
I1QKV4	Cytochrome b559 subunit alpha OS=Oryza glaberrima GN=19493587 PE=3 SV=1	84	4	83	9.4	4.78	272	97.2	102.6	62.2	138
A0A0P0Y1Y5	Adenosylhomocysteinase (Fragment) OS=Oryza sativa subsp. japonica GN=Os11g0455500 PE=3 SV=1	13	10	515	56.7	7.2	32.56	89.3	81.8	115.1	113.8
A0A0P0XAY7	Os08g0117200 protein (Fragment) OS=Oryza sativa subsp. japonica GN=Os08g0117200 PE=3 SV=1	30	1	158	17.8	10.32	74.86	101.1	99.4	101.2	98.3
I1PLV0	Chlorophyll a-b binding protein, chloroplastic OS=Oryza glaberrima PE=3 SV=1	42	7	252	27	7.4	97.88	101.8	109.1	72.6	116.5
A2XSR2	Uncharacterized protein OS=Oryza sativa subsp. indica GN=OsI_15649 PE=4 SV=1	16	1	389	41.3	5.85	34.66	93	92.5	107.7	106.9
I1QKT9	Ribosomal protein S2 OS=Oryza glaberrima GN=19493557 PE=3 SV=1	18	7	236	27	9.91	45.88	101.5	95.8	108.5	94.1
I1PGS3	Uncharacterized protein OS=Oryza glaberrima PE=3 SV=1	15	5	142	15.7	10.43	44.99	103	98.1	105.6	93.4
B8B764	Uncharacterized protein OS=Oryza sativa subsp. indica GN=OsI_24866 PE=4 SV=1	16	5	384	41.4	7.65	41.53	99.2	96.8	115.3	88.8
A0A0P0VBK7	Os01g0896800 protein (Fragment) OS=Oryza sativa subsp. japonica GN=Os01g0896800 PE=3 SV=1	18	9	333	37.7	9.09	49.49	97.7	99.3	99	104.1
A2WPH0	Dihydrolipoyl dehydrogenase OS=Oryza sativa subsp. indica GN=OsI_01744 PE=3 SV=1	10	8	561	58.9	6.99	23.2	96.1	95.3	106.6	102
B8B2U7	Dihydrolipoamide acetyltransferase component of pyruvate dehydrogenase complex OS=Oryza sativa subsp. indica GN=OsI_23094 PE=3 SV=1	12	10	557	60.3	8.63	28.81	104.1	95	110.2	90.7
I1QBD2	Histone H2A OS=Oryza glaberrima PE=3 SV=1	45	3	135	14	10.23	101.28	95.7	101.9	99.8	102.6
I1R446	Uncharacterized protein OS=Oryza glaberrima PE=4 SV=1	11	6	280	30.5	5.31	22.39	121.9	93.8	103.4	81
I1PZ90	Uncharacterized protein OS=Oryza glaberrima PE=4 SV=1	16	8	326	34.9	9.26	34.31	110.1	100.7	95.2	94.1
B8AJV7	Cysteine synthase OS=Oryza sativa subsp. indica GN=OsI_13501 PE=3 SV=1	16	1	2289	258.5	8.29	42.55	115.1	88.3	105	91.5
B7EBF9	Os04g0459900 protein OS=Oryza sativa subsp. japonica GN=Os04g0459900 PE=2 SV=1	14	7	445	46.4	8.22	40.66	101	104.8	100.4	93.8
I1PI01	Cytochrome b6 OS=Oryza glaberrima GN=petB PE=3 SV=1	54	3	232	26	8.97	137.8	104.6	88.1	93.6	113.8
A2XPN8	Uncharacterized protein OS=Oryza sativa subsp. indica GN=OsI_14602 PE=4 SV=1	17	8	355	39.4	6.54	32.53	117.7	97.7	98.5	86.1
A2X9Q8	Uncharacterized protein OS=Oryza sativa subsp. indica GN=OsI_08980 PE=3 SV=1	19	8	165	18.4	11.02	48.42	88.9	106.9	91.9	112.3
A2WQY7	Uncharacterized protein OS=Oryza sativa subsp. indica GN=OsI_02273 PE=4 SV=1	8	3	282	30.5	6.8	29.41	98	96	103.8	102.2
I1R8I2	Aconitate hydratase OS=Oryza glaberrima PE=3 SV=1	12	9	987	106.4	7.12	28.24	91.3	88.3	114.7	105.7
Q6YUR8	Cold shock domain protein 1 OS=Oryza sativa subsp. japonica GN=CSP1 PE=2 SV=1	14	5	241	22.7	7.06	40.57	103.7	96.8	103.3	96.3
I1PKM4	Uncharacterized protein OS=Oryza glaberrima PE=4 SV=1	16	1	389	41.3	5.85	34.26
A2XGK2	Uncharacterized protein OS=Oryza sativa subsp. indica GN=OsI_11522 PE=4 SV=1	27	5	131	14.5	9.55	69.8	99	100.4	98.2	102.4
Q0DZE5	Os02g0625500 protein (Fragment) OS=Oryza sativa subsp. japonica GN=Os02g0625500 PE=4 SV=1	14	6	376	40.8	5.77	36.53	98.1	85.3	131.1	85.5
A0A0P0VSE5	Os03g0122200 protein (Fragment) OS=Oryza sativa subsp. japonica GN=Os03g0122200 PE=3 SV=1	20	7	225	23.5	9.99	56.3	96.3	100.9	97.9	104.9
B8AU34	Uncharacterized protein OS=Oryza sativa subsp. indica GN=OsI_16005 PE=4 SV=1	12	8	429	46.3	5.38	29.11	101.9	104.6	93.8	99.7
A3C6G9	Glycine cleavage system H protein, mitochondrial OS=Oryza sativa subsp. japonica GN=GDCSH PE=1 SV=1	37	3	164	17.4	5.03	96.52	101.8	98.3	105.5	94.4
B8B9C5	Uncharacterized protein OS=Oryza sativa subsp. indica GN=OsI_30129 PE=3 SV=1	15	8	368	39.2	6.6	28.39	103.2	86.6	120.4	89.7
I1P4H6	Peptidylprolyl isomerase OS=Oryza glaberrima PE=4 SV=1	12	3	112	12.1	7.96	30.13	94.8	109.9	93.4	102
Q6EP57	Os02g0578400 protein OS=Oryza sativa subsp. japonica GN=Os02g0578400 PE=4 SV=1	22	4	225	24.4	9.77	52.9	98.3	107	87.7	107.1
A2XFY9	Adenylosuccinate lyase OS=Oryza sativa subsp. indica GN=OsI_11289 PE=3 SV=1	12	9	543	60.1	6.2	19.69	90.7	103.3	102.5	103.5
A2YXM1	Peptidylprolyl isomerase OS=Oryza sativa subsp. indica GN=OsI_30091 PE=4 SV=1	23	4	261	27.1	8.22	62.07	92.5	112.9	82.4	112.1
I1PV90	Uncharacterized protein OS=Oryza glaberrima PE=4 SV=1	14	5	379	40.5	6.74	34.28	102.4	96.6	114.8	86.1
A2XMY4	Uncharacterized protein OS=Oryza sativa subsp. indica GN=OsI_13912 PE=3 SV=1	12	4	175	19.6	10.02	25.23	97.6	102	96.1	104.3
B8AE40	Uncharacterized protein OS=Oryza sativa subsp. indica GN=OsI_09264 PE=4 SV=1	13	6	305	34.3	5.91	35.38	99.8	110	90.8	99.4
A0A0P0WN72	Histone H2B (Fragment) OS=Oryza sativa subsp. japonica GN=Os05g0460475 PE=3 SV=1	48	1	106	11.7	9.99	131.86
I1P0T4	Uncharacterized protein OS=Oryza glaberrima PE=4 SV=1	13	3	843	94	6.16	30.76	97.4	82.8	137.1	82.7
I1PA29	Uncharacterized protein OS=Oryza glaberrima PE=4 SV=1	17	6	242	26.7	7.66	43.72	96.5	107.1	90.2	106.2
B8B0S9	Uncharacterized protein OS=Oryza sativa subsp. indica GN=OsI_23921 PE=4 SV=1	46	1	153	17.1	6.06	140.66	92.2	98	93	116.8
A2YHW8	Peptidylprolyl isomerase OS=Oryza sativa subsp. indica GN=OsI_24792 PE=4 SV=1	16	7	258	28.3	8.79	34.68	98.6	111.7	89.2	100.5
I1QJL9	Uncharacterized protein OS=Oryza glaberrima PE=4 SV=1	16	5	324	34.8	6.96	45.6	100.2	92.6	125.2	82
I1NSE5	Uncharacterized protein OS=Oryza glaberrima PE=4 SV=1	15	7	293	31.9	4.91	35.14	98.6	102.2	92.9	106.2
Q6YW46	Elongation factor 1-gamma 2 OS=Oryza sativa subsp. japonica GN=Os02g0220500 PE=2 SV=2	18	1	418	47.3	6.73	35.34	102.2	95.4	106.3	96.1
B8B3U4	Uncharacterized protein OS=Oryza sativa subsp. indica GN=OsI_23436 PE=4 SV=1	18	4	458	51.8	6.48	31.31	100.6	94.7	113.8	90.9
Q0J1E1	Os09g0446800 protein OS=Oryza sativa subsp. japonica GN=Os09g0446800 PE=3 SV=1	10	8	707	75.5	8.09	21.88	116.1	87.5	125.8	70.6
Q9LST6	Proteasome subunit beta type-2 OS=Oryza sativa subsp. japonica GN=PBD1 PE=2 SV=2	15	6	212	23.5	5.64	31.53	95.1	96.2	97.6	111.1
Q5ZDX8	Heterogeneous nuclear ribonucleoprotein A2/B1-like OS=Oryza sativa subsp. japonica GN=Os01g0614500 PE=4 SV=1	10	6	447	44.2	8.43	29.36	103.4	95.6	103.2	97.8
I1PWE7	Uncharacterized protein OS=Oryza glaberrima PE=4 SV=1	11	9	1427	153.8	4.37	9.84	99.8	94	103.4	102.8
B8ACR9	Uncharacterized protein OS=Oryza sativa subsp. indica GN=OsI_00013 PE=4 SV=1	11	6	309	33.8	6.18	32.62	95.9	109.5	89.4	105.3
A2Y3Z4	Uncharacterized protein OS=Oryza sativa subsp. indica GN=OsI_19723 PE=4 SV=1	11	1	205	22.3	4.48	23.02	91.7	106.1	95.2	107
A2WRD4	Uncharacterized protein OS=Oryza sativa subsp. indica GN=OsI_02420 PE=4 SV=1	21	2	202	22.5	5.27	56.63	102.8	91	106	100.3
I1PPH8	Uncharacterized protein OS=Oryza glaberrima PE=4 SV=1	20	2	244	28.3	10.04	46.35	96.7	100.2	98.4	104.7
Q69UI1	40S ribosomal protein S13-2 OS=Oryza sativa subsp. japonica GN=Os08g0117300 PE=1 SV=1	28	1	151	17.1	10.54	71.2	96.4	98.6	99.4	105.6
B8AIS0	Peptidylprolyl isomerase OS=Oryza sativa subsp. indica GN=OsI_08960 PE=4 SV=1	13	3	230	23.4	8.88	29.74	101.2	102.9	94.5	101.4
B8B5P9	Uncharacterized protein OS=Oryza sativa subsp. indica GN=OsI_25842 PE=4 SV=1	12	9	651	71	6.44	28.7	102.6	104.8	91.2	101.4
Q852A3	Expressed protein OS=Oryza sativa subsp. japonica GN=OSJNBb0081B07.22 PE=2 SV=1	14	5	257	27.9	6.81	38.3	93	101.6	102.1	103.4
I1PDF3	Uncharacterized protein OS=Oryza glaberrima PE=3 SV=1	14	7	631	68.9	7.01	24.97	92.7	99.2	106.7	101.3
I1QLJ6	Uncharacterized protein OS=Oryza glaberrima PE=3 SV=1	19	7	478	50.2	6.74	47.9	104.4	102.6	100.3	92.7
A2X335	Uncharacterized protein OS=Oryza sativa subsp. indica GN=OsI_06619 PE=4 SV=1	10	8	1770	191	6.27	22.17	102.9	104.9	90.3	101.9
I1QHV6	GrpE protein homolog OS=Oryza glaberrima PE=3 SV=1	9	7	335	36.4	5.9	21.31	89.5	107.6	88.5	114.4
A2WTF3	Uncharacterized protein OS=Oryza sativa subsp. indica GN=OsI_03137 PE=3 SV=1	13	8	230	26.6	7.37	27.44	102.5	93.8	111.3	92.4
B8B9D7	Proteasome subunit alpha type OS=Oryza sativa subsp. indica GN=OsI_30159 PE=3 SV=1	11	2	249	27.3	7.43	33.62	97.6	96.4	100.5	105.5
A2XX62	V-type proton ATPase subunit G OS=Oryza sativa subsp. indica GN=OsI_17264 PE=3 SV=1	11	4	110	12.3	8.5	33.83	101	94.8	83.9	120.3
Q2QWT4	3'(2'),5'-bisphosphate nucleotidase OS=Oryza sativa subsp. japonica GN=Os12g0183300 PE=2 SV=1	12	9	358	37.5	4.74	31.45	98.5	91.6	109.1	100.8
A2XXG3	Uncharacterized protein OS=Oryza sativa subsp. indica GN=OsI_17369 PE=3 SV=1	12	6	170	18.8	10.58	24.15	91.8	92.9	114.9	100.5
I1NWQ5	Uncharacterized protein OS=Oryza glaberrima PE=4 SV=1	12	4	279	29.2	9.88	41.26	103.1	100.2	93.7	103
P0C490	30S ribosomal protein S7, chloroplastic OS=Oryza sativa subsp. indica GN=rps7-A PE=3 SV=1	19	6	156	17.6	11.81	51.03	93.3	109.9	94.1	102.7
A2YIF3	Uncharacterized protein OS=Oryza sativa subsp. indica GN=OsI_24995 PE=4 SV=1	13	7	328	35	5.77	31.29	110.2	97.9	109.8	82.2
B8AGH9	Uncharacterized protein OS=Oryza sativa subsp. indica GN=OsI_05588 PE=4 SV=1	11	7	377	41.9	7.03	28.27	102.2	96.8	105.5	95.5
B8B9S9	Uncharacterized protein OS=Oryza sativa subsp. indica GN=OsI_28799 PE=4 SV=1	18	3	464	48.9	9.1	53.31	94.1	105.8	95.8	104.3
Q9LSU1	Proteasome subunit alpha type-5 OS=Oryza sativa subsp. japonica GN=PAE1 PE=2 SV=1	17	8	237	26	4.75	42.45	92.8	100.1	100.3	106.8
B8AFT1	Proteasome subunit alpha type OS=Oryza sativa subsp. indica GN=OsI_08192 PE=3 SV=1	12	5	235	25.8	5.48	38.56	102.4	99.3	95.4	102.9
Q6Z4E4	Methylmalonate semi-aldehyde dehydrogenase OS=Oryza sativa subsp. japonica GN=Os07g0188800 PE=2 SV=1	10	6	534	57.2	6.35	25.86	86.5	96.6	105.8	111.1
A2Y6M9	Phosphotransferase OS=Oryza sativa subsp. indica GN=OsI_20669 PE=3 SV=1	9	7	511	55.1	6.11	19.99	97.9	101.7	96.1	104.4
Q9LST8	Proteasome subunit beta type OS=Oryza sativa subsp. japonica GN=OsPBB1 PE=2 SV=1	9	8	272	29	6.93	21.13	93	97.6	110.7	98.8
B8AF05	Uncharacterized protein OS=Oryza sativa subsp. indica GN=OsI_07935 PE=4 SV=1	18	4	300	33.7	9.92	47.93	115.1	106.1	97.7	81
A2YQI1	Uncharacterized protein OS=Oryza sativa subsp. indica GN=OsI_27547 PE=3 SV=1	15	8	290	31.8	7.93	36.29	110.4	93.9	100.8	94.8
I1PSL1	Uncharacterized protein OS=Oryza glaberrima PE=4 SV=1	11	4	188	21.3	11.4	32.77	99.7	100.2	101.3	98.8
A2ZIF8	Uncharacterized protein OS=Oryza sativa subsp. indica GN=OsI_37606 PE=3 SV=1	14	10	733	80.7	9.86	32.94	96.8	90	118.9	94.4
Q10H93	Expressed protein OS=Oryza sativa subsp. japonica GN=Os03g0596900 PE=4 SV=1	15	10	703	77.8	5.14	30.09	110.6	91.9	112.9	84.5
I1P8K7	40S ribosomal protein S3a OS=Oryza glaberrima PE=3 SV=1	19	6	263	29.8	9.8	49.54	97.2	98	105.3	99.5
I1PR82	Uncharacterized protein OS=Oryza glaberrima PE=4 SV=1	25	3	254	26.9	7.25	69.59	110.9	80.9	117	91.2
I1QC36	Uncharacterized protein OS=Oryza glaberrima PE=4 SV=1	10	3	268	27.3	8.19	34.73	97.6	102.8	91.6	108
A2WXV8	Fructokinase-1 OS=Oryza sativa subsp. indica GN=FRK1 PE=1 SV=1	12	6	323	34.7	5.27	28.89	101.3	91.9	105.6	101.2
A2XL53	Uncharacterized protein OS=Oryza sativa subsp. indica GN=OsI_13198 PE=4 SV=1	13	6	262	29.2	9.38	30.58	104.8	112.9	80.3	102
Q53RK7	Peptidylprolyl isomerase OS=Oryza sativa subsp. japonica GN=LOC_Os03g50080 PE=4 SV=1	11	4	252	26.6	7.96	30.18	102.3	107.2	87.4	103.1
I1PFQ5	Uncharacterized protein OS=Oryza glaberrima PE=3 SV=1	8	6	375	40.2	7.2	24.83	110.8	99.1	109.1	81
A2XGC1	Uncharacterized protein OS=Oryza sativa subsp. indica GN=OsI_11425 PE=4 SV=1	14	4	311	33.3	6.16	35.55	100.9	103.1	91.6	104.4
B8ATY0	Uncharacterized protein OS=Oryza sativa subsp. indica GN=OsI_14495 PE=4 SV=1	16	6	269	30.5	4.88	51.49	99.4	108.4	94.1	98.1
B8AIG1	Uncharacterized protein OS=Oryza sativa subsp. indica GN=OsI_08919 PE=4 SV=1	11	9	402	43.4	7.88	25.68	112.6	102.9	109.1	75.5
B8B6M5	Uncharacterized protein OS=Oryza sativa subsp. indica GN=OsI_26193 PE=4 SV=1	13	7	180	18.8	9.39	30.56	111.1	93.7	95.5	99.7
B8BLT0	Uncharacterized protein OS=Oryza sativa subsp. indica GN=OsI_37309 PE=4 SV=1	16	4	271	28.8	8.73	58.62	92.8	114.3	85.2	107.6
I1QW03	Uncharacterized protein OS=Oryza glaberrima PE=3 SV=1	27	6	263	28.6	8.35	69.82	97.1	112.8	89.7	100.4
P0C0L1	Probable L-ascorbate peroxidase 6, chloroplastic/mitochondrial OS=Oryza sativa subsp. japonica GN=APX6 PE=2 SV=1	14	6	309	33.5	7.23	29.21	93.2	99	96.3	111.6
B8AU11	Uncharacterized protein OS=Oryza sativa subsp. indica GN=OsI_15970 PE=4 SV=1	12	6	257	27.7	7.5	24.4	103.2	101.9	99.3	95.5
A2XHR6	40S ribosomal protein SA OS=Oryza sativa subsp. indica GN=OsI_11954 PE=3 SV=1	15	5	310	33.4	5.08	38.9	92.7	95.5	106.9	104.8
I1QBP3	Uncharacterized protein OS=Oryza glaberrima PE=4 SV=1	25	7	465	49.7	5.85	63.14	107.2	101.1	97.7	94
A2YQD9	Ferredoxin-1, chloroplastic OS=Oryza sativa subsp. indica GN=ADI1 PE=1 SV=1	58	3	139	14.9	4.56	130.25	93.1	104.7	100.2	102
A0A0P0X2H7	Os07g0158300 protein (Fragment) OS=Oryza sativa subsp. japonica GN=Os07g0158300 PE=4 SV=1	14	6	364	39.1	4.64	44.43	99.3	95.9	81.7	123.1
I1QQM3	Uncharacterized protein OS=Oryza glaberrima PE=4 SV=1	12	7	229	25.5	8.7	31.23	107.2	108.3	88.7	95.8
B8BJU1	Uncharacterized protein OS=Oryza sativa subsp. indica GN=OsI_35637 PE=4 SV=1	11	9	1106	119.2	6.34	26.6	108.8	87.9	120.4	82.9
Q8H3I7	10 kDa chaperonin OS=Oryza sativa subsp. japonica GN=P0524G08.116 PE=2 SV=2	16	4	98	10.6	8.4	45.29	98.2	102.7	83.9	115.1
I1QD52	Uncharacterized protein OS=Oryza glaberrima PE=4 SV=1	17	4	130	14.4	9.55	49.55	88.7	105.3	99.7	106.3
I1PXV8	Uncharacterized protein OS=Oryza glaberrima PE=4 SV=1	98	3	142	15	10.17	321.73	109.7	113.9	80.4	96
I1QGQ1	Uncharacterized protein OS=Oryza glaberrima PE=4 SV=1	19	1	245	28.4	10.05	42.89	100.9	95.1	100.2	103.8
A2ZAT1	Non-specific lipid-transfer protein OS=Oryza sativa subsp. indica GN=OsI_34866 PE=3 SV=1	20	2	116	11.3	9.33	50.87	88.2	103.4	96.7	111.8
Q40642	Calmodulin-like protein 1 OS=Oryza sativa subsp. indica GN=CML1 PE=1 SV=1	21	5	187	21	4.83	49	97.2	114.6	89	99.3
I1PDU5	Uncharacterized protein OS=Oryza glaberrima PE=3 SV=1	13	4	136	15.6	10.98	31.11	92.8	105.1	99.6	102.5
A2XF57	Uncharacterized protein OS=Oryza sativa subsp. indica GN=OsI_10999 PE=4 SV=1	12	7	273	27.7	10.05	33.36	98.2	106.3	94.7	100.9
I1Q5Q4	Uncharacterized protein OS=Oryza glaberrima PE=3 SV=1	12	9	240	27.7	9.99	34.27	94.6	103.6	106.3	95.5
B8AEF1	Uncharacterized protein OS=Oryza sativa subsp. indica GN=OsI_09347 PE=4 SV=1	11	7	328	34.3	6.15	22.5	93.9	93.9	111.3	100.9
I1NND6	Tyrosine--tRNA ligase OS=Oryza glaberrima PE=3 SV=1	11	9	497	54.5	7.44	27.41	110.1	95.9	105.9	88.1
A2YQW2	Uncharacterized protein OS=Oryza sativa subsp. indica GN=OsI_27689 PE=4 SV=1	8	3	193	18.4	6.76	24.71	100.6	99.2	101.6	98.7
B7F845	60S ribosomal protein L10a OS=Oryza sativa subsp. japonica GN=RPL10A PE=1 SV=1	13	2	216	24.5	9.82	36.58	92.8	98.6	105.4	103.2
B8BDP7	Uncharacterized protein OS=Oryza sativa subsp. indica GN=OsI_30663 PE=4 SV=1	18	5	371	39	9.01	52.19	101.4	108.2	95.6	94.8
B8BIC2	Uncharacterized protein OS=Oryza sativa subsp. indica GN=OsI_34713 PE=4 SV=1	9	5	256	28.2	5.1	29.36	102.6	92	109	96.4
Q2QLR2	Glycine-rich RNA-binding protein GRP1A, putative, expressed OS=Oryza sativa subsp. japonica GN=Os12g0632000 PE=2 SV=1	14	1	162	16.1	6.74	42.11	91.1	98.7	95.5	114.7
Q7XTK1	Elongation factor OS=Oryza sativa subsp. japonica GN=Os04g0118400 PE=2 SV=2	11	1	843	93.9	6.16	26.17	97.2	73.8	152.5	76.5
B8AFD5	Uncharacterized protein OS=Oryza sativa subsp. indica GN=OsI_08027 PE=4 SV=1	9	3	156	16.6	10.46	27.15	101	100.5	95.3	103.2
A2XY71	Uncharacterized protein OS=Oryza sativa subsp. indica GN=OsI_17656 PE=4 SV=1	13	5	392	42.6	7.31	35.46	111.6	110.6	96.3	81.4
Q69SX2	Os06g0360300 protein OS=Oryza sativa subsp. japonica GN=Os06g0360300 PE=2 SV=1	9	8	291	31.1	9.28	24.04	98.5	99.5	107.3	94.7
Q7XUC9	Histone H4 OS=Oryza sativa subsp. japonica GN=OSJNBb0064P21.1 PE=2 SV=2	35	3	103	11.4	11.47	86.13	99.5	96.4	108.1	96
Q8H3Q7	Xylose isomerase OS=Oryza sativa subsp. japonica GN=P0625E02.119 PE=2 SV=2	14	7	479	53.5	5.66	27.78	93.9	93.6	104.4	108.1
G2XMV6	Hypothetical_protein OS=Oryza glaberrima GN=Ogl11g0082B12_4 PE=3 SV=1	16	2	153	17.1	11	30.91	97.9	101.9	102.4	97.7
A2XUB9	Uncharacterized protein OS=Oryza sativa subsp. indica GN=OsI_16199 PE=4 SV=1	12	6	284	30.6	7.08	33.17	102.6	103.6	88.4	105.4
B8ANE8	Uncharacterized protein OS=Oryza sativa subsp. indica GN=OsI_11358 PE=4 SV=1	12	5	129	14.2	6.38	27.63	102.4	101.2	89.1	107.3
Q84T92	Chalcone--flavonone isomerase OS=Oryza sativa subsp. japonica GN=CHI PE=2 SV=1	11	5	233	23.9	5.27	26.83	108.8	83.4	118.9	89
A2XS59	40S ribosomal protein S8 OS=Oryza sativa subsp. indica GN=OsI_15456 PE=3 SV=1	7	4	221	24.9	10.4	23.96	96.3	99.2	106.3	98.1
B8ALV6	Uncharacterized protein OS=Oryza sativa subsp. indica GN=OsI_09743 PE=4 SV=1	21	3	237	26.4	9.96	62.78	95.8	98.3	111.8	94.1
I1P439	Pyruvate dehydrogenase E1 component subunit alpha OS=Oryza glaberrima PE=4 SV=1	15	5	390	42.7	7.77	30.18	91.8	95.1	105	108.2
A2Y5W6	Uncharacterized protein OS=Oryza sativa subsp. indica GN=OsI_20389 PE=4 SV=1	11	6	206	23.6	8.54	19.63	95.9	104	88.9	111.2
A2X358	Uncharacterized protein OS=Oryza sativa subsp. indica GN=OsI_06639 PE=3 SV=1	12	3	214	23.4	6.6	39.38	93.1	103.9	93.6	109.4
B8AMR2	Uncharacterized protein OS=Oryza sativa subsp. indica GN=OsI_14182 PE=3 SV=1	12	7	398	41.7	6.04	26.46	92.5	111.7	97.3	98.5
A2WPB5	Uncharacterized protein OS=Oryza sativa subsp. indica GN=OsI_01687 PE=4 SV=1	44	1	155	17.7	9.77	132.58
A6N0M9	Nucleoside diphosphate kinase 1 OS=Oryza sativa subsp. indica GN=NDKR PE=1 SV=1	23	2	149	16.8	6.8	63.75	94.7	103.5	86.2	115.6
Q9FVZ9	Membrane steroid-binding protein 2 OS=Oryza sativa subsp. japonica GN=MSBP2 PE=2 SV=1	6	4	265	27.7	4.81	21.39	103.9	114.3	95.8	86
Q0IQK9	Non-specific lipid-transfer protein 1 OS=Oryza sativa subsp. japonica GN=LTP PE=1 SV=1	18	2	116	11.3	9.33	45.71	91.4	104.3	93.7	110.6
I1QVB5	Cyanate hydratase OS=Oryza glaberrima GN=CYN PE=3 SV=1	16	4	168	18.6	5.88	30.32	90.9	109.3	81.2	118.6
A2YY23	Uncharacterized protein OS=Oryza sativa subsp. indica GN=OsI_30244 PE=4 SV=1	12	2	435	46.7	5.47	32.73	83	95.2	112.7	109.1
Q7F190	Malic enzyme OS=Oryza sativa subsp. japonica GN=OJ1457_D07.117 PE=2 SV=1	9	8	622	68.9	6.44	17.91	94.6	96.5	104.9	104
Q6K8J4	4-hydroxy-3-methylbut-2-en-1-yl diphosphate synthase (ferredoxin), chloroplastic OS=Oryza sativa subsp. japonica GN=ISPG PE=2 SV=1	9	7	744	82.1	5.94	14.14	97.2	89.5	113.2	100.1
B8BJ55	Uncharacterized protein OS=Oryza sativa subsp. indica GN=OsI_35150 PE=3 SV=1	12	7	550	60.2	9.72	22.92	103.4	101.6	98.6	96.3
B8APT1	Uncharacterized protein OS=Oryza sativa subsp. indica GN=OsI_11606 PE=4 SV=1	11	6	333	36	7.03	27.06	106.9	109.3	95.2	88.6
A2Y7Y4	Carboxypeptidase OS=Oryza sativa subsp. indica GN=OsI_21150 PE=3 SV=1	13	6	442	47.4	6.81	26.81	88.9	99.1	100.3	111.7
A2XNV4	Uncharacterized protein OS=Oryza sativa subsp. indica GN=OsI_14253 PE=4 SV=1	10	8	682	73.2	5.58	23.71	90.3	105.2	96.3	108.2
B8AXJ0	ATP-dependent Clp protease proteolytic subunit OS=Oryza sativa subsp. indica GN=OsI_21214 PE=3 SV=1	14	6	386	42.6	9.07	32.6	104.3	105.1	93.8	96.9
Q5N8G1	2-C-methyl-D-erythritol 4-phosphate cytidylyltransferase, chloroplastic OS=Oryza sativa subsp. japonica GN=ISPD PE=2 SV=1	11	6	297	32.4	7.43	26.57	105.5	102.8	100.8	90.9
I1PNW7	Uncharacterized protein OS=Oryza glaberrima PE=4 SV=1	16	5	147	15.9	9.33	41.48	113	94.1	116.3	76.6
I1PLD0	GrpE protein homolog OS=Oryza glaberrima PE=3 SV=1	14	8	290	31.4	8.27	32.83	98.2	101.3	92	108.5
Q9SDJ2	Magnesium-protoporphyrin IX monomethyl ester [oxidative] cyclase OS=Oryza sativa subsp. japonica GN=ZIP1 PE=2 SV=1	9	7	408	47.3	8.76	21.99	95.1	97.2	102.9	104.8
A2Y8K1	60S ribosomal protein L13 OS=Oryza sativa subsp. indica GN=OsI_21382 PE=2 SV=1	15	5	208	24	10.99	35.46	95.2	102.5	101.1	101.3
B8AU70	Uncharacterized protein OS=Oryza sativa subsp. indica GN=OsI_17346 PE=4 SV=1	10	7	399	43.8	6.67	27.76	96.1	98.9	93.7	111.3
A2Y043	Peroxidase OS=Oryza sativa subsp. indica GN=OsI_18348 PE=3 SV=1	16	1	342	37.6	7.53	41.61	92.2	87	131.4	89.4
Q2QMV8	Adenine phosphoribosyltransferase 1, putative, expressed OS=Oryza sativa subsp. japonica GN=LOC_Os12g39860 PE=2 SV=1	13	6	240	25.4	9.11	35.8	100.5	99.3	98.9	101.3
B8AYH0	Uncharacterized protein OS=Oryza sativa subsp. indica GN=OsI_18615 PE=4 SV=1	10	5	224	25.1	10.32	24.02	98.1	88.1	117.3	96.5
A0A0P0WL76	Os05g0337400 protein OS=Oryza sativa subsp. japonica GN=Os05g0337400 PE=4 SV=1	11	3	164	16.9	4.53	32.61	95.1	106.2	87.1	111.6
B8AG27	Uncharacterized protein OS=Oryza sativa subsp. indica GN=OsI_08312 PE=4 SV=1	15	2	206	22.7	7.06	36.47	98.8	93	110.6	97.6
B8B3B1	Uncharacterized protein OS=Oryza sativa subsp. indica GN=OsI_23231 PE=4 SV=1	9	7	394	41.7	5.66	23	94.9	100.2	104.5	100.3
I1P787	Uncharacterized protein OS=Oryza glaberrima PE=4 SV=1	7	5	388	42.1	4.73	15.66	104.2	95.3	88.1	112.4
A2Y746	Uncharacterized protein OS=Oryza sativa subsp. indica GN=OsI_20861 PE=4 SV=1	9	6	211	21.7	4.67	24.11	105.4	99.8	98.4	96.5
A2WTQ7	Uncharacterized protein OS=Oryza sativa subsp. indica GN=OsI_03249 PE=4 SV=1	10	8	241	26	8.78	16.78	100.4	101.8	91.2	106.6
Q5JMS4	Peroxidase OS=Oryza sativa subsp. japonica GN=Os01g0962700 PE=2 SV=1	11	4	377	39.6	7.64	24.01	88.2	86.4	112	113.4
A2YML2	Uncharacterized protein OS=Oryza sativa subsp. indica GN=OsI_26464 PE=3 SV=1	13	4	287	32.1	8.85	34.33	101	104	93.2	101.7
A2WQ40	Uncharacterized protein OS=Oryza sativa subsp. indica GN=OsI_01974 PE=3 SV=1	10	8	559	62.5	5.94	24.8	101.5	92.5	105.6	100.5
A2YNK2	Uncharacterized protein OS=Oryza sativa subsp. indica GN=OsI_26815 PE=4 SV=1	11	4	228	24.3	5.36	32.6	95	101	94.6	109.4
B8BJ39	Pyruvate kinase 1, cytosolic OS=Oryza sativa subsp. indica GN=OsI_35105 PE=3 SV=1	10	7	527	57.3	6.76	18.93	97.1	87.7	115.2	100
Q5Z4M6	Os06g0308000 protein OS=Oryza sativa subsp. japonica GN=Os06g0308000 PE=2 SV=1	9	6	537	59.9	5.29	17.64	103.1	86.6	114.4	95.9
B8A9G8	Uncharacterized protein OS=Oryza sativa subsp. indica GN=OsI_03674 PE=3 SV=1	7	6	593	65	5.39	19.04	105.9	98.6	101.3	94.2
Q6AVZ8	Peroxidase OS=Oryza sativa subsp. japonica GN=prx65 PE=2 SV=1	17	2	342	37.6	7.53	44.67	103.6	86.4	124.1	85.9
B7FAH8	Os12g0541000 protein OS=Oryza sativa subsp. japonica GN=Os12g0541000 PE=2 SV=1	9	4	304	31.6	9.11	28.14	97.3	110.5	87.1	105.1
Q6ZG03	Os08g0276100 protein OS=Oryza sativa subsp. japonica GN=Os08g0276100 PE=2 SV=1	10	6	469	51.6	6.92	29.63	102.8	95.7	112.9	88.6
I1Q551	Peptidyl-prolyl cis-trans isomerase OS=Oryza glaberrima PE=3 SV=1	15	5	225	24	9.67	18.69	95.4	102.5	98.8	103.3
I1QF59	Uncharacterized protein OS=Oryza glaberrima PE=4 SV=1	7	6	148	16.7	5.06	19.04	104.1	95.9	102.1	97.9
I1PGI6	Cytochrome b-c1 complex subunit 7 OS=Oryza glaberrima PE=3 SV=1	13	4	126	15	9.52	37.97	100.3	101.8	102.2	95.7
B8AJZ3	Translocase of chloroplast OS=Oryza sativa subsp. indica GN=OsI_10695 PE=3 SV=1	10	9	360	40	9.5	28.66	109.9	101.1	107.3	81.7
A2YD15	Uncharacterized protein OS=Oryza sativa subsp. indica GN=OsI_23009 PE=4 SV=1	15	4	325	34.2	9.8	39.93	102.4	100.1	100.1	97.3
I1PKG8	Uncharacterized protein OS=Oryza glaberrima PE=4 SV=1	12	6	323	33.1	9.39	26.42	98.9	100	104.1	97.1
I1Q1X7	Ribosomal protein S4 OS=Oryza glaberrima GN=19493568 PE=3 SV=1	19	5	201	23.4	10.98	36.89	101.4	101.5	100.5	96.7
Q6ZKI0	Os08g0139200 protein OS=Oryza sativa subsp. japonica GN=Os08g0139200 PE=2 SV=1	10	6	203	21.6	6.54	24.94	95.2	99.5	104.9	100.4
B7FAE9	Glutathione peroxidase OS=Oryza sativa subsp. japonica GN=Os06g0185900 PE=2 SV=1	16	3	234	25.1	9.47	46.38	108.6	105.2	90.6	95.6
I1PUE9	Uncharacterized protein OS=Oryza glaberrima PE=4 SV=1	9	8	726	80.2	5.83	16.81	110.5	90.3	112.8	86.4
I1Q3R7	Uncharacterized protein OS=Oryza glaberrima PE=4 SV=1	17	1	232	23.7	8.79	71.8
A2YWT1	Uncharacterized protein OS=Oryza sativa subsp. indica GN=OsI_29797 PE=4 SV=1	13	3	243	25.4	6.8	40.3	95.3	105.4	82.2	117.2
P40393	Ras-related protein RIC2 OS=Oryza sativa subsp. japonica GN=RIC2 PE=2 SV=2	10	4	217	23.9	5.73	24.09	101.8	99.2	103.6	95.4
I1NVD3	Uncharacterized protein OS=Oryza glaberrima PE=3 SV=1	9	6	363	39.2	7.97	18.75	109.7	100	104.3	86
B8AWN8	Uncharacterized protein OS=Oryza sativa subsp. indica GN=OsI_19498 PE=3 SV=1	11	8	536	58.1	9.89	24.01	97	98.8	104.5	99.7
I1P3L4	Uncharacterized protein OS=Oryza glaberrima PE=4 SV=1	18	4	101	10.2	4.46	56.21	109.2	100.7	98.8	91.2
A2XPT5	Uncharacterized protein OS=Oryza sativa subsp. indica GN=OsI_14646 PE=4 SV=1	7	6	435	46.2	5.81	19.47	91.3	94.8	109.9	104
Q10FE7	Os03g0670700 protein OS=Oryza sativa subsp. japonica GN=LOC_Os03g46770 PE=4 SV=1	14	1	196	20.4	7.25	37.91	97.3	104.4	93.3	105
Q10N30	Os03g0284400 protein OS=Oryza sativa subsp. japonica GN=Os03g0284400 PE=2 SV=1	17	7	220	24.2	9.19	50.6	96.6	99.2	102	102.1
I1NNF9	Uncharacterized protein OS=Oryza glaberrima PE=3 SV=1	11	9	577	60.7	6.48	25.77	97.5	90.6	116.8	95
I1NKP6	Uncharacterized protein OS=Oryza glaberrima PE=4 SV=1	8	3	152	16.3	5.1	25.66	106.7	102.6	97.4	93.3
A2WN87	Uncharacterized protein OS=Oryza sativa subsp. indica GN=OsI_01313 PE=4 SV=1	8	6	307	34.3	6.61	24.31	101.3	97.6	105.9	95.2
B8AN85	Uncharacterized protein OS=Oryza sativa subsp. indica GN=OsI_14295 PE=4 SV=1	12	8	379	41.1	5.73	25.9	101.8	97.8	103.2	97.2
B8AKM3	Uncharacterized protein OS=Oryza sativa subsp. indica GN=OsI_13742 PE=4 SV=1	6	5	541	57.3	7.83	14.29	101.2	98	104.3	96.6
A2YYA0	Uncharacterized protein OS=Oryza sativa subsp. indica GN=OsI_30326 PE=4 SV=1	14	3	125	13.2	11.87	39.83	105	116.1	84.9	94
I1QHA7	Uncharacterized protein OS=Oryza glaberrima PE=4 SV=1	12	6	327	35.9	7.27	27.71	101.8	101.9	98.7	97.6
I1PKT8	Uncharacterized protein OS=Oryza glaberrima PE=4 SV=1	8	5	674	74.8	6.18	19.19	94.1	86.2	124.2	95.5
A2YQ14	Uncharacterized protein OS=Oryza sativa subsp. indica GN=OsI_27370 PE=4 SV=1	10	5	348	39.1	7.58	13.11	95.7	103	105.1	96.2
I1P842	Uncharacterized protein OS=Oryza glaberrima PE=4 SV=1	8	5	232	24.8	7.75	21.86	104	108.7	94.3	93
Q5VPR6	Os06g0118700 protein OS=Oryza sativa subsp. japonica GN=Os06g0118700 PE=2 SV=1	12	5	494	52.2	7.68	30.45	98.1	78.8	137.1	86
Q9AS12	Peroxidase OS=Oryza sativa subsp. japonica GN=prx16 PE=3 SV=1	8	3	351	37.2	6.16	22.59	89.9	91	115	104.2
I1QUH7	Uncharacterized protein OS=Oryza glaberrima PE=4 SV=1	9	1	839	91.3	6.83	20.04	97.9	93	112.8	96.3
A2Y0Y9	Uncharacterized protein OS=Oryza sativa subsp. indica GN=OsI_18669 PE=4 SV=1	7	6	364	38.7	5.71	14.28	105.5	100.7	96.9	96.9
Q2QXN5	60S ribosomal protein L26-1, putative, expressed OS=Oryza sativa subsp. japonica GN=Os12g0150100 PE=2 SV=1	15	1	150	16.9	11	30.66	67.1	105.9	101.4	125.5
B8BMF9	Pathogenesis-related protein OS=Oryza sativa subsp. indica GN=PR10a PE=2 SV=1	8	5	160	16.9	5	17.25	82	89.6	118.2	110.2
B8B9L6	Uncharacterized protein OS=Oryza sativa subsp. indica GN=OsI_30294 PE=4 SV=1	8	7	968	108.7	6.2	20.79	88.8	95.7	109.5	106
Q0JEB0	Os04g0303900 protein OS=Oryza sativa subsp. japonica GN=Os04g0303900 PE=4 SV=1	6	4	259	27.5	6.14	21.46	95.7	102	98.5	103.8
A2XY57	Uncharacterized protein OS=Oryza sativa subsp. indica GN=OsI_17640 PE=4 SV=1	7	7	269	29.2	9.8	19.07	105.9	102.2	99	92.8
A2WWV4	Uncharacterized protein OS=Oryza sativa subsp. indica GN=OsI_04384 PE=3 SV=1	10	4	255	27.2	5.49	21.29	95.4	97.7	105.4	101.6
A2X9V8	Uncharacterized protein OS=Oryza sativa subsp. indica GN=OsI_09029 PE=4 SV=1	9	8	1078	121.1	5.59	20.77	91.9	92.8	123.4	91.9
I1QBD1	Histone H2A OS=Oryza glaberrima PE=3 SV=1	34	3	136	14.2	10.05	79.22	102.6	95.6	108.7	93.1
I1Q7E3	Uncharacterized protein OS=Oryza glaberrima PE=4 SV=1	23	4	222	24.2	8.15	68.92	97.1	103.9	90.2	108.9
B8ARK2	Amine oxidase OS=Oryza sativa subsp. indica GN=OsI_15134 PE=3 SV=1	9	8	750	83.2	6.71	20.91	93.7	103.9	104.3	98
Q2QNI4	Os12g0564400 protein OS=Oryza sativa subsp. japonica GN=LOC_Os12g37710 PE=2 SV=2	11	5	249	28.2	9	25.43	106.6	102.1	95.3	95.9
Q10P51	Clp amino terminal domain containing protein, expressed OS=Oryza sativa subsp. japonica GN=LOC_Os03g14280 PE=2 SV=1	12	4	232	24.3	9.26	30.23	98	102.3	87.2	112.5
A0A0P0WMB8	Os05g0401200 protein OS=Oryza sativa subsp. japonica GN=Os05g0401200 PE=4 SV=1	10	3	201	22.3	8.81	31.57	101.9	106.1	94	98
B8BCF0	Chlorophyll a-b binding protein, chloroplastic OS=Oryza sativa subsp. indica GN=OsI_31519 PE=3 SV=1	10	1	264	28.9	6.29	23.5	99.2	94.3	105.6	100.9
B7EMI6	Os04g0253000 protein OS=Oryza sativa subsp. japonica GN=Os04g0253000 PE=2 SV=1	16	7	191	19.7	10.61	42.1	104.2	107.5	118.8	69.6
A2YY90	Uncharacterized protein OS=Oryza sativa subsp. indica GN=OsI_30316 PE=4 SV=1	6	4	164	17.8	9.83	18.24	96.6	102.9	95.5	105
I1P3E5	V-type proton ATPase subunit G OS=Oryza glaberrima PE=3 SV=1	8	2	110	12.3	7.27	25.77	89.9	86.4	93.3	130.4
I1QLR2	Ribosomal protein OS=Oryza glaberrima PE=3 SV=1	12	1	216	24.6	9.74	32.05	101.4	91.7	111.8	95.2
I1Q8M5	Thioredoxin OS=Oryza glaberrima PE=3 SV=1	15	6	122	13.1	5.3	42.88	72.2	92	66.6	169.3
A2WYB5	Uncharacterized protein OS=Oryza sativa subsp. indica GN=OsI_04919 PE=4 SV=1	10	5	150	15.5	8.44	15.12	79.5	114.4	87.6	118.6
B8AJS4	Uncharacterized protein OS=Oryza sativa subsp. indica GN=OsI_11973 PE=4 SV=1	7	6	323	34.4	8.98	17.5	94.6	101.7	98.8	105
Q94J17	Os01g0749200 protein OS=Oryza sativa subsp. japonica GN=Os01g0749200 PE=2 SV=1	13	5	233	26.2	10.36	28.11	90.8	105.9	95.4	108
Q0DVI1	Os03g0128800 protein OS=Oryza sativa subsp. japonica GN=Os03g0128800 PE=4 SV=1	8	6	378	40.4	6.24	22.84	98.3	97	105.1	99.7
I1QSZ9	Alanine--tRNA ligase OS=Oryza glaberrima PE=3 SV=1	8	8	999	109.3	6.57	15.07	95.9	89.1	119.3	95.7
B8AX15	Uncharacterized protein OS=Oryza sativa subsp. indica GN=OsI_19570 PE=4 SV=1	9	4	188	20.8	5.3	21.05	103.9	99.4	98.8	97.9
P52428	Proteasome subunit alpha type-1 OS=Oryza sativa subsp. japonica GN=PAF1 PE=2 SV=1	10	7	270	29.6	5.54	27.56	93.2	92.1	107.7	107
B8AQA7	Uncharacterized protein OS=Oryza sativa subsp. indica GN=OsI_13197 PE=1 SV=1	11	3	171	19.2	10.4	37.28	98.4	106.3	96.3	99
B8BL86	Uncharacterized protein OS=Oryza sativa subsp. indica GN=OsI_36598 PE=4 SV=1	17	4	247	26.9	9.42	28.63	100.9	103.9	92.9	102.3
B7F9R7	Ribosomal protein OS=Oryza sativa subsp. japonica GN=Os01g0860300 PE=2 SV=1	12	1	216	24.6	9.82	31.38	99.9	89.5	114.1	96.5
I1QZZ4	Serine hydroxymethyltransferase OS=Oryza glaberrima PE=3 SV=1	9	6	471	51.4	7.5	21.48	104.9	82	126.3	86.7
B8ARS2	Uncharacterized protein OS=Oryza sativa subsp. indica GN=OsI_17972 PE=4 SV=1	10	7	2246	242.5	6.06	20.24	102.1	101.9	98.2	97.8
B8AV46	Uncharacterized protein OS=Oryza sativa subsp. indica GN=OsI_16244 PE=3 SV=1	9	6	931	102.4	6.33	25.86	98.6	97.1	103.7	100.6
B8AB91	Uncharacterized protein OS=Oryza sativa subsp. indica GN=OsI_04178 PE=4 SV=1	6	4	347	34.9	9.07	15.86	105.6	91.8	108.9	93.7
A2Z263	Uncharacterized protein OS=Oryza sativa subsp. indica GN=OsI_31697 PE=3 SV=1	12	5	223	25.2	5.71	29.75	72.4	95.4	95.7	136.6
P0C340	NAD(P)H-quinone oxidoreductase subunit J, chloroplastic OS=Oryza sativa subsp. japonica GN=ndhJ PE=3 SV=1	15	5	159	18.8	6.28	33.69	97.1	102	97.1	103.8
B8ADI1	NADH-cytochrome b5 reductase OS=Oryza sativa subsp. indica GN=OsI_00602 PE=3 SV=1	10	5	311	33.9	8.94	23.48	91.2	95.7	105.5	107.5
A2YSY8	Uncharacterized protein OS=Oryza sativa subsp. indica GN=OsI_28439 PE=3 SV=1	10	6	363	39.9	7.44	19.29	96.9	108.5	95.4	99.2
A2Z3H3	Uncharacterized protein OS=Oryza sativa subsp. indica GN=OsI_32177 PE=4 SV=1	9	7	337	37.5	6.95	21.05	108.1	79.4	139	73.5
B8BGU2	Uncharacterized protein OS=Oryza sativa subsp. indica GN=OsI_33573 PE=4 SV=1	9	1	775	84.9	6.13	19.35	93.1	89.4	121.1	96.4
I1QWC5	ATP-dependent Clp protease proteolytic subunit OS=Oryza glaberrima PE=3 SV=1	6	3	293	31.1	5.1	21.39	99.5	109.9	87.4	103.2
B8BAQ6	Uncharacterized protein OS=Oryza sativa subsp. indica GN=OsI_27818 PE=4 SV=1	6	5	511	55	8.27	15.81	97.6	97.7	101.1	103.6
Q6K6C2	Os02g0815400 protein OS=Oryza sativa subsp. japonica GN=Os02g0815400 PE=2 SV=1	9	2	307	33.1	8.73	19.02	101.2	99.7	98	101.1
A2XC67	Uncharacterized protein OS=Oryza sativa subsp. indica GN=OsI_09891 PE=3 SV=1	13	4	225	25.7	7.18	32.23	100.9	83.2	122.8	93.1
I1NXV0	Uncharacterized protein OS=Oryza glaberrima PE=4 SV=1	10	5	228	24.9	6.7	23.42	98	104.4	88.9	108.8
I1PY69	Uncharacterized protein OS=Oryza glaberrima PE=3 SV=1	7	6	953	102.3	7.25	17.39	108.4	95	102.8	93.7
A2ZIS0	Uncharacterized protein OS=Oryza sativa subsp. indica GN=OsI_37721 PE=4 SV=1	9	5	357	37.6	6.54	23.23	100	95.5	107.2	97.3
B8APD9	Uncharacterized protein OS=Oryza sativa subsp. indica GN=OsI_11506 PE=4 SV=1	9	4	187	21.1	11.43	24.81	96.1	96.8	103.7	103.4
B8BKT7	Alpha-mannosidase OS=Oryza sativa subsp. indica GN=OsI_36309 PE=3 SV=1	11	7	1022	114.2	6.19	27.61	97.8	101.3	98	103
B8BPS3	Uncharacterized protein OS=Oryza sativa subsp. indica GN=OsI_38413 PE=4 SV=1	16	5	235	25.3	4.84	50.65	101.9	103.3	96.4	98.4
Q655Y9	Os06g0664200 protein OS=Oryza sativa subsp. japonica GN=P0473H04.3-1 PE=2 SV=1	9	5	401	43.2	7.4	28.29	103.8	94.9	108.2	93.1
A2YLI3	Uncharacterized protein OS=Oryza sativa subsp. indica GN=OsI_26080 PE=3 SV=1	14	3	205	21.2	6.09	37	108.5	95.5	88.5	107.5
B8B5S6	Uncharacterized protein OS=Oryza sativa subsp. indica GN=OsI_25896 PE=4 SV=1	8	5	670	74.9	6.38	16.86	95.7	95.2	103.8	105.3
A2YVI8	Chlorophyll a-b binding protein, chloroplastic OS=Oryza sativa subsp. indica GN=OsI_29348 PE=3 SV=1	13	2	244	26.8	7.03	32.79	90.8	96.7	72.2	140.3
B8AR23	Uncharacterized protein OS=Oryza sativa subsp. indica GN=OsI_13396 PE=3 SV=1	12	8	459	51	5.67	20.47	111.6	90.4	117.6	80.4
I1R4H0	Uncharacterized protein OS=Oryza glaberrima PE=4 SV=1	13	8	285	30.6	7.94	23.39	111.2	102.6	99.5	86.7
B8AY37	Uncharacterized protein OS=Oryza sativa subsp. indica GN=OsI_19915 PE=4 SV=1	19	5	229	24.6	8.41	57.86	102.2	105.9	91.5	100.4
I1Q310	40S ribosomal protein S24 OS=Oryza glaberrima PE=3 SV=1	7	3	138	15.7	10.56	21.9	97.7	106	102	94.4
I1PWD0	Uncharacterized protein OS=Oryza glaberrima PE=4 SV=1	12	2	216	23.9	8.22	31.59	106.6	99.7	103.4	90.3
P0DKK8	40S ribosomal protein S10-1 OS=Oryza sativa subsp. japonica GN=RPS10-1 PE=2 SV=1	15	1	183	20.3	9.76	38.73	96.5	103.5	93.4	106.7
B8AIF7	Uncharacterized protein OS=Oryza sativa subsp. indica GN=OsI_08911 PE=4 SV=1	10	4	181	20.5	6.34	31.66	89.2	114.4	83.6	112.8
A0A0P0WXQ4	Os06g0550000 protein (Fragment) OS=Oryza sativa subsp. japonica GN=Os06g0550000 PE=3 SV=1	25	4	199	22.4	9.79	73.82	93.4	98.4	102	106.2
A2WK17	Uncharacterized protein OS=Oryza sativa subsp. indica GN=OsI_00166 PE=4 SV=1	8	4	303	32.9	10.13	22.61	109.3	101.1	102.9	86.7
Q69UF2	Os06g0594100 protein OS=Oryza sativa subsp. japonica GN=P0652A05.9-1 PE=2 SV=1	7	7	434	46.9	6.93	17.79	89.4	97.4	102.8	110.5
A2YRF1	Uncharacterized protein OS=Oryza sativa subsp. indica GN=OsI_27889 PE=4 SV=1	7	6	377	41.9	7.52	11.69	104.3	102.8	101.5	91.4
A2Y7R5	GTP-binding nuclear protein Ran-2 OS=Oryza sativa subsp. indica GN=RAN2 PE=2 SV=1	11	4	221	25	7.12	31.7	100.8	94.2	120.2	84.7
B8AYT9	Uncharacterized protein OS=Oryza sativa subsp. indica GN=OsI_20192 PE=4 SV=1	8	4	310	32.8	9.01	22.81	107.2	96.8	99.2	96.8
B8AE84	Uncharacterized protein OS=Oryza sativa subsp. indica GN=OsI_06402 PE=4 SV=1	14	1	479	54.1	8.18	25.2	107.8	101.6	102.3	88.3
B8AP73	CBS domain-containing protein-like OS=Oryza sativa subsp. indica GN=K0098B12.43 PE=4 SV=1	7	5	235	25.1	7.5	18.09	116	109.1	91.2	83.8
B8B7B6	40S ribosomal protein S12 OS=Oryza sativa subsp. indica GN=OsI_24909 PE=3 SV=1	6	1	138	14.8	5.52	15.63	93.3	101.3	106.5	98.9
Q8GS72	Os07g0640100 protein OS=Oryza sativa subsp. japonica GN=P0524G08.101 PE=2 SV=1	11	5	131	15	9.01	18.18	101.7	98.1	102.2	97.9
B8ABW3	Uncharacterized protein OS=Oryza sativa subsp. indica GN=OsI_02877 PE=4 SV=1	12	4	315	34.6	9.19	27.45	106.4	97.1	101.9	94.7
I1NK96	Uncharacterized protein OS=Oryza glaberrima PE=3 SV=1	5	4	460	48.9	9.41	16.1	110.5	100.7	106.4	82.4
A2XB19	Uncharacterized protein OS=Oryza sativa subsp. indica GN=OsI_09452 PE=3 SV=1	6	6	448	46.8	8.15	17.89	103.7	98.1	109.5	88.7
B8ARS4	Uncharacterized protein OS=Oryza sativa subsp. indica GN=OsI_17974 PE=4 SV=1	6	4	471	48.5	8.92	10.99	100.9	95.4	114	89.7
I1NK33	Uncharacterized protein OS=Oryza glaberrima PE=3 SV=1	14	1	157	17.5	11.12	27.77	114.7	108.1	85.2	92
I1PC65	Uncharacterized protein OS=Oryza glaberrima PE=3 SV=1	9	2	146	16	11.02	17.08	87.6	97.4	103.2	111.8
B8ARU1	Uncharacterized protein OS=Oryza sativa subsp. indica GN=OsI_18011 PE=3 SV=1	7	1	213	24.2	5.9	19.83	106.3	96.1	112.1	85.4
B8AA22	Uncharacterized protein OS=Oryza sativa subsp. indica GN=OsI_02395 PE=3 SV=1	7	6	390	41.7	5.8	17.67	95.7	102.7	101.3	100.3
A2X5H4	Uncharacterized protein OS=Oryza sativa subsp. indica GN=OsI_07454 PE=4 SV=1	8	8	986	108.1	6.84	10.96	103.5	89.8	114.5	92.3
A0A0P0YAG3	Os12g0507500 protein OS=Oryza sativa subsp. japonica GN=Os12g0507500 PE=4 SV=1	8	3	180	19.3	9.99	17.27	104.4	104.8	88.6	102.2
B8AK27	Uncharacterized protein OS=Oryza sativa subsp. indica GN=OsI_10762 PE=3 SV=1	14	1	127	14	9.47	37.52	99.1	93	97.9	110
A0A0P0Y3G3	Os11g0544800 protein (Fragment) OS=Oryza sativa subsp. japonica GN=Os11g0544800 PE=3 SV=1	7	6	553	61	6.67	17.96	103	93.2	109.7	94.1
A2XCT8	1,2-dihydroxy-3-keto-5-methylthiopentene dioxygenase 2 OS=Oryza sativa subsp. indica GN=ARD2 PE=2 SV=2	9	5	198	23.5	5.2	20.72	90.6	103	96.2	110.2
Q10R10	Hydrolase, carbon-nitrogen family protein, expressed OS=Oryza sativa subsp. japonica GN=Os03g0175600 PE=2 SV=1	5	4	310	33.6	5.69	17.19	100	96.6	101.4	102
I1PK11	Uncharacterized protein OS=Oryza glaberrima PE=4 SV=1	8	6	908	100.2	7.69	18.05	105	102.6	106.6	85.7
I1Q5K7	NADH-quinone oxidoreductase subunit B OS=Oryza glaberrima GN=19493573 PE=3 SV=1	9	3	225	25.2	8.87	22.71	95.1	96.9	105	102.9
I1PMV4	Uncharacterized protein OS=Oryza glaberrima PE=4 SV=1	12	5	330	35.3	9.58	30.6	106.5	101.2	105.7	86.6
A2WNX6	Uncharacterized protein OS=Oryza sativa subsp. indica GN=OsI_01556 PE=4 SV=1	19	4	124	12.9	4.7	55.27	96.5	98.7	99.1	105.7
Q70G58	Thioredoxin reductase NTRC OS=Oryza sativa subsp. japonica GN=Os07g0657900 PE=1 SV=2	6	5	515	56.1	6.49	20.08	99.7	98.2	106.6	95.4
P92683	Cytochrome c oxidase subunit Vb OS=Oryza sativa subsp. japonica GN=coxVb PE=2 SV=1	7	4	169	18	5.15	16.41	105.9	94	110	90.1
A2Y715	Uncharacterized protein OS=Oryza sativa subsp. indica GN=OsI_20825 PE=4 SV=1	11	2	154	17.4	10.23	28.83	107.3	104.2	101.9	86.6
A2XTP3	Uncharacterized protein OS=Oryza sativa subsp. indica GN=OsI_15977 PE=4 SV=1	7	6	453	48.1	5.66	17.49	99.4	93.3	110.4	96.9
B8AGY7	Uncharacterized protein OS=Oryza sativa subsp. indica GN=OsI_05668 PE=4 SV=1	6	4	258	26.5	10.24	19.41	102.5	109.3	94.1	94
B8AMC6	Uncharacterized protein OS=Oryza sativa subsp. indica GN=OsI_14118 PE=3 SV=1	6	4	579	61.5	10.39	12.15	93.9	101.9	125.9	78.2
A0A0P0VRQ0	Os02g0822300 protein OS=Oryza sativa subsp. japonica GN=Os02g0822300 PE=4 SV=1	8	7	352	37.7	6.44	18.63	104.8	94.3	100.3	100.7
B8AZA5	Uncharacterized protein OS=Oryza sativa subsp. indica GN=OsI_20353 PE=4 SV=1	7	7	591	63.2	8.59	17.41	101.6	102.9	97.7	97.9
B8AN25	Uncharacterized protein OS=Oryza sativa subsp. indica GN=OsI_12727 PE=3 SV=1	8	5	171	16.8	8.63	22.02	107.1	100.8	81.2	111
I1P5G4	Uncharacterized protein OS=Oryza glaberrima PE=3 SV=1	9	6	496	53.4	6.67	20.22	81.1	94.5	114.2	110.3
I1NPZ9	Uncharacterized protein OS=Oryza glaberrima PE=3 SV=1	8	2	405	45.7	6.37	19.25	95.1	89.4	124.7	90.9
A2YIJ5	Uncharacterized protein OS=Oryza sativa subsp. indica GN=OsI_25042 PE=3 SV=1	9	6	479	51.3	5.48	18.35	113	88.5	107.2	91.3
I1NU80	Uncharacterized protein OS=Oryza glaberrima PE=4 SV=1	13	5	229	24.6	7.42	32.35	97.5	107	88.6	106.9
I1R744	Uncharacterized protein OS=Oryza glaberrima PE=4 SV=1	7	4	158	16.6	5	21.83	89.1	81	145.5	84.4
B8A769	Ribokinase OS=Oryza sativa subsp. indica GN=OsI_03171 PE=3 SV=1	7	6	377	38.3	5.31	16.96	96.6	99	107.9	96.5
B8BHT8	Uncharacterized protein OS=Oryza sativa subsp. indica GN=OsI_34274 PE=4 SV=1	9	5	287	31.4	8.62	19.27	104.4	103.7	103.3	88.6
Q7XIE2	Os07g0164300 protein OS=Oryza sativa subsp. japonica GN=P0039H02.103 PE=2 SV=1	6	5	303	34.2	7.94	14.07	108.3	91.4	116.1	84.2
Q67J09	Os09g0460400 protein OS=Oryza sativa subsp. japonica GN=Os09g0460400 PE=2 SV=1	6	3	315	33.2	5.11	17.51	103.9	91.5	121.4	83.2
B8AI32	Uncharacterized protein OS=Oryza sativa subsp. indica GN=OsI_08851 PE=4 SV=1	8	7	414	45.3	6.73	14.65	106.5	96.8	103	93.7
Q69N33	Dihydrolipoamide acetyltransferase component of pyruvate dehydrogenase complex OS=Oryza sativa subsp. japonica GN=Os09g0408600 PE=2 SV=1	6	6	501	52.3	9.45	13.67	104	98.2	101.8	96
B8AY81	Uncharacterized protein OS=Oryza sativa subsp. indica GN=OsI_19925 PE=4 SV=1	7	5	366	40.5	5.11	17.23	108.4	100.2	97.4	94
Q6EP22	Cell division inhibitor-like OS=Oryza sativa subsp. japonica GN=P0264G11.15-1 PE=4 SV=1	7	7	359	38.8	9.16	20.7	115.2	91.9	120.7	72.2
B8AG23	Uncharacterized protein OS=Oryza sativa subsp. indica GN=OsI_08304 PE=4 SV=1	12	3	430	46.9	6.39	31.41	90.5	107.8	90.9	110.8
I1NM23	Uncharacterized protein OS=Oryza glaberrima PE=4 SV=1	9	6	309	33.4	6.06	23.1	105.8	100.4	99.4	94.4
B8AB88	Proteasome subunit alpha type OS=Oryza sativa subsp. indica GN=OsI_04163 PE=3 SV=1	7	3	249	27.2	6.09	17.91	92.7	95.2	108.2	103.8
Q25A68	Glutamyl-tRNA(Gln) amidotransferase subunit A, chloroplastic/mitochondrial OS=Oryza sativa subsp. indica GN=GATA PE=3 SV=1	5	5	543	57.3	6.18	14.69	105	90.6	108.3	96.1
I1NXQ6	Uncharacterized protein OS=Oryza glaberrima PE=3 SV=1	7	5	529	56.2	8.1	17.56	97.9	92.3	111.3	98.5
Q2QSR5	Os12g0420400 protein OS=Oryza sativa subsp. japonica GN=LOC_Os12g23200 PE=2 SV=1	13	3	208	22.1	9.48	44.49	92.9	98.6	68.5	140.1
B8AI28	Glutamine synthetase OS=Oryza sativa subsp. indica GN=OsI_08842 PE=3 SV=1	10	3	364	40.2	6.02	27.46	92.4	95.3	109.2	103.1
B8AGZ5	Uncharacterized protein OS=Oryza sativa subsp. indica GN=OsI_05681 PE=4 SV=1	9	3	88	10.3	9.7	20.33	96.4	102.5	101.8	99.3
B8A7X3	Uncharacterized protein OS=Oryza sativa subsp. indica GN=OsI_01883 PE=4 SV=1	7	7	455	49.7	9.23	16.1	102.3	96.2	100.6	100.8
I1Q8T1	Uncharacterized protein OS=Oryza glaberrima PE=4 SV=1	11	1	215	24	7.85	29.16	119.5	92.9	105.5	82.1
I1PZJ0	Uncharacterized protein OS=Oryza glaberrima PE=4 SV=1	8	5	340	37.1	5.22	19.38	103.4	102.8	94.1	99.8
A2ZLU3	Uncharacterized protein OS=Oryza sativa subsp. indica GN=OsI_38787 PE=4 SV=1	12	2	233	23.8	6.29	36.95	90.9	95.2	107.6	106.4
A2Y5G2	Uncharacterized protein OS=Oryza sativa subsp. indica GN=OsI_20232 PE=3 SV=1	6	5	536	57.3	5.53	16.39	106.1	94.3	105.8	93.8
I1QY89	Uncharacterized protein OS=Oryza glaberrima PE=3 SV=1	6	5	363	40	8.6	17	106.2	98.6	111.8	83.4
I1Q830	Uncharacterized protein OS=Oryza glaberrima PE=4 SV=1	22	5	135	14	10.11	53.14	93.3	104.9	76	125.8
B8BDJ3	Uncharacterized protein OS=Oryza sativa subsp. indica GN=OsI_32046 PE=3 SV=1	8	5	336	36.9	7.94	18.88	97.1	99.9	107.9	95.1
B8AAN6	Uncharacterized protein OS=Oryza sativa subsp. indica GN=OsI_00953 PE=4 SV=1	6	5	379	41	5.39	16.17	95	96.6	101.7	106.7
B8ADU1	Uncharacterized protein OS=Oryza sativa subsp. indica GN=OsI_06285 PE=4 SV=1	7	3	145	15.5	5.21	21.37	106.4	106.3	94.1	93.2
B8B1V3	Uncharacterized protein OS=Oryza sativa subsp. indica GN=OsI_24210 PE=3 SV=1	12	4	190	20.8	9.79	28.45	91.3	108.6	91.6	108.4
I1NYT7	Uncharacterized protein OS=Oryza glaberrima PE=4 SV=1	8	6	284	32	5.15	16.68	107	103.1	99.8	90
A2YJC1	Uncharacterized protein OS=Oryza sativa subsp. indica GN=OsI_25335 PE=3 SV=1	17	5	130	14.8	9.94	42.81	99.2	99.1	100.7	101
A2ZDZ0	Uncharacterized protein OS=Oryza sativa subsp. indica GN=OsI_36004 PE=3 SV=1	9	6	173	19	4.61	21.82	106.5	93.6	106.2	93.7
A2X5F8	Cytochrome b-c1 complex subunit Rieske, mitochondrial OS=Oryza sativa subsp. indica GN=OsI_07438 PE=4 SV=1	8	3	272	29.8	8.43	18.71	105.9	101.6	100.9	91.6
A2Y3J4	Uncharacterized protein OS=Oryza sativa subsp. indica GN=OsI_19576 PE=4 SV=1	8	1	371	42.1	6.18	14.89	104	99.4	97.2	99.4
A2X753	Uncharacterized protein OS=Oryza sativa subsp. indica GN=OsI_08047 PE=3 SV=1	18	5	195	22.2	5.39	41.03	97.4	112.8	99.3	90.5
A2X2I9	Uncharacterized protein OS=Oryza sativa subsp. indica GN=OsI_06408 PE=4 SV=1	7	5	504	50.2	6.06	14.92	102.8	98.8	102.3	96.1
B8B8E2	Dolichyl-diphosphooligosaccharide--protein glycosyltransferase 48 kDa subunit OS=Oryza sativa subsp. indica GN=OsI_25342 PE=3 SV=1	6	5	439	48.3	6.81	13.84	95.2	89.4	119.3	96.1
Q851F6	Expressed protein OS=Oryza sativa subsp. japonica GN=Os03g0729200 PE=2 SV=1	7	4	258	27.2	7.68	15.07	102.7	96.3	102.1	98.9
B8ARB0	Uncharacterized protein OS=Oryza sativa subsp. indica GN=OsI_16522 PE=3 SV=1	15	4	165	18.5	10.27	26.43	93.9	104.5	96.4	105.2
I1Q4G3	Uncharacterized protein OS=Oryza glaberrima PE=4 SV=1	7	3	179	19.4	9.66	19.05	104.1	95.9	94.2	105.8
A2Z3C4	Probable 6-phosphogluconolactonase 4, chloroplastic OS=Oryza sativa subsp. indica GN=OsI_031067 PE=3 SV=2	7	4	324	34.5	8.59	16.72	95.3	96.2	101.5	107
I1PE00	3-isopropylmalate dehydrogenase OS=Oryza glaberrima PE=3 SV=1	9	4	408	43.3	6.11	29.52	97.4	99.6	102.7	100.4
I1NMM8	Protein translocase subunit SecA OS=Oryza glaberrima PE=3 SV=1	7	7	1015	113.6	6.07	13.6	94.7	96.3	112.2	96.9
A2YJM2	40S ribosomal protein S12 OS=Oryza sativa subsp. indica GN=OsI_25429 PE=2 SV=1	6	1	138	14.7	5.52	14.38	104.9	95.1	103.3	96.7
A2WL79	Peroxidase OS=Oryza sativa subsp. indica GN=OsI_00589 PE=3 SV=1	6	6	319	34.2	7.27	13.22	98.2	94.7	116.7	90.4
A2XD75	Proteasome subunit alpha type OS=Oryza sativa subsp. indica GN=OsI_10259 PE=3 SV=1	8	5	246	27.6	6.65	18.52	96.7	98.8	102.5	102
I1NNJ0	Uncharacterized protein OS=Oryza glaberrima PE=4 SV=1	10	3	521	53.8	9.8	19.92	105.4	90.3	121	83.3
B8AQ47	Uncharacterized protein OS=Oryza sativa subsp. indica GN=OsI_10347 PE=4 SV=1	11	3	142	15.9	9.6	18.86	101	100.5	105.6	92.8
Q9FVZ7	Membrane steroid-binding protein 1 OS=Oryza sativa subsp. japonica GN=MSBP1 PE=1 SV=1	8	4	232	24.6	4.59	24.36	101.5	104.5	102.2	91.8
Q8LNL2	40S ribosomal protein S20, putative, expressed OS=Oryza sativa subsp. japonica GN=OSJNBa0071I20.6 PE=2 SV=1	13	1	130	14.2	9.63	34.49	99.7	95.6	103.5	101.2
B8ACN2	Protoporphyrinogen oxidase OS=Oryza sativa subsp. indica GN=OsI_01450 PE=3 SV=1	7	6	536	56.8	9.06	15.78	96.7	99.6	105.8	97.9
A0A0N7KFV8	2-C-methyl-D-erythritol 2,4-cyclodiphosphate synthase OS=Oryza sativa subsp. japonica GN=Os02g0680600 PE=3 SV=1	5	5	275	29.3	9.74	16.07	109.3	95.5	92.9	102.3
A2XY09	Uncharacterized protein OS=Oryza sativa subsp. indica GN=OsI_17588 PE=3 SV=1	5	4	624	68.1	5.19	11.36	104.6	100.4	104.4	90.6
A2X1T8	Uncharacterized protein OS=Oryza sativa subsp. indica GN=OsI_06165 PE=3 SV=1	14	5	146	16.7	10.39	25.86	89.3	112.9	87.1	110.7
A2XHU1	Uncharacterized protein OS=Oryza sativa subsp. indica GN=OsI_11978 PE=3 SV=1	6	2	254	27.8	4.58	17.29	97.6	107.3	94.3	100.7
Q0JQS5	Probable zinc metalloprotease EGY2, chloroplastic OS=Oryza sativa subsp. japonica GN=EGY2 PE=2 SV=1	7	5	546	58.7	4.73	20.28	92.3	108.8	101	97.8
I1P1A7	Uncharacterized protein OS=Oryza glaberrima PE=4 SV=1	33	3	243	24.2	4.61	72.63	104.6	101.6	95.2	98.6
B8AZL8	Uncharacterized protein OS=Oryza sativa subsp. indica GN=OsI_19015 PE=3 SV=1	6	3	414	44.4	5.73	16.27	103.6	98	106.5	91.9
Q10CU9	Glycosyl hydrolase family 3 N terminal domain containing protein, expressed OS=Oryza sativa subsp. japonica GN=OSJNBa0069E14.7 PE=2 SV=1	9	3	625	67.7	7.55	21.25	103	89.3	114.1	93.6
Q69P91	Chlorophyll a-b binding protein, chloroplastic OS=Oryza sativa subsp. japonica GN=Os09g0439500 PE=2 SV=1	7	1	264	28.9	6.29	18.1
I1PSM1	Uncharacterized protein OS=Oryza glaberrima PE=3 SV=1	6	4	367	40	6.99	15.23	88.1	94	116.3	101.6
A2Z3I9	Proteasome subunit alpha type-7-B OS=Oryza sativa subsp. indica GN=PAD1 PE=2 SV=1	8	1	249	27.2	7.93	23.94	94.2	83.2	112.9	109.7
A0A0P0WZL3	D-3-phosphoglycerate dehydrogenase OS=Oryza sativa subsp. japonica GN=Os06g0655100 PE=3 SV=1	9	6	633	67.9	8.63	17.12	102.4	95.6	110	91.9
I1PF74	Uncharacterized protein OS=Oryza glaberrima PE=4 SV=1	9	5	296	32.5	9.95	22.72	95.4	101.3	99.4	104
A2X295	ADP,ATP carrier protein OS=Oryza sativa subsp. indica GN=OsI_06319 PE=3 SV=1	7	4	630	68	9.6	17.89	101.6	92.7	130.6	75.1
B8AVM5	Uncharacterized protein OS=Oryza sativa subsp. indica GN=OsI_17750 PE=4 SV=1	6	3	456	50.9	6.01	13.86	103.5	107.6	98.7	90.2
B8APE8	Uncharacterized protein OS=Oryza sativa subsp. indica GN=OsI_11539 PE=4 SV=1	13	3	123	13.7	7.25	32.39	98.5	103.2	86.5	111.8
A2WJR6	Uncharacterized protein OS=Oryza sativa subsp. indica GN=OsI_00064 PE=4 SV=1	4	3	302	33.4	10.02	16.35	109.8	109.7	91	89.5
B8ACL5	Uncharacterized protein OS=Oryza sativa subsp. indica GN=OsI_01428 PE=4 SV=1	8	5	263	28.5	6.86	17.84	99.5	91.8	114.6	94.1
Q84M68	Os03g0856500 protein OS=Oryza sativa subsp. japonica GN=LOC_Os03g63950 PE=2 SV=1	9	4	309	34.1	8.38	22.83	97.7	101.1	95.1	106.1
B8AQK0	Uncharacterized protein OS=Oryza sativa subsp. indica GN=OsI_11837 PE=4 SV=1	10	7	797	86.6	4.86	19.45	105.3	99.4	104.4	90.9
Q94DM7	Os01g0962600 protein OS=Oryza sativa subsp. japonica GN=Os01g0962600 PE=4 SV=1	13	1	179	19.9	9.8	33.21	95.8	100.7	93.6	109.9
B8B9W8	Uncharacterized protein OS=Oryza sativa subsp. indica GN=OsI_28891 PE=4 SV=1	8	2	407	43.6	10.46	15.14	104.5	98.8	106.8	90
B8B575	Uncharacterized protein OS=Oryza sativa subsp. indica GN=OsI_25661 PE=4 SV=1	6	5	434	47.8	6.48	13.48	102.5	99.5	105.5	92.5
A2WMV6	Uncharacterized protein OS=Oryza sativa subsp. indica GN=OsI_01177 PE=3 SV=1	6	4	227	23.2	5.55	17.17	102.1	99.7	106.3	91.9
P0C497	50S ribosomal protein L2, chloroplastic OS=Oryza sativa subsp. japonica GN=rpl2-A PE=3 SV=1	7	3	273	29.9	11.31	18.3	97.8	96.8	101.8	103.6
I1QCE6	Uncharacterized protein OS=Oryza glaberrima PE=4 SV=1	6	4	473	49.6	8.16	11.41	119	102.8	94	84.1
A2ZAT2	Non-specific lipid-transfer protein OS=Oryza sativa subsp. indica GN=OsI_34868 PE=3 SV=1	9	3	118	11.5	9.07	29.29	82.7	102	92.7	122.5
A2YL42	Uncharacterized protein OS=Oryza sativa subsp. indica GN=OsI_25933 PE=4 SV=1	8	5	236	26.3	5.07	20.78	108.3	96	97.5	98.1
Q9SNN5	Os06g0130800 protein OS=Oryza sativa subsp. japonica GN=Os06g0130800 PE=2 SV=1	10	6	240	25.2	10.29	18.62	105.3	106.6	112.6	75.5
I1NQK0	Uncharacterized protein OS=Oryza glaberrima PE=3 SV=1	6	4	153	17.1	7.34	12.45	102.1	95.3	103.9	98.7
A2XNL0	Uncharacterized protein OS=Oryza sativa subsp. indica GN=OsI_14154 PE=4 SV=1	15	5	228	24.2	5.91	20.05	95.3	100.2	99.4	105.1
Q6H7Q6	Lipoxygenase OS=Oryza sativa subsp. japonica GN=Os02g0194700 PE=3 SV=1	7	4	926	103.5	6.09	6.65	111.5	83.3	125.2	80
A2WML6	Uncharacterized protein OS=Oryza sativa subsp. indica GN=OsI_01083 PE=4 SV=1	8	4	141	15.2	9.11	20.85	97.6	103.7	97.8	100.9
A2ZAJ1	Uncharacterized protein OS=Oryza sativa subsp. indica GN=OsI_34770 PE=4 SV=1	8	4	105	12.5	6.68	13.34	101.6	99.7	101.9	96.9
A2YRH5	Uncharacterized protein OS=Oryza sativa subsp. indica GN=OsI_27917 PE=4 SV=1	6	2	1133	124.7	7.28	11.31	106	88.3	122.7	83
B8AE20	Eukaryotic translation initiation factor 3 subunit G OS=Oryza sativa subsp. indica GN=OsI_09223 PE=3 SV=1	5	5	289	32	8.5	14.29	105	97.5	105.1	92.4
A2XB46	Uncharacterized protein OS=Oryza sativa subsp. indica GN=OsI_09485 PE=4 SV=1	12	1	147	16.5	10.36	31.08	107.7	101.2	102.1	88.9
Q6Z2T6	Geranylgeranyl diphosphate reductase, chloroplastic OS=Oryza sativa subsp. japonica GN=CHLP PE=2 SV=1	5	4	463	50.6	9.1	13.08	100.6	89.7	104.9	104.9
Q2QLS0	CbbY protein, putative, expressed OS=Oryza sativa subsp. japonica GN=LOC_Os12g43520 PE=2 SV=1	5	4	371	39.6	8.03	15.34	96.2	102.5	93.3	108
B8B4H5	Alanine--tRNA ligase, chloroplastic/mitochondrial OS=Oryza sativa subsp. indica GN=OsI_22356 PE=3 SV=1	6	6	996	108.1	5.9	16.42	107.6	94.7	111.1	86.7
Q6K7G5	Os02g0779200 protein OS=Oryza sativa subsp. japonica GN=Os02g0779200 PE=4 SV=1	5	4	782	80.8	6.42	11.6	95.5	89.1	121	94.4
B9FSC8	Putative 12-oxophytodienoate reductase 11 OS=Oryza sativa subsp. japonica GN=OPR11 PE=2 SV=1	6	4	367	40.6	6.74	12.32	95.6	100.5	97.6	106.3
I1QAL2	Uncharacterized protein OS=Oryza glaberrima PE=4 SV=1	7	3	109	11.4	9.61	21.34	108.5	96.7	98.4	96.4
A0A0P0WRT9	Os06g0130900 protein (Fragment) OS=Oryza sativa subsp. japonica GN=Os06g0130900 PE=3 SV=1	21	3	169	19.3	11.21	48.58	100.5	93.1	114.6	91.8
I1P3G1	Uncharacterized protein OS=Oryza glaberrima PE=3 SV=1	5	5	642	69.1	6.8	13.9	108.5	93.2	110	88.3
B8AL33	Arginine biosynthesis bifunctional protein ArgJ, chloroplastic OS=Oryza sativa subsp. indica GN=OsI_11009 PE=3 SV=1	5	3	463	47.8	6.92	13.85	101.1	102.8	100.4	95.7
I1PRR9	Uncharacterized protein OS=Oryza glaberrima PE=3 SV=1	5	1	137	15.3	5.33	13.68	110.2	94.3	106.7	88.8
I1PYQ3	Uncharacterized protein OS=Oryza glaberrima PE=4 SV=1	6	5	165	18.2	9.89	13.35	99.1	100.9	99.9	100
A2YEP4	Uncharacterized protein OS=Oryza sativa subsp. indica GN=OsI_23588 PE=4 SV=1	6	5	381	43	8.56	15.82	105.1	97.9	103.9	93.1
B8ASC1	Uncharacterized protein OS=Oryza sativa subsp. indica GN=OsI_16722 PE=4 SV=1	6	5	338	37.5	7.43	13.25	101	95	110.4	93.6
Q8H8T0	UDP-arabinopyranose mutase 1 OS=Oryza sativa subsp. japonica GN=UAM1 PE=1 SV=1	7	4	364	41.3	6.19	15.38	93.7	90.6	113.8	101.9
A2X967	Uncharacterized protein OS=Oryza sativa subsp. indica GN=OsI_08780 PE=4 SV=1	5	5	684	75.4	8.7	12.47	105.4	92.7	107	94.9
B8AGL8	Uncharacterized protein OS=Oryza sativa subsp. indica GN=OsI_06998 PE=3 SV=1	5	5	442	48.8	5.5	13.19	108.3	96.6	106.8	88.3
Q5ZBH8	Os01g0618100 protein OS=Oryza sativa subsp. japonica GN=Os01g0618100 PE=4 SV=1	7	6	344	37.9	6.73	11.03	99.5	93	113.4	94.1
B8AWB5	Uncharacterized protein OS=Oryza sativa subsp. indica GN=OsI_19367 PE=4 SV=1	6	3	317	34.7	6.46	11.94	102	96	105.1	96.9
I1PS34	Uncharacterized protein OS=Oryza glaberrima PE=3 SV=1	5	4	409	44.5	6.96	13.09	90	96.9	107	106.1
P0C314	ATP-dependent Clp protease proteolytic subunit OS=Oryza sativa subsp. japonica GN=clpP PE=3 SV=1	9	5	216	24.7	4.75	18.73	103.7	101.4	106	88.8
A2X5P7	Beta-fructofuranosidase, insoluble isoenzyme 1 OS=Oryza sativa subsp. indica GN=CIN1 PE=2 SV=2	8	6	577	64	8.5	20.78	87.5	96.6	114.2	101.7
I1Q8B2	Uncharacterized protein OS=Oryza glaberrima PE=3 SV=1	6	6	545	60.4	7.3	13.09	100.1	100.9	106.6	92.5
I1P6K8	Uncharacterized protein OS=Oryza glaberrima PE=4 SV=1	4	3	381	40.4	8.06	12.07	108.9	99.7	99.6	91.8
I1PMW4	Uncharacterized protein OS=Oryza glaberrima PE=4 SV=1	7	3	112	11.8	6.04	18.69	91.1	94.6	86.2	128
I1PZV7	Proteasome subunit alpha type OS=Oryza glaberrima PE=3 SV=1	8	5	250	27	6.92	21.07	98.8	95	99.3	107
Q6ZBX9	Os08g0562600 protein OS=Oryza sativa subsp. japonica GN=Os08g0562600 PE=2 SV=1	6	4	291	30.3	4.98	16.45	92.6	109.4	92.3	105.7
Q6YYV0	CBS domain containing protein-like OS=Oryza sativa subsp. japonica GN=Os09g0115500 PE=2 SV=1	7	3	227	24.2	9.23	18.88	107.4	109.4	90.9	92.2
A2X1I4	Uncharacterized protein OS=Oryza sativa subsp. indica GN=OsI_06064 PE=4 SV=1	11	6	95	10.9	9.04	26.15	109.4	100.2	96.7	93.6
I1P4R4	Uncharacterized protein OS=Oryza glaberrima PE=4 SV=1	11	5	193	21.2	9.23	26.07	109.7	104.4	93.2	92.7
I1PRN7	Eukaryotic translation initiation factor 3 subunit F OS=Oryza glaberrima PE=3 SV=1	7	6	284	31.2	5.48	15.78	106.7	102.4	101.2	89.7
B8AXG9	V-type proton ATPase subunit C OS=Oryza sativa subsp. indica GN=OsI_21221 PE=3 SV=1	11	6	377	42.7	5.64	22.67	101.3	91.8	110.8	96.1
A2XVK6	Uncharacterized protein OS=Oryza sativa subsp. indica GN=OsI_16665 PE=4 SV=1	10	6	312	34.1	7.62	14.93	95.4	104.9	103.1	96.5
B8A8G2	Uncharacterized protein OS=Oryza sativa subsp. indica GN=OsI_04995 PE=4 SV=1	5	5	509	56.2	6.65	14.54	109	89.8	120.6	80.5
Q7XSJ9	OSJNBb0070J16.4 protein OS=Oryza sativa subsp. japonica GN=Os04g0514400 PE=2 SV=2	8	5	367	39.9	5.22	18.27	111.9	91.7	107.2	89.2
B8AYD2	Uncharacterized protein OS=Oryza sativa subsp. indica GN=OsI_18538 PE=4 SV=1	6	4	169	18.1	5.38	18.36	111.9	90.3	100.8	97
I1Q7G4	Uncharacterized protein OS=Oryza glaberrima PE=3 SV=1	8	3	206	23.7	10.46	17.31	97.2	98.1	101.3	103.4
Q7X6F6	OSJNBb0079B02.3 protein OS=Oryza sativa subsp. japonica GN=Os04g0640700 PE=4 SV=2	6	4	765	80.9	6.87	13.13	112.8	78.5	124.4	84.3
A2ZJ46	Uncharacterized protein OS=Oryza sativa subsp. indica GN=OsI_37850 PE=4 SV=1	6	5	343	37.5	9.52	13.26	102.1	103.2	108.6	86.2
B8B461	Uncharacterized protein OS=Oryza sativa subsp. indica GN=OsI_23543 PE=4 SV=1	6	5	320	34.9	8.48	15.72	99.9	95.9	111.6	92.6
B8AJL7	Uncharacterized protein OS=Oryza sativa subsp. indica GN=OsI_10622 PE=4 SV=1	6	3	238	26	5.27	19	94.9	103.9	96.3	104.9
A2Y085	Uncharacterized protein OS=Oryza sativa subsp. indica GN=OsI_18397 PE=4 SV=1	8	4	195	21	4.82	15.27	97.3	103.9	97.8	101
Q6ZCC6	Os08g0112600 protein OS=Oryza sativa subsp. japonica GN=Os08g0112600 PE=4 SV=1	5	4	143	16.4	5.72	13.7	99.2	102.3	101.8	96.7
I1QJJ2	Uncharacterized protein OS=Oryza glaberrima PE=4 SV=1	6	4	554	58.8	9.69	14.41	101.2	96.8	114.4	87.6
I1Q3G3	Uncharacterized protein OS=Oryza glaberrima PE=4 SV=1	7	4	289	31.9	6.74	13.02	102.1	110.3	103	84.5
B8AB01	Uncharacterized protein OS=Oryza sativa subsp. indica GN=OsI_01001 PE=3 SV=1	9	6	469	50.8	5.85	20.03	98.8	96.6	105.8	98.8
A2Y3G8	Uncharacterized protein OS=Oryza sativa subsp. indica GN=OsI_19551 PE=4 SV=1	6	4	472	49.7	4.77	17.16	89.7	102.8	97.9	109.7
Q84VF8	Nascent polypeptide-associated complex subunit beta OS=Oryza sativa subsp. japonica GN=LOC_Os03g01910 PE=2 SV=1	9	2	175	19.2	5.36	22.81	97.8	107.7	83	111.5
A2XGQ6	Acyl carrier protein OS=Oryza sativa subsp. indica GN=OsI_11586 PE=3 SV=1	7	2	135	14.8	5.59	18.99	113.2	98.2	87.8	100.8
Q8RYZ1	Cytosolic factor-like protein OS=Oryza sativa subsp. japonica GN=P0648C09.9 PE=2 SV=1	8	2	613	66.4	4.67	17.54	102	104.3	119.9	73.8
B8ASU5	Uncharacterized protein OS=Oryza sativa subsp. indica GN=OsI_16907 PE=4 SV=1	7	3	228	25	8.79	17.94	101	102.5	98.8	97.7
I1Q0J1	Uncharacterized protein OS=Oryza glaberrima PE=3 SV=1	13	1	368	38.7	9.17	33.19
B8B928	Uncharacterized protein OS=Oryza sativa subsp. indica GN=OsI_30009 PE=3 SV=1	11	3	171	19.4	10.36	25.24	93.2	99.3	104	103.5
B8B833	Eukaryotic translation initiation factor 5A OS=Oryza sativa subsp. indica GN=OsI_26733 PE=3 SV=1	10	2	173	18.9	6.2	23.13	102.6	97.5	111.6	88.4
A2ZAB0	Uncharacterized protein OS=Oryza sativa subsp. indica GN=OsI_34673 PE=4 SV=1	6	5	458	48.4	5.35	9.08	102.4	95.5	108.4	93.7
A2YM59	Uncharacterized protein OS=Oryza sativa subsp. indica GN=OsI_26312 PE=4 SV=1	6	3	162	18	4.93	19.46	96.2	106.5	87.8	109.5
A0A0P0YCG8	Os12g0629600 protein OS=Oryza sativa subsp. japonica GN=Os12g0629600 PE=4 SV=1	8	3	177	18	5.06	19.51	64.6	83.4	67	185
B8BN80	Uncharacterized protein OS=Oryza sativa subsp. indica GN=OsI_39285 PE=3 SV=1	6	5	540	60.8	6.33	17.19	99.2	86.4	131	83.4
A2XY00	Uncharacterized protein OS=Oryza sativa subsp. indica GN=OsI_17578 PE=4 SV=1	6	3	163	18	5.66	14.88	100.9	99.8	89.3	110.1
A2Y7J4	Eukaryotic translation initiation factor 3 subunit D OS=Oryza sativa subsp. indica GN=OsI_21011 PE=3 SV=1	5	4	585	65	5.48	7.28	103.2	94.3	117.4	85.1
I1PR23	Uncharacterized protein OS=Oryza glaberrima PE=4 SV=1	8	6	518	54.5	6.99	21.87	97.1	100.9	98.4	103.6
B8AIV2	4-hydroxy-4-methyl-2-oxoglutarate aldolase OS=Oryza sativa subsp. indica GN=OsI_09033 PE=3 SV=1	7	4	168	18	5.88	19.99	86.3	106.2	96.1	111.4
I1R7G1	Uncharacterized protein OS=Oryza glaberrima PE=4 SV=1	14	1	190	19.3	9.7	38.07	103.2	109.7	97.5	89.6
B8AER2	Uncharacterized protein OS=Oryza sativa subsp. indica GN=OsI_07903 PE=4 SV=1	7	4	292	32.1	9.29	12.98	106.5	110.2	93.7	89.7
B8BJ46	Uncharacterized protein OS=Oryza sativa subsp. indica GN=OsI_35121 PE=4 SV=1	7	4	533	58.1	8.38	16.62	94.9	98.7	110.1	96.3
Q9AUW4	Os03g0758900 protein OS=Oryza sativa subsp. japonica GN=Os03g0758900 PE=4 SV=1	5	3	405	44.8	5.44	14.82	88.2	105.9	91.8	114.2
B8ACS2	Uncharacterized protein OS=Oryza sativa subsp. indica GN=OsI_00024 PE=4 SV=1	7	3	269	29.6	6.02	24.39	102.6	102.5	91.5	103.5
B8A748	Pectinesterase OS=Oryza sativa subsp. indica GN=OsI_01594 PE=4 SV=1	5	4	565	60.7	7.44	10.81	108	84.6	123	84.4
B8BCC4	Uncharacterized protein OS=Oryza sativa subsp. indica GN=OsI_29850 PE=4 SV=1	5	5	457	49.9	6.23	11.64	94.2	105.7	98.1	102
I1NZD8	Uncharacterized protein OS=Oryza glaberrima PE=4 SV=1	5	4	246	26.9	9.38	13.91	102.5	100.4	101	96
A2WX81	Uncharacterized protein OS=Oryza sativa subsp. indica GN=OsI_04523 PE=4 SV=1	5	4	366	40.5	6.34	12.96	99	99.4	100.3	101.3
P0C442	50S ribosomal protein L16, chloroplastic OS=Oryza sativa subsp. indica GN=rpl16 PE=3 SV=1	9	3	136	15.5	11.46	18.81	96.6	105.4	98.9	99
I1R6T8	Histone H2A OS=Oryza glaberrima PE=3 SV=1	30	2	140	14.5	10.2	65.53	111.1	87.1	102.9	98.8
I1PU87	Guanosine nucleotide diphosphate dissociation inhibitor OS=Oryza glaberrima PE=3 SV=1	6	3	445	49.6	5.85	12.85	92.6	94.3	111.6	101.5
I1QIT8	Histone H2A OS=Oryza glaberrima PE=3 SV=1	33	2	135	14	10.23	74.95	98	91.2	113.9	96.9
A2XU97	Uncharacterized protein OS=Oryza sativa subsp. indica GN=OsI_16175 PE=4 SV=1	9	4	183	19.9	7.34	20.14	100.3	102.4	88.2	109.2
B8A7H0	Uncharacterized protein OS=Oryza sativa subsp. indica GN=OsI_01750 PE=4 SV=1	5	4	285	31.2	7.31	17.34	106	99.1	92.4	102.5
Q5NAI9	Os01g0710000 protein OS=Oryza sativa subsp. japonica GN=Os01g0710000 PE=2 SV=1	6	5	453	50.1	6.3	10.04	101.6	85.2	119.3	93.8
B8BHR1	Malic enzyme OS=Oryza sativa subsp. indica GN=OsI_34227 PE=3 SV=1	6	5	620	68.2	8.34	10.63	97.3	89.2	110.1	103.4
I1R1W1	Uncharacterized protein OS=Oryza glaberrima PE=3 SV=1	5	4	416	46.9	6.35	12.94	112.6	96	103.7	87.7
I1NQH5	Uncharacterized protein OS=Oryza glaberrima PE=4 SV=1	7	2	226	24.6	5.38	10.49	102.6	105.9	96.1	95.3
B8BLP4	Uncharacterized protein OS=Oryza sativa subsp. indica GN=OsI_36917 PE=3 SV=1	14	5	498	55.6	8.31	28.16	100.6	102.9	91.7	104.8
Q10MD5	ETC complex I subunit conserved region family protein, expressed OS=Oryza sativa subsp. japonica GN=Os03g0313000 PE=4 SV=1	4	3	173	19.5	4.91	13.48	97.1	92.9	104.4	105.7
I1P2H2	Uncharacterized protein OS=Oryza glaberrima PE=4 SV=1	8	3	210	23	7.42	13.2	111.3	94.6	110.2	83.9
B8AEL6	Uncharacterized protein OS=Oryza sativa subsp. indica GN=OsI_06421 PE=4 SV=1	7	4	658	68	5.3	15.22	104.3	91.5	101.6	102.6
A2WX82	Uncharacterized protein OS=Oryza sativa subsp. indica GN=OsI_04525 PE=4 SV=1	7	3	186	20	8.48	16.8	106	114.6	92.1	87.3
B8B9G7	Uncharacterized protein OS=Oryza sativa subsp. indica GN=OsI_30240 PE=4 SV=1	5	3	125	13.6	9.45	13.83	77.9	114.1	68.2	139.8
A2WLK9	Uncharacterized protein OS=Oryza sativa subsp. indica GN=OsI_00724 PE=3 SV=1	5	2	114	11.6	4.32	15.32	115.7	87.9	103.8	92.7
I1QCH6	Uncharacterized protein OS=Oryza glaberrima PE=4 SV=1	13	3	264	28.1	4.83	30.15	99.9	99.9	85.6	114.5
A2Y2C4	Uncharacterized protein OS=Oryza sativa subsp. indica GN=OsI_19156 PE=4 SV=1	6	4	297	32.5	6.3	18.35	107.6	100.3	98.3	93.8
I1Q8N6	Peptidylprolyl isomerase OS=Oryza glaberrima PE=4 SV=1	12	2	556	60.6	8.02	24.12	101.2	108.9	90.9	99
B8B5H6	Uncharacterized protein OS=Oryza sativa subsp. indica GN=OsI_25717 PE=3 SV=1	4	3	457	49	5.6	13.22	98	92.9	113.1	96
Q9SDG6	60S ribosomal protein L30 OS=Oryza sativa subsp. japonica GN=RPL30 PE=3 SV=1	6	1	111	12.4	9.58	15.66	100.6	89.3	110.1	100
B8ANP8	Uncharacterized protein OS=Oryza sativa subsp. indica GN=OsI_14350 PE=4 SV=1	7	3	168	17.8	8.31	14.16	105.2	103.3	90.4	101.1
I1NLZ1	Uncharacterized protein OS=Oryza glaberrima PE=4 SV=1	5	1	1129	125	7.18	9.55	103	93.6	91.6	111.8
A2XNC0	Methylenetetrahydrofolate reductase OS=Oryza sativa subsp. indica GN=OsI_14054 PE=3 SV=1	5	5	594	66.4	5.57	11.26	89.1	88.3	120.3	102.3
I1NQG9	60S ribosomal protein L18a OS=Oryza glaberrima PE=3 SV=1	11	1	178	21.4	10.55	22.51	94	99.5	104.3	102.3
I1P6X7	Uncharacterized protein OS=Oryza glaberrima PE=4 SV=1	6	3	335	36.1	6.52	16.19	99.7	102.8	94.2	103.3
B8B7F2	Uncharacterized protein OS=Oryza sativa subsp. indica GN=OsI_24977 PE=4 SV=1	12	5	188	20.3	9.13	30.94	99.3	98.8	90.8	111.1
B8AED8	Uncharacterized protein OS=Oryza sativa subsp. indica GN=OsI_09310 PE=4 SV=1	6	5	447	49.2	6.49	14.34	107.2	89.4	114.2	89.1
I1NR81	Uncharacterized protein OS=Oryza glaberrima PE=4 SV=1	5	4	307	34.4	8.66	15.07	103.8	103.8	97.9	94.6
Q8HCQ9	ORFB protein OS=Oryza sativa subsp. japonica GN=orfB PE=4 SV=2	6	3	155	18.1	9.95	12.04	102.2	97	106.1	94.7
A2YZX3	Uncharacterized protein OS=Oryza sativa subsp. indica GN=OsI_30908 PE=4 SV=1	4	3	360	39.4	6.32	11.95	99.9	94.3	100.6	105.1
I1PWS8	Uncharacterized protein OS=Oryza glaberrima PE=4 SV=1	6	2	112	12.4	9.55	15.32	87.3	100.9	105.1	106.7
A2WRV9	Uncharacterized protein OS=Oryza sativa subsp. indica GN=OsI_02598 PE=4 SV=1	10	3	187	19.5	5.38	20.92	104.9	102.4	94.2	98.5
Q338Z5	Os10g0377400 protein OS=Oryza sativa subsp. japonica GN=Os10g0377400 PE=2 SV=1	7	3	216	23.8	7.96	12.16	99.7	94.6	106.1	99.6
I1NZB5	Uncharacterized protein OS=Oryza glaberrima PE=4 SV=1	6	4	389	41.5	7.43	15.09	98	97.5	100.9	103.6
A2WZM3	Uncharacterized protein OS=Oryza sativa subsp. indica GN=OsI_05413 PE=4 SV=1	7	4	370	40.2	7.71	10.59	115.3	96.7	112.7	75.2
Q9LRE9	Cytosolic aldehyde dehydrogenase OS=Oryza sativa subsp. japonica GN=ALDH1a PE=2 SV=1	6	6	502	54.1	6.92	14.65	100.7	87.1	114	98.2
B8BMN2	Uncharacterized protein OS=Oryza sativa subsp. indica GN=OsI_38846 PE=4 SV=1	15	1	190	19.4	9.7	40.58	105.5	108	97.1	89.4
I1Q4F3	Uncharacterized protein OS=Oryza glaberrima PE=4 SV=1	6	3	174	18.6	9.33	13.65	92.3	111.7	94.2	101.7
A2YMG8	Uncharacterized protein OS=Oryza sativa subsp. indica GN=OsI_26421 PE=4 SV=1	5	3	268	28.1	5.12	13.03	101.7	97.8	104.7	95.8
B8B5Y0	Uncharacterized protein OS=Oryza sativa subsp. indica GN=OsI_25937 PE=4 SV=1	5	5	406	44.4	9.82	13.42	98.5	103.8	105	92.7
A0A0P0VR55	Os02g0815300 protein (Fragment) OS=Oryza sativa subsp. japonica GN=Os02g0815300 PE=4 SV=1	8	2	184	18.5	7.28	23.41	116.2	95.8	88	100
I1PV82	Uncharacterized protein OS=Oryza glaberrima PE=4 SV=1	8	5	479	52.9	8.24	14.35	90.3	93.9	93.6	122.1
B8B9G9	Uncharacterized protein OS=Oryza sativa subsp. indica GN=OsI_30242 PE=4 SV=1	6	4	456	49.2	9.58	14.31	115.3	102.3	101.5	80.9
Q8H8U5	Protein IN2-1 homolog B OS=Oryza sativa subsp. japonica GN=GSTZ5 PE=2 SV=1	9	4	244	27.3	5.53	22.93	95.2	102.4	103.9	98.5
Q6AUR2	Nitrogen regulatory protein P-II homolog OS=Oryza sativa subsp. japonica GN=GLB PE=2 SV=1	5	4	212	22.7	9.91	13.3	102.5	101.6	92	104
B8B801	Uncharacterized protein OS=Oryza sativa subsp. indica GN=OsI_26672 PE=4 SV=1	6	5	518	58.1	7.01	11.75	103.9	96.2	112.2	87.7
I1PCH2	Uncharacterized protein OS=Oryza glaberrima PE=4 SV=1	3	2	331	37.3	7.81	11.46	102	104.4	90.9	102.7
I1QLW3	Uncharacterized protein OS=Oryza glaberrima PE=4 SV=1	5	5	333	36.8	4.88	13.17	103.9	97.2	106.6	92.2
A0A0P0WA64	Os04g0419600 protein OS=Oryza sativa subsp. japonica GN=Os04g0419600 PE=3 SV=1	21	2	274	30.5	11.82	48.76	98.6	84.9	143.7	72.9
B8BHC3	Uncharacterized protein OS=Oryza sativa subsp. indica GN=OsI_33929 PE=4 SV=1	5	5	364	39.9	8.09	11.98	93.1	100.3	91.9	114.8
A2WKJ8	Uncharacterized protein OS=Oryza sativa subsp. indica GN=OsI_00351 PE=4 SV=1	6	3	264	29.4	4.61	13.07	95.4	101.2	95.2	108.2
B8AT89	Uncharacterized protein OS=Oryza sativa subsp. indica GN=OsI_15682 PE=4 SV=1	6	4	460	51.7	4.79	10.62	94.7	100.6	106	98.7
A2XSG0	Uncharacterized protein OS=Oryza sativa subsp. indica GN=OsI_15552 PE=4 SV=1	5	4	336	34.6	9.29	12.4	110.6	92.7	112.1	84.7
I1QLY6	Polyadenylate-binding protein OS=Oryza glaberrima PE=3 SV=1	5	3	662	71.6	6.83	13.23	109.2	96.4	99.5	95
Q6EUQ7	Os02g0175600 protein OS=Oryza sativa subsp. japonica GN=Os02g0175600 PE=2 SV=1	7	1	144	15.8	11.14	14.28	97.2	98.3	111.9	92.5
A0A0P0XAA0	Os07g0671800 protein (Fragment) OS=Oryza sativa subsp. japonica GN=Os07g0671800 PE=4 SV=1	4	3	299	32.2	9.26	11.02	118	96.2	101.3	84.5
A0A0P0Y329	Os11g0526200 protein (Fragment) OS=Oryza sativa subsp. japonica GN=Os11g0526200 PE=4 SV=1	7	3	263	27.9	9.77	16.94	98.1	105.6	97.4	98.8
A2YKI0	Acetyltransferase component of pyruvate dehydrogenase complex OS=Oryza sativa subsp. indica GN=OsI_25727 PE=3 SV=1	5	3	541	58.8	8.41	8.29	102.7	89.1	109.5	98.7
I1QEK5	Chlorophyll a-b binding protein, chloroplastic OS=Oryza glaberrima PE=3 SV=1	6	3	263	28.2	6.34	16.61	95.2	101.7	76.3	126.8
I1NVE6	Uncharacterized protein OS=Oryza glaberrima PE=4 SV=1	9	2	165	17.9	9.55	44.86	100	110.8	83	106.3
A2Z5M1	Uncharacterized protein OS=Oryza sativa subsp. indica GN=OsI_32946 PE=4 SV=1	4	3	532	58.3	5.22	8.89	99	102.7	96.7	101.6
I1R8W9	Eukaryotic translation initiation factor 5A OS=Oryza glaberrima PE=3 SV=1	10	1	160	17.5	5.99	21.49	109.2	91.9	115	83.9
I1PH92	Uncharacterized protein OS=Oryza glaberrima PE=4 SV=1	8	1	223	24.5	7.28	17.11	100.2	96.4	100.3	103.1
A2XNL2	Uncharacterized protein OS=Oryza sativa subsp. indica GN=OsI_14156 PE=3 SV=1	7	4	170	18.2	10.32	19.53	90.4	104.6	97.8	107.2
Q9FW37	Os05g0100800 protein OS=Oryza sativa subsp. japonica GN=Os05g0100800 PE=2 SV=2	5	4	134	14.7	7.44	7.8	106.5	99.2	94.9	99.4
I1QPA5	Uncharacterized protein OS=Oryza glaberrima PE=3 SV=1	6	4	510	54.6	7.06	13.1	96.6	97.5	107.9	98
I1NNR0	Uncharacterized protein OS=Oryza glaberrima PE=4 SV=1	5	4	185	20.1	6.93	10.9	112.9	103.8	99.9	83.5
A2XUD4	Uncharacterized protein OS=Oryza sativa subsp. indica GN=OsI_16215 PE=4 SV=1	4	4	341	36.4	5.94	8.62	101.3	93.3	103.7	101.8
B8AS56	Uncharacterized protein OS=Oryza sativa subsp. indica GN=OsI_18064 PE=4 SV=1	5	2	213	23.6	5.54	14.13	104	100.3	101.3	94.3
A2XV50	6,7-dimethyl-8-ribityllumazine synthase OS=Oryza sativa subsp. indica GN=OsI_16488 PE=3 SV=1	4	4	221	22.5	8.97	8.68	104.1	102	100.2	93.8
I1P809	Uncharacterized protein OS=Oryza glaberrima PE=4 SV=1	7	3	185	19.2	10.23	18.94	101.3	98.4	105.5	94.7
A2WUK8	Uncharacterized protein OS=Oryza sativa subsp. indica GN=OsI_03559 PE=4 SV=1	5	1	332	36	6.7	10.09
I1PAF1	Uncharacterized protein OS=Oryza glaberrima PE=4 SV=1	6	3	391	41	8.13	14.35	95.9	96.8	107.3	100
I1PK15	Uncharacterized protein OS=Oryza glaberrima PE=3 SV=1	6	4	275	28.6	5.68	18.11	101.4	99.8	98	100.7
Q10SV7	Expressed protein OS=Oryza sativa subsp. japonica GN=Os03g0109700 PE=2 SV=1	5	4	345	37.8	5.53	14.17	104.2	99.7	103.3	92.8
Q6K851	Os02g0804400 protein OS=Oryza sativa subsp. japonica GN=Os02g0804400 PE=2 SV=1	3	2	122	13	9.86	9.74	114.3	92.3	87.5	105.9
I1PW98	Uncharacterized protein OS=Oryza glaberrima PE=4 SV=1	6	4	334	37.7	8.12	12.77	109.3	79	119.5	92.3
A2WV44	60S ribosomal protein L18a OS=Oryza sativa subsp. indica GN=OsI_03756 PE=3 SV=1	9	1	178	21.4	10.45	21.39	97.9	95.4	108.5	98.2
A2ZAT4	Non-specific lipid-transfer protein OS=Oryza sativa subsp. indica GN=OsI_34870 PE=3 SV=1	8	2	121	11.9	8.91	26.6	91.8	100.1	98.1	110
I1PQC4	D-3-phosphoglycerate dehydrogenase OS=Oryza glaberrima PE=3 SV=1	5	3	613	63.9	7.31	9	85.9	95.5	106.2	112.3
B8AEU9	Uncharacterized protein OS=Oryza sativa subsp. indica GN=OsI_09450 PE=4 SV=1	6	5	328	36.4	7.4	14.3	106.2	89	114.9	89.9
A2Z2Z0	Pyruvate dehydrogenase E1 component subunit beta OS=Oryza sativa subsp. indica GN=OsI_31986 PE=4 SV=1	8	1	376	40.2	5.49	17.2	92.9	101.1	98.1	107.8
B8AZI1	Proteasome subunit alpha type OS=Oryza sativa subsp. indica GN=OsI_20428 PE=3 SV=1	5	1	249	27.2	6.09	13.25	93.1	101.8	101.9	103.2
Q7XHR0	Peptidylprolyl isomerase OS=Oryza sativa subsp. japonica GN=Os07g0490400 PE=4 SV=1	5	3	258	28	9.41	11.05	106.8	107.6	96.3	89.3
I1PR60	Peroxidase OS=Oryza glaberrima PE=3 SV=1	7	3	346	37	5.94	11.97	87.4	107.7	96.2	108.7
Q5JMR9	Thioredoxin Y, chloroplastic OS=Oryza sativa subsp. japonica GN=Os01g0963400 PE=3 SV=2	4	3	168	18.2	9.32	12.14	103.7	103.5	91.3	101.5
B8ALM4	Uncharacterized protein OS=Oryza sativa subsp. indica GN=OsI_11120 PE=4 SV=1	10	2	245	25.6	10.08	26.39	103.6	105	98.1	93.4
A2YE26	Uncharacterized protein OS=Oryza sativa subsp. indica GN=OsI_23372 PE=4 SV=1	5	3	265	28.4	4.98	11.99	91.9	98.2	105.7	104.2
I1PLU8	Uncharacterized protein OS=Oryza glaberrima PE=4 SV=1	4	2	195	20.8	4.78	14.67	109	93.5	106	91.6
Q0DEF1	Os06g0157000 protein OS=Oryza sativa subsp. japonica GN=Os06g0157000 PE=4 SV=1	5	4	341	36.5	7.94	12.55	102.4	87.2	134.3	76
I1PZA2	Uncharacterized protein OS=Oryza glaberrima PE=3 SV=1	8	1	128	14	9.44	21.89	95.9	110.4	92.1	101.6
Q69UI8	Os08g0116500 protein OS=Oryza sativa subsp. japonica GN=Os08g0116500 PE=2 SV=1	3	1	110	11.1	4.51	13.83	105.7	91	80.9	122.3
I1NP97	Uncharacterized protein OS=Oryza glaberrima PE=4 SV=1	6	4	190	19.9	9.66	14.01	99.1	94	93.7	113.2
A2XBM1	Nascent polypeptide-associated complex subunit beta OS=Oryza sativa subsp. indica GN=OsI_09683 PE=3 SV=1	8	1	616	66.8	4.81	21.12	94.3	99.7	99.4	106.7
Q652K7	Os09g0531100 protein OS=Oryza sativa subsp. japonica GN=Os09g0531100 PE=4 SV=1	4	4	329	37.1	5.9	6.02	101.4	98.7	102.8	97
D5L1S4	Divinyl chlorophyllide a 8-vinyl-reductase, chloroplastic OS=Oryza sativa subsp. indica GN=DVR PE=1 SV=1	5	4	405	43.2	7.08	6.61	103.8	91.5	123.9	80.8
A2YXJ3	Uncharacterized protein OS=Oryza sativa subsp. indica GN=OsI_30061 PE=4 SV=1	6	4	698	77	6.33	6.94	96.8	97.7	103.4	102.1
B8AGZ1	Uncharacterized protein OS=Oryza sativa subsp. indica GN=OsI_05674 PE=4 SV=1	7	2	787	89	6.92	16.18	95.9	102.9	98.4	102.9
B8ART5	Uncharacterized protein OS=Oryza sativa subsp. indica GN=OsI_17998 PE=3 SV=1	3	2	226	25.2	6.24	9.62	86.3	108.5	88.9	116.2
B9F297	Os02g0129900 protein OS=Oryza sativa subsp. japonica GN=Os02g0129900 PE=4 SV=1	6	5	307	33.1	6.23	15.24	101.6	94.9	116.5	87
Q7XLG4	Cytochrome b-c1 complex subunit Rieske, mitochondrial OS=Oryza sativa subsp. japonica GN=Os04g0398500 PE=2 SV=2	6	2	278	30.1	8.69	11.23	106.5	90.7	108.4	94.4
A0A0P0VRI0	Os02g0814700 protein (Fragment) OS=Oryza sativa subsp. japonica GN=Os02g0814700 PE=3 SV=1	6	4	152	16.2	10.42	14.96	95.4	95.3	98.6	110.7
B8AMU5	Uncharacterized protein OS=Oryza sativa subsp. indica GN=OsI_09925 PE=4 SV=1	5	4	276	29.7	8.32	11.29	99.6	97.2	104.9	98.3
B8AZZ6	Uncharacterized protein OS=Oryza sativa subsp. indica GN=OsI_20631 PE=4 SV=1	6	3	206	23	5.5	14.27	95.8	97.3	113.6	93.3
I1Q2X9	Aspartate aminotransferase OS=Oryza glaberrima PE=4 SV=1	7	3	589	65.9	9.11	17.81	91.2	92.2	113.4	103.2
A2YM90	Uncharacterized protein OS=Oryza sativa subsp. indica GN=OsI_26344 PE=3 SV=1	6	4	561	60.1	5.17	16.64	105.1	87.3	112	95.6
I1PND5	Uncharacterized protein OS=Oryza glaberrima PE=4 SV=1	5	3	222	24.7	10.04	13.97	98.6	103.4	97.3	100.7
B8AVK3	Uncharacterized protein OS=Oryza sativa subsp. indica GN=OsI_17694 PE=3 SV=1	6	2	458	50.1	5.27	19.49	96.7	99.3	111.8	92.2
A0A0P0VL75	Os02g0596500 protein (Fragment) OS=Oryza sativa subsp. japonica GN=Os02g0596500 PE=4 SV=1	5	3	233	26	4.74	7.99	101.8	100.7	102.9	94.6
B8B3Z1	Uncharacterized protein OS=Oryza sativa subsp. indica GN=OsI_22150 PE=4 SV=1	6	4	548	59.5	7.72	7.17	106	87.1	110.2	96.7
Q5JMM6	Os01g0753100 protein OS=Oryza sativa subsp. japonica GN=Os01g0753100 PE=4 SV=1	4	3	365	38.8	9.09	11.62	94.6	106.5	97.4	101.4
A2XAZ3	Alcohol dehydrogenase class-3 OS=Oryza sativa subsp. indica GN=ADHIII PE=3 SV=1	4	3	381	40.8	7.17	12.48	108.3	82.4	131.4	77.9
Q7F4F8	Mitochondrial outer membrane protein porin 3 OS=Oryza sativa subsp. japonica GN=VDAC3 PE=2 SV=1	5	5	275	29.9	7.77	13.96	101.5	94.8	112.4	91.3
B8ATH5	Uncharacterized protein OS=Oryza sativa subsp. indica GN=OsI_15770 PE=4 SV=1	4	1	266	27.7	9.74	12.91	116.6	91.9	99.9	91.6
I1QL59	Uncharacterized protein OS=Oryza glaberrima PE=4 SV=1	6	3	486	55.1	8.43	12.33	101.9	87.7	118.6	91.9
I1PBU0	Uncharacterized protein OS=Oryza glaberrima PE=4 SV=1	6	3	245	27.6	5.49	14.29	92	95.4	95.3	117.2
P83647	Profilin LP04 OS=Oryza sativa subsp. indica GN=OsI_020954 PE=1 SV=2	7	3	131	14.1	4.87	22.02	101.1	93.5	109.2	96.2
A2Y1C0	Uncharacterized protein OS=Oryza sativa subsp. indica GN=OsI_18803 PE=4 SV=1	5	3	224	24.7	8.63	11.73	110.7	94.9	100.7	93.6
A2Z481	Uncharacterized protein OS=Oryza sativa subsp. indica GN=OsI_32456 PE=4 SV=1	5	3	123	12.9	9.55	13.64	102.4	101.6	95	101.1
B8ACY2	Uncharacterized protein OS=Oryza sativa subsp. indica GN=OsI_00149 PE=4 SV=1	9	3	1680	186.5	9.11	19.87	85.3	90.7	100.5	123.5
Q6Z1P3	Os08g0566400 protein OS=Oryza sativa subsp. japonica GN=Os08g0566400 PE=2 SV=1	7	4	398	42.4	6.57	13.96	96.8	98	108.9	96.4
P55857	Small ubiquitin-related modifier 1 OS=Oryza sativa subsp. japonica GN=SUMO1 PE=1 SV=1	6	1	100	10.9	5.1	16.28	96.2	101.9	103.2	98.6
B8ASD7	Uncharacterized protein OS=Oryza sativa subsp. indica GN=OsI_16756 PE=4 SV=1	5	2	631	68.8	6.15	12.98	104.5	98	107.9	89.6
A0A0P0VK15	Os02g0533000 protein OS=Oryza sativa subsp. japonica GN=Os02g0533000 PE=4 SV=1	5	2	527	59.5	9.22	10.51	112.2	98.6	99.9	89.3
I1NLP2	Uncharacterized protein OS=Oryza glaberrima PE=4 SV=1	4	4	310	33.9	9.45	11.4	110	96.1	100.4	93.5
I1QQW3	Uncharacterized protein OS=Oryza glaberrima PE=4 SV=1	8	2	242	26.4	8.56	14.05	96.8	103.9	92.5	106.8
A2YBG8	Uncharacterized protein OS=Oryza sativa subsp. indica GN=OsI_22453 PE=4 SV=1	4	3	413	43.1	4.77	13.21	96.4	100.9	89.9	112.8
I1PCE5	Uncharacterized protein OS=Oryza glaberrima PE=4 SV=1	4	4	336	36	6.04	8.6	97.3	96.6	102.8	103.3
Q2QZ12	Mitochondrial carrier protein, expressed OS=Oryza sativa subsp. japonica GN=LOC_Os11g48040 PE=2 SV=1	4	4	301	32.1	9.44	8.3	95.8	94.2	120.8	89.2
B8ADR9	Uncharacterized protein OS=Oryza sativa subsp. indica GN=OsI_06236 PE=4 SV=1	4	3	429	47.1	5.94	13.41	92.8	92.3	118.7	96.2
Q0JNQ7	ATP-dependent Clp protease proteolytic subunit OS=Oryza sativa subsp. japonica GN=Os01g0271400 PE=3 SV=1	6	3	298	32.2	9.03	12.7	97.1	101.8	104.3	96.9
A2XZ05	Clathrin light chain OS=Oryza sativa subsp. indica GN=OsI_17938 PE=3 SV=1	5	3	301	32.5	5.03	10.45	95.3	100.1	105.8	98.8
B8B7X7	Uncharacterized protein OS=Oryza sativa subsp. indica GN=OsI_25179 PE=4 SV=1	4	4	343	36.5	5.41	10.18	100.4	95.4	105.3	99
A2X3I0	60S ribosomal protein L27 OS=Oryza sativa subsp. indica GN=OsI_06769 PE=3 SV=1	4	1	137	15.6	10.49	11.98	101.9	82.6	116.9	98.6
B8AVK6	Uncharacterized protein OS=Oryza sativa subsp. indica GN=OsI_17698 PE=4 SV=1	4	4	293	31.4	9.54	10.24	103.3	98.6	93.6	104.5
B8ARR4	Uncharacterized protein OS=Oryza sativa subsp. indica GN=OsI_16622 PE=4 SV=1	5	4	167	17.6	7.14	9.85	105	96.8	90.7	107.6
B8AWJ0	Uncharacterized protein OS=Oryza sativa subsp. indica GN=OsI_18082 PE=3 SV=1	5	4	213	23.5	9.16	14.17	96.6	107.9	97.1	98.3
A0A0N7KFI2	Os02g0564400 protein OS=Oryza sativa subsp. japonica GN=Os02g0564400 PE=4 SV=1	5	3	645	68	7.31	12.95	101.2	94.9	107.6	96.3
A2WQL6	Uncharacterized protein OS=Oryza sativa subsp. indica GN=OsI_02152 PE=4 SV=1	5	4	385	43.6	5.58	11.47	94.8	89.3	112	103.8
A2Z744	Uncharacterized protein OS=Oryza sativa subsp. indica GN=OsI_33519 PE=3 SV=1	5	2	90	10	10.32	15.49	98.8	100.5	77.3	123.4
A2WZD9	Peroxidase OS=Oryza sativa subsp. indica GN=OsI_05317 PE=3 SV=1	6	4	356	38	5.24	11.17	93.5	83	97.5	126
B8B2Z5	Proteasome subunit beta type OS=Oryza sativa subsp. indica GN=OsI_21721 PE=3 SV=1	9	4	277	29.8	5.86	20.6	93.3	93.7	103	110
Q6ZFU6	Thioredoxin reductase NTRB OS=Oryza sativa subsp. japonica GN=NTRB PE=2 SV=1	3	2	331	34.7	6.64	9.07	98.5	94.6	108.3	98.6
A2WTS1	Uncharacterized protein OS=Oryza sativa subsp. indica GN=OsI_03263 PE=3 SV=1	8	2	196	21.5	11.31	18.02	101	107.8	91	100.1
I1PAL9	Uncharacterized protein OS=Oryza glaberrima PE=4 SV=1	4	4	938	103.8	6.01	6.09	90	84.2	124.8	101
A0A0P0VTX8	Os03g0182600 protein OS=Oryza sativa subsp. japonica GN=Os03g0182600 PE=4 SV=1	8	1	111	12.5	8.47	17.97	99.2	94.9	104.8	101.1
Q0E4K1	Catalase isozyme A OS=Oryza sativa subsp. japonica GN=CATA PE=2 SV=1	18	2	492	56.7	7.01	35.26	95.5	92.5	100.9	111
I1PC79	Uncharacterized protein OS=Oryza glaberrima PE=4 SV=1	4	2	158	16.5	4.46	13	91.6	115.2	79.5	113.7
I1QXJ8	Uncharacterized protein OS=Oryza glaberrima PE=3 SV=1	4	4	642	69.3	7.27	3.36	107.1	93	106.4	93.5
I1PC75	Uncharacterized protein OS=Oryza glaberrima PE=4 SV=1	4	3	310	33.6	5.41	9.83	95.3	100.4	104.8	99.5
I1NTE9	Uncharacterized protein OS=Oryza glaberrima PE=4 SV=1	4	4	260	29.3	6.19	5.95	110.4	101.4	105.2	83.1
I1Q215	Uncharacterized protein OS=Oryza glaberrima PE=4 SV=1	4	2	271	29.9	4.84	11.25	97.2	104	101.3	97.5
A0A0P0XFQ5	Elongation factor Ts (Fragment) OS=Oryza sativa subsp. japonica GN=Os08g0399600 PE=3 SV=1	4	3	441	48.9	10.27	8.76	99.3	92.5	112.4	95.8
B8AXA8	Beta-hexosaminidase OS=Oryza sativa subsp. indica GN=OsI_18203 PE=3 SV=1	6	4	541	60.1	6.48	9.11	95	99.7	100.7	104.7
A2X0H8	Uncharacterized protein OS=Oryza sativa subsp. indica GN=OsI_05715 PE=3 SV=1	4	3	268	29	5.5	12	113.7	98	107.6	80.7
B8AQM5	Uncharacterized protein OS=Oryza sativa subsp. indica GN=OsI_11877 PE=4 SV=1	14	4	185	20.7	4.36	32.11	96.8	106	91.5	105.8
I1PYR8	Acetyltransferase component of pyruvate dehydrogenase complex OS=Oryza glaberrima PE=3 SV=1	4	3	550	59.7	6.8	8.02	92.9	93	112.3	101.9
B8AJ26	Uncharacterized protein OS=Oryza sativa subsp. indica GN=OsI_07469 PE=4 SV=1	3	1	262	27.3	9.89	10.76	116.9	96.8	106.4	79.9
A2WML4	Uncharacterized protein OS=Oryza sativa subsp. indica GN=OsI_01081 PE=4 SV=1	9	5	332	35.7	6.04	19.98	84.1	95.8	76.5	143.7
I1QGM1	Uncharacterized protein OS=Oryza glaberrima PE=4 SV=1	9	2	588	65.5	6.61	20.51	110.6	97.3	102.1	90.1
Q6ZHE5	Putative D-cysteine desulfhydrase 1, mitochondrial OS=Oryza sativa subsp. japonica GN=Os02g0773300 PE=2 SV=2	4	4	426	45.5	7.81	11.31	93	96.1	112	98.9
B8AG03	Uncharacterized protein OS=Oryza sativa subsp. indica GN=OsI_08254 PE=4 SV=1	5	4	595	66.8	6.1	4.2	100	95	103.1	101.9
A0A0P0W9D2	Os04g0379700 protein (Fragment) OS=Oryza sativa subsp. japonica GN=Os04g0379700 PE=4 SV=1	5	5	243	28.3	4.74	12.16	99.6	102.4	105.8	92.3
B8AJ38	Chlorophyll a-b binding protein, chloroplastic OS=Oryza sativa subsp. indica GN=OsI_09055 PE=3 SV=1	5	2	261	27.9	6.61	14.76	100.3	106.6	78.3	114.9
A2XZD5	Uncharacterized protein OS=Oryza sativa subsp. indica GN=OsI_18080 PE=4 SV=1	4	4	505	54.1	6.48	9.69	105.2	95.1	107.5	92.2
P46465	26S proteasome regulatory subunit 6A homolog OS=Oryza sativa subsp. japonica GN=TBP1 PE=2 SV=2	4	4	429	47.8	5.07	9.8	118.1	95	105.3	81.6
A2YL94	Carboxypeptidase OS=Oryza sativa subsp. indica GN=OsI_25989 PE=3 SV=1	6	4	524	57.3	5.69	15.28	95.2	95.3	104.7	104.8
A2WLX8	Uncharacterized protein OS=Oryza sativa subsp. indica GN=OsI_00846 PE=3 SV=1	5	5	1069	119.8	6.13	9.48	95.2	86.8	124.7	93.4
I1PMA3	Uncharacterized protein OS=Oryza glaberrima PE=4 SV=1	6	6	532	57.5	8.88	12.35	101.9	104	98.8	95.3
I1PR89	Uncharacterized protein OS=Oryza glaberrima PE=3 SV=1	11	4	1076	119	5.38	24.25	88.9	113.1	82.3	115.7
I1PDZ7	Uncharacterized protein OS=Oryza glaberrima PE=4 SV=1	5	3	99	11.2	7.12	15.76	99.6	112.6	89	98.9
I1Q590	Uncharacterized protein OS=Oryza glaberrima PE=3 SV=1	5	3	113	13.2	8.43	12.86	107.7	102	99.7	90.7
A2XT12	Uncharacterized protein OS=Oryza sativa subsp. indica GN=OsI_15749 PE=3 SV=1	5	4	537	60.7	4.82	14.05	113.9	86.7	121.6	77.8
B8BMJ6	Uncharacterized protein OS=Oryza sativa subsp. indica GN=OsI_38756 PE=4 SV=1	4	4	457	50.5	5.59	8.61	97.2	93.4	113	96.4
Q7XIX0	Peroxidase OS=Oryza sativa subsp. japonica GN=OJ1167_G06.129 PE=3 SV=1	3	2	311	32.5	6.52	8.25	74.9	83	110.1	132
P12153	30S ribosomal protein S19, chloroplastic OS=Oryza sativa subsp. japonica GN=rps19-A PE=3 SV=3	7	4	93	10.7	10.29	21.28	94.4	114.4	88.2	103
B8BGS7	Uncharacterized protein OS=Oryza sativa subsp. indica GN=OsI_33537 PE=3 SV=1	15	3	400	45.4	5.54	27.75	95.7	98.3	76.5	129.6
A2XBT1	Protein-ribulosamine 3-kinase, chloroplastic OS=Oryza sativa subsp. indica GN=OsI_09747 PE=3 SV=1	6	3	342	37.8	7.94	15.08	102.8	99.5	106.4	91.3
I1PBK8	Uncharacterized protein OS=Oryza glaberrima PE=3 SV=1	11	4	90	10.4	11	28.45	98.3	102.9	97.8	101
B8BAX7	NADH dehydrogenase [ubiquinone] iron-sulfur protein 6, mitochondrial OS=Oryza sativa subsp. indica GN=OsI_27911 PE=3 SV=1	3	2	117	12.5	9.07	9.5	102.8	98.2	97	102
Q6Z8Z7	Hydroperoxide lyase OS=Oryza sativa subsp. japonica GN=SLM1 PE=3 SV=1	6	5	487	53.7	5.86	9.67	103.3	100.3	100.1	96.3
Q941Z0	Probable NADPH:quinone oxidoreductase 1 OS=Oryza sativa subsp. japonica GN=Os01g0953600 PE=2 SV=1	5	2	197	21.3	7.81	8.57	102.6	89.8	106.5	101.1
A2Y6V1	Uncharacterized protein OS=Oryza sativa subsp. indica GN=OsI_20756 PE=3 SV=1	4	3	204	22.1	9.44	10.17	100	94.1	119.5	86.3
B8B8G9	Uncharacterized protein OS=Oryza sativa subsp. indica GN=OsI_25404 PE=4 SV=1	5	2	227	25.5	10.86	11.51	99.2	97.3	99.5	104
A2ZJA6	Uncharacterized protein OS=Oryza sativa subsp. indica GN=OsI_37905 PE=3 SV=1	9	1	241	26.4	8.28	19.27	101.1	97.4	110.9	90.6
I1QGA1	Aconitate hydratase OS=Oryza glaberrima PE=3 SV=1	4	3	991	107.5	6.93	8.76	97.7	88.1	116.5	97.8
I1QPH4	Uncharacterized protein OS=Oryza glaberrima PE=4 SV=1	4	3	466	50.6	7.14	12.37	92.2	99.5	106.3	102
A2Y698	Uncharacterized protein OS=Oryza sativa subsp. indica GN=OsI_20527 PE=4 SV=1	4	3	641	70.5	8.48	10.31	96	88	103.9	112.1
B8A9Q0	Uncharacterized protein OS=Oryza sativa subsp. indica GN=OsI_02319 PE=4 SV=1	4	4	314	33.3	5.4	9.27	93.3	95.6	111.1	100.1
I1PH82	Uncharacterized protein OS=Oryza glaberrima PE=4 SV=1	10	1	290	32.2	9.64	22.27	97.4	97.2	94.8	110.6
B8AII1	Uncharacterized protein OS=Oryza sativa subsp. indica GN=OsI_06012 PE=3 SV=1	4	3	358	38.4	7.39	9.15	86	97.8	94.5	121.8
B8B8H5	Uncharacterized protein OS=Oryza sativa subsp. indica GN=OsI_25421 PE=4 SV=1	4	4	558	62.2	8.22	10.01	116.4	97.7	111.9	74
B8BFR8	Uncharacterized protein OS=Oryza sativa subsp. indica GN=OsI_32766 PE=4 SV=1	5	5	496	53.8	5.22	11.44	104.4	94.9	108.4	92.4
A0A0P0W8G3	Os04g0310500 protein OS=Oryza sativa subsp. japonica GN=Os04g0310500 PE=4 SV=1	4	2	100	11.6	10.59	8.16	104.6	99.3	95.7	100.5
B8B8S6	Uncharacterized protein OS=Oryza sativa subsp. indica GN=OsI_28473 PE=3 SV=1	4	3	1155	126	8.9	7.62	101.8	100.3	115.2	82.7
I1PPV8	Uncharacterized protein OS=Oryza glaberrima PE=3 SV=1	4	4	516	56.4	6.8	10.31	105.9	95.8	107.8	90.5
A2XZM2	Uncharacterized protein OS=Oryza sativa subsp. indica GN=OsI_18180 PE=4 SV=1	4	3	272	28.2	5.29	5.9	90.6	102.4	108	99
A2XG88	Uncharacterized protein OS=Oryza sativa subsp. indica GN=OsI_11398 PE=4 SV=1	8	5	373	41.7	6.74	13.7	102.9	88.5	133.1	75.4
I1Q873	Uncharacterized protein OS=Oryza glaberrima PE=4 SV=1	6	3	152	16.2	5.5	16.47	91.1	100.3	99.5	109.1
A2XPF9	Uncharacterized protein OS=Oryza sativa subsp. indica GN=OsI_14471 PE=4 SV=1	11	3	226	24.8	8.59	23.67	82.8	103.1	96.6	117.5
Q0JMF9	ATP-dependent Clp protease proteolytic subunit OS=Oryza sativa subsp. japonica GN=Os01g0507900 PE=2 SV=1	4	3	314	33.6	8.57	7.03	95.5	100.9	103.9	99.7
A0A0P0VRK8	Os02g0818000 protein (Fragment) OS=Oryza sativa subsp. japonica GN=Os02g0818000 PE=4 SV=1	5	4	230	25.2	8.54	14.44	117.7	97.6	95.6	89.1
Q35322	NADH dehydrogenase [ubiquinone] iron-sulfur protein 3 OS=Oryza sativa subsp. japonica GN=NAD9 PE=2 SV=2	10	2	190	23	7.5	20.79	96.9	95.2	105.9	102
B8BHU8	Uncharacterized protein OS=Oryza sativa subsp. indica GN=OsI_34290 PE=4 SV=1	4	2	524	57.4	7.11	10.46	93.5	94.7	114.2	97.6
B8AFI8	Outer envelope pore protein 21, chloroplastic OS=Oryza sativa subsp. indica GN=OEP21 PE=3 SV=1	4	3	185	21	10.14	9.45	126.1	119.1	86.9	67.9
A2XVR2	Uncharacterized protein OS=Oryza sativa subsp. indica GN=OsI_16725 PE=4 SV=1	5	2	127	13.6	5.63	13.79	108.8	100.8	88.5	101.9
B8ASD9	Uncharacterized protein OS=Oryza sativa subsp. indica GN=OsI_16758 PE=3 SV=1	4	1	307	33.4	5.47	8.71	107	89.6	101.5	101.9
A2Y129	Uncharacterized protein OS=Oryza sativa subsp. indica GN=OsI_18717 PE=4 SV=1	3	2	140	15.3	6.02	4.9	90.9	109.3	89.1	110.7
A2YVL4	Uncharacterized protein OS=Oryza sativa subsp. indica GN=OsI_29372 PE=3 SV=1	3	3	395	43.8	5.91	7.86	103.2	84.1	129.6	83
A2ZLU2	Uncharacterized protein OS=Oryza sativa subsp. indica GN=OsI_38786 PE=4 SV=1	5	3	234	23.4	8.02	14.81	91.2	99.7	102.7	106.4
B8AP09	Uncharacterized protein OS=Oryza sativa subsp. indica GN=OsI_11478 PE=3 SV=1	4	3	502	53.7	7.37	8.77	99.9	94.5	121.1	84.5
A0A0P0XNM8	Os09g0481200 protein (Fragment) OS=Oryza sativa subsp. japonica GN=Os09g0481200 PE=4 SV=1	8	3	163	17.8	11.05	20.26	83	97.4	80.8	138.8
B8BBN7	Obg-like ATPase 1 OS=Oryza sativa subsp. indica GN=OsI_28170 PE=3 SV=1	4	4	394	44.3	6.76	10.72	94.6	98.6	111.5	95.3
A2X0A5	Eukaryotic translation initiation factor 3 subunit J OS=Oryza sativa subsp. indica GN=OsI_05645 PE=3 SV=1	4	3	231	25.8	4.89	6.62	92.3	101.9	89	116.8
I1PUA5	Uncharacterized protein OS=Oryza glaberrima PE=4 SV=1	4	3	106	12.2	9.94	7.07	97.9	95.4	108.1	98.6
I1PFM1	Uncharacterized protein OS=Oryza glaberrima PE=3 SV=1	12	3	206	23.6	10.24	31.75	94.6	97.9	105.7	101.8
A2YWA4	Glucose-6-phosphate isomerase OS=Oryza sativa subsp. indica GN=OsI_29615 PE=3 SV=1	4	4	623	68.2	5.95	8.05	91.7	102.6	103.7	102
B8ADX7	Uncharacterized protein OS=Oryza sativa subsp. indica GN=OsI_07663 PE=3 SV=1	4	4	293	30.5	6.54	8.76	106.7	108	95.9	89.4
B8ABJ9	Uncharacterized protein OS=Oryza sativa subsp. indica GN=OsI_02797 PE=4 SV=1	4	3	684	70.6	7.52	11.96	98.4	91.1	113.1	97.4
I1R357	Uncharacterized protein OS=Oryza glaberrima PE=4 SV=1	4	4	512	56	6.19	6.32	80.4	99.6	107.3	112.7
A2Z2W0	Ribulose-phosphate 3-epimerase OS=Oryza sativa subsp. indica GN=OsI_31954 PE=3 SV=1	4	2	228	24.3	5.6	12.7	89.4	98.5	95.2	116.9
Q0J9V5	Thioredoxin-like protein CXXS1 OS=Oryza sativa subsp. japonica GN=Os04g0629500 PE=2 SV=1	11	3	133	14.7	4.88	26.43	99.9	101.5	98.6	100
B8AHS3	Uncharacterized protein OS=Oryza sativa subsp. indica GN=OsI_05861 PE=3 SV=1	4	4	365	39.7	4.87	7.27	98.6	103.5	101.7	96.2
A0A0P0X6V5	Os07g0509800 protein (Fragment) OS=Oryza sativa subsp. japonica GN=Os07g0509800 PE=4 SV=1	5	4	477	51	7.85	14.27	105.6	110.3	99.2	84.9
I1PMW3	Isocitrate dehydrogenase [NADP] OS=Oryza glaberrima PE=3 SV=1	5	1	478	53.5	8.27	14.26	110.4	93.9	92.9	102.7
B8BHC8	Uncharacterized protein OS=Oryza sativa subsp. indica GN=OsI_33947 PE=4 SV=1	8	3	353	39.3	9.66	21.76	94.8	100	105.1	100
A2WYA7	Peptidylprolyl isomerase OS=Oryza sativa subsp. indica GN=OsI_04911 PE=4 SV=1	5	2	158	16.8	9.57	11.84	94.5	94.3	108.9	102.3
A2X7Z3	Uncharacterized protein OS=Oryza sativa subsp. indica GN=OsI_08341 PE=3 SV=1	4	3	346	35.8	8.37	5.61	106.3	106.2	95.2	92.3
I1NRI9	Uncharacterized protein OS=Oryza glaberrima PE=4 SV=1	5	4	316	32	6.79	13.53	109.4	93.9	112.9	83.8
A0A0P0VHP9	Os02g0287000 protein (Fragment) OS=Oryza sativa subsp. japonica GN=Os02g0287000 PE=3 SV=1	8	1	272	30.7	9.79	22.15	111.7	96.4	86.8	105.1
B8AC38	Aldo-keto reductase OS=Oryza sativa subsp. indica GN=AKR2 PE=2 SV=1	5	3	311	34.5	6.86	11.94	109	89.2	107.7	94
B8AJR1	Glucose-6-phosphate 1-dehydrogenase OS=Oryza sativa subsp. indica GN=OsI_12025 PE=3 SV=1	4	4	577	64.9	8.48	8.53	100.8	95.4	107.2	96.6
I1Q164	Uncharacterized protein OS=Oryza glaberrima PE=4 SV=1	5	5	89	10.1	9.61	11.36	100.3	98.7	95.2	105.7
I1Q1E0	Acylphosphatase OS=Oryza glaberrima PE=3 SV=1	6	3	129	13.5	11.58	14.27	105.3	94.7	89.2	110.8
B8AK76	Uncharacterized protein OS=Oryza sativa subsp. indica GN=OsI_13610 PE=4 SV=1	8	1	517	56.7	6.57	15.33
Q6ESJ0	Glutathione peroxidase OS=Oryza sativa subsp. japonica GN=Os02g0664000 PE=2 SV=1	4	2	238	25.8	9.36	8.84	96.7	102.2	85.7	115.4
B8AWD9	Uncharacterized protein OS=Oryza sativa subsp. indica GN=OsI_19411 PE=3 SV=1	4	4	607	66.4	6.21	5.58	105.2	96.3	109.2	89.3
Q94DI2	Os01g0970700 protein OS=Oryza sativa subsp. japonica GN=P0518C01.4-1 PE=2 SV=1	5	3	327	36.1	8.29	11.68	98.4	107.1	106.1	88.4
I1PFI3	Uncharacterized protein OS=Oryza glaberrima PE=4 SV=1	5	2	686	74.4	8.31	6.31	85.3	69.6	158.4	86.7
I1QAM0	Uncharacterized protein OS=Oryza glaberrima PE=4 SV=1	9	3	151	15.8	9.33	24.06	101.4	103.5	71.5	123.6
B8BDI8	Proteasome subunit beta OS=Oryza sativa subsp. indica GN=OsI_32035 PE=3 SV=1	5	2	262	29.3	6.89	18.1	93.5	99.7	100.9	106
Q5Z9Z5	Os06g0319800 protein OS=Oryza sativa subsp. japonica GN=Os06g0319800 PE=4 SV=1	5	4	215	23.4	10.04	10.06	103.3	107.5	93.7	95.5
A2Y5F8	60S ribosomal protein L36 OS=Oryza sativa subsp. indica GN=OsI_20226 PE=3 SV=1	8	4	113	12.7	11.43	18.5	96.1	100.6	100.8	102.4
P0C461	30S ribosomal protein S12, chloroplastic OS=Oryza sativa subsp. indica GN=rps12-A PE=3 SV=1	8	3	124	13.8	11.77	23.16	100.5	114.8	97.9	86.8
A2ZAH5	ABA receptor 9 OS=Oryza sativa subsp. indica GN=ABAR9 PE=2 SV=1	4	3	212	23.1	5.74	7.3	111.7	93.9	100.9	93.5
Q6YSC2	Os08g0467600 protein OS=Oryza sativa subsp. japonica GN=Os08g0467600 PE=4 SV=1	4	4	532	57.2	9.95	6.46	100.6	100.3	104.6	94.5
B8AFJ4	Uncharacterized protein OS=Oryza sativa subsp. indica GN=OsI_09583 PE=4 SV=1	5	4	336	37	7.4	11.05	98.3	101.9	88.2	111.6
Q7FAI9	OSJNBb0038F03.15 protein OS=Oryza sativa subsp. japonica GN=OSJNBb0038F03.15 PE=4 SV=1	4	3	474	52.6	6.61	6.89	100.3	97.5	111.2	91
B8ABC6	Uncharacterized protein OS=Oryza sativa subsp. indica GN=OsI_04240 PE=4 SV=1	3	2	328	35.5	9.44	10.84	108.8	98.1	112.8	80.3
I1NY12	Glycosyltransferase OS=Oryza glaberrima PE=3 SV=1	4	4	477	49.4	5.17	8.39	102.4	86.5	129.4	81.8
A2YZ23	Uncharacterized protein OS=Oryza sativa subsp. indica GN=OsI_30588 PE=3 SV=1	11	1	171	19.5	10.33	22.73	97.6	98.2	96.3	107.9
B8ACF1	Uncharacterized protein OS=Oryza sativa subsp. indica GN=OsI_04454 PE=4 SV=1	4	2	216	23.5	6.09	10.32	100.3	104.8	99.3	95.6
A2WL16	Uncharacterized protein OS=Oryza sativa subsp. indica GN=OsI_00528 PE=4 SV=1	3	3	331	35.4	5.07	8.2	102.9	94.9	114.9	87.4
B8ATK2	Uncharacterized protein OS=Oryza sativa subsp. indica GN=OsI_17223 PE=4 SV=1	4	3	420	46.9	5.36	7.68	112.2	101.3	94.1	92.3
Q2R0I1	Dirigent protein OS=Oryza sativa subsp. japonica GN=Os11g0644700 PE=3 SV=1	4	2	160	16.6	6.28	12.02	106.1	92.8	111.9	89.2
B8ANC8	Uncharacterized protein OS=Oryza sativa subsp. indica GN=OsI_10050 PE=4 SV=1	4	2	199	21.6	6.34	10.15	100	109.9	93.9	96.2
B8BJ57	Uncharacterized protein OS=Oryza sativa subsp. indica GN=OsI_35152 PE=4 SV=1	8	4	136	15	9.98	11.56	95.9	104.3	94.3	105.5
A2WQX7	Uncharacterized protein OS=Oryza sativa subsp. indica GN=OsI_02260 PE=4 SV=1	4	3	336	36.9	6.73	9.52	93.9	93.2	121.1	91.9
B8B4N6	Uncharacterized protein OS=Oryza sativa subsp. indica GN=OsI_23654 PE=3 SV=1	3	2	409	45.5	7.83	5.12	108.5	87.9	126.3	77.3
B8ANY4	Uncharacterized protein OS=Oryza sativa subsp. indica GN=OsI_11422 PE=3 SV=1	4	3	258	28.5	5.64	7.26	95.2	91.9	104.7	108.2
A2ZLT9	Uncharacterized protein OS=Oryza sativa subsp. indica GN=OsI_38783 PE=4 SV=1	8	3	230	23	5.9	18.51	99.6	91.3	108.7	100.4
Q0DVH3	Os03g0129900 protein (Fragment) OS=Oryza sativa subsp. japonica GN=Os03g0129900 PE=4 SV=1	4	2	147	16.7	9.47	12.06	90.1	114.6	92.7	102.6
I1P8R5	Uncharacterized protein OS=Oryza glaberrima PE=4 SV=1	3	2	160	16	4.58	5.26	114.6	90.4	90.9	104
Q7XJ39	Non-specific lipid-transfer protein 2A OS=Oryza sativa subsp. japonica GN=LTP2-A PE=3 SV=2	7	2	118	11.5	8.53	14.85	101	90.8	107.6	100.7
A2XDA1	Phytoene dehydrogenase, chloroplastic/chromoplastic OS=Oryza sativa subsp. indica GN=PDS1 PE=1 SV=2	5	4	578	64.7	7.85	6.45	94.8	91.3	109.4	104.6
I1P1A3	Uncharacterized protein OS=Oryza glaberrima PE=4 SV=1	4	3	292	31.2	9.57	11.44	96.1	100.8	101	102.1
A2XVB4	Uncharacterized protein OS=Oryza sativa subsp. indica GN=OsI_16554 PE=4 SV=1	4	3	454	48.7	6.61	8.01	103	81.7	124.9	90.3
I1PPE6	Uncharacterized protein OS=Oryza glaberrima PE=4 SV=1	7	3	172	19.3	7.91	18.71	114.7	102.8	107.2	75.3
A2YMU6	Uncharacterized protein OS=Oryza sativa subsp. indica GN=OsI_26551 PE=4 SV=1	4	3	274	29.5	9.48	8.74	104.7	95.9	115.2	84.3
B8AY53	Uncharacterized protein OS=Oryza sativa subsp. indica GN=OsI_18487 PE=4 SV=1	5	4	1308	139.9	4.46	5.94	90.3	105.3	99.6	104.9
B8B7K0	Uncharacterized protein OS=Oryza sativa subsp. indica GN=OsI_25003 PE=3 SV=1	5	5	958	109	6.46	11.76	96.5	95.4	107.5	100.5
B8AGW7	Acetyltransferase component of pyruvate dehydrogenase complex OS=Oryza sativa subsp. indica GN=OsI_05488 PE=3 SV=1	3	1	548	59.1	8.02	5.8	96.5	102.3	114.3	86.9
B8AMQ6	Uncharacterized protein OS=Oryza sativa subsp. indica GN=OsI_14162 PE=4 SV=1	6	4	779	83.5	6.09	15.74	122	87.5	110.5	80
B8BCF6	Uncharacterized protein OS=Oryza sativa subsp. indica GN=OsI_31538 PE=3 SV=1	4	2	363	39.2	7.09	9.38	83.2	92	115.9	108.9
B8ASN8	Uncharacterized protein OS=Oryza sativa subsp. indica GN=OsI_16783 PE=3 SV=1	4	4	673	73.6	5.22	5.64	93	98.4	98.3	110.3
I1P8I5	Uncharacterized protein OS=Oryza glaberrima PE=3 SV=1	5	2	456	50.3	7.81	13.7	98.5	104.1	88.1	109.3
Q651D5	Probable aquaporin PIP2-7 OS=Oryza sativa subsp. japonica GN=PIP2-7 PE=2 SV=2	5	1	290	30.3	8.95	19.25	108.2	90.4	112.5	88.8
I1Q199	Uncharacterized protein OS=Oryza glaberrima PE=4 SV=1	6	4	225	24.7	7.18	15.88	112.8	95	101.2	90.9
A2XMY6	Uncharacterized protein OS=Oryza sativa subsp. indica GN=OsI_13914 PE=3 SV=1	8	4	293	29.6	10.76	22.16	109.6	94.7	117	78.7
B8AKD0	Uncharacterized protein OS=Oryza sativa subsp. indica GN=OsI_10775 PE=4 SV=1	4	2	321	34.5	5.64	7.35
Q7F1E4	Os08g0526300 protein OS=Oryza sativa subsp. japonica GN=OJ1191_A10.128 PE=4 SV=1	4	3	329	36.5	4.98	9.41	99	111.4	96.5	93.2
A2Y5X8	Uncharacterized protein OS=Oryza sativa subsp. indica GN=OsI_20403 PE=4 SV=1	5	1	161	18.3	10.78	8.97	105.7	98.1	105.1	91.1
I1QQV9	Uncharacterized protein OS=Oryza glaberrima PE=4 SV=1	3	2	194	20.7	5.82	10.38	113.3	93.4	92.6	100.6
Q94DH6	Os01g0971500 protein OS=Oryza sativa subsp. japonica GN=Os01g0971500 PE=2 SV=1	3	1	135	15	5.3	6.17	107.7	109.2	100.7	82.5
A2XK84	Uncharacterized protein OS=Oryza sativa subsp. indica GN=OsI_12856 PE=3 SV=1	4	2	307	33.5	9.44	5.73	97.4	101	101.6	100.1
A2X8A0	Uncharacterized protein OS=Oryza sativa subsp. indica GN=OsI_08458 PE=4 SV=1	5	2	256	27.2	7.93	9.51	103.7	103.6	102.5	90.2
I1R6V5	Uncharacterized protein OS=Oryza glaberrima PE=3 SV=1	3	3	549	58.7	6.62	7.6	92.5	92.3	115.3	99.8
B8AHF9	Uncharacterized protein OS=Oryza sativa subsp. indica GN=OsI_05817 PE=4 SV=1	4	2	479	53	6.98	10.85	96.8	93.6	108.5	101
A2YMM8	Uncharacterized protein OS=Oryza sativa subsp. indica GN=OsI_26479 PE=4 SV=1	9	4	265	26.6	7.42	17.29	95	104.6	96.6	103.8
A0A0P0VNK1	Os02g0708100 protein OS=Oryza sativa subsp. japonica GN=Os02g0708100 PE=3 SV=1	4	2	473	51.2	6.9	7.11	86	88.5	113	112.5
B9FS74	Kinesin-like protein KIN-14L OS=Oryza sativa subsp. japonica GN=KIN14L PE=2 SV=1	3	3	1306	144.4	6.55	5.86	108	97.4	102.8	91.9
B8B2F2	Formate dehydrogenase, mitochondrial OS=Oryza sativa subsp. indica GN=OsI_23019 PE=3 SV=1	4	4	376	41.3	7.14	6.58	100.2	91.6	107.7	100.5
A2Z054	Uncharacterized protein OS=Oryza sativa subsp. indica GN=OsI_30983 PE=4 SV=1	3	2	200	21.7	9.63	9.17	99.1	84.3	123.8	92.8
Q9FTN5	Os01g0106400 protein OS=Oryza sativa subsp. japonica GN=Os01g0106400 PE=2 SV=1	4	3	314	33.5	6.05	12.46	83.5	127.7	84.2	104.6
I1QLK8	Uncharacterized protein OS=Oryza glaberrima PE=4 SV=1	5	3	397	43.7	7.77	11.48	97.1	90.9	105.3	106.7
A2Y9Y3	Uncharacterized protein OS=Oryza sativa subsp. indica GN=OsI_21888 PE=3 SV=1	4	3	350	39.9	5.3	8.7	89.1	97.3	94	119.7
A2XJT6	Prefoldin subunit 4 OS=Oryza sativa subsp. indica GN=OsI_12705 PE=3 SV=1	4	2	126	14.7	4.67	9.52	104.6	88.4	108	99
I1PQJ7	Uncharacterized protein OS=Oryza glaberrima PE=4 SV=1	4	4	310	34.9	6.73	5.62	103.4	98.7	107.8	90.1
I1QF56	Uncharacterized protein OS=Oryza glaberrima PE=4 SV=1	5	4	319	35.9	6.44	9.36	104.7	97.3	102.9	95.1
I1NQW7	Uncharacterized protein OS=Oryza glaberrima PE=4 SV=1	5	3	528	57.8	6.54	5.65	92.7	98.7	100.1	108.5
B8B092	Uncharacterized protein OS=Oryza sativa subsp. indica GN=OsI_20689 PE=4 SV=1	3	2	271	29.9	9.04	7.03	103.9	93.9	108.9	93.3
B8BDU5	Uncharacterized protein OS=Oryza sativa subsp. indica GN=OsI_32152 PE=4 SV=1	3	3	741	82	7.06	9.68	106.2	97.3	112.7	83.9
Q6K929	Os02g0496900 protein OS=Oryza sativa subsp. japonica GN=Os02g0496900 PE=2 SV=1	3	2	93	9.7	9.41	7.44	104.8	101.1	92	102.1
B9ET62	Os01g0764900 protein OS=Oryza sativa subsp. japonica GN=Os01g0764900 PE=4 SV=1	5	4	454	49.7	5.36	7.14	89.2	81.2	117.3	112.3
I1QBG8	Mitochondrial pyruvate carrier OS=Oryza glaberrima PE=3 SV=1	3	2	110	12.1	8.94	8.6	116.9	100.2	102.8	80.1
Q0JR29	Os01g0123900 protein OS=Oryza sativa subsp. japonica GN=Os01g0123900 PE=2 SV=1	6	3	193	21.3	5.24	12.83	89.1	97.7	89.8	123.4
I1PH95	Uncharacterized protein OS=Oryza glaberrima PE=3 SV=1	9	2	219	23.3	6.83	14.98	96.1	106.3	85	112.6
B8ATS0	Uncharacterized protein OS=Oryza sativa subsp. indica GN=OsI_15790 PE=4 SV=1	4	4	969	109.3	5.26	8.87	108.7	87.9	117.9	85.6
I1P6W8	Uncharacterized protein OS=Oryza glaberrima PE=4 SV=1	4	3	423	45.5	7.01	3.94	109.4	89	120.8	80.7
A2XC68	Uncharacterized protein OS=Oryza sativa subsp. indica GN=OsI_09892 PE=3 SV=1	6	1	222	25.4	7.23	13.73	105.3	80	125.4	89.3
B8AH08	Uncharacterized protein OS=Oryza sativa subsp. indica GN=OsI_05707 PE=4 SV=1	4	3	338	38	7.24	7.33	104.3	110.3	97	88.3
I1QJ44	D-3-phosphoglycerate dehydrogenase OS=Oryza glaberrima PE=3 SV=1	3	3	621	64.5	6.98	6.34	97.5	88.8	106.5	107.2
A2YJV9	Uncharacterized protein OS=Oryza sativa subsp. indica GN=OsI_25509 PE=4 SV=1	4	3	315	33.7	7.05	6.75	105.5	101	100.6	92.9
B8A8A4	Uncharacterized protein OS=Oryza sativa subsp. indica GN=OsI_01999 PE=4 SV=1	4	2	423	47.1	6.06	7.27	93.9	90.8	101.3	114
I1R3L2	Uncharacterized protein OS=Oryza glaberrima PE=3 SV=1	9	2	149	16.8	10.56	22.82	96.2	98	103.1	102.7
B8BNT3	Uncharacterized protein OS=Oryza sativa subsp. indica GN=OsI_37158 PE=4 SV=1	4	4	930	104.2	6.77	5.34	124.6	86.8	109.7	78.9
Q2QWU7	Dihydrolipoamide acetyltransferase component of pyruvate dehydrogenase complex OS=Oryza sativa subsp. japonica GN=Os12g0182200 PE=3 SV=2	3	3	467	48.3	8.78	7.39	101.1	102.6	98.2	98.1
I1PSU0	Uncharacterized protein OS=Oryza glaberrima PE=4 SV=1	4	1	414	44.1	10.15	10.7	100.7	97.8	106.8	94.6
Q8RZU9	Small ubiquitin-related modifier OS=Oryza sativa subsp. japonica GN=Os01g0918200 PE=2 SV=1	5	1	101	11	5.25	11.08	93.6	91	108	107.4
A2ZJA1	Uncharacterized protein OS=Oryza sativa subsp. indica GN=OsI_37900 PE=3 SV=1	4	4	481	52.2	7.05	7.93	98.8	98.9	101.3	101
I1P3M7	Uncharacterized protein OS=Oryza glaberrima PE=4 SV=1	10	1	123	14	9.89	25.03	93.9	103	94.7	108.4
I1PVZ1	Uncharacterized protein OS=Oryza glaberrima PE=4 SV=1	3	2	761	79.6	6.98	8.52	92	103.8	109.4	94.7
I1QQE6	Uncharacterized protein OS=Oryza glaberrima PE=4 SV=1	3	3	158	17.1	6.9	8.14	107	95.2	102.3	95.5
I1NKL1	Uncharacterized protein OS=Oryza glaberrima PE=4 SV=1	3	3	361	39.5	9.29	7.71	100.9	100.4	106.2	92.5
P0C457	50S ribosomal protein L33, chloroplastic OS=Oryza sativa subsp. japonica GN=rpl33 PE=3 SV=1	3	3	66	7.6	10.17	8.45	97.9	99.9	103.6	98.6
Q0JD42	Protein disulfide isomerase-like 5-2 OS=Oryza sativa subsp. japonica GN=PDIL5-2 PE=2 SV=2	3	3	423	47	4.96	6.2	103.7	104.8	94.1	97.5
I1NRW5	Uncharacterized protein OS=Oryza glaberrima PE=4 SV=1	4	2	334	38	5.35	7.75	105.1	104.1	95.8	95
Q6ZJI9	Acyl carrier protein OS=Oryza sativa subsp. japonica GN=Os08g0549300 PE=2 SV=1	4	2	138	14.5	5.12	10.01	96.6	97.9	87.5	118
B8BHW2	Uncharacterized protein OS=Oryza sativa subsp. indica GN=OsI_34332 PE=3 SV=1	3	3	197	21.7	5.45	6.99	100.4	99	102.2	98.5
I1Q5A4	Uncharacterized protein OS=Oryza glaberrima PE=4 SV=1	2	1	257	27.4	4.78	5.43	96.1	94.8	108	101.1
I1P0V8	Uncharacterized protein OS=Oryza glaberrima PE=4 SV=1	3	1	257	26.8	9.77	10.3	105.3	103.1	103.2	88.4
A2YZ98	Uncharacterized protein OS=Oryza sativa subsp. indica GN=OsI_30673 PE=4 SV=1	3	3	274	27.8	10.64	6.04	91.1	101.6	101.8	105.6
A2YGN4	Uncharacterized protein OS=Oryza sativa subsp. indica GN=OsI_24345 PE=4 SV=1	8	1	115	12	5.4	25.93	93.3	114.1	84.7	107.8
A2ZMS2	Uncharacterized protein OS=Oryza sativa subsp. indica GN=OsI_39127 PE=4 SV=1	3	3	314	32.4	7.17	10.08	95.4	101.3	99	104.2
A2XTC1	Uncharacterized protein OS=Oryza sativa subsp. indica GN=OsI_15856 PE=4 SV=1	3	3	256	27.5	8.88	8.53	92.7	96.3	109.9	101
B8ALG0	Uncharacterized protein OS=Oryza sativa subsp. indica GN=OsI_09692 PE=4 SV=1	3	3	921	103.6	6.3	7.19	104.5	100.2	100.3	95
A2XEE2	Uncharacterized protein OS=Oryza sativa subsp. indica GN=OsI_10698 PE=4 SV=1	5	3	134	14.4	10.39	13.14	100.2	99.8	101.5	98.5
A2Y986	Dirigent protein OS=Oryza sativa subsp. indica GN=OsI_21624 PE=3 SV=1	5	3	323	35	7.56	12.58	103.9	87.2	118.9	90.1
B8A840	Uncharacterized protein OS=Oryza sativa subsp. indica GN=OsI_04877 PE=4 SV=1	3	3	698	75.2	6.61	5.73	100.5	92.3	125.8	81.5
I1PS92	Uncharacterized protein OS=Oryza glaberrima PE=3 SV=1	5	2	496	54	6	13.34	84.5	94.1	111.3	110.1
B8B2R6	Uncharacterized protein OS=Oryza sativa subsp. indica GN=OsI_21687 PE=4 SV=1	3	2	347	37	5.47	8.03	97.1	98	109.2	95.7
I1NK26	Uncharacterized protein OS=Oryza glaberrima PE=4 SV=1	3	2	671	70.3	5.94	8.59	97.5	95.5	101.2	105.8
I1PVH0	Uncharacterized protein OS=Oryza glaberrima PE=4 SV=1	5	3	253	27.1	8.76	9.51	100.8	106.6	96.7	95.9
A2YGX1	Uncharacterized protein OS=Oryza sativa subsp. indica GN=OsI_24435 PE=4 SV=1	3	3	244	26.2	5.05	6.09	110.3	91.7	106.7	91.4
A2Y0H2	REF/SRPP-like protein OsI_017815 OS=Oryza sativa subsp. indica GN=OsI_017815 PE=3 SV=1	3	3	253	26.8	6.62	5.96	125.8	94.1	101.8	78.3
I1Q6E7	NADH dehydrogenase subunit 5 OS=Oryza glaberrima GN=19493630 PE=3 SV=1	3	2	734	82.4	8.5	7.66	94.3	79.9	152.2	73.5
I1PDB6	Uncharacterized protein OS=Oryza glaberrima PE=4 SV=1	3	3	391	45.5	5.49	4.38	105.8	90	111.3	92.9
A2XSY5	Uncharacterized protein OS=Oryza sativa subsp. indica GN=OsI_15719 PE=4 SV=1	4	3	329	34.8	5.94	9.78	104.4	109.2	96.3	90.1
A0A0P0W478	Os03g0774400 protein (Fragment) OS=Oryza sativa subsp. japonica GN=Os03g0774400 PE=4 SV=1	3	2	236	25	9.55	6.73	104.1	103.4	88.2	104.4
B8B3S9	Uncharacterized protein OS=Oryza sativa subsp. indica GN=OsI_23398 PE=4 SV=1	3	2	357	38.4	4.98	6.29	105.5	97.3	100.4	96.9
I1QI24	Uncharacterized protein OS=Oryza glaberrima PE=4 SV=1	6	4	213	22.8	4.49	11.43	95.4	101.6	97.3	105.6
I1PXS6	Uncharacterized protein OS=Oryza glaberrima PE=4 SV=1	5	3	210	22.3	8.56	11.46	113.6	96.4	103.9	86
A2XKY7	Uncharacterized protein OS=Oryza sativa subsp. indica GN=OsI_13131 PE=4 SV=1	4	3	398	41.9	9.47	11.01	101.7	105.3	97.6	95.5
A0A0P0WAX0	Os04g0457500 protein OS=Oryza sativa subsp. japonica GN=Os04g0457500 PE=4 SV=1	3	3	574	61.1	9.11	6.19	99.2	94	113	93.8
A2XFU0	Uncharacterized protein OS=Oryza sativa subsp. indica GN=OsI_11237 PE=4 SV=1	4	1	131	14	4.68	10.94	105.6	104	89.2	101.2
I1QCE0	Uncharacterized protein OS=Oryza glaberrima PE=4 SV=1	3	3	270	31.2	9.41	5.67	114.1	103.2	93	89.6
I1P3G6	Uncharacterized protein OS=Oryza glaberrima PE=3 SV=1	2	2	367	39.6	6.54	7.77	83.5	108.9	95.8	111.9
I1PRU0	Uncharacterized protein OS=Oryza glaberrima PE=4 SV=1	3	3	146	15.6	8.29	7.46	108.8	95.4	97.1	98.6
A2XYU1	Uncharacterized protein OS=Oryza sativa subsp. indica GN=OsI_17872 PE=4 SV=1	3	2	423	45.4	5.78	8.49	89.2	97.8	107.1	105.9
I1NJW9	Uncharacterized protein OS=Oryza glaberrima PE=4 SV=1	3	2	482	51.5	6.83	9.62	97.4	105.9	103.3	93.4
A2ZLJ0	Uncharacterized protein OS=Oryza sativa subsp. indica GN=OsI_38687 PE=4 SV=1	3	3	158	16.9	5.06	6.94	82	91.7	112.6	113.6
B8B945	Pyruvate dehydrogenase E1 component subunit beta OS=Oryza sativa subsp. indica GN=OsI_30042 PE=4 SV=1	5	1	374	39.9	5.36	13.73	99	89.6	95.9	115.4
A2X513	Uncharacterized protein OS=Oryza sativa subsp. indica GN=OsI_07286 PE=4 SV=1	3	3	158	18	9.63	4.89	98.8	98.3	104.7	98.2
B8ADH9	Uncharacterized protein OS=Oryza sativa subsp. indica GN=OsI_00593 PE=4 SV=1	4	2	196	21.5	8.62	9.84	105	100.3	96.1	98.6
B9FMH1	Os05g0150000 protein OS=Oryza sativa subsp. japonica GN=Os05g0150000 PE=3 SV=1	2	1	243	26.1	6.77	4.54	89.4	100.9	106.7	103
A2XCL6	AAA-ATPase OS=Oryza sativa subsp. indica GN=cdc48 PE=2 SV=1	5	5	809	89.7	5.26	8.98	98.7	94.8	117.8	88.8
I1R6Q4	Uncharacterized protein OS=Oryza glaberrima PE=4 SV=1	5	2	549	57.5	9.77	12.44	102	94.4	115.3	88.3
I1QKE3	Uncharacterized protein OS=Oryza glaberrima PE=4 SV=1	3	2	124	12.9	9.26	6.86	100.3	105	86	108.7
B8AQ66	Uncharacterized protein OS=Oryza sativa subsp. indica GN=OsI_11699 PE=3 SV=1	7	2	136	15.3	8.92	17.42	119.1	96	88.9	96
I1PMX6	Ammonium transporter OS=Oryza glaberrima PE=3 SV=1	2	2	498	52.6	7.27	6.75	84.9	70.4	194.6	50.1
I1PQ76	Uncharacterized protein OS=Oryza glaberrima PE=4 SV=1	4	1	290	26.4	8.09	14.57	108.5	83.6	120.2	87.7
B8BKI7	Probable bifunctional methylthioribulose-1-phosphate dehydratase/enolase-phosphatase E1 OS=Oryza sativa subsp. indica GN=OsI_36120 PE=2 SV=1	4	3	518	57	6	8.48	93.2	95.9	112.6	98.3
I1QMG3	Uncharacterized protein OS=Oryza glaberrima PE=4 SV=1	5	3	336	37.1	9.41	13.02	95.8	102.1	90.4	111.7
A2ZLS4	Putative diaminopimelate epimerase, chloroplastic OS=Oryza sativa subsp. indica GN=DAPF PE=3 SV=1	4	3	357	38.1	6.68	8.52	102.3	93.9	103.7	100.1
B8AYT5	Uncharacterized protein OS=Oryza sativa subsp. indica GN=OsI_20186 PE=4 SV=1	4	3	294	32.4	8.65	7.19	93.4	101.8	97.6	107.3
I1NUW4	Uncharacterized protein OS=Oryza glaberrima PE=3 SV=1	3	2	513	57.5	5.66	7.53	92.9	99.5	98.8	108.8
I1QMR0	Uncharacterized protein OS=Oryza glaberrima PE=4 SV=1	3	1	408	43.6	10.33	8.28
I1QQ80	Proteasome subunit beta type OS=Oryza glaberrima PE=3 SV=1	4	3	221	24.3	6.89	11.39	98.5	97.5	106.8	97.2
A2YFY3	Uncharacterized protein OS=Oryza sativa subsp. indica GN=OsI_24026 PE=4 SV=1	3	3	261	29.3	7.28	6.84	101.4	94.2	105.3	99.1
A2Y727	Uncharacterized protein OS=Oryza sativa subsp. indica GN=OsI_20842 PE=4 SV=1	3	3	544	59.6	4.61	6.73	95.3	98.1	104.9	101.7
A2Y4Y3	Uncharacterized protein OS=Oryza sativa subsp. indica GN=OsI_20059 PE=4 SV=1	3	3	309	32.3	6.11	7.71	104.9	96.5	105.8	92.8
B8BFT0	Uncharacterized protein OS=Oryza sativa subsp. indica GN=OsI_32803 PE=3 SV=1	4	2	496	55.4	5.67	7.08	101.1	89.5	111.9	97.5
I1Q052	Carboxypeptidase OS=Oryza glaberrima PE=3 SV=1	3	3	484	53.5	5.94	9.6	91	109.2	93	106.7
B8AFU0	Uncharacterized protein OS=Oryza sativa subsp. indica GN=OsI_08122 PE=4 SV=1	3	2	252	28.1	6.54	5.18	105.6	87	99	108.4
A2X915	Uncharacterized protein OS=Oryza sativa subsp. indica GN=OsI_08729 PE=3 SV=1	2	2	458	47.4	7.5	7.1	97.1	80.7	140.7	81.5
B8A8C9	Phospholipase A1-II 5 OS=Oryza sativa subsp. indica GN=OsI_03470 PE=3 SV=1	3	3	465	50.4	6.98	9.54	86.6	104	100.9	108.5
A2ZAB3	60S ribosomal protein L27 OS=Oryza sativa subsp. indica GN=OsI_34676 PE=2 SV=1	4	1	136	15.5	10.55	12.51	101.2	95	102.2	101.6
I1QHJ4	Polyadenylate-binding protein OS=Oryza glaberrima PE=3 SV=1	4	2	660	71.5	7.69	9.52	104.3	80.3	115.7	99.7
I1QTZ8	NAD(P)H-hydrate epimerase OS=Oryza glaberrima PE=3 SV=1	3	2	551	60.8	8.21	7.8	94.9	105	103.7	96.3
B8A8X1	Uncharacterized protein OS=Oryza sativa subsp. indica GN=OsI_02148 PE=4 SV=1	3	3	324	35.8	9.03	7.29	100.2	100.4	103.2	96.2
I1QUU6	Uncharacterized protein OS=Oryza glaberrima PE=3 SV=1	2	2	254	26.3	8.88	6.88	98.4	88.7	95.7	117.2
A2Y828	Uncharacterized protein OS=Oryza sativa subsp. indica GN=OsI_21200 PE=4 SV=1	3	3	383	41	6.06	2.63	90.6	106.2	74.7	128.5
I1NUK0	Uncharacterized protein OS=Oryza glaberrima PE=4 SV=1	3	2	312	34.7	8.51	6.87	108.3	101.4	109.6	80.8
B8AKK1	Uncharacterized protein OS=Oryza sativa subsp. indica GN=OsI_13702 PE=3 SV=1	4	4	261	29.9	6.01	7.51	107.1	98.2	111.1	83.5
I1R8Z6	Uncharacterized protein OS=Oryza glaberrima PE=3 SV=1	3	2	446	46.2	6.6	8.99	89.7	100	78	132.3
Q75L45	Os05g0135800 protein OS=Oryza sativa subsp. japonica GN=Os05g0135800 PE=2 SV=1	3	2	361	39.3	7.8	6.48	97.6	98.7	112	91.7
A2YGS3	Delta-aminolevulinic acid dehydratase OS=Oryza sativa subsp. indica GN=OsI_24384 PE=3 SV=1	3	3	426	46.3	6.15	9.03	92.6	93.2	94	120.3
B8A9T5	Uncharacterized protein OS=Oryza sativa subsp. indica GN=OsI_03824 PE=4 SV=1	6	1	151	16.1	9.77	18.95	97.5	106	75.2	121.3
I1QAG2	Uncharacterized protein OS=Oryza glaberrima PE=3 SV=1	3	1	290	30.3	8.43	10.95	105.4	87.3	128.9	78.4
B8BJB0	Uncharacterized protein OS=Oryza sativa subsp. indica GN=OsI_35259 PE=4 SV=1	3	2	270	30.5	9.38	8.61	100.8	111.8	90.6	96.7
A2XBF5	Uncharacterized protein OS=Oryza sativa subsp. indica GN=OsI_09605 PE=4 SV=1	4	2	203	22	7.85	7.85	98.2	84.3	79.6	137.9
Q5W6H5	Chlorophyll synthase, chloroplastic OS=Oryza sativa subsp. japonica GN=CHLG PE=2 SV=1	2	2	376	40.6	8.12	5.8	100.6	99.1	96.4	103.9
Q0JM17	DEAD-box ATP-dependent RNA helicase 56 OS=Oryza sativa subsp. japonica GN=AIP1 PE=1 SV=2	3	3	432	48.6	5.72	3.46	100.7	84.9	120.5	94
A2XMC2	Uncharacterized protein OS=Oryza sativa subsp. indica GN=OsI_13671 PE=3 SV=1	5	2	223	24.2	10.13	13.42	96.8	104.9	93.5	104.7
Q9SNS9	MutT/nudix protein-like OS=Oryza sativa subsp. japonica GN=P0538C01.23 PE=4 SV=1	2	2	325	34.8	8.25	4.9	91.6	99.2	99.9	109.3
I1QMA7	Ferredoxin-thioredoxin reductase, catalytic chain OS=Oryza glaberrima PE=3 SV=1	7	2	147	16.2	7.56	18.56	99	101.5	88.1	111.5
B8A968	Uncharacterized protein OS=Oryza sativa subsp. indica GN=OsI_05211 PE=3 SV=1	4	2	244	26.3	8.32	7.98	106.2	95.9	112.3	85.7
B8ARK5	Uncharacterized protein OS=Oryza sativa subsp. indica GN=OsI_15138 PE=4 SV=1	3	3	209	22.7	6.92	8.5	115.3	99.5	98.2	87
A2Z498	Peptidyl-prolyl cis-trans isomerase OS=Oryza sativa subsp. indica GN=OsI_32475 PE=3 SV=1	3	3	179	19.2	7.78	7.4	97.6	94	115.3	93.1
A2YP58	Uncharacterized protein OS=Oryza sativa subsp. indica GN=OsI_27048 PE=4 SV=1	2	2	562	61.7	5.52	3.1	107.2	92	101.1	99.8
I1QQL8	Uncharacterized protein OS=Oryza glaberrima PE=4 SV=1	5	4	338	37.1	5.82	9.09	104.8	95.7	103.4	96.2
B8AZY2	Uncharacterized protein OS=Oryza sativa subsp. indica GN=OsI_20596 PE=4 SV=1	2	2	442	49	9.66	5.91	125.1	89.3	101.9	83.8
I1PI28	Dihydroorotate dehydrogenase (quinone), mitochondrial OS=Oryza glaberrima PE=3 SV=1	3	3	888	97.6	9.29	4.97	99.6	106.5	102.5	91.4
B8ALD1	Thioredoxin OS=Oryza sativa subsp. indica GN=OsI_13929 PE=3 SV=1	4	2	134	14.8	5.97	10	97.9	106	97	99.1
B8A7W8	Uncharacterized protein OS=Oryza sativa subsp. indica GN=OsI_01871 PE=4 SV=1	3	3	596	66.1	7.23	2.79	110	97.1	93.4	99.5
I1QGA2	Uncharacterized protein OS=Oryza glaberrima PE=3 SV=1	3	3	527	55.1	5.49	4.98	97.5	98.4	103.6	100.5
Q5NAY4	Histidinol dehydrogenase, chloroplastic OS=Oryza sativa subsp. japonica GN=HDH PE=2 SV=1	3	3	473	50.5	6.47	6.13	97.6	101.6	99.5	101.3
A2X8R9	Uncharacterized protein OS=Oryza sativa subsp. indica GN=OsI_08631 PE=4 SV=1	3	2	476	51.8	8.72	5.28	96.7	90.7	120.4	92.2
B8B2A4	ATP-dependent Clp protease proteolytic subunit OS=Oryza sativa subsp. indica GN=OsI_21540 PE=3 SV=1	4	3	297	32.2	9.13	7.37	101.3	102.9	100.9	94.8
I1R3B9	Uncharacterized protein OS=Oryza glaberrima PE=4 SV=1	10	1	121	12.8	7.44	27.4	90.9	109.2	92	107.9
I1R1M3	Uncharacterized protein OS=Oryza glaberrima PE=4 SV=1	4	3	296	31.4	5.38	4.29	95.6	105.9	92.8	105.7
I1QQW0	Uncharacterized protein OS=Oryza glaberrima PE=4 SV=1	4	1	487	54.9	8.59	7.19
I1QHH5	Eukaryotic translation initiation factor 3 subunit I OS=Oryza glaberrima PE=3 SV=1	3	1	326	36.4	6.39	2.2	99	92	116.7	92.3
I1QEH7	Uncharacterized protein OS=Oryza glaberrima PE=4 SV=1	4	2	343	36.9	8.27	10.31	100.3	99.4	99	101.2
I1QW25	Uncharacterized protein OS=Oryza glaberrima PE=3 SV=1	9	3	140	14.8	7.28	17.36	99	100.1	79.5	121.5
I1PJQ5	Uncharacterized protein OS=Oryza glaberrima PE=4 SV=1	3	3	548	59.9	5.57	7.68	110	87.5	105.8	96.7
Q0JLH6	Os01g0600000 protein OS=Oryza sativa subsp. japonica GN=Os01g0600000 PE=2 SV=1	5	2	122	14	9.19	13.28	106.1	100.3	105.3	88.2
B8A8F9	Uncharacterized protein OS=Oryza sativa subsp. indica GN=OsI_04988 PE=3 SV=1	4	1	195	21.3	9.99	13.9	87.5	108.8	91.4	112.3
B8BDC7	Uncharacterized protein OS=Oryza sativa subsp. indica GN=OsI_31924 PE=4 SV=1	3	1	171	19.8	10.54	10.12	101.6	89.5	108.7	100.1
A2ZL81	Acyl carrier protein OS=Oryza sativa subsp. indica GN=OsI_38583 PE=3 SV=1	5	1	149	16.1	6.14	8.74	97.9	100	88.2	113.9
B8AZT0	Uncharacterized protein OS=Oryza sativa subsp. indica GN=OsI_20569 PE=4 SV=1	3	2	274	30	7.37	6.19	98.1	97.3	98.4	106.2
I1PYX5	Uncharacterized protein OS=Oryza glaberrima PE=4 SV=1	4	1	79	8.8	8.78	11.32	111.4	98	88.4	102.2
B8APP2	Uncharacterized protein OS=Oryza sativa subsp. indica GN=OsI_10276 PE=4 SV=1	3	3	532	58.6	6.33	7.06	107.3	90.8	100.6	101.4
A2Y053	S-adenosylmethionine synthase 1 OS=Oryza sativa subsp. indica GN=SAM1 PE=2 SV=2	4	2	396	43.2	6.14	9.66	94.5	96.6	108.2	100.7
B8AXD9	Uncharacterized protein OS=Oryza sativa subsp. indica GN=OsI_19641 PE=3 SV=1	6	2	288	30.8	8.76	8.71	110.5	97.8	111.9	79.7
A2Z282	Uncharacterized protein OS=Oryza sativa subsp. indica GN=OsI_31717 PE=4 SV=1	3	2	550	58.9	9.2	7.81	97	104.3	106.1	92.6
B8AUJ5	Uncharacterized protein OS=Oryza sativa subsp. indica GN=OsI_14641 PE=4 SV=1	3	2	245	28.8	9.94	7.33	78.3	92.6	129.6	99.5
I1P5A4	Uncharacterized protein OS=Oryza glaberrima PE=3 SV=1	4	4	487	51.9	8.9	10.73	109.6	104.3	101.9	84.2
I1NLB7	Uncharacterized protein OS=Oryza glaberrima PE=4 SV=1	2	2	247	25.4	7.58	6.46	100.2	103.9	95.2	100.7
A2Z7A0	Uncharacterized protein OS=Oryza sativa subsp. indica GN=OsI_33576 PE=3 SV=1	3	2	307	33.7	5.25	4.84	87.3	107.1	87.9	117.7
A2WYZ7	Uncharacterized protein OS=Oryza sativa subsp. indica GN=OsI_05162 PE=3 SV=1	4	2	318	34.2	5.29	9.31	102.7	90.9	112.6	93.8
I1P2F0	Uncharacterized protein OS=Oryza glaberrima PE=3 SV=1	2	1	288	30.4	7.4	5.73	109	104.5	98.3	88.2
I1P0Y8	Uncharacterized protein OS=Oryza glaberrima PE=3 SV=1	2	2	229	24.3	7.94	5.82
I1PH49	Uncharacterized protein OS=Oryza glaberrima PE=4 SV=1	3	3	205	21.8	8.12	7.73	103.4	95.8	115.6	85.1
A2YWB7	Uncharacterized protein OS=Oryza sativa subsp. indica GN=OsI_29630 PE=4 SV=1	2	1	346	37.6	5.22	5.53	100.9	82.8	113.4	102.9
Q6YY47	Os02g0588500 protein OS=Oryza sativa subsp. japonica GN=Os02g0588500 PE=4 SV=1	3	2	749	81	6.09	5.02	103	75.7	135	86.3
I1NU51	Uncharacterized protein OS=Oryza glaberrima PE=4 SV=1	3	2	361	39.2	6.04	8.8	108.2	97.7	102.6	91.5
A2X1M1	Uncharacterized protein OS=Oryza sativa subsp. indica GN=OsI_06100 PE=4 SV=1	3	2	185	20.1	7.83	4.92	81.5	107	111.8	99.6
B8ATU9	Uncharacterized protein OS=Oryza sativa subsp. indica GN=OsI_17304 PE=4 SV=1	3	2	219	23.7	9.33	4.78	108	91.4	99.7	100.9
A2X381	Reticulon-like protein OS=Oryza sativa subsp. indica GN=OsI_06662 PE=4 SV=1	3	2	230	25.2	8.15	5.03	113.6	92.1	111.4	83
A2XLZ4	Uncharacterized protein OS=Oryza sativa subsp. indica GN=OsI_13500 PE=3 SV=1	3	3	213	22.7	9.5	4.4	99	98.9	89.8	112.3
I1NRW1	Uncharacterized protein OS=Oryza glaberrima PE=3 SV=1	6	2	215	23.9	6.13	10.04	97.9	84.3	132.7	85.1
I1Q247	Uncharacterized protein OS=Oryza glaberrima PE=3 SV=1	2	1	248	25	6.11	5.86	97.6	94.3	109.6	98.5
B8BMV1	Uncharacterized protein OS=Oryza sativa subsp. indica GN=OsI_38997 PE=4 SV=1	3	2	332	36.6	6.32	6.89	97.2	97.4	94	111.4
Q10A76	Os10g0101200 protein OS=Oryza sativa subsp. japonica GN=Os10g0101200 PE=2 SV=1	3	3	472	52.1	5.66	6.32
Q7X5X9	OSJNBa0027P08.4 protein OS=Oryza sativa subsp. japonica GN=Os04g0444600 PE=2 SV=2	3	3	425	47.6	6.18	6.66	112.6	93.8	107.6	86
I1QY70	Dirigent protein OS=Oryza glaberrima PE=3 SV=1	3	3	176	18.1	7.34	6.75	108.6	93	108.6	89.7
I1QU02	Uncharacterized protein OS=Oryza glaberrima PE=4 SV=1	3	2	184	19.6	9.26	2.16	91.6	95.2	104	109.2
A2Z5G9	Glycosyltransferase OS=Oryza sativa subsp. indica GN=OsI_32895 PE=3 SV=1	3	3	528	56.2	5.12	4.08	101.6	89.8	116.3	92.3
A2XIE7	Uncharacterized protein OS=Oryza sativa subsp. indica GN=OsI_12206 PE=4 SV=1	2	2	710	77.8	6.62	6.19	72	121.2	94.1	112.7
A2XT72	Ferredoxin OS=Oryza sativa subsp. indica GN=OsI_15810 PE=3 SV=1	5	1	152	16.1	5.1	13.07	106.2	95.9	111.2	86.6
Q33E23	Glutamate dehydrogenase 2, mitochondrial OS=Oryza sativa subsp. japonica GN=GDH2 PE=2 SV=1	4	1	411	44.5	6.68	4.47	101.3	91.4	94.8	112.5
Q9XGX7	Mitochondrial import inner membrane translocase subunit Tim9 OS=Oryza sativa subsp. japonica GN=TIM9 PE=3 SV=2	4	3	93	10.8	6.11	2.34	88.4	108.1	79.3	124.3
A2XLW7	Uncharacterized protein OS=Oryza sativa subsp. indica GN=OsI_13473 PE=4 SV=1	2	2	290	30.7	7.36	6.25	94.5	96.3	99.1	110.1
I1QJY8	Uncharacterized protein OS=Oryza glaberrima PE=4 SV=1	7	1	122	13.9	9.91	14.82	101.3	93.1	104.9	100.7
I1NL02	Uncharacterized protein OS=Oryza glaberrima PE=4 SV=1	3	3	335	36.6	5.63	4.69	98.4	101.7	98.1	101.8
A2YBW4	Glycosyltransferase OS=Oryza sativa subsp. indica GN=OsI_22594 PE=3 SV=1	3	3	481	51.6	6.25	7.6	121.1	61.3	147.7	69.9
I1QWL7	NADH-quinone oxidoreductase subunit H OS=Oryza glaberrima GN=19493639 PE=3 SV=1	3	2	362	40.3	4.93	6.11	95	96	92.3	116.7
A2X8Y7	Uncharacterized protein OS=Oryza sativa subsp. indica GN=OsI_08700 PE=4 SV=1	2	2	150	15.7	8.79	5.22
Q6K2G7	Os02g0508000 protein OS=Oryza sativa subsp. japonica GN=Os02g0508000 PE=2 SV=1	4	3	258	27.5	7.77	4.14	94.9	91.9	96	117.2
Q94EG1	Os01g0178000 protein OS=Oryza sativa subsp. japonica GN=P0509B06.2-1 PE=4 SV=1	3	3	394	43.7	5.77	6.02	94	105.3	96.2	104.4
A2XEK9	Uncharacterized protein OS=Oryza sativa subsp. indica GN=OsI_10767 PE=4 SV=1	3	3	392	42.8	4.93	4.74	101.3	92.5	102	104.2
Q75GR6	50S ribosomal protein L17, putative, expressed OS=Oryza sativa subsp. japonica GN=LOC_Os03g60100 PE=2 SV=1	5	2	210	22.9	11.06	12.94	93.1	101.7	98	107.1
I1Q6G8	Uncharacterized protein OS=Oryza glaberrima PE=4 SV=1	8	2	131	13.6	8.32	19.65	108.1	97.6	100.4	93.9
A2XWH5	Glycosyltransferase OS=Oryza sativa subsp. indica GN=OsI_17003 PE=3 SV=1	2	2	464	50.5	6.4	5.48	115.5	89.8	116.1	78.6
A0A0P0XAP6	Os07g0664900 protein OS=Oryza sativa subsp. japonica GN=Os07g0664900 PE=4 SV=1	2	2	428	44.7	10.07	5.12	104.9	98.6	100.1	96.4
B8ACS3	Uncharacterized protein OS=Oryza sativa subsp. indica GN=OsI_00025 PE=4 SV=1	2	2	1355	150.1	7.68	6.81	104.5	101.9	99.4	94.3
B8AKQ1	Uncharacterized protein OS=Oryza sativa subsp. indica GN=OsI_10925 PE=4 SV=1	3	3	817	87.6	8.29	7.15	102.4	97.3	114.9	85.4
I1QPF9	Uncharacterized protein OS=Oryza glaberrima PE=4 SV=1	3	3	438	46	8.19	6.53	100	94.6	103	102.3
B8BHM9	Alpha-galactosidase OS=Oryza sativa subsp. indica GN=OsI_34152 PE=3 SV=1	2	1	500	55.7	5.91	5.07	89.2	95.6	104.5	110.7
Q6YUH7	Os02g0697300 protein OS=Oryza sativa subsp. japonica GN=Os02g0697300 PE=2 SV=1	2	2	392	43.6	4.77	4.42
B8ATR4	Uncharacterized protein OS=Oryza sativa subsp. indica GN=OsI_15904 PE=4 SV=1	4	1	301	31.3	4.61	7.71	81.3	122.6	54.3	141.8
A2XGG9	Ribosomal protein L19 OS=Oryza sativa subsp. indica GN=OsI_11477 PE=3 SV=1	3	2	208	24.1	11.39	7.99	93.7	104.5	103.7	98
I1Q3V7	Uncharacterized protein OS=Oryza glaberrima PE=3 SV=1	4	2	380	42	8.38	9	102.4	95.6	107.1	94.8
I1NMB2	Peptidyl-prolyl cis-trans isomerase OS=Oryza glaberrima PE=3 SV=1	3	3	246	26.5	8.34	5.89	105.8	106.9	88.7	98.6
I1PFV0	Uncharacterized protein OS=Oryza glaberrima PE=4 SV=1	4	2	262	28.5	5.55	6.49	107.9	99.3	96.9	95.8
I1NM52	Uncharacterized protein OS=Oryza glaberrima PE=4 SV=1	3	3	490	49.4	5.1	4.88	112.2	93.6	109.8	84.4
A2Y5T7	Serotonin N-acetyltransferase 1, chloroplastic OS=Oryza sativa subsp. indica GN=SNAT1 PE=3 SV=3	4	2	254	27.6	7.88	7.81	105.8	95.8	96.2	102.2
I1P243	Uncharacterized protein OS=Oryza glaberrima PE=4 SV=1	3	3	203	23.2	11.33	9.13	93.5	106.9	89.5	110.1
B7FA85	Os05g0176000 protein OS=Oryza sativa subsp. japonica GN=Os05g0176000 PE=2 SV=1	3	2	309	32.6	10.18	5.51	108.6	92.3	105.1	94
Q2R0I2	Os11g0644600 protein OS=Oryza sativa subsp. japonica GN=Os11g0644600 PE=4 SV=1	4	4	536	58.3	5.02	1.88	105.9	100.1	99.2	94.7
B8BCN0	Uncharacterized protein OS=Oryza sativa subsp. indica GN=OsI_31696 PE=3 SV=1	4	4	403	44.1	6.47	7.12	101.7	97.5	107.4	93.4
I1R6V3	Uncharacterized protein OS=Oryza glaberrima PE=4 SV=1	2	2	448	51.1	6.61	2.91	101.3	102.7	114.2	81.7
Q6Z0P6	Os08g0320100 protein OS=Oryza sativa subsp. japonica GN=OJ1136_D12.118 PE=2 SV=1	3	3	350	36.7	9.23	6.94	110.7	95.8	101	92.6
A0A0P0X3W0	Os07g0237100 protein (Fragment) OS=Oryza sativa subsp. japonica GN=Os07g0237100 PE=4 SV=1	2	2	340	36.1	10.27	5.36	108.5	103.2	86.9	101.4
A2YPV4	Uncharacterized protein OS=Oryza sativa subsp. indica GN=OsI_27308 PE=4 SV=1	2	2	140	14.1	7.74	5.91	100.7	84.1	121.9	93.4
A2YGL5	Uncharacterized protein OS=Oryza sativa subsp. indica GN=OsI_24321 PE=4 SV=1	3	2	191	21.5	7.96	6.66	104.6	93.1	103.7	98.6
I1Q5A1	Uncharacterized protein OS=Oryza glaberrima PE=4 SV=1	4	3	193	20.9	10.76	9.04	95.2	99.8	102.2	102.9
A2Y0K2	Uncharacterized protein OS=Oryza sativa subsp. indica GN=OsI_18522 PE=4 SV=1	4	3	272	29.7	5.54	7.45	102.6	105.3	85.5	106.6
B8BHU9	Uncharacterized protein OS=Oryza sativa subsp. indica GN=OsI_34292 PE=4 SV=1	3	1	550	61.2	7.28	7.08	92.7	94.6	109	103.7
A2WXF0	Uncharacterized protein OS=Oryza sativa subsp. indica GN=OsI_04601 PE=4 SV=1	2	2	458	48.9	7.81	5.28	96.3	84.8	112.1	106.7
Q942L2	Protein disulfide isomerase-like 2-2 OS=Oryza sativa subsp. japonica GN=PDIL2-2 PE=2 SV=1	3	2	371	40.7	6.87	6.38	98	96.8	106.4	98.8
Q8HCQ3	NADH dehydrogenase subunit 7 OS=Oryza sativa subsp. japonica GN=nad7 PE=3 SV=1	2	1	394	44.2	7.05	4.75	99.1	85.7	127.1	88.1
A2XYG7	Uncharacterized protein OS=Oryza sativa subsp. indica GN=OsI_17743 PE=4 SV=1	2	2	462	51.7	9.22	5.97	108.6	87.9	109	94.6
A2YX67	Uncharacterized protein OS=Oryza sativa subsp. indica GN=OsI_29935 PE=3 SV=1	3	2	331	35.6	7.31	6.06	85.9	108	85.5	120.6
I1PBE3	Mitochondrial fission 1 protein OS=Oryza glaberrima PE=3 SV=1	3	3	173	19.1	7.34	7.84	102.9	96.4	113.9	86.8
A2XK57	Glutamyl-tRNA(Gln) amidotransferase subunit C, chloroplastic/mitochondrial OS=Oryza sativa subsp. indica GN=GATC PE=3 SV=1	2	2	153	16.6	6.83	3.57	110.4	90.1	89.6	109.9
Q53JF7	ABA/WDS induced protein, expressed OS=Oryza sativa subsp. japonica GN=LOC_Os11g06720 PE=2 SV=1	4	2	138	15.5	6.7	10.77	104.5	95.9	102.3	97.3
I1PH94	Uncharacterized protein OS=Oryza glaberrima PE=4 SV=1	2	1	316	34.8	5.06	5.89	101.8	105.7	97.3	95.3
B8B6A3	Uncharacterized protein OS=Oryza sativa subsp. indica GN=OsI_27428 PE=4 SV=1	3	3	946	103.4	5.63	0	114.3	90.3	112	83.3
I1Q096	Sucrose synthase OS=Oryza glaberrima PE=3 SV=1	3	3	808	92.1	6.39	5.81	96.6	89	116.8	97.6
Q6YUA1	Os02g0100300 protein OS=Oryza sativa subsp. japonica GN=Os02g0100300 PE=4 SV=1	3	3	408	44.1	5.12	6.87	103.7	97.5	112.9	85.9
A2YXT2	Uncharacterized protein OS=Oryza sativa subsp. indica GN=OsI_30148 PE=3 SV=1	3	3	517	56.3	6.68	6.8	108.5	92.6	111.1	87.8
Q03200	Light-regulated protein OS=Oryza sativa subsp. japonica GN=LIR1 PE=2 SV=1	3	1	128	13.3	4.51	6.01	73.7	119.7	65.1	141.4
I1QVG1	Uncharacterized protein OS=Oryza glaberrima PE=4 SV=1	6	2	172	17.9	8.13	16.23	111.4	103	70.9	114.6
A2Y926	Proteasome subunit beta type OS=Oryza sativa subsp. indica GN=OsI_21564 PE=3 SV=1	5	3	246	26.2	5.78	11.09	102.7	92.6	102.4	102.4
I1PLY6	Uncharacterized protein OS=Oryza glaberrima PE=4 SV=1	2	2	340	36.7	8.59	4.54	106.7	94.3	105.9	93
Q0JCU7	Zeaxanthin epoxidase, chloroplastic OS=Oryza sativa subsp. japonica GN=ZEP PE=2 SV=1	3	3	659	71.8	7.91	6.99	103.4	94	110.8	91.7
B8AKK2	Uncharacterized protein OS=Oryza sativa subsp. indica GN=OsI_13703 PE=4 SV=1	2	2	569	65	8.19	5.97	93.8	96.2	113.6	96.4
B8B413	Uncharacterized protein OS=Oryza sativa subsp. indica GN=OsI_22184 PE=4 SV=1	2	2	230	26.2	6.07	6.24	92.1	103.1	109.6	95.1
B8B8L1	Uncharacterized protein OS=Oryza sativa subsp. indica GN=OsI_26885 PE=4 SV=1	2	2	604	66.1	8.72	5.4	93.5	102.8	110.3	93.4
A2YGS4	Uncharacterized protein OS=Oryza sativa subsp. indica GN=OsI_24385 PE=4 SV=1	2	2	648	69.8	8.76	5.03	114.2	89.5	104.1	92.3
B8AGY8	Uncharacterized protein OS=Oryza sativa subsp. indica GN=OsI_05669 PE=4 SV=1	5	4	514	55.5	7.33	8.38	96.4	90.3	114	99.3
A0A0P0WC18	Os04g0499300 protein (Fragment) OS=Oryza sativa subsp. japonica GN=Os04g0499300 PE=4 SV=1	3	2	806	88.4	7.02	7.47	110	93	102.7	94.3
B8A8E2	Uncharacterized protein OS=Oryza sativa subsp. indica GN=OsI_04951 PE=4 SV=1	3	3	1240	137.6	7.15	2.25	109	88.2	122	80.8
I1QT60	Uncharacterized protein OS=Oryza glaberrima PE=3 SV=1	3	3	354	38.6	6.6	4.73	92	94.3	117.9	95.8
I1PSZ5	Uncharacterized protein OS=Oryza glaberrima PE=4 SV=1	3	3	397	44.7	4.87	4.34	107.5	100.1	105.2	87.2
B8AGW4	Uncharacterized protein OS=Oryza sativa subsp. indica GN=OsI_05485 PE=4 SV=1	3	3	280	29.8	9.25	4.64	102.1	95.6	103.5	98.8
A0A0P0XA86	Os07g0663700 protein (Fragment) OS=Oryza sativa subsp. japonica GN=Os07g0663700 PE=4 SV=1	4	3	304	31.9	7.64	10.58	92.1	89.7	116.7	101.5
B8BHZ1	30S ribosomal protein S14, chloroplastic OS=Oryza sativa subsp. indica GN=rps14 PE=3 SV=1	3	1	103	12.2	11.46	9.09	98.5	103.1	102.7	95.8
Q6EQG6	Os09g0345500 protein OS=Oryza sativa subsp. japonica GN=Os09g0345500 PE=4 SV=1	2	1	200	21.5	9.61	6.74	109.7	81.6	124.1	84.6
Q8H3X4	Dirigent protein OS=Oryza sativa subsp. japonica GN=P0585H11.104 PE=2 SV=1	3	1	229	23.1	5.76	7.1	104.3	90.8	112.7	92.1
B8A8A8	Peroxidase OS=Oryza sativa subsp. indica GN=OsI_02005 PE=3 SV=1	3	3	312	33.3	7.9	4.87	99	89	119	93
A0A0P0XNK8	Os09g0460500 protein (Fragment) OS=Oryza sativa subsp. japonica GN=Os09g0460500 PE=4 SV=1	2	2	313	33.2	5.3	4.14	113.5	91.6	119.2	75.7
I1QG45	Uncharacterized protein OS=Oryza glaberrima PE=4 SV=1	3	3	458	47.9	6.05	6.77	84.4	95.4	107.5	112.7
A2XKX4	Oxalate oxidase 4 OS=Oryza sativa subsp. indica GN=oxo4 PE=2 SV=1	2	2	229	24.2	6.38	6.48	88.6	100.9	100.2	110.3
A2XK95	Ferredoxin OS=Oryza sativa subsp. indica GN=OsI_12871 PE=3 SV=1	2	2	147	15.5	5.02	5.8	91.9	105.1	88	115.1
A2XYG6	Uncharacterized protein OS=Oryza sativa subsp. indica GN=OsI_17742 PE=3 SV=1	2	2	407	46.4	5.6	4.56	108.2	89.4	117.1	85.3
Q6F2U7	Inositol-1-monophosphatase OS=Oryza sativa subsp. japonica GN=OSJNBa0010D22.28 PE=2 SV=1	2	2	267	29	5.68	5.38	98.1	97.4	105.4	99.1
I1P919	Glutamine synthetase OS=Oryza glaberrima PE=3 SV=1	2	1	358	39.4	6.07	5.82	97.4	111	86.8	104.8
I1QNG6	Mitochondrial pyruvate carrier OS=Oryza glaberrima PE=3 SV=1	2	1	107	12	8.91	6.37	111	103	86.6	99.4
B8AEL7	Aspartate aminotransferase OS=Oryza sativa subsp. indica GN=OsI_06490 PE=4 SV=1	5	1	432	48.1	7.97	12.37	95.4	93.6	109.4	101.5
B8A7I6	Uncharacterized protein OS=Oryza sativa subsp. indica GN=OsI_01794 PE=4 SV=1	3	3	262	28.3	6.09	3.76	94.5	109.3	96	100.3
A2X9W5	4-hydroxy-4-methyl-2-oxoglutarate aldolase OS=Oryza sativa subsp. indica GN=OsI_09036 PE=3 SV=1	2	2	168	17.8	6.54	5.48	105.9	95.1	101.2	97.9
B8AI27	Uncharacterized protein OS=Oryza sativa subsp. indica GN=OsI_08841 PE=4 SV=1	2	2	448	49.9	9.8	5.35	101.8	96.9	112.7	88.6
I1P9C4	Uncharacterized protein OS=Oryza glaberrima PE=4 SV=1	2	2	128	13.9	7.12	6.34	91	109.7	93.4	105.8
Q2R2S2	Maf family protein, putative, expressed OS=Oryza sativa subsp. japonica GN=Os11g0549695 PE=4 SV=1	2	2	211	23	5.05	4.93	81.4	119.5	99.6	99.5
I1R1X7	Uncharacterized protein OS=Oryza glaberrima PE=4 SV=1	2	1	323	33.9	6.52	4.81	108.7	92.5	93.8	105
A2YNN3	Uncharacterized protein OS=Oryza sativa subsp. indica GN=OsI_26852 PE=4 SV=1	3	2	376	40.2	5.49	2.62	95.6	107.5	110.8	86.1
A2Z916	Uncharacterized protein OS=Oryza sativa subsp. indica GN=OsI_34207 PE=4 SV=1	3	3	491	53.1	5.25	4.55	105.4	101.6	99.4	93.5
I1QQA2	Uncharacterized protein OS=Oryza glaberrima PE=4 SV=1	5	1	396	42.8	8.32	8.72	100.2	100.4	101.2	98.1
B8B2N3	Uncharacterized protein OS=Oryza sativa subsp. indica GN=OsI_21637 PE=4 SV=1	2	2	274	30.3	9.38	4.25	99.1	91.7	107.1	102.1
I1QTB2	Uncharacterized protein OS=Oryza glaberrima PE=4 SV=1	2	2	397	43.6	5.87	5.13
B6RGY0	Peptide deformylase 1A, chloroplastic OS=Oryza sativa subsp. japonica GN=PDF1A PE=2 SV=1	3	3	260	27.5	8.6	8	110.6	98.3	105.5	85.6
I1Q8C3	Small nuclear ribonucleoprotein-associated protein OS=Oryza glaberrima PE=3 SV=1	4	3	261	27.3	11.41	6.36	100.2	102.1	93.9	103.7
A2X6K5	Uncharacterized protein OS=Oryza sativa subsp. indica GN=OsI_07847 PE=4 SV=1	2	2	114	12.6	11.22	4.82	113.1	85.3	83.3	118.3
B8AEE7	40S ribosomal protein S30 OS=Oryza sativa subsp. indica GN=OsI_09334 PE=3 SV=1	4	1	73	8.2	12.19	11.39	87.1	103.3	94.3	115.3
I1P526	Uncharacterized protein OS=Oryza glaberrima PE=4 SV=1	2	2	544	60.5	8.82	3.56	94.9	94.6	119.5	91
P0C318	Cytochrome b6-f complex subunit 4 OS=Oryza sativa subsp. indica GN=petD PE=3 SV=1	11	1	160	17.5	7.18	32.18	99.8	88.1	78.7	133.4
I1PJU8	Uncharacterized protein OS=Oryza glaberrima PE=4 SV=1	2	2	118	13.1	8.88	6.85	74	99	80.2	146.8
P0C476	30S ribosomal protein S18, chloroplastic OS=Oryza sativa subsp. indica GN=rps18 PE=3 SV=1	5	3	163	19.6	12.04	11.54	93.4	96.5	110.1	100
A0A0N7KEU1	Os02g0187100 protein OS=Oryza sativa subsp. japonica GN=Os02g0187100 PE=4 SV=1	2	1	275	29.7	7.33	5.2
Q2QVJ6	NADP-dependent oxidoreductase P2, putative, expressed OS=Oryza sativa subsp. japonica GN=LOC_Os12g12580 PE=2 SV=1	4	2	346	38.3	5.82	10.5	91.4	98.2	105.2	105.1
I1QCB7	Uncharacterized protein OS=Oryza glaberrima PE=4 SV=1	2	2	275	32.2	11.31	5.35	108.4	97.1	98.8	95.7
A2XAZ0	Uncharacterized protein OS=Oryza sativa subsp. indica GN=OsI_09422 PE=4 SV=1	3	2	318	34.8	5.19	3.53	114	92.8	108.7	84.5
A2YKC3	Uncharacterized protein OS=Oryza sativa subsp. indica GN=OsI_25669 PE=4 SV=1	2	2	292	31	7.43	4.54	101.8	98.3	93.1	106.8
A2YQ40	Uncharacterized protein OS=Oryza sativa subsp. indica GN=OsI_27400 PE=4 SV=1	2	2	302	33.2	7.08	6.52	108.5	100.9	106.9	83.8
I1PVA1	Uncharacterized protein OS=Oryza glaberrima PE=4 SV=1	2	2	926	100.4	5.27	4.37	106.1	93.7	100.5	99.8
B8B822	Uncharacterized protein OS=Oryza sativa subsp. indica GN=OsI_26713 PE=4 SV=1	3	2	331	34.6	6.93	2.83	98.3	104.9	84.8	112
I1R7M3	Uncharacterized protein OS=Oryza glaberrima PE=4 SV=1	3	3	462	49.7	5.1	2.72	112.2	96	106.8	84.9
Q2QXS4	Os12g0145100 protein OS=Oryza sativa subsp. japonica GN=Os12g0145100 PE=2 SV=1	3	2	238	25.2	5.87	4.04	97.8	98.9	115	88.4
I1Q2G0	Uncharacterized protein OS=Oryza glaberrima PE=4 SV=1	2	1	1462	164.4	6.33	4.01	101.2	91.5	124.9	82.3
I1QKY4	NADH-quinone oxidoreductase subunit I OS=Oryza glaberrima GN=19493638 PE=3 SV=1	6	2	180	21.2	6.86	12.14	96	99.1	108.8	96
I1NRC3	Malic enzyme OS=Oryza glaberrima PE=3 SV=1	2	2	647	70.9	5.85	5.41	95.9	87.6	107.4	109.1
B8ANL0	Uncharacterized protein OS=Oryza sativa subsp. indica GN=OsI_12872 PE=4 SV=1	4	2	198	21.9	8.66	12.89	93.6	110.1	90.6	105.7
I1Q5H3	Clathrin light chain OS=Oryza glaberrima PE=3 SV=1	3	2	291	31.3	6.73	3.24	109.6	89.5	104.2	96.8
A2ZIG7	V-type proton ATPase proteolipid subunit OS=Oryza sativa subsp. indica GN=OsI_37615 PE=3 SV=1	8	1	167	17	8.97	0	100.2	97.8	93	109
B8BCC6	Uncharacterized protein OS=Oryza sativa subsp. indica GN=OsI_29855 PE=4 SV=1	5	2	242	25.9	7.24	13.52	95.1	104.3	98.1	102.5
I1QN25	Uncharacterized protein OS=Oryza glaberrima PE=3 SV=1	3	3	459	50.1	7.55	7.73	104.2	96.8	110.8	88.2
I1NPS5	Uroporphyrinogen decarboxylase OS=Oryza glaberrima PE=3 SV=1	2	2	403	44.2	6.46	5.17	105.1	94.2	107	93.7
A2ZCP0	Methylthioribose-1-phosphate isomerase OS=Oryza sativa subsp. indica GN=OsI_35550 PE=2 SV=1	2	2	374	39.5	5.35	6.58	110.1	105.5	104.7	79.8
B8ANQ0	Uncharacterized protein OS=Oryza sativa subsp. indica GN=OsI_14352 PE=4 SV=1	3	3	443	50.6	7.85	6.18	102.1	84.5	131.1	82.3
A2XYD6	Uncharacterized protein OS=Oryza sativa subsp. indica GN=OsI_17714 PE=4 SV=1	1	1	245	24.9	9	3.38	100.4	97.6	118.7	83.3
A2X736	Uncharacterized protein OS=Oryza sativa subsp. indica GN=OsI_08028 PE=4 SV=1	2	2	392	42.7	4.98	4.11	99.1	90	121.5	89.4
I1NZQ6	Uncharacterized protein OS=Oryza glaberrima PE=4 SV=1	3	1	273	29.1	8.72	5.48	98	122.8	97.2	82
A2XWV6	Uncharacterized protein OS=Oryza sativa subsp. indica GN=OsI_17142 PE=4 SV=1	2	2	240	27.1	9.92	4.74	121	88.7	110.3	80
Q6Z2M6	Os02g0126600 protein OS=Oryza sativa subsp. japonica GN=Os02g0126600 PE=2 SV=1	2	2	163	18.3	6.57	4.27	101.1	96.9	95.4	106.6
I1P8Y9	Tubulin alpha chain OS=Oryza glaberrima PE=3 SV=1	2	2	450	50.2	5.25	5.27	103.2	93.5	100.8	102.4
A2YRB6	Uncharacterized protein OS=Oryza sativa subsp. indica GN=OsI_27846 PE=4 SV=1	2	2	399	43	5.31	4.84
I1QB82	Uncharacterized protein OS=Oryza glaberrima PE=3 SV=1	3	2	133	15.2	9.98	9.13	92.8	94	109.9	103.3
B8B835	Uncharacterized protein OS=Oryza sativa subsp. indica GN=OsI_26657 PE=4 SV=1	2	2	159	17.3	9.99	6.73	98.1	102.8	96.5	102.5
I1QAL3	Uncharacterized protein OS=Oryza glaberrima PE=4 SV=1	2	2	273	28.4	4.77	2.43	110.7	87.9	93.7	107.7
A2YLZ3	TOND1 OS=Oryza sativa subsp. indica GN=OsI_26248 PE=4 SV=1	2	2	182	18.6	8	5.23	82.9	93	111.3	112.7
I1PHB0	Uncharacterized protein OS=Oryza glaberrima PE=3 SV=1	2	2	393	43	9.13	4.7	88.1	108.2	101.2	102.6
I1P0Q9	Uncharacterized protein OS=Oryza glaberrima PE=4 SV=1	3	2	386	42.2	4.94	8.21	108.8	104.9	94.5	91.8
B8BAM7	Uncharacterized protein OS=Oryza sativa subsp. indica GN=OsI_27767 PE=4 SV=1	2	2	250	27.6	9.55	5.38	104.7	98.1	102.6	94.6
Q6ITC5	Cell death-related protein OS=Oryza sativa subsp. japonica GN=A2 PE=2 SV=1	2	2	128	14.5	6.6	2.45	92	103.2	74.6	130.2
A2XNF8	Uncharacterized protein OS=Oryza sativa subsp. indica GN=OsI_14097 PE=3 SV=1	3	2	158	17.9	5.15	4.49	103.6	97.2	112.5	86.7
I1PE02	Uncharacterized protein OS=Oryza glaberrima PE=3 SV=1	4	1	214	24.3	10.08	4.37	105.7	93.7	107.5	93.1
B8AUD0	Uncharacterized protein OS=Oryza sativa subsp. indica GN=OsI_16063 PE=4 SV=1	2	2	192	21.1	9.17	2.76	111.1	81.3	111.4	96.2
I1NLZ8	Uncharacterized protein OS=Oryza glaberrima PE=4 SV=1	4	2	322	35.5	6.39	7.34	105	98.2	109	87.7
A2YYP2	Uncharacterized protein OS=Oryza sativa subsp. indica GN=OsI_30464 PE=4 SV=1	3	1	398	43.3	8.57	4.9	91.1	96.6	114.1	98.2
B8BMU1	Uncharacterized protein OS=Oryza sativa subsp. indica GN=OsI_38984 PE=4 SV=1	2	2	484	51.7	5.63	5.1	95.5	96.7	109.3	98.5
A2Z9V6	Uncharacterized protein OS=Oryza sativa subsp. indica GN=OsI_34517 PE=4 SV=1	2	2	261	27.5	6.52	5.4	62.7	95.9	82.1	159.3
B8APK5	Ferredoxin OS=Oryza sativa subsp. indica GN=OsI_13059 PE=3 SV=1	3	3	212	23.1	7.05	4.28	98.6	104.4	99.7	97.3
I1PHK9	Uncharacterized protein OS=Oryza glaberrima PE=4 SV=1	5	2	354	39.4	4.97	15.02	99.5	117.3	94.7	88.6
B8BA25	Uncharacterized protein OS=Oryza sativa subsp. indica GN=OsI_28898 PE=4 SV=1	6	2	357	38.6	8.85	10.89	105.7	105.6	93.6	95.1
B8B6B4	Phosphoinositide phospholipase C OS=Oryza sativa subsp. indica GN=OsI_27447 PE=4 SV=1	3	3	598	67.7	6.7	4.42	105.7	82.7	122.9	88.6
B8BKQ9	Uncharacterized protein OS=Oryza sativa subsp. indica GN=OsI_36261 PE=4 SV=1	2	2	289	30.5	5.53	5.84	86.8	87.9	104.6	120.7
B8A9G6	Uncharacterized protein OS=Oryza sativa subsp. indica GN=OsI_03671 PE=3 SV=1	3	2	563	61.1	6.19	6.41	100.5	98.1	104.1	97.4
A2ZFX4	Glycosyltransferase OS=Oryza sativa subsp. indica GN=OsI_36677 PE=3 SV=1	2	2	490	52.5	6.15	2.05
B8B782	Uncharacterized protein OS=Oryza sativa subsp. indica GN=OsI_26411 PE=4 SV=1	2	2	495	56.1	8.91	6.02	99	93.2	126.2	81.5
I1QT17	V-type proton ATPase subunit a OS=Oryza glaberrima PE=3 SV=1	2	2	840	95.3	5.48	2.77	96.4	89.2	108	106.4
I1Q638	Uncharacterized protein OS=Oryza glaberrima PE=3 SV=1	2	2	451	50.9	9.82	3.48	99.3	94.9	117	88.8
I1P2M1	Uncharacterized protein OS=Oryza glaberrima PE=3 SV=1	3	3	822	87.9	7.52	4.22	105.6	92.1	102.6	99.8
A2YM35	Probable pyruvate, phosphate dikinase regulatory protein, chloroplastic OS=Oryza sativa subsp. indica GN=PDRP1 PE=3 SV=1	2	2	471	51	9.03	5.41	106.2	95	102	96.8
B7F961	Os07g0548900 protein OS=Oryza sativa subsp. japonica GN=Os07g0548900 PE=2 SV=1	2	2	292	30.9	5.63	4.25	101.5	97.6	102.4	98.5
I1PQR5	Uncharacterized protein OS=Oryza glaberrima PE=3 SV=1	2	2	427	48.2	6.65	5.1	98.1	101.9	111.4	88.6
B8A9R0	Uncharacterized protein OS=Oryza sativa subsp. indica GN=OsI_03774 PE=4 SV=1	2	2	140	14.9	9.1	4.79	104.9	95.2	110	89.9
B8B5E5	Uncharacterized protein OS=Oryza sativa subsp. indica GN=OsI_25720 PE=4 SV=1	4	2	348	37.5	6.24	4.62	117.8	89.1	105.8	87.3
A2ZN54	Purple acid phosphatase OS=Oryza sativa subsp. indica GN=OsI_39268 PE=3 SV=1	2	2	463	52.2	6.73	4.09	84.9	95.1	107.1	112.9
Q53NG8	Aldehyde dehydrogenase OS=Oryza sativa subsp. japonica GN=LOC_Os11g08300 PE=2 SV=1	2	2	482	52.5	8.18	5.69	100.2	93.3	114.2	92.3
B8B879	Uncharacterized protein OS=Oryza sativa subsp. indica GN=OsI_25294 PE=4 SV=1	2	2	639	67.3	8.22	5.02	104.7	93.8	106.2	95.3
B8AEZ8	Phospholipid scramblase OS=Oryza sativa subsp. indica GN=OsI_06509 PE=3 SV=1	2	2	364	41.4	8.75	5.73	97.9	100.5	92.7	108.9
B8BLH5	Uncharacterized protein OS=Oryza sativa subsp. indica GN=OsI_36782 PE=4 SV=1	2	2	574	63.4	8.54	5.13	96.1	98.1	115.3	90.5
Q6EPY8	Os02g0533200 protein OS=Oryza sativa subsp. japonica GN=Os02g0533200 PE=4 SV=1	3	2	287	31.5	9.04	5.11	127	114.5	94	64.5
Q337M8	Os10g0460900 protein OS=Oryza sativa subsp. japonica GN=Os10g0460900 PE=4 SV=1	2	2	381	42.1	9.5	5.6	96.6	112.1	92.5	98.8
B8AUC7	Uncharacterized protein OS=Oryza sativa subsp. indica GN=OsI_16052 PE=4 SV=1	4	2	154	17	9.19	10.88	98.1	102.4	96.2	103.3
I1PWL5	40S ribosomal protein S26 OS=Oryza glaberrima PE=3 SV=1	4	2	139	15.5	11.02	7.92	89.2	94.3	110.3	106.2
I1NTU2	Amidophosphoribosyltransferase OS=Oryza glaberrima PE=3 SV=1	2	2	552	58.9	6.52	5.94	102.1	93	111.3	93.6
Q0IWN4	Os10g0498300 protein (Fragment) OS=Oryza sativa subsp. japonica GN=Os10g0498300 PE=4 SV=1	5	1	332	37	5.43	12.29	92.5	100.4	100.9	106.2
I1P259	Nuclear cap-binding protein subunit 2 OS=Oryza glaberrima PE=3 SV=1	2	2	243	28.6	5.59	4.58	100.8	97	110.5	91.7
Q851S8	Adenylosuccinate synthetase 2, chloroplastic OS=Oryza sativa subsp. japonica GN=PURA2 PE=2 SV=1	3	3	489	52.6	6.92	2.31	96.8	92.8	101.8	108.5
I1NXL3	Uncharacterized protein OS=Oryza glaberrima PE=4 SV=1	2	2	307	34.2	5.5	3.66	119.2	104.6	101.3	74.9
I1P7M9	Uncharacterized protein OS=Oryza glaberrima PE=4 SV=1	2	2	227	24.4	5.82	2.21
A2X1S7	Uncharacterized protein OS=Oryza sativa subsp. indica GN=OsI_06155 PE=4 SV=1	3	1	144	16	7.15	6.49	82.4	115.4	93.3	108.9
I1P9H5	Uncharacterized protein OS=Oryza glaberrima PE=4 SV=1	2	2	227	24.9	10.37	4.83	102	100.1	93	104.9
I1R627	Uncharacterized protein OS=Oryza glaberrima PE=3 SV=1	4	1	552	58.2	6.7	9.83	90.3	98.7	105.7	105.3
I1P1D0	Uncharacterized protein OS=Oryza glaberrima PE=4 SV=1	3	3	653	72.3	7.02	4.43	118	93.9	123.7	64.4
B8ABY2	Uncharacterized protein OS=Oryza sativa subsp. indica GN=OsI_02910 PE=4 SV=1	2	2	520	58.9	6.51	2.07	117.4	91.2	113.9	77.5
I1P5I8	Uncharacterized protein OS=Oryza glaberrima PE=4 SV=1	2	2	258	28.2	5.86	4.92	106.1	80.7	118.7	94.5
A0A0P0W625	Os04g0111225 protein (Fragment) OS=Oryza sativa subsp. japonica GN=Os04g0111225 PE=4 SV=1	4	1	198	21.1	11.03	6.27	108.5	97	105.6	88.9
P56724	60S acidic ribosomal protein P3 OS=Oryza sativa subsp. japonica GN=Os06g0701400 PE=3 SV=3	5	1	119	11.9	4.41	10.12	89.2	102.6	92.8	115.4
A2XHA8	Uncharacterized protein OS=Oryza sativa subsp. indica GN=OsI_11785 PE=4 SV=1	5	1	265	28.6	4.6	7.78	104.3	89.1	88.3	118.3
I1PNR1	Glutathione peroxidase OS=Oryza glaberrima PE=3 SV=1	2	1	206	22.7	6.01	5.17	118.7	95.9	95.3	90.2
B8BHP8	Uncharacterized protein OS=Oryza sativa subsp. indica GN=OsI_34191 PE=4 SV=1	5	1	319	36	5.31	12.08	111.1	95.3	96	97.6
P37890	Serine carboxypeptidase 1 OS=Oryza sativa subsp. japonica GN=CBP1 PE=2 SV=1	3	3	510	55.7	7.43	2.6	100.7	96.1	106.7	96.5
I1NZ89	Uncharacterized protein OS=Oryza glaberrima PE=4 SV=1	2	2	298	32.1	6.57	4.87	111.4	108.3	82	98.2
I1Q8F3	Uncharacterized protein OS=Oryza glaberrima PE=4 SV=1	4	3	120	14.1	7.56	4.45	101.7	92.3	91.6	114.4
I1NMR2	Uncharacterized protein OS=Oryza glaberrima PE=4 SV=1	3	2	235	26.4	9.66	2.05	102.7	106.2	99.4	91.7
A2Y673	Uncharacterized protein OS=Oryza sativa subsp. indica GN=OsI_20496 PE=4 SV=1	2	2	340	36.4	9.91	5.78	108.1	101.3	92.9	97.6
Q945X2	Glutathione S-transferase, N-terminal domain containing protein, expressed OS=Oryza sativa subsp. japonica GN=LOC_Os11g37730 PE=2 SV=1	3	3	246	28	9.41	2.25	97.3	102	96	104.7
B8ADR2	Uncharacterized protein OS=Oryza sativa subsp. indica GN=OsI_00764 PE=4 SV=1	2	2	532	58.4	5.07	4.5	87.9	95.3	107.6	109.3
Q0J6N4	Homeobox protein knotted-1-like 13 OS=Oryza sativa subsp. japonica GN=OSH45 PE=2 SV=2	2	1	374	39.7	5.77	4.1	120.6	84.8	124.2	70.5
B8AGB6	Uncharacterized protein OS=Oryza sativa subsp. indica GN=OsI_06969 PE=4 SV=1	3	2	109	12.4	9.35	2.95	118.5	94.2	89.4	98
A2YSQ3	Xyloglucan endotransglucosylase/hydrolase OS=Oryza sativa subsp. indica GN=OsI_28350 PE=3 SV=1	2	2	290	32	5.6	5.41	101.9	93.3	107.4	97.4
I1P5I4	Uncharacterized protein OS=Oryza glaberrima PE=4 SV=1	2	2	427	46.6	8.88	3.24	98.5	100	100.2	101.3
B8AAK9	Uncharacterized protein OS=Oryza sativa subsp. indica GN=OsI_00916 PE=4 SV=1	2	1	785	87.4	8.05	3.04	102.5	99.1	115.3	83.1
A2WTG9	Uncharacterized protein OS=Oryza sativa subsp. indica GN=OsI_03152 PE=3 SV=1	2	2	331	35.9	8.75	5.33	107.1	90.2	110.4	92.3
B8BIF3	NADH dehydrogenase [ubiquinone] 1 alpha subcomplex subunit 12 OS=Oryza sativa subsp. indica GN=OsI_34794 PE=3 SV=1	2	2	160	18.5	7.06	3.13	106.2	91.8	104	98.1
Q6K4S7	Os02g0285300 protein OS=Oryza sativa subsp. japonica GN=Os02g0285300 PE=2 SV=1	4	2	232	24	4.74	7.52	115.8	86.1	116.7	81.3
Q8L416	Os01g0908400 protein OS=Oryza sativa subsp. japonica GN=P0497A05.16 PE=2 SV=1	2	1	61	7.3	6.54	2.11	105.7	100.3	101.2	92.8
Q2QNJ8	Prefoldin subunit 3 OS=Oryza sativa subsp. japonica GN=LOC_Os12g37590 PE=2 SV=1	3	3	196	21.6	5.16	2.77	92.9	96.1	110.3	100.7
A2ZDM9	Uncharacterized protein OS=Oryza sativa subsp. indica GN=OsI_35896 PE=4 SV=1	2	2	1055	113.5	9.64	4.18	126.3	96.5	115.7	61.5
Q60EF6	Eukaryotic translation initiation factor 3 subunit I OS=Oryza sativa subsp. japonica GN=Os05g0256000 PE=2 SV=1	2	1	326	36.1	6.1	2.24
I1R4D8	Uncharacterized protein OS=Oryza glaberrima PE=4 SV=1	2	2	698	76.7	7.4	4.66	108.5	89.2	138.6	63.6
B8BEC2	Uncharacterized protein OS=Oryza sativa subsp. indica GN=OsI_32326 PE=4 SV=1	2	2	387	41.8	7.11	4.47	105.2	89.9	119	85.9
B8A971	Uncharacterized protein OS=Oryza sativa subsp. indica GN=OsI_05215 PE=3 SV=1	2	2	477	50.8	7.43	4.14	93.5	90.4	112.6	103.6
Q10MY4	Os03g0289400 protein OS=Oryza sativa subsp. japonica GN=Os03g0289400 PE=4 SV=1	2	2	211	22.4	8.78	5.24	124.1	99.9	98.5	77.6
I1P7D0	Uncharacterized protein OS=Oryza glaberrima PE=4 SV=1	2	2	251	26.6	10.21	5.5	111.1	96	92.3	100.6
B8B859	Uncharacterized protein OS=Oryza sativa subsp. indica GN=OsI_25239 PE=3 SV=1	2	2	249	28	9.19	4.32	97.2	90	113.9	98.9
A2XNE7	Uncharacterized protein OS=Oryza sativa subsp. indica GN=OsI_14085 PE=4 SV=1	2	2	611	67.8	5.15	3.87	108.2	89.8	125.4	76.6
B8BF75	Uncharacterized protein OS=Oryza sativa subsp. indica GN=OsI_31339 PE=4 SV=1	3	3	649	69.9	4.97	2.32	99.4	104.7	95.3	100.7
A2X1S4	Uncharacterized protein OS=Oryza sativa subsp. indica GN=OsI_06152 PE=4 SV=1	2	1	275	29.5	6.8	3.78	97.3	99.5	99.9	103.3
A2Y6W7	Uncharacterized protein OS=Oryza sativa subsp. indica GN=OsI_20772 PE=4 SV=1	2	2	536	57.2	5.68	2.19	101.2	103.1	101.6	94.1
Q7XSU7	Peroxidase OS=Oryza sativa subsp. japonica GN=Os04g0688500 PE=2 SV=1	2	2	352	37.2	6.55	4.44	83.7	89.5	95.4	131.4
B8ACF5	Alpha-1,4 glucan phosphorylase OS=Oryza sativa subsp. indica GN=OsI_04460 PE=3 SV=1	2	2	841	94.4	7.24	4.27	99.4	84.8	109.9	105.9
A2WZD3	Ubiquitin-fold modifier 1 OS=Oryza sativa subsp. indica GN=OsI_05311 PE=3 SV=1	3	2	102	10.4	9.61	9.08	96.4	103.5	91.1	109
A2YY32	Uncharacterized protein OS=Oryza sativa subsp. indica GN=OsI_30255 PE=4 SV=1	3	2	341	37.2	7.24	9.93	101.9	96.8	124.5	76.7
B8B6Z9	Uncharacterized protein OS=Oryza sativa subsp. indica GN=OsI_26347 PE=3 SV=1	2	2	558	59.4	6.43	5.15	71.9	89.3	84.1	154.7
I1NRA0	Uncharacterized protein OS=Oryza glaberrima PE=3 SV=1	2	2	531	56.9	5.48	5.06	116.1	84	126.2	73.7
A2XNS0	Ferredoxin OS=Oryza sativa subsp. indica GN=OsI_14217 PE=3 SV=1	4	1	153	16.2	4.88	7.07	96.2	102.2	111.1	90.6
I1R8Z5	Uncharacterized protein OS=Oryza glaberrima PE=4 SV=1	2	2	195	20.9	6.06	4.95	112.3	97.3	98.7	91.7
Q5W6C5	Carboxypeptidase OS=Oryza sativa subsp. japonica GN=Os05g0268500 PE=3 SV=1	2	2	483	53.7	7.11	5.32	108.3	98.9	95.3	97.4
Q6ZIY1	Os07g0205700 protein OS=Oryza sativa subsp. japonica GN=Os07g0205700 PE=2 SV=1	2	2	718	78.5	6.27	5.76	97.5	91.5	108.9	102.1
I1PPF0	Uncharacterized protein OS=Oryza glaberrima PE=4 SV=1	3	1	224	24.7	9.09	9.08	100.3	101.3	103.8	94.6
B8AX66	Uncharacterized protein OS=Oryza sativa subsp. indica GN=OsI_21153 PE=4 SV=1	2	2	722	80.8	5.29	3.98	96.5	89.9	126.7	86.9
Q0JBL5	ATP-dependent Clp protease proteolytic subunit OS=Oryza sativa subsp. japonica GN=Os04g0525600 PE=2 SV=1	3	1	309	33	7.27	6.04
B8AIQ3	Uncharacterized protein OS=Oryza sativa subsp. indica GN=OsI_07364 PE=3 SV=1	1	1	97	10.2	9.07	4.01	103.2	105.9	92.7	98.2
I1PPP4	Uncharacterized protein OS=Oryza glaberrima PE=4 SV=1	2	2	442	46.3	6.19	4.26	98.2	97.3	112.9	91.6
I1QHM8	Uncharacterized protein OS=Oryza glaberrima PE=3 SV=1	2	1	384	41.9	6.7	4.68
I1QYP1	Uncharacterized protein OS=Oryza glaberrima PE=4 SV=1	2	2	245	26	5.68	5.58	105.6	99.3	101.5	93.6
I1QKQ2	Uncharacterized protein OS=Oryza glaberrima PE=3 SV=1	2	2	496	54.8	8.27	4.39
A2XDU6	Uncharacterized protein OS=Oryza sativa subsp. indica GN=OsI_10488 PE=4 SV=1	3	2	123	12.4	9.64	6.34	103.3	103.4	91.4	101.9
I1P4N0	Uncharacterized protein OS=Oryza glaberrima PE=4 SV=1	2	2	290	30.8	9.7	1.71	97.8	94.6	98.3	109.3
A2XWJ3	Uncharacterized protein OS=Oryza sativa subsp. indica GN=OsI_17022 PE=4 SV=1	3	2	195	19.9	6.38	2.38	94.2	94.6	94.9	116.3
A2WNF2	Uncharacterized protein OS=Oryza sativa subsp. indica GN=OsI_01380 PE=4 SV=1	2	2	306	32.9	8.29	4.53	114.8	86.1	118.1	81
Q0ITU3	Os11g0216300 protein (Fragment) OS=Oryza sativa subsp. japonica GN=Os11g0216300 PE=4 SV=1	2	2	734	82.8	7.56	0	113.9	95.4	107.8	82.8
A2WNE7	Isocitrate dehydrogenase [NAD] subunit, mitochondrial OS=Oryza sativa subsp. indica GN=OsI_01376 PE=3 SV=1	2	2	362	39.6	8.31	4.52	92.6	90.7	112.4	104.3
A2YLU1	Uncharacterized protein OS=Oryza sativa subsp. indica GN=OsI_26188 PE=4 SV=1	2	2	533	59.5	6.33	4.18	101.5	86.7	121.8	90
A2WMZ8	Uncharacterized protein OS=Oryza sativa subsp. indica GN=OsI_01221 PE=3 SV=1	2	2	280	30.4	6.55	4.8
B8AQH8	Uncharacterized protein OS=Oryza sativa subsp. indica GN=OsI_10474 PE=3 SV=1	2	2	602	66.7	6.67	2.6
A0A0P0WA00	40S ribosomal protein S27 (Fragment) OS=Oryza sativa subsp. japonica GN=Os04g0399000 PE=3 SV=1	4	2	192	20.4	8.88	9.32	90.8	100.3	101	107.9
I1PUT4	Uncharacterized protein OS=Oryza glaberrima PE=4 SV=1	2	2	308	34	7.75	2.67
B8AZS4	Uncharacterized protein OS=Oryza sativa subsp. indica GN=OsI_20556 PE=3 SV=1	4	2	630	73	8.9	10.7	103.8	97.6	98.9	99.7
A2Y334	Uncharacterized protein OS=Oryza sativa subsp. indica GN=OsI_19421 PE=4 SV=1	2	2	346	36.4	9.48	5.13	105.4	104.3	98	92.3
A2XYH1	Glucose-6-phosphate 1-epimerase OS=Oryza sativa subsp. indica GN=OsI_17747 PE=3 SV=1	2	2	344	38	5.24	3.05	96.3	99.9	111.1	92.7
A0A0N7KQI0	Os09g0287300 protein OS=Oryza sativa subsp. japonica GN=Os09g0287300 PE=4 SV=1	2	2	252	26.3	8.59	0	114.2	97.7	87	101.1
A2XIU5	Uncharacterized protein OS=Oryza sativa subsp. indica GN=OsI_12357 PE=4 SV=1	2	2	416	43.2	6.55	5.2	98.7	96.5	105.7	99.1
B8AZ11	Uncharacterized protein OS=Oryza sativa subsp. indica GN=OsI_20253 PE=4 SV=1	1	1	186	19.3	7.96	3.4	100.9	84.2	111.7	103.2
A2XLP1	Uncharacterized protein OS=Oryza sativa subsp. indica GN=OsI_13391 PE=4 SV=1	2	2	129	15	9.58	2.28	88.5	88.8	63.6	159.1
B8A8R7	Uncharacterized protein OS=Oryza sativa subsp. indica GN=OsI_05039 PE=4 SV=1	2	2	749	86.1	5.38	5.34	100.1	115.5	79.8	104.6
A0A0P0XW86	Os10g0492101 protein OS=Oryza sativa subsp. japonica GN=Os10g0492101 PE=4 SV=1	1	1	175	17.2	10.23	4.54	108.2	97.3	105.5	89.1
I1PH78	Uncharacterized protein OS=Oryza glaberrima PE=4 SV=1	2	2	126	12.9	7.12	5.46	104.6	99.6	99	96.7
B8BIQ9	Chalcone-flavonone isomerase family protein OS=Oryza sativa subsp. indica GN=OsI_34872 PE=3 SV=1	4	2	218	24.1	4.83	3.08	129.7	69.9	137	63.4
A2XN77	Uncharacterized protein OS=Oryza sativa subsp. indica GN=OsI_14009 PE=4 SV=1	2	2	481	51	8.12	3.74	106.2	89.7	102.6	101.5
A2WXP4	Uncharacterized protein OS=Oryza sativa subsp. indica GN=OsI_04696 PE=4 SV=1	1	1	346	36.2	8.72	4.59	108.3	97.3	99.4	94.9
B8AFF4	Uncharacterized protein OS=Oryza sativa subsp. indica GN=OsI_08059 PE=4 SV=1	2	2	144	15.7	4.46	0
A0A0P0W9W2	Os04g0390000 protein OS=Oryza sativa subsp. japonica GN=Os04g0390000 PE=4 SV=1	2	2	1016	115.5	6.92	3.77	93.6	88.4	119.3	98.7
I1QVL7	Uncharacterized protein OS=Oryza glaberrima PE=4 SV=1	2	1	315	35.8	6.19	5.14	104.2	90.6	96.1	109.1
A2XEZ0	Uncharacterized protein OS=Oryza sativa subsp. indica GN=OsI_10905 PE=4 SV=1	2	2	277	30.1	8.46	4.63	99	104	109.2	87.7
Q5JJV6	Os01g0965900 protein OS=Oryza sativa subsp. japonica GN=Os01g0965900 PE=2 SV=1	1	1	205	22.6	7.53	3.19	106.9	93	109.4	90.7
I1QL56	Uncharacterized protein OS=Oryza glaberrima PE=4 SV=1	2	2	1255	137.6	6.73	3.51	99.5	96.6	93.4	110.5
Q0D6N1	Os07g0461900 protein (Fragment) OS=Oryza sativa subsp. japonica GN=Os07g0461900 PE=3 SV=1	2	2	328	35	7.87	2.4	105.3	92	104.4	98.3
A2YW01	Uncharacterized protein OS=Oryza sativa subsp. indica GN=OsI_29507 PE=4 SV=1	1	1	438	47.9	5.99	4.12	94.1	86.4	115.1	104.5
B8B663	Uncharacterized protein OS=Oryza sativa subsp. indica GN=OsI_26023 PE=4 SV=1	2	2	377	42.8	5.21	4.81	106.4	95.1	108.8	89.7
A2XM37	Uncharacterized protein OS=Oryza sativa subsp. indica GN=OsI_13549 PE=3 SV=1	2	2	196	21.9	5.05	2.13	104.4	97.2	103.1	95.2
I1NPN3	Uncharacterized protein OS=Oryza glaberrima PE=4 SV=1	2	2	424	45.7	5.25	2.16	98.5	88.5	104.4	108.5
I1PSQ1	Uncharacterized protein OS=Oryza glaberrima PE=4 SV=1	3	3	560	60.4	5.58	3.89	115.1	84.9	107.1	92.9
I1PVI8	Uncharacterized protein OS=Oryza glaberrima PE=4 SV=1	1	1	239	25.2	9.19	4.17	111.5	97.2	104	87.3
B8B147	Uncharacterized protein OS=Oryza sativa subsp. indica GN=OsI_22742 PE=4 SV=1	2	2	495	52.7	5.44	2.7	117.7	83	127.1	72.3
A2ZEV3	Uncharacterized protein OS=Oryza sativa subsp. indica GN=OsI_36320 PE=4 SV=1	2	1	226	25.2	5.07	5.26	90.4	104.6	91.5	113.5
I1Q129	Uncharacterized protein OS=Oryza glaberrima PE=4 SV=1	2	2	215	23.2	6.1	4.55	87.3	93.4	97.6	121.8
I1PMT6	Uncharacterized protein OS=Oryza glaberrima PE=4 SV=1	2	1	503	53.5	7.62	2.2	93	101.7	104.9	100.4
I1PQ98	Uncharacterized protein OS=Oryza glaberrima PE=4 SV=1	2	2	529	57.1	6.21	4.07	79.5	103.5	111	106
I1NTG7	Uncharacterized protein OS=Oryza glaberrima PE=4 SV=1	2	2	230	26.5	4.88	5.25	95.4	96.4	107	101.2
A2XXH2	Uncharacterized protein OS=Oryza sativa subsp. indica GN=OsI_17378 PE=4 SV=1	3	3	299	31.7	9.42	4.72	100	100.1	102.1	97.8
Q6YPF2	Os08g0120500 protein OS=Oryza sativa subsp. japonica GN=Os08g0120500 PE=4 SV=1	1	1	716	78.5	5.26	2.57	124.4	101.6	79.8	94.2
B8AWI0	Branched-chain-amino-acid aminotransferase OS=Oryza sativa subsp. indica GN=OsI_20943 PE=3 SV=1	2	2	409	44.2	7.18	4.57	95.6	100.4	105.1	98.9
B8AL25	Uncharacterized protein OS=Oryza sativa subsp. indica GN=OsI_10996 PE=4 SV=1	2	2	423	46.7	7.88	2.29	103.1	97.2	107.5	92.1
Q6L4H5	Os05g0549700 protein OS=Oryza sativa subsp. japonica GN=P0560C03.1 PE=4 SV=1	3	1	521	57.2	7.2	5.65	95.7	84.7	118.8	100.9
Q2R3B6	Os11g0528500 protein OS=Oryza sativa subsp. japonica GN=Os11g0528500 PE=2 SV=1	3	2	151	16.3	10.01	7.26	114.5	93.1	107.7	84.7
I1QTV9	Uncharacterized protein OS=Oryza glaberrima PE=4 SV=1	1	1	465	48.5	4.48	3.99	95.3	108.1	98.3	98.4
Q9FWD5	Mitochondrial import inner membrane translocase subunit Tim17 family protein, expressed OS=Oryza sativa subsp. japonica GN=LOC_Os10g37530 PE=4 SV=1	1	1	195	20.1	9.45	3.35
A2WRR5	Uncharacterized protein OS=Oryza sativa subsp. indica GN=OsI_02556 PE=4 SV=1	2	2	346	38.2	6.52	2.18	101.4	98	113.6	87
A2WLN6	Translation machinery-associated protein 22 OS=Oryza sativa subsp. indica GN=OsI_00756 PE=3 SV=1	2	1	199	21.3	6.71	4.89	94.9	102.8	101.5	100.8
A2YIV4	Uncharacterized protein OS=Oryza sativa subsp. indica GN=OsI_25157 PE=3 SV=1	2	2	277	28.4	10.55	2.77	116.7	96.1	108.2	79
A2Z177	Uncharacterized protein OS=Oryza sativa subsp. indica GN=OsI_31355 PE=4 SV=1	4	1	119	13.7	11.39	9.99	85.6	101	100.1	113.4
I1PPQ0	Uncharacterized protein OS=Oryza glaberrima PE=4 SV=1	2	2	515	52.2	6.13	4.95	91.5	100.3	106.9	101.3
A2WUL8	40S ribosomal protein S24 OS=Oryza sativa subsp. indica GN=OsI_03571 PE=3 SV=1	2	1	138	15.7	10.56	2.23	107.8	107.1	99.9	85.3
A2YL72	Uncharacterized protein OS=Oryza sativa subsp. indica GN=OsI_25962 PE=4 SV=1	2	2	254	28.5	4.75	4.69	99.9	98.1	104.3	97.6
A0A0P0WLC1	Ferrochelatase (Fragment) OS=Oryza sativa subsp. japonica GN=Os05g0361200 PE=3 SV=1	2	1	594	65.6	7.17	0	93.1	96.7	101.4	108.8
A2XXF5	Uncharacterized protein OS=Oryza sativa subsp. indica GN=OsI_17361 PE=4 SV=1	2	1	159	15.6	8.13	6.01
I1Q3Y3	Uncharacterized protein OS=Oryza glaberrima PE=4 SV=1	3	1	193	20.7	7.81	4.44	104.2	97.7	101.3	96.8
A2Y689	Uncharacterized protein OS=Oryza sativa subsp. indica GN=OsI_20515 PE=4 SV=1	2	2	282	29.8	5.88	2.54	89.4	105.6	96.7	108.2
B8AM18	Uncharacterized protein OS=Oryza sativa subsp. indica GN=OsI_11173 PE=3 SV=1	3	2	460	50.8	6.57	2.15	103.9	97.2	112.3	86.6
I1NWP0	Uncharacterized protein OS=Oryza glaberrima PE=3 SV=1	2	2	567	62.8	6.71	2.1	107.7	89.5	108.8	94
Q9SXX7	Cytochrome c oxidase subunit 5C OS=Oryza sativa subsp. japonica GN=COX5C PE=3 SV=3	3	2	63	7	8.88	6.67	102.2	102	99.3	96.4
I1PYY1	Uncharacterized protein OS=Oryza glaberrima PE=4 SV=1	2	1	77	8.4	9.25	2.89	97.3	95.8	89.8	117
Q6K7V6	Probable tocopherol cyclase, chloroplastic OS=Oryza sativa subsp. japonica GN=VTE1 PE=2 SV=1	2	2	470	52.2	7.24	4.98	94.7	98.3	110.6	96.4
B8AKA5	Chorismate synthase OS=Oryza sativa subsp. indica GN=OsI_10797 PE=3 SV=1	2	2	438	46.9	7.97	4.56	100	98.3	112.3	89.4
Q9FP22	Os06g0274000 protein OS=Oryza sativa subsp. japonica GN=Os06g0274000 PE=4 SV=1	2	2	99	10.5	4.36	0	109.8	97.3	97.3	95.7
I1NPU7	Uncharacterized protein OS=Oryza glaberrima PE=4 SV=1	1	1	80	8.7	10.55	3.58	83.9	104.5	103.5	108.1
Q0JEK1	Os04g0254000 protein OS=Oryza sativa subsp. japonica GN=Os04g0254000 PE=2 SV=1	2	1	380	41.4	6.47	2	98.3	99.1	88.2	114.3
A2YY13	Uncharacterized protein OS=Oryza sativa subsp. indica GN=OsI_30232 PE=4 SV=1	3	2	257	28	6.43	4.01	89.2	100.8	108.2	101.8
I1PB12	Uncharacterized protein OS=Oryza glaberrima PE=4 SV=1	2	2	270	30.5	8.27	2.49	99.8	100.8	101	98.4
A2XE50	Uncharacterized protein OS=Oryza sativa subsp. indica GN=OsI_10598 PE=4 SV=1	2	2	262	27.4	6.79	4.22	90.1	103.6	94.8	111.5
I1QQM7	Uncharacterized protein OS=Oryza glaberrima PE=3 SV=1	2	2	507	54.7	9.13	2.48
A2WW27	Uncharacterized protein OS=Oryza sativa subsp. indica GN=OsI_04105 PE=3 SV=1	1	1	401	43.8	6.34	3.39	100.2	93.6	114.9	91.4
I1NRF7	Uncharacterized protein OS=Oryza glaberrima PE=4 SV=1	2	2	158	18.4	10.11	2.77	123	101.6	84.9	90.5
A2ZLB6	Uncharacterized protein OS=Oryza sativa subsp. indica GN=OsI_38615 PE=3 SV=1	2	2	408	46.2	5.9	5.39	95.6	93.6	104	106.9
B8AKN0	Uncharacterized protein OS=Oryza sativa subsp. indica GN=OsI_10874 PE=4 SV=1	3	2	162	17.8	4.94	7.21	94.2	104.3	93.2	108.3
B8A7N8	Uncharacterized protein OS=Oryza sativa subsp. indica GN=OsI_03318 PE=3 SV=1	2	2	362	38.6	8.32	2.54	100.8	96.4	106.5	96.4
Q5ZA32	Os06g0300800 protein OS=Oryza sativa subsp. japonica GN=P0501G08.38-1 PE=4 SV=1	2	2	1334	144.1	6.46	4.33
Q6Z0Z1	Os02g0135600 protein OS=Oryza sativa subsp. japonica GN=Os02g0135600 PE=2 SV=1	1	1	337	35.7	5.53	2.85	97.5	103.8	83.4	115.3
A2Y502	Uncharacterized protein OS=Oryza sativa subsp. indica GN=OsI_20078 PE=4 SV=1	2	2	140	15	6.14	4.12	97	97.8	82.9	122.3
I1PGJ4	Uncharacterized protein OS=Oryza glaberrima PE=4 SV=1	2	2	195	22.2	9.64	2.13	113.1	110.3	93.2	83.3
Q7XQV1	OSJNBb0079B02.1 protein OS=Oryza sativa subsp. japonica GN=Os04g0640500 PE=2 SV=2	2	2	720	80.6	7.44	4.24	121.2	97.3	102.2	79.3
I1Q3Y2	Uncharacterized protein OS=Oryza glaberrima PE=4 SV=1	2	1	287	29.6	10.78	2.52	102.7	92.8	95.9	108.6
B8AB35	Uncharacterized protein OS=Oryza sativa subsp. indica GN=OsI_02635 PE=4 SV=1	2	2	77	8.6	7.42	4.03	106.9	106.6	88.2	98.3
A2YP90	Uncharacterized protein OS=Oryza sativa subsp. indica GN=OsI_27083 PE=4 SV=1	1	1	212	22.7	5.22	3.96	131.8	104.1	97.5	66.6
Q6Z4A9	Os07g0509700 protein OS=Oryza sativa subsp. japonica GN=Os07g0509700 PE=2 SV=1	1	1	291	31.4	7.52	2.63
I1PC76	Uncharacterized protein OS=Oryza glaberrima PE=4 SV=1	3	2	80	8.9	8.5	7.17	89.4	100.2	89.6	120.8
A0A0P0WQT3	Os05g0555800 protein (Fragment) OS=Oryza sativa subsp. japonica GN=Os05g0555800 PE=4 SV=1	2	1	112	12.8	10.65	5.3	111.7	98	99.8	90.5
A2WKK2	Uncharacterized protein OS=Oryza sativa subsp. indica GN=OsI_00355 PE=4 SV=1	1	1	279	30.1	4.56	4.63	89.6	105.9	70	134.4
A2XQV4	Electron transfer flavoprotein subunit beta, mitochondrial OS=Oryza sativa subsp. indica GN=ETFB PE=3 SV=1	2	2	253	27.5	6.62	1.75
B8BGG2	Uncharacterized protein OS=Oryza sativa subsp. indica GN=OsI_33233 PE=4 SV=1	1	1	195	20	8.5	2.79	109.6	98.1	101.5	90.8
B8AQL4	Uncharacterized protein OS=Oryza sativa subsp. indica GN=OsI_11856 PE=4 SV=1	1	1	184	18.3	6.32	3.63	124.2	100.9	100	74.9
A2YKN4	Uncharacterized protein OS=Oryza sativa subsp. indica GN=OsI_25780 PE=4 SV=1	2	2	1889	206.7	6.52	1.94
Q6ZIK0	Probable tocopherol O-methyltransferase, chloroplastic OS=Oryza sativa subsp. japonica GN=VTE4 PE=2 SV=1	2	2	362	39.6	8.07	2.06	108.2	94.4	115.2	82.2
A2ZJ31	Uncharacterized protein OS=Oryza sativa subsp. indica GN=OsI_37836 PE=3 SV=1	1	1	159	17.2	5.77	3.45	105.9	92.7	99.3	102.2
Q0D564	5-formyltetrahydrofolate cyclo-ligase OS=Oryza sativa subsp. japonica GN=Os07g0578600 PE=3 SV=1	1	1	282	31	9.35	2.05	102.9	112.9	95.1	89
A2ZBF1	Uncharacterized protein OS=Oryza sativa subsp. indica GN=OsI_35100 PE=4 SV=1	2	2	237	25.1	5.94	1.9	103.9	93.4	114	88.7
A2YYU4	Uncharacterized protein OS=Oryza sativa subsp. indica GN=OsI_30510 PE=4 SV=1	1	1	358	39.7	6.37	3.38
I1Q9E9	Uncharacterized protein OS=Oryza glaberrima PE=3 SV=1	1	1	424	48.3	4.63	3.17	106.8	61.2	106.1	125.9
I1NQG6	Uncharacterized protein OS=Oryza glaberrima PE=4 SV=1	1	1	187	19.6	9.99	3.61	90.6	98.5	99.3	111.6
I1NWU8	Uncharacterized protein OS=Oryza glaberrima PE=4 SV=1	3	2	310	34.2	7.3	7.36	105.4	85.5	113.8	95.3
A2ZLH5	Uncharacterized protein OS=Oryza sativa subsp. indica GN=OsI_38670 PE=4 SV=1	1	1	320	34.5	6.62	3.48	111.7	102.8	86.7	98.9
B8AAG0	Uncharacterized protein OS=Oryza sativa subsp. indica GN=OsI_04001 PE=4 SV=1	1	1	329	35.2	5.41	3.59	92	108.4	95.1	104.5
I1QCL8	Trafficking protein particle complex subunit OS=Oryza glaberrima PE=3 SV=1	1	1	187	20.9	4.51	2.76	103.7	104.7	85.4	106.3
B8B2T9	Uncharacterized protein OS=Oryza sativa subsp. indica GN=OsI_23076 PE=4 SV=1	2	2	688	73	7.99	2.58	105.8	86.2	104.4	103.5
I1P2V5	Uncharacterized protein OS=Oryza glaberrima PE=4 SV=1	4	1	128	13.1	7.77	14.09	117.1	84.8	116.2	81.9
I1PBZ7	Carboxypeptidase OS=Oryza glaberrima PE=3 SV=1	2	1	471	50.8	5.24	2	82.1	107	89.5	121.4
Q0DAE4	Glutaredoxin-C8 OS=Oryza sativa subsp. japonica GN=GRXC8 PE=2 SV=2	2	2	136	14.8	7.97	4.9	99.9	94.3	110.5	95.3
I1NPY5	50S ribosomal protein L31 OS=Oryza glaberrima PE=3 SV=1	2	1	135	15.2	5.53	2.6	111.2	110.5	72.5	105.8
A2Y5M6	Uncharacterized protein OS=Oryza sativa subsp. indica GN=OsI_20297 PE=4 SV=1	2	2	520	56.5	5.92	4.62	103.7	92.3	103.8	100.2
B8ANT3	Uncharacterized protein OS=Oryza sativa subsp. indica GN=OsI_14420 PE=4 SV=1	1	1	215	23.9	9.03	2.78	107.5	96.7	108.9	86.9
Q5ZE07	Multicopper oxidase LPR1 homolog 2 OS=Oryza sativa subsp. japonica GN=LPR2 PE=2 SV=1	2	1	598	65.8	7.21	5.93	74.3	115.8	95.1	114.8
A0A0P0XCL4	Os08g0177700 protein (Fragment) OS=Oryza sativa subsp. japonica GN=Os08g0177700 PE=4 SV=1	2	2	108	11.7	5.58	4	101.3	103.6	88.3	106.8
I1PRS8	Uncharacterized protein OS=Oryza glaberrima PE=4 SV=1	2	1	134	13.8	10.02	6.68	107.1	99.9	86	107
B8BDJ6	Uncharacterized protein OS=Oryza sativa subsp. indica GN=OsI_32050 PE=4 SV=1	1	1	120	12.1	10.87	4.42	86.9	90.3	104.9	117.8
I1Q0L0	Uncharacterized protein OS=Oryza glaberrima PE=4 SV=1	1	1	285	30.3	9.04	3.02	88.7	118	96.2	97.2
Q7Y139	Huntingtin interacting protein K, putative, expressed OS=Oryza sativa subsp. japonica GN=LOC_Os03g61680 PE=2 SV=1	1	1	127	13.3	5.2	2.61	113.4	101.8	96.1	88.7
I1Q2R2	Uncharacterized protein OS=Oryza glaberrima PE=4 SV=1	1	1	289	30.1	8.05	2.78	105.7	107.3	92.7	94.3
A2Z2L9	Uncharacterized protein OS=Oryza sativa subsp. indica GN=OsI_31860 PE=4 SV=1	1	1	367	38.8	10.15	2.56	101.9	107.4	95.5	95.1
B8BDQ6	Uncharacterized protein OS=Oryza sativa subsp. indica GN=OsI_30682 PE=4 SV=1	1	1	359	39.4	6.65	3.04	100.1	94.4	116.3	89.2
B9FJ61	Signal peptide peptidase 2 OS=Oryza sativa subsp. japonica GN=SPP2 PE=2 SV=1	1	1	343	37.9	8.48	2.11	109.8	78.4	116.3	95.5
Q0INM3	Beta-galactosidase 15 OS=Oryza sativa subsp. japonica GN=Os12g0429200 PE=2 SV=1	1	1	919	100.9	5.99	3.56
I1NWJ8	Uncharacterized protein OS=Oryza glaberrima PE=4 SV=1	2	2	799	88.2	5.15	2.13	97.3	99.6	95.2	107.9
B8ANE2	Uncharacterized protein OS=Oryza sativa subsp. indica GN=OsI_11344 PE=4 SV=1	3	3	285	31.7	9.31	4.79	100.4	100.5	108.2	90.9
A2XC59	Uncharacterized protein OS=Oryza sativa subsp. indica GN=OsI_09882 PE=4 SV=1	2	1	554	60	5.76	0	99.5	96.4	89.6	114.5
B8AF07	Glucose-6-phosphate 1-dehydrogenase OS=Oryza sativa subsp. indica GN=OsI_07937 PE=3 SV=1	1	1	517	58.3	7.09	2.86	84.5	101.7	104	109.8
I1NM45	Uncharacterized protein OS=Oryza glaberrima PE=4 SV=1	1	1	256	28.9	5.92	2.35	99.4	103.4	99.2	98
I1PYZ4	Uncharacterized protein OS=Oryza glaberrima PE=4 SV=1	2	1	227	24.9	9.07	4.97	103.2	99	98.8	99
A2WLD2	Uncharacterized protein OS=Oryza sativa subsp. indica GN=OsI_00641 PE=4 SV=1	1	1	334	35.7	4.98	2.51	98.5	121.2	73.5	106.8
I1R078	6-phosphogluconate dehydrogenase, decarboxylating OS=Oryza glaberrima PE=3 SV=1	1	1	508	54.4	6.47	2.06
Q5VQW7	Os01g0805800 protein OS=Oryza sativa subsp. japonica GN=Os01g0805800 PE=2 SV=1	1	1	210	24.9	9.48	2.43
Q6YT69	Os07g0129300 protein OS=Oryza sativa subsp. japonica GN=Os07g0129300 PE=3 SV=1	1	1	165	17	4.46	3.84	39	93.3	71.3	196.3
I1R1H4	Uncharacterized protein OS=Oryza glaberrima PE=4 SV=1	1	1	690	77.6	6.38	2.4	135.6	77.5	110.5	76.5
I1PV59	Uncharacterized protein OS=Oryza glaberrima PE=4 SV=1	2	2	321	35.6	6.96	4.1	108.4	78.4	132.2	81.1
A2WMF3	Uncharacterized protein OS=Oryza sativa subsp. indica GN=OsI_01022 PE=3 SV=1	3	1	119	11.9	4.41	7.54	97.5	102.9	93.4	106.2
B7EPZ7	(Rice Genome Annotation Project) RNA recognition motif family protein OS=Oryza sativa subsp. japonica GN=Os08g0492100 PE=2 SV=1	1	1	436	48.3	8.32	2.69	101.2	92.6	110.2	96
Q2QLS9	Os12g0629700 protein OS=Oryza sativa subsp. japonica GN=Os12g0629700 PE=2 SV=1	3	1	179	18.1	6.89	6.23	76.2	85.7	89.6	148.5
B8AXI7	Uncharacterized protein OS=Oryza sativa subsp. indica GN=OsI_21251 PE=4 SV=1	1	1	297	32.5	4.68	3.2
I1QC29	Uncharacterized protein OS=Oryza glaberrima PE=4 SV=1	1	1	279	30.4	5.92	3.58	103.5	88.6	127.6	80.3
Q7GCH3	26S proteasome regulatory particle triple-A ATPase subunit6 OS=Oryza sativa subsp. japonica GN=OsRPT6 PE=2 SV=1	2	1	424	47.2	8.85	3.22	107.3	98.7	111.6	82.4
I1NTW4	Uncharacterized protein OS=Oryza glaberrima PE=4 SV=1	2	2	188	20.4	7.05	4.81	90.4	96.6	107.6	105.4
B8AEE2	Uncharacterized protein OS=Oryza sativa subsp. indica GN=OsI_09319 PE=4 SV=1	2	2	175	20.2	4.73	2.43	122.7	77.1	94.9	105.2
B8AB29	Uncharacterized protein OS=Oryza sativa subsp. indica GN=OsI_01055 PE=4 SV=1	1	1	180	19.1	8.48	2.96	103.3	93.4	112.2	91.2
Q2R678	Expressed protein OS=Oryza sativa subsp. japonica GN=Os11g0414000 PE=2 SV=1	2	2	412	47.3	5.45	4.57	106.6	90.2	107.7	95.5
A2WXW7	Uncharacterized protein OS=Oryza sativa subsp. indica GN=OsI_04772 PE=3 SV=1	1	1	425	49.9	6.87	3.34	101.7	93.8	106.9	97.6
B8B7K3	Uncharacterized protein OS=Oryza sativa subsp. indica GN=OsI_25008 PE=4 SV=1	1	1	141	14.2	9.41	1.89	86.4	99	85.6	129.1
Q7XJY1	OSJNBb0088C09.10 protein OS=Oryza sativa subsp. japonica GN=Os04g0423400 PE=4 SV=1	1	1	229	24.4	9.5	2.87	86.2	108.6	72.2	133.1
A0A0P0XVM4	Os10g0490900 protein (Fragment) OS=Oryza sativa subsp. japonica GN=Os10g0490900 PE=4 SV=1	1	1	231	25.5	6.24	2.97	97.4	94.1	82.9	125.5
I1NWM7	Uncharacterized protein OS=Oryza glaberrima PE=4 SV=1	1	1	232	25.9	8.76	3.39	100.2	96.8	110.2	92.9
Q0JG21	Pyrroline-5-carboxylate reductase (Fragment) OS=Oryza sativa subsp. japonica GN=Os01g0948400 PE=3 SV=1	1	1	285	30	8.46	3.42	83.8	105.2	89.7	121.3
I1P9L8	Uncharacterized protein OS=Oryza glaberrima PE=3 SV=1	2	2	576	62	7.06	4.41	95.5	91.9	117.8	94.9
B8B2C9	Superoxide dismutase OS=Oryza sativa subsp. indica GN=OsI_21593 PE=3 SV=1	2	2	255	29.5	8.81	4.31	96.6	95.1	88.1	120.2
A2Z2I6	Uncharacterized protein OS=Oryza sativa subsp. indica GN=OsI_31824 PE=4 SV=1	1	1	150	15.1	3.75	3.68	108.9	107.9	98.7	84.5
B8AW64	Nucleosome assembly protein 1;2 OS=Oryza sativa subsp. indica GN=NAP1;2 PE=1 SV=1	1	1	364	41.7	4.45	2.29	108.5	97.3	108.2	86
I1NR48	Glycylpeptide N-tetradecanoyltransferase OS=Oryza glaberrima PE=3 SV=1	1	1	437	49.7	7.06	0
I1NJG7	Uncharacterized protein OS=Oryza glaberrima PE=4 SV=1	1	1	978	106.3	9.6	3.31
B8AKJ9	Uncharacterized protein OS=Oryza sativa subsp. indica GN=OsI_13694 PE=4 SV=1	3	1	828	91.4	7.94	8.82	96.6	101.3	115.7	86.4
B8BGM4	Uncharacterized protein OS=Oryza sativa subsp. indica GN=OsI_33417 PE=4 SV=1	1	1	483	52.6	6.65	2.38	94	81.6	128.5	95.9
B8AIE2	Uncharacterized protein OS=Oryza sativa subsp. indica GN=OsI_08889 PE=4 SV=1	2	2	192	21.1	5.99	4.07	111.2	97.5	102.2	89.1
I1PXU0	Uncharacterized protein OS=Oryza glaberrima PE=3 SV=1	2	2	92	10.2	10.29	5.02	92.1	99.9	101.6	106.3
I1PYJ8	Uncharacterized protein OS=Oryza glaberrima PE=4 SV=1	1	1	141	15.4	5.2	2.87
I1PL14	Uncharacterized protein OS=Oryza glaberrima PE=4 SV=1	1	1	363	40.4	7.14	2.51
Q7XTF4	OJ991214_12.13 protein OS=Oryza sativa subsp. japonica GN=OJ991214_12.13 PE=2 SV=1	1	1	187	20.1	9.6	2.83	115.3	100.9	96.7	87.1
Q2QSI2	Os12g0428000 protein OS=Oryza sativa subsp. japonica GN=Os12g0428000 PE=2 SV=1	1	1	140	15.1	8.65	3.25	100.6	100.2	124.4	74.9
B8ARV5	Phosphomannomutase OS=Oryza sativa subsp. indica GN=OsI_17966 PE=3 SV=1	1	1	256	29.1	5.99	2.74	99.4	90.5	113.4	96.6
A2XDB2	Uncharacterized protein OS=Oryza sativa subsp. indica GN=OsI_10295 PE=4 SV=1	1	1	125	13.9	8.35	2.83	104	104.1	87.6	104.3
B8BMP5	Uncharacterized protein OS=Oryza sativa subsp. indica GN=OsI_38868 PE=4 SV=1	3	1	1237	136.6	9	5.89	105.3	93.5	102.5	98.7
I1P2R2	Uncharacterized protein OS=Oryza glaberrima PE=4 SV=1	1	1	259	26.6	7.69	4.16	110.8	95.9	99.1	94.3
I1PJL3	Uncharacterized protein OS=Oryza glaberrima PE=3 SV=1	2	1	313	33.4	9.29	8.25	118.4	80.5	124.2	76.9
A2X6T4	Uncharacterized protein OS=Oryza sativa subsp. indica GN=OsI_07926 PE=3 SV=1	1	1	325	35.5	9.83	2.7
Q6ZBS9	Os08g0176800 protein OS=Oryza sativa subsp. japonica GN=Os08g0176800 PE=2 SV=1	2	1	342	38	8.24	0	89.5	101.7	91.5	117.3
B8BCJ0	Uncharacterized protein OS=Oryza sativa subsp. indica GN=OsI_31602 PE=3 SV=1	1	1	455	49	5.72	3.36
A0A0P0V9Q4	Os01g0819400 protein OS=Oryza sativa subsp. japonica GN=Os01g0819400 PE=3 SV=1	1	1	158	17.8	7.88	2.58	112.8	89.6	107.8	89.8
A2Z6W2	Uncharacterized protein OS=Oryza sativa subsp. indica GN=OsI_33434 PE=3 SV=1	1	1	414	44.6	6.54	2.36
I1R8H7	Uncharacterized protein OS=Oryza glaberrima PE=4 SV=1	1	1	307	32.7	7.28	2.41	127.1	94.6	104.9	73.3
I1R4R8	Dirigent protein OS=Oryza glaberrima PE=3 SV=1	1	1	306	33.4	8.98	3.02	113.6	94	97.6	94.8
A2XWZ5	Uncharacterized protein OS=Oryza sativa subsp. indica GN=OsI_17187 PE=4 SV=1	1	1	90	9.9	10.2	2.27
Q8S7N6	Pyruvate kinase OS=Oryza sativa subsp. japonica GN=Os10g0571200 PE=2 SV=1	2	2	570	61.6	6.44	0	115.3	98.1	104.8	81.8
I1NV37	Uncharacterized protein OS=Oryza glaberrima PE=4 SV=1	1	1	147	15.8	5.43	2.95	102.9	95.6	91.3	110.2
Q7XDP6	Os10g0457000 protein OS=Oryza sativa subsp. japonica GN=Os10g0457000 PE=2 SV=1	1	1	355	38.8	8.54	2.13	108.7	93.2	106.9	91.2
A2X5P5	Uncharacterized protein OS=Oryza sativa subsp. indica GN=OsI_07530 PE=4 SV=1	1	1	301	33.5	5.57	3.46	91.6	103.5	93.4	111.6
B8B6X0	Uncharacterized protein OS=Oryza sativa subsp. indica GN=OsI_26284 PE=4 SV=1	1	1	843	94.1	9.16	3.02	105.3	93.6	107.7	93.4
A2XLC2	Uncharacterized protein OS=Oryza sativa subsp. indica GN=OsI_13268 PE=4 SV=1	2	1	170	19.4	9.38	5.43	95.5	104.2	91.5	108.8
B8AS93	Uncharacterized protein OS=Oryza sativa subsp. indica GN=OsI_15357 PE=3 SV=1	2	2	504	56.1	6.58	4.49
A2YY43	Uncharacterized protein OS=Oryza sativa subsp. indica GN=OsI_30268 PE=3 SV=1	1	1	594	63.6	7.02	2.33	91.3	107.2	100.2	101.3
I1QQD1	Uncharacterized protein OS=Oryza glaberrima PE=4 SV=1	1	1	364	39.5	4.78	2.22
B8AM85	Peptidyl-prolyl cis-trans isomerase OS=Oryza sativa subsp. indica GN=OsI_14027 PE=3 SV=1	2	2	236	25.4	8.22	4.35	109.2	99.5	112.7	78.6
A2ZIF9	Uncharacterized protein OS=Oryza sativa subsp. indica GN=OsI_37607 PE=4 SV=1	1	1	350	37.6	9.31	2.62	122	95.9	103	79.1
B8BNF7	Uncharacterized protein OS=Oryza sativa subsp. indica GN=OsI_37667 PE=4 SV=1	2	2	495	53.6	8.62	2.02	94.4	74.9	141.2	89.5
I1PLB0	Uncharacterized protein OS=Oryza glaberrima PE=4 SV=1	1	1	262	28.5	9.42	2.82
A2XUV6	Uncharacterized protein OS=Oryza sativa subsp. indica GN=OsI_16393 PE=3 SV=1	1	1	217	25.2	9.33	2.03	127.4	94.8	91.4	86.3
B8AQ04	Uncharacterized protein OS=Oryza sativa subsp. indica GN=OsI_13079 PE=4 SV=1	2	1	466	48.8	5.21	2.3	112.8	93.5	104.9	88.8
A2WXR5	PHD finger protein ALFIN-LIKE 6 OS=Oryza sativa subsp. indica GN=OsI_04717 PE=3 SV=1	2	2	272	29.6	5.63	5.65	96.2	85.5	141.9	76.4
A2X106	Uncharacterized protein OS=Oryza sativa subsp. indica GN=OsI_05889 PE=4 SV=1	1	1	201	21.5	10.05	2.63	95.5	116.7	80.3	107.5
A2Y804	Uncharacterized protein OS=Oryza sativa subsp. indica GN=OsI_21172 PE=3 SV=1	2	2	355	38.7	9.29	4.42	99.9	94.9	116.9	88.3
B8ATX6	Methionine aminopeptidase OS=Oryza sativa subsp. indica GN=OsI_17343 PE=3 SV=1	1	1	340	37.1	7.87	2.63	99.1	97.6	100.1	103.2
Q69LE7	Probable polyribonucleotide nucleotidyltransferase 1, chloroplastic OS=Oryza sativa subsp. japonica GN=PNP1 PE=2 SV=1	2	2	902	97.3	5.91	0	99.2	89.8	116.3	94.7
Q0DRB3	Os03g0399800 protein (Fragment) OS=Oryza sativa subsp. japonica GN=Os03g0399800 PE=4 SV=2	1	1	199	20.8	5.39	2.97	114.5	68.4	134.6	82.5
A0A0P0XQ11	Os09g0512800 protein OS=Oryza sativa subsp. japonica GN=Os09g0512800 PE=4 SV=1	1	1	186	20	8.28	3.08	97.3	96.7	100.1	105.8
A2YVG1	Uncharacterized protein OS=Oryza sativa subsp. indica GN=OsI_29318 PE=4 SV=1	1	1	406	43	4.46	3.13	94.8	103.6	90	111.7
I1PKH8	Uncharacterized protein OS=Oryza glaberrima PE=4 SV=1	1	1	219	24.5	9.95	2.58	91.9	106.9	99.4	101.8
A2XMP7	Uncharacterized protein OS=Oryza sativa subsp. indica GN=OsI_13813 PE=3 SV=1	1	1	417	46.6	6.19	2.5	109.7	91.7	118.5	80.1
I1PZS5	Uncharacterized protein OS=Oryza glaberrima PE=4 SV=1	1	1	423	46.3	8.7	2.29	118	88.6	100	93.4
B8AFN7	Uncharacterized protein OS=Oryza sativa subsp. indica GN=OsI_06722 PE=3 SV=1	1	1	726	78.5	9.04	2.49	106.2	81.8	120.6	91.3
B8B8K7	Uncharacterized protein OS=Oryza sativa subsp. indica GN=OsI_26881 PE=4 SV=1	1	1	546	59.1	5.9	2.39
A2WRL7	Uncharacterized protein OS=Oryza sativa subsp. indica GN=OsI_02501 PE=4 SV=1	2	2	265	28.5	5.66	4.49	107.3	92	110.5	90.1
A2ZN76	Uncharacterized protein OS=Oryza sativa subsp. indica GN=OsI_39291 PE=4 SV=1	1	1	338	36.7	7.21	3.55	105.5	102.1	101.6	90.9
I1NM16	Uncharacterized protein OS=Oryza glaberrima PE=4 SV=1	2	2	502	55.4	5.41	0	87.6	109	92.1	111.3
D2SYG2	Ribosomal protein L22 OS=Oryza glaberrima GN=rpl22 PE=3 SV=1	1	1	149	17.7	10.9	3.3	101.3	97.2	104.5	97
A0A0P0VV04	Os03g0229600 protein OS=Oryza sativa subsp. japonica GN=Os03g0229600 PE=4 SV=1	2	1	80	8.9	9.13	4.85	94.7	107.9	91.1	106.3
A2XP30	Uncharacterized protein OS=Oryza sativa subsp. indica GN=OsI_14331 PE=4 SV=1	1	1	350	37.2	8.47	2.74
Q6K8U8	Os02g0785800 protein OS=Oryza sativa subsp. japonica GN=Os02g0785800 PE=2 SV=1	2	1	112	12.7	10.55	4.74	98.6	97.9	107.7	95.8
I1P1T4	Uncharacterized protein OS=Oryza glaberrima PE=4 SV=1	1	1	380	40.8	8.22	2.58
B8APG2	Uncharacterized protein OS=Oryza sativa subsp. indica GN=OsI_11566 PE=4 SV=1	1	1	657	72.3	9.36	2.87
B8B9T3	Uncharacterized protein OS=Oryza sativa subsp. indica GN=OsI_28827 PE=4 SV=1	1	1	573	61.7	5.63	2.78	103.9	94.9	115.5	85.7
A2YGN8	Uncharacterized protein OS=Oryza sativa subsp. indica GN=OsI_24349 PE=4 SV=1	1	1	901	98.6	5.25	2.56	105.2	83.8	127.9	83.1
A2YVG4	Uncharacterized protein OS=Oryza sativa subsp. indica GN=OsI_29321 PE=4 SV=1	2	1	159	17.6	6.74	0	111.4	107.7	92	88.9
I1NU68	Pectin acetylesterase OS=Oryza glaberrima PE=3 SV=1	1	1	413	45.4	6.02	2.68
B8AHP7	Uncharacterized protein OS=Oryza sativa subsp. indica GN=OsI_08665 PE=4 SV=1	1	1	1114	122	5.83	0	107.3	86.2	101.8	104.7
B8AFE4	Uncharacterized protein OS=Oryza sativa subsp. indica GN=OsI_08046 PE=4 SV=1	1	1	755	81.4	6.01	2.92	103.2	94.3	110.8	91.7
A2ZD65	Uncharacterized protein OS=Oryza sativa subsp. indica GN=OsI_35730 PE=4 SV=1	1	1	298	32	7.99	2.66	106.3	99.4	105.3	89
Q8LN37	Expressed protein OS=Oryza sativa subsp. japonica GN=Os10g0533100 PE=4 SV=1	1	1	221	24.3	9.55	2.42	103.9	102.5	85.7	107.9
B8AUQ0	Uncharacterized protein OS=Oryza sativa subsp. indica GN=OsI_16152 PE=4 SV=1	1	1	382	40.3	9.13	3.46	89.2	109.9	90.3	110.6
I1QGI8	Uncharacterized protein OS=Oryza glaberrima PE=3 SV=1	1	1	602	64.7	7.11	2.3	90.2	100.8	98.6	110.4
A2YL57	Uncharacterized protein OS=Oryza sativa subsp. indica GN=OsI_25947 PE=4 SV=1	1	1	387	40.9	6.1	2.23	105.6	102.8	102.1	89.5
I1QW99	Uncharacterized protein OS=Oryza glaberrima PE=4 SV=1	2	1	375	40.5	5.02	0
I1QVX0	Uncharacterized protein OS=Oryza glaberrima PE=4 SV=1	2	1	2036	216.9	6.3	4.96
Q7XD74	Os10g0488100 protein OS=Oryza sativa subsp. japonica GN=Os10g0488100 PE=2 SV=1	1	1	150	16.7	8.07	3.07	105	98.6	88.3	108.2
B8AAC7	Uncharacterized protein OS=Oryza sativa subsp. indica GN=OsI_02424 PE=4 SV=1	2	1	204	22.6	5.06	2.22	90	105.7	102.3	101.9
A2XFL2	Uncharacterized protein OS=Oryza sativa subsp. indica GN=OsI_11150 PE=4 SV=1	1	1	339	38.2	5.31	2.68	88.4	95.5	111	105
A2ZES1	Acyl carrier protein OS=Oryza sativa subsp. indica GN=OsI_36284 PE=3 SV=1	2	1	148	15.4	5.6	5.92	101.9	96.8	104.6	96.6
I1QXD7	Uncharacterized protein OS=Oryza glaberrima PE=4 SV=1	1	1	299	33.1	7.75	2.39	119.7	103.4	124.4	52.5
I1QV48	Inosine triphosphate pyrophosphatase OS=Oryza glaberrima PE=3 SV=1	1	1	205	21.9	7.33	2.7
Q2R176	Os11g0615200 protein OS=Oryza sativa subsp. japonica GN=Os11g0615200 PE=2 SV=1	1	1	205	21.6	5.06	2.29
B8AWR4	Uncharacterized protein OS=Oryza sativa subsp. indica GN=OsI_20991 PE=4 SV=1	1	1	308	34.4	9.06	2.19
B9EXM2	Carbamoyl-phosphate synthase large chain, chloroplastic OS=Oryza sativa subsp. japonica GN=CARB PE=2 SV=1	2	2	1172	127.7	6.01	4.92	109.1	88.4	106.4	96.1
A0A0P0V1K5	Os01g0276200 protein (Fragment) OS=Oryza sativa subsp. japonica GN=Os01g0276200 PE=4 SV=1	1	1	414	45.3	10.2	2.79	99.1	100.3	102.8	97.8
B8BB56	Uncharacterized protein OS=Oryza sativa subsp. indica GN=OsI_27973 PE=4 SV=1	1	1	271	29.6	8.79	2.29	107.2	101.5	99.9	91.4
A2WUY5	Uncharacterized protein OS=Oryza sativa subsp. indica GN=OsI_03697 PE=3 SV=1	1	1	399	44	8.63	2.27
B8BE71	Uncharacterized protein OS=Oryza sativa subsp. indica GN=OsI_30801 PE=4 SV=1	1	1	176	19.4	8.56	2.9	77.5	99.1	92.3	131.1
A2YKK8	Uncharacterized protein OS=Oryza sativa subsp. indica GN=OsI_25757 PE=4 SV=1	1	1	249	25.7	4.88	2.21	109.7	80.2	133	77.2
B8B404	Uncharacterized protein OS=Oryza sativa subsp. indica GN=OsI_22175 PE=4 SV=1	2	2	295	31.6	6.23	1.97	103.2	95.4	106.5	94.8
Q852L3	Os03g0793800 protein OS=Oryza sativa subsp. japonica GN=OSJNBb0060J21.9 PE=2 SV=1	1	1	177	16.9	8.06	2.37	105	89.8	114.2	91
I1QNJ3	Uncharacterized protein OS=Oryza glaberrima PE=4 SV=1	1	1	692	76	6.2	3.1	102.3	88	106.2	103.5
I1P9V9	Uncharacterized protein OS=Oryza glaberrima PE=4 SV=1	2	2	271	28.7	7.31	2.08	102.4	92.4	110.2	95
A2YCB9	Chlorophyll a-b binding protein, chloroplastic OS=Oryza sativa subsp. indica GN=OsI_22755 PE=3 SV=1	1	1	241	26.2	6.1	2.62	131.7	96.6	77.8	93.8
I1NJI8	Uncharacterized protein OS=Oryza glaberrima PE=4 SV=1	2	2	291	32.8	6.86	4.95	99.2	93.6	111.3	95.9
I1QW46	Eukaryotic translation initiation factor 3 subunit B OS=Oryza glaberrima PE=3 SV=1	1	1	720	83.3	5.06	2.79	99.5	94.2	111.3	95
I1QBE1	Uncharacterized protein OS=Oryza glaberrima PE=4 SV=1	2	2	460	50.5	5.8	2.07
A2Y316	Uncharacterized protein OS=Oryza sativa subsp. indica GN=OsI_19406 PE=3 SV=1	1	1	358	39.5	6.71	2.36	89.6	94.9	106.2	109.3
Q0J0L9	Os09g0493600 protein OS=Oryza sativa subsp. japonica GN=Os09g0493600 PE=2 SV=1	2	1	225	24.1	6.64	0
A2X2W1	Uncharacterized protein OS=Oryza sativa subsp. indica GN=OsI_06527 PE=4 SV=1	1	1	801	87.8	5.29	2.63	110	100.3	108.5	81.2
B8AEY1	Uncharacterized protein OS=Oryza sativa subsp. indica GN=OsI_06548 PE=4 SV=1	2	2	138	15.4	9.52	3.91	82.7	138.6	85.3	93.5
A2YJN8	Zinc transporter OS=Oryza sativa subsp. indica GN=OsZIP8 PE=3 SV=1	1	1	387	40	6.57	2.9	102.9	108.6	85.5	103
I1PLS1	Uncharacterized protein OS=Oryza glaberrima PE=4 SV=1	1	1	284	31	6.32	2.36
A2WVG2	Uncharacterized protein OS=Oryza sativa subsp. indica GN=OsI_03875 PE=4 SV=1	3	2	549	60.8	5.38	2.16	98	92.6	107.8	101.6
A2XEN1	Uncharacterized protein OS=Oryza sativa subsp. indica GN=OsI_10791 PE=4 SV=1	2	1	355	39	9.67	4.26	103.3	113	107.3	76.4
I1QI42	Uncharacterized protein OS=Oryza glaberrima PE=4 SV=1	1	1	142	15.6	9.95	2.03	71.9	85.7	88.6	153.9
B8B4X8	Uncharacterized protein OS=Oryza sativa subsp. indica GN=OsI_26920 PE=4 SV=1	1	1	207	21.6	7.24	2.29
I1NXN9	Glycine cleavage system H protein OS=Oryza glaberrima PE=3 SV=1	1	1	158	16.9	4.78	3.01
B7EF30	Os04g0405600 protein OS=Oryza sativa subsp. japonica GN=Os04g0405600 PE=2 SV=1	1	1	457	49.4	8.4	2.84	101.1	89.6	110.6	98.7
B8B5X1	Uncharacterized protein OS=Oryza sativa subsp. indica GN=OsI_25916 PE=4 SV=1	1	1	702	75.1	9.09	2.18
B8BEN1	Uncharacterized protein OS=Oryza sativa subsp. indica GN=OsI_32446 PE=4 SV=1	1	1	221	23.7	11.63	2.29	96.5	103	89.7	110.8
Q6AVZ3	Peroxidase OS=Oryza sativa subsp. japonica GN=Os05g0135500 PE=2 SV=1	1	1	344	36.7	5.06	2.31	119.6	91.3	111.3	77.7
A2YNC3	Uncharacterized protein OS=Oryza sativa subsp. indica GN=OsI_26734 PE=4 SV=1	1	1	456	48.4	8.95	3.15
I1NK87	Uncharacterized protein OS=Oryza glaberrima PE=4 SV=1	1	1	310	35.8	9.55	3.23	98.2	88.3	126.7	86.8
A2ZJ03	Uncharacterized protein OS=Oryza sativa subsp. indica GN=OsI_37809 PE=4 SV=1	2	1	212	23.6	6.79	4.61
A2YML7	Uncharacterized protein OS=Oryza sativa subsp. indica GN=OsI_26468 PE=3 SV=1	1	1	530	57.7	9.39	2.45
Q6KA61	Os02g0285800 protein OS=Oryza sativa subsp. japonica GN=Os02g0285800 PE=4 SV=1	1	1	669	73.5	7.39	2.77	121.7	79.9	124.3	74
Q8S0N4	Os01g0707300 protein OS=Oryza sativa subsp. japonica GN=P0692C11.36-1 PE=2 SV=1	1	1	221	24.8	9.07	0
B8A879	Uncharacterized protein OS=Oryza sativa subsp. indica GN=OsI_01939 PE=4 SV=1	1	1	321	34.5	9.06	0	109.5	93.4	120	77
B8B7R2	Uncharacterized protein OS=Oryza sativa subsp. indica GN=OsI_26593 PE=4 SV=1	1	1	379	41.4	9.96	2.83
P12151	30S ribosomal protein S16, chloroplastic OS=Oryza sativa subsp. japonica GN=rps16 PE=3 SV=2	3	2	85	10.1	10.59	7.54	92.8	108.7	95.8	102.7
I1Q2R1	Uncharacterized protein OS=Oryza glaberrima PE=4 SV=1	1	1	97	10.4	9.82	2.49	74.4	114.9	72.2	138.5
B8AY97	Uncharacterized protein OS=Oryza sativa subsp. indica GN=OsI_19960 PE=3 SV=1	1	1	624	69.7	5.88	2.98
I1QHL7	Uncharacterized protein OS=Oryza glaberrima PE=4 SV=1	1	1	217	23.5	5.53	3.07
A2X8U7	Uncharacterized protein OS=Oryza sativa subsp. indica GN=OsI_08658 PE=3 SV=1	2	2	902	99.2	5.43	4	97.4	97.1	108.3	97.3
I1R550	Uncharacterized protein OS=Oryza glaberrima PE=4 SV=1	1	1	510	56.6	5.69	2.53
B8ASU6	Uncharacterized protein OS=Oryza sativa subsp. indica GN=OsI_16908 PE=3 SV=1	1	1	545	59.2	6.21	2.12	112.5	93	110.7	83.8
Q6ESG1	Probable sodium/metabolite cotransporter BASS4, chloroplastic OS=Oryza sativa subsp. japonica GN=BASS4 PE=3 SV=1	1	1	423	44.5	10.39	2.23
B8B679	Uncharacterized protein OS=Oryza sativa subsp. indica GN=OsI_26051 PE=4 SV=1	1	1	256	28.8	5.01	2.97
A2XF52	Uncharacterized protein OS=Oryza sativa subsp. indica GN=OsI_10995 PE=4 SV=1	1	1	265	28.5	7.84	0	49.9	117.6	60	172.6
A2Y8X9	3-phosphoshikimate 1-carboxyvinyltransferase OS=Oryza sativa subsp. indica GN=EPSPS PE=2 SV=1	2	2	515	54.3	7.9	2.32	107.4	82.5	111.8	98.3
A2WU73	Uncharacterized protein OS=Oryza sativa subsp. indica GN=OsI_03423 PE=3 SV=1	1	1	392	45.1	5.54	2.84	103.5	84	129	83.5
Q10DR8	Adenylyl cyclase-associated protein OS=Oryza sativa subsp. japonica GN=Os03g0722600 PE=2 SV=1	1	1	492	52	7.91	2.03
A2X8C8	Uncharacterized protein OS=Oryza sativa subsp. indica GN=OsI_08486 PE=3 SV=1	1	1	84	8.9	5.94	2.88	95.9	111.7	75.4	117
B8AWB3	Dolichyl-diphosphooligosaccharide--protein glycosyltransferase subunit 1 OS=Oryza sativa subsp. indica GN=OsI_19365 PE=3 SV=1	1	1	615	69.5	7.43	2.57	95.2	95.1	116	93.7
I1PAM8	ATP-dependent Clp protease proteolytic subunit OS=Oryza glaberrima PE=3 SV=1	1	1	282	30.4	8.28	3.4	110.4	91.2	91.6	106.7
I1P6L2	Uncharacterized protein OS=Oryza glaberrima PE=4 SV=1	1	1	304	34.5	8.25	2.12
I1NSU8	Uncharacterized protein OS=Oryza glaberrima PE=4 SV=1	1	1	173	19.7	8.75	0
A2YQQ8	Succinate dehydrogenase [ubiquinone] iron-sulfur subunit, mitochondrial OS=Oryza sativa subsp. indica GN=OsI_27631 PE=3 SV=1	1	1	406	45.7	9.61	2.42	92	91.2	116.6	100.2
I1PLP7	Gamma-glutamylcyclotransferase OS=Oryza glaberrima PE=3 SV=1	1	1	187	21.1	6.39	2.05	104.7	109.5	101.7	84.1
B8B4M2	Uncharacterized protein OS=Oryza sativa subsp. indica GN=OsI_23711 PE=4 SV=1	1	1	307	31.6	9.26	2.79	100.1	87.3	116.5	96
B8BAX1	Uncharacterized protein OS=Oryza sativa subsp. indica GN=OsI_27894 PE=4 SV=1	1	1	305	33.9	7.2	1.7
I1Q441	Uncharacterized protein OS=Oryza glaberrima PE=4 SV=1	1	1	540	59	5.82	2.22
I1QLJ5	Uncharacterized protein OS=Oryza glaberrima PE=4 SV=1	2	1	122	13.3	5.69	2.91	101	100.7	100.2	98.1
I1R8Q3	Uncharacterized protein OS=Oryza glaberrima PE=3 SV=1	2	2	514	58.2	7.05	1.67	96.9	81.2	120.3	101.7
Q0D7W3	Os07g0205000 protein OS=Oryza sativa subsp. japonica GN=Os07g0205000 PE=4 SV=1	2	1	175	20.2	10.43	2.64
Q7EYS3	Glycine/D-amino acid oxidases-like OS=Oryza sativa subsp. japonica GN=Os08g0422000 PE=2 SV=1	2	2	614	67.1	6.02	1.98	93.6	93	122.6	90.9
I1PZC7	Uncharacterized protein OS=Oryza glaberrima PE=3 SV=1	2	2	209	23.5	5.15	4.28	95.1	107.2	93.6	104
I1PAD4	Uncharacterized protein OS=Oryza glaberrima PE=4 SV=1	2	1	110	12.4	7.58	3.63	101.2	85.1	98.5	115.2
I1QFH0	Uncharacterized protein OS=Oryza glaberrima PE=3 SV=1	1	1	489	54.1	5.71	1.73
A2YY50	Carboxypeptidase OS=Oryza sativa subsp. indica GN=OsI_30277 PE=3 SV=1	1	1	480	52.8	7.36	2.19
I1P7J5	Uncharacterized protein OS=Oryza glaberrima PE=4 SV=1	2	1	237	26.3	8.47	2.28	104.4	90.8	111.9	93
I1NS09	Uncharacterized protein OS=Oryza glaberrima PE=4 SV=1	1	1	244	26.1	7.58	1.74	102	101.7	100.9	95.3
I1QU99	Uncharacterized protein OS=Oryza glaberrima PE=4 SV=1	1	1	493	55.8	6.04	2.17	103.6	102.4	105.2	88.7
B8AQ37	Uncharacterized protein OS=Oryza sativa subsp. indica GN=OsI_10394 PE=4 SV=1	1	1	607	66.4	5.88	2.4	100.4	101.4	93.2	105
B8AKN1	Uncharacterized protein OS=Oryza sativa subsp. indica GN=OsI_10875 PE=4 SV=1	1	1	224	25.2	8.44	2.1	106.2	99.1	104.9	89.8
I1P818	Uncharacterized protein OS=Oryza glaberrima PE=3 SV=1	1	1	487	52.7	8.28	3.12	107.8	79.3	128.9	84
A2XTX6	3-oxoacyl-[acyl-carrier-protein] synthase OS=Oryza sativa subsp. indica GN=OsI_16057 PE=3 SV=1	1	1	462	49.1	7.27	2.64
B8BAM1	Uncharacterized protein OS=Oryza sativa subsp. indica GN=OsI_27755 PE=4 SV=1	1	1	141	15.3	9.82	2.9
Q8H4P7	Os07g0147500 protein OS=Oryza sativa subsp. japonica GN=OJ1470_H06.117 PE=2 SV=1	7	1	137	14.2	9.86	17.6	23.7	176	27.2	173
A0A0P0XT60	Os10g0190000 protein (Fragment) OS=Oryza sativa subsp. japonica GN=Os10g0190000 PE=3 SV=1	1	1	184	20.7	8.72	1.91	109.2	97.4	107	86.3
I1P911	Uncharacterized protein OS=Oryza glaberrima PE=4 SV=1	1	1	271	30	9.55	2.09	102.1	91.2	105.4	101.4
I1QGX6	Uncharacterized protein OS=Oryza glaberrima PE=4 SV=1	1	1	317	34.2	5.54	0
Q2R0P4	Os11g0637700 protein OS=Oryza sativa subsp. japonica GN=LOC_Os11g41890 PE=2 SV=2	1	1	467	49	8.53	2.7	108	86.5	99.3	106.1
I1QK10	Lipoxygenase OS=Oryza glaberrima PE=3 SV=1	1	1	941	104.5	7.01	2.06
A2YAJ5	Uncharacterized protein OS=Oryza sativa subsp. indica GN=OsI_22109 PE=4 SV=1	1	1	172	18.8	7.05	2.3	102	97.5	100.9	99.6
I1PEI7	Uncharacterized protein OS=Oryza glaberrima PE=4 SV=1	1	1	195	21.4	8.82	2.22	102.8	94.9	94.3	108
B8AW91	Uncharacterized protein OS=Oryza sativa subsp. indica GN=OsI_20777 PE=4 SV=1	1	1	550	60.5	6.9	1.77	92.8	98.7	112.3	96.2
I1PAD8	Uncharacterized protein OS=Oryza glaberrima PE=4 SV=1	1	1	266	29.2	5.62	3.2	127.5	115.1	90.1	67.2
B8BJX9	Uncharacterized protein OS=Oryza sativa subsp. indica GN=OsI_35716 PE=4 SV=1	1	1	476	51.5	8.97	2.62	99.7	98.9	102	99.4
I1R6V6	Uncharacterized protein OS=Oryza glaberrima PE=4 SV=1	2	1	172	18.3	5.34	4.89	105.3	100.6	88.1	105.9
B8AEK0	Citrate synthase OS=Oryza sativa subsp. indica GN=OsI_06467 PE=3 SV=1	1	1	500	54.6	8.85	2.28	106.8	99.7	100.8	92.7
A2YWX6	Uncharacterized protein OS=Oryza sativa subsp. indica GN=OsI_29839 PE=4 SV=1	1	1	378	39.6	10.24	2.6	109.3	96.2	106.7	87.8
A2WQ28	Uncharacterized protein OS=Oryza sativa subsp. indica GN=OsI_01962 PE=3 SV=1	2	1	219	24.9	6.4	4.3	103.6	91.3	100.5	104.6
A2XRZ0	Probable aldo-keto reductase 2 OS=Oryza sativa subsp. indica GN=OsI_15387 PE=3 SV=1	1	1	351	38.2	6.62	2.75	97.4	95.1	114.4	93.1
B8B229	Uncharacterized protein OS=Oryza sativa subsp. indica GN=OsI_22972 PE=4 SV=1	1	1	625	67.6	6.58	2.31
I1PEW9	Uncharacterized protein OS=Oryza glaberrima PE=4 SV=1	1	1	129	13.5	10.08	2.24
B8AYR7	Uncharacterized protein OS=Oryza sativa subsp. indica GN=OsI_20149 PE=4 SV=1	1	1	172	18.8	7.34	2.22	99.8	96.4	97.1	106.7
I1Q8Y2	Uncharacterized protein OS=Oryza glaberrima PE=3 SV=1	1	1	312	33.5	5.22	2.47	81.8	102.8	104.2	111.2
I1Q738	Uncharacterized protein OS=Oryza glaberrima PE=4 SV=1	2	1	139	15.2	5.11	4.95	116	103.2	90.7	90
Q2RBP5	Protein transport protein Sec61 subunit beta OS=Oryza sativa subsp. japonica GN=Os11g0104050 PE=2 SV=1	3	1	107	10.7	11.93	6.81	98.8	104.4	94.2	102.5
A2WLQ6	Uncharacterized protein OS=Oryza sativa subsp. indica GN=OsI_00777 PE=4 SV=1	1	1	216	22.9	4.94	2.45	112.8	102.3	104.9	80
Q33BE8	NADH-dependent oxidoreductase 2, putative, expressed OS=Oryza sativa subsp. japonica GN=LOC_Os10g02480 PE=2 SV=1	1	1	330	37	6.73	2.38	100.4	93.6	120.7	85.3
A2Y8H4	Uncharacterized protein OS=Oryza sativa subsp. indica GN=OsI_21352 PE=4 SV=1	1	1	272	29	7.59	2.54	111.9	95.2	95.4	97.6
B8ANM1	Uncharacterized protein OS=Oryza sativa subsp. indica GN=OsI_12799 PE=4 SV=1	1	1	400	42.8	7.02	1.78
B8B1J3	Uncharacterized protein OS=Oryza sativa subsp. indica GN=OsI_21329 PE=4 SV=1	2	2	363	41.4	9.44	4.2	110	104.5	92.8	92.8
B8ACB8	Uncharacterized protein OS=Oryza sativa subsp. indica GN=OsI_02992 PE=3 SV=1	1	1	997	111.9	8.28	2.25	95.4	104.6	86.8	113.2
I1QPW3	Uncharacterized protein OS=Oryza glaberrima PE=4 SV=1	2	1	154	17	10.08	2.48	89.6	104.7	100.5	105.2
Q10N98	33 kDa secretory protein, putative, expressed OS=Oryza sativa subsp. japonica GN=LOC_Os03g16950 PE=2 SV=1	1	1	265	28.2	8.24	1.74	62.5	105.3	65.2	167
A2X661	Uncharacterized protein OS=Oryza sativa subsp. indica GN=OsI_07695 PE=4 SV=1	1	1	66	7.5	10.37	2.37	98.1	98.1	94.5	109.4
I1NN39	Uncharacterized protein OS=Oryza glaberrima PE=3 SV=1	1	1	241	27	5.81	2.75	111.9	84.5	109	94.5
B8B6S0	Peroxidase OS=Oryza sativa subsp. indica GN=OsI_24670 PE=3 SV=1	1	1	330	34.8	8.85	2.31	95.2	93.1	117.7	93.9
I1Q0U0	Uncharacterized protein OS=Oryza glaberrima PE=3 SV=1	1	1	194	21.9	6.33	2.65	119.8	96.3	113.6	70.3
A2Z3I6	Uncharacterized protein OS=Oryza sativa subsp. indica GN=OsI_32190 PE=3 SV=1	1	1	252	28.4	5.44	0	27.4	38	40.7	294
A2YVH4	Uncharacterized protein OS=Oryza sativa subsp. indica GN=OsI_29332 PE=4 SV=1	1	1	162	17.5	9.04	0	128.4	104.1	82.2	85.3
I1R0S5	Uncharacterized protein OS=Oryza glaberrima PE=3 SV=1	1	1	733	82.8	6.11	2.9
I1P230	Uncharacterized protein OS=Oryza glaberrima PE=4 SV=1	1	1	767	87	6.06	2.01
I1QJJ8	Uncharacterized protein OS=Oryza glaberrima PE=4 SV=1	1	1	181	17.5	7.3	0
A2XV86	Uncharacterized protein OS=Oryza sativa subsp. indica GN=OsI_16524 PE=4 SV=1	1	1	846	92.4	6.47	2.32	102.2	98.7	110.1	88.9
A2XJL0	Uncharacterized protein OS=Oryza sativa subsp. indica GN=OsI_12626 PE=3 SV=1	1	1	352	39.3	5.34	3.08	99.5	96.1	125.2	79.2
Q75G53	Os05g0220600 protein OS=Oryza sativa subsp. japonica GN=OSJNBb0043H23.3 PE=2 SV=1	1	1	276	30.8	9.63	2.23	114	88.1	105.9	92
I1QVD3	Uncharacterized protein OS=Oryza glaberrima PE=4 SV=1	1	1	336	36.8	8.54	1.94	97	102	103.4	97.6
A2WKD1	Uncharacterized protein OS=Oryza sativa subsp. indica GN=OsI_00281 PE=4 SV=1	2	1	181	19.3	4.59	2.12	91.9	97.2	94.2	116.7
I1QXT8	Uncharacterized protein OS=Oryza glaberrima PE=4 SV=1	1	1	380	41.1	5.47	2.47
B8ADG2	Uncharacterized protein OS=Oryza sativa subsp. indica GN=OsI_00557 PE=4 SV=1	1	1	167	19	4.74	2.39	100.3	101.6	111.7	86.5
A0A0P0X2H6	Os07g0162900 protein (Fragment) OS=Oryza sativa subsp. japonica GN=Os07g0162900 PE=4 SV=1	1	1	399	42.6	6.28	2.77
B8AXR7	Uncharacterized protein OS=Oryza sativa subsp. indica GN=OsI_19769 PE=4 SV=1	1	1	353	40	5.14	0	118.8	114.4	78.9	87.9
I1PG94	Uncharacterized protein OS=Oryza glaberrima PE=4 SV=1	2	2	579	61.1	5.85	1.6	86.5	98.6	110	104.9
I1Q0X8	Uncharacterized protein OS=Oryza glaberrima PE=4 SV=1	1	1	309	34.3	5.74	2.44	99	96.3	106.7	98
Q6Z387	Lipid transfer protein-like OS=Oryza sativa subsp. japonica GN=Os07g0198300 PE=2 SV=1	1	1	207	20.9	8.32	2.45
A2XFL8	40S ribosomal protein S7 OS=Oryza sativa subsp. indica GN=OsI_11157 PE=3 SV=1	6	1	192	22.2	9.79	17.04	101.9	102.2	98.2	97.7
B8BH65	Uncharacterized protein OS=Oryza sativa subsp. indica GN=OsI_33825 PE=3 SV=1	1	1	183	20.8	4.41	2.04
A0A0P0VVI4	Os03g0252100 protein (Fragment) OS=Oryza sativa subsp. japonica GN=Os03g0252100 PE=4 SV=1	1	1	349	37.8	6.84	1.87	92	76.2	138.5	93.3
A2YVD6	Uncharacterized protein OS=Oryza sativa subsp. indica GN=OsI_29294 PE=4 SV=1	1	1	186	21.6	9.67	1.75	86.1	107.1	89.3	117.6
A2YC54	Uncharacterized protein OS=Oryza sativa subsp. indica GN=OsI_22686 PE=4 SV=1	1	1	362	39.4	6.84	0	106.2	90.8	119.4	83.6
A2XJD1	Uncharacterized protein OS=Oryza sativa subsp. indica GN=OsI_12555 PE=4 SV=1	1	1	111	13.1	11.75	2.17	115.2	92	87.8	104.9
Q42972	Malate dehydrogenase, glyoxysomal OS=Oryza sativa subsp. japonica GN=Os12g0632700 PE=1 SV=3	1	1	356	37.4	7.88	2.02	103.6	86.7	87.2	122.6
I1QA91	Uncharacterized protein OS=Oryza glaberrima PE=4 SV=1	1	1	267	30.8	5.07	2.64	99	92.1	123.2	85.8
I1P8I2	CASP-like protein OS=Oryza glaberrima PE=3 SV=1	1	1	218	22.8	9.31	0
B8AZP1	Uncharacterized protein OS=Oryza sativa subsp. indica GN=OsI_19058 PE=4 SV=1	1	1	1036	115	6.74	0	106.2	89.5	131.6	72.7
Q5N9F2	Os01g0866300 protein OS=Oryza sativa subsp. japonica GN=Os01g0866300 PE=2 SV=1	1	1	216	23.6	8.27	2.33
B8ANN2	Uncharacterized protein OS=Oryza sativa subsp. indica GN=OsI_12909 PE=4 SV=1	1	1	500	54.5	5.33	2.11	110.8	86.7	109.9	92.6
Q0D673	Probable protein phosphatase 2C 62 OS=Oryza sativa subsp. japonica GN=Os07g0507000 PE=2 SV=1	1	1	290	31.7	6.96	2.54	105.9	97.6	104.4	92.1
I1R5N4	Uncharacterized protein OS=Oryza glaberrima PE=4 SV=1	1	1	160	18.4	6.2	2.94	97.4	104.6	98	100
A2WX66	Uncharacterized protein OS=Oryza sativa subsp. indica GN=OsI_04508 PE=4 SV=1	1	1	347	38.9	6.55	2.28
I1Q9E7	Uncharacterized protein OS=Oryza glaberrima PE=4 SV=1	1	1	202	22.1	6.84	2.05
Q336V3	Cytochrome P450 family protein, expressed OS=Oryza sativa subsp. japonica GN=LOC_Os10g39930 PE=2 SV=1	1	1	561	62.1	6.89	2.69
A2WW32	Cysteine proteinase inhibitor OS=Oryza sativa subsp. indica GN=OCI PE=2 SV=1	1	1	140	15.3	5.85	0	84.9	110.3	79.9	125
B8B2L9	Uncharacterized protein OS=Oryza sativa subsp. indica GN=OsI_24530 PE=4 SV=1	2	1	163	18.2	6.16	2.13	103.6	83.9	120.4	92.1
A0A0N7KJJ9	Os04g0578200 protein OS=Oryza sativa subsp. japonica GN=Os04g0578200 PE=4 SV=1	1	1	247	27.2	8.34	2.18	107.1	93.7	120.8	78.3
Q84R45	Magnesium-dependent phosphatase-1 family protein, expressed OS=Oryza sativa subsp. japonica GN=OSJNBb0016H12.23 PE=2 SV=1	1	1	173	19.7	7.37	0
I1R3V9	Uncharacterized protein OS=Oryza glaberrima PE=3 SV=1	1	1	977	108.8	7.08	1.93
I1PN86	Uncharacterized protein OS=Oryza glaberrima PE=4 SV=1	1	1	164	17.9	9.66	2.98	98.9	101.4	94.1	105.7
I1P0B5	Uncharacterized protein OS=Oryza glaberrima PE=3 SV=1	1	1	373	40.6	6.47	2.76
B8AHH6	Uncharacterized protein OS=Oryza sativa subsp. indica GN=OsI_07131 PE=4 SV=1	1	1	129	14.8	5.36	2.26	103.3	90.7	79.2	126.7
B8B829	Uncharacterized protein OS=Oryza sativa subsp. indica GN=OsI_26723 PE=4 SV=1	1	1	249	26.2	4.84	2.41	106.4	95.1	105	93.5
B8AIH6	Uncharacterized protein OS=Oryza sativa subsp. indica GN=OsI_06005 PE=4 SV=1	1	1	601	64.6	6.23	2.11
I1P511	Uncharacterized protein OS=Oryza glaberrima PE=4 SV=1	1	1	185	21	11.24	2.52	90.4	108.6	90	111
I1P737	Uncharacterized protein OS=Oryza glaberrima PE=4 SV=1	1	1	346	37.4	5.99	2.05	111.1	86.6	111.8	90.5
A2YI28	Reticulon-like protein OS=Oryza sativa subsp. indica GN=OsI_24857 PE=4 SV=1	1	1	246	27	8.13	2.58	112.9	95.5	112.4	79.2
A0A0P0V8I5	Os01g0762400 protein OS=Oryza sativa subsp. japonica GN=Os01g0762400 PE=4 SV=1	1	1	361	40.5	7.52	1.7
Q67TZ8	Os09g0458000 protein OS=Oryza sativa subsp. japonica GN=Os09g0458000 PE=4 SV=1	2	1	835	94.8	5.97	2.95	86.4	109.1	94.5	110
B8AC95	Uncharacterized protein OS=Oryza sativa subsp. indica GN=OsI_01337 PE=4 SV=1	1	1	438	49.2	8.76	2.27	104.4	107	87	101.7
A2YLQ7	Uncharacterized protein OS=Oryza sativa subsp. indica GN=OsI_26157 PE=4 SV=1	1	1	485	52.2	6.48	2.1	110	82.8	112.3	94.9
I1PZG2	Uncharacterized protein OS=Oryza glaberrima PE=4 SV=1	1	1	154	17	5.88	2.7	100.6	98.9	100.8	99.7
Q6ASR0	Os05g0147500 protein OS=Oryza sativa subsp. japonica GN=Os05g0147500 PE=4 SV=1	1	1	596	65.1	6.09	2.74
B8ANF1	Magnesium-chelatase subunit ChlH, chloroplastic OS=Oryza sativa subsp. indica GN=CHLH PE=3 SV=1	1	1	1387	153.3	6.24	2.18	108.7	96.9	104.8	89.7
Q5QLC3	Os01g0833150 protein OS=Oryza sativa subsp. japonica GN=P0460C04.19 PE=4 SV=1	1	1	146	15.4	11.09	2.1	103	113.1	91.8	92.1
A2X208	Outer envelope protein 80, chloroplastic OS=Oryza sativa subsp. indica GN=OEP80 PE=3 SV=1	1	1	665	71.5	8.62	2.01
A2WPK5	Uncharacterized protein OS=Oryza sativa subsp. indica GN=OsI_01786 PE=3 SV=1	1	1	86	9.6	9.14	0
I1NWL4	Peptidylprolyl isomerase OS=Oryza glaberrima PE=4 SV=1	2	1	242	25.8	9.32	5.2	99.4	105.8	86.6	108.2
I1P268	Uncharacterized protein OS=Oryza glaberrima PE=3 SV=1	1	1	238	25.2	5.69	0	114.8	87.5	97.1	100.6
I1PPU0	Coatomer subunit epsilon OS=Oryza glaberrima PE=3 SV=1	2	1	287	31.5	5.47	3.88	99.9	98.2	103.2	98.7
I1PLT0	Uncharacterized protein OS=Oryza glaberrima PE=3 SV=1	1	1	517	55.2	9.91	2.47	107.5	83.9	131.9	76.7
B8AXD4	Uncharacterized protein OS=Oryza sativa subsp. indica GN=OsI_18259 PE=4 SV=1	1	1	81	8.9	8.85	2.13	109.3	102.6	106.3	81.8
B8BJG0	Uncharacterized protein OS=Oryza sativa subsp. indica GN=OsI_35356 PE=4 SV=1	1	1	574	63.6	7.46	2.48
I1QFZ8	Uncharacterized protein OS=Oryza glaberrima PE=4 SV=1	1	1	253	28.5	5.52	2.63	85.2	93	94	127.9
I1P9A5	Purple acid phosphatase OS=Oryza glaberrima PE=4 SV=1	1	1	339	38.2	7.59	2.06
B8AKY5	Uncharacterized protein OS=Oryza sativa subsp. indica GN=OsI_13748 PE=4 SV=1	1	1	312	33.8	5.81	2.65	106.2	93.3	101.8	98.7
I1PHM8	Uncharacterized protein OS=Oryza glaberrima PE=3 SV=1	1	1	369	40.1	6.42	2.41	93.9	98.9	119.4	87.9
A2YJQ0	Uncharacterized protein OS=Oryza sativa subsp. indica GN=OsI_25454 PE=3 SV=1	1	1	250	28.1	6.18	2.1
A2XIC3	Uncharacterized protein OS=Oryza sativa subsp. indica GN=OsI_12184 PE=4 SV=1	1	1	396	44	5.11	1.88	96.8	82.6	126.5	94.1
[truncated: 309 more rows]
