# Supplementary material for: iTRAQ-based quantitative proteomic and physiological analysis of the response to N deficiency and the compensation effect in rice
Source: BMC Genomics. 2019 Aug 28;20:681. doi: 10.1186/s12864-019-6031-4 (PMC6714431; doi:10.1186/s12864-019-6031-4)
Supplement: Supplementary file 2 — Table S2. Information on all the peptides identified in experiment 1. (XLSX 1857 kb) [file 12864_2019_6031_MOESM2_ESM.xlsx]

## Sheet: PeptideGroups
Checked	Confidence	Annotated Sequence	Modifications	Modifications in Master Proteins	Qvality PEP	Qvality q-value	# Protein Groups	# Proteins	# PSMs	Master Protein Accessions	Positions in Master Proteins	# Missed Cleavages	Theo. MH+ [Da]	# Razor Quan Results	Abundances (Grouped): F1, 114	Abundances (Grouped): F1, 115	Abundances (Grouped): F1, 116	Abundances (Grouped): F1, 117	Quan Info	Found in Sample: [S1] F1: 114, Control	Found in Sample: [S4] F1: 115, Sample	Found in Sample: [S5] F1: 116, Sample	Found in Sample: [S6] F1: 117, Sample	Confidence (by Search Engine): Sequest HT	Percolator q-Value (by Search Engine): Sequest HT	Percolator PEP (by Search Engine): Sequest HT	XCorr (by Search Engine): Sequest HT
FALSE	High	[R].DSTALLGGPSWAVPLGR.[CR]	1xiTRAQ4plex [N-Term]		1.63657e-05	0	2	3	4	I1NYV8; Q6ER49	I1NYV8 [132-148]; Q6ER49 [132-148]	0	1841	0	111.2	94	105.9	88.9	Shared	High	High	High	High	High	0	2.4e-05	4.43
FALSE	High	[R].QTVAVGVIK.[N]	1xiTRAQ4plex [K9]; 1xiTRAQ4plex [N-Term]		0.000326388	0	1	4	6	I1P850	I1P850 [419-427]	0	1202.77	0	104.2	97.1	114.4	84.3		High	High	High	High	High	9.638e-05	0.0001317	3.82
FALSE	High	[R].QTIFLPVIGLVDPEK.[L]	1xiTRAQ4plex [K15]; 1xiTRAQ4plex [N-Term]		0.000163786	0	1	2	1	P46465	P46465 [120-134]	0	1957.16	0					No Quan Values	High	High	High	High	High	0	5.082e-05	2.34
FALSE	High	[K].ELDKLPTANFDQK.[I]	2xiTRAQ4plex [K4; K13]; 1xiTRAQ4plex [N-Term]		0.00024244	0	1	2	3	I1QV68	I1QV68 [517-529]	1	1951.09	0	90.4	84.9	121.7	102.9		High	High	High	High	High	0	7.585e-05	3.79
FALSE	High	[K].GTIAGGGVIPHIHK.[S]	1xiTRAQ4plex [K14]; 1xiTRAQ4plex [N-Term]		6.77106e-06	0	1	6	8	I1PFC8	I1PFC8 [115-128]	0	1644.98	0	104.6	93.4	106.5	95.5		High	High	High	High	High	0	2.585e-05	5.26
FALSE	High	[K].GTGTANQCPTVEGGVDSFAFK.[A]	1xCarbamidomethyl [C8]; 1xiTRAQ4plex [K21]; 1xiTRAQ4plex [N-Term]		6.43501e-06	0	1	2	47	B8A8L8	B8A8L8 [108-128]	0	2431.18	0	97.1	112.8	81.9	108.2		High	High	High	High	High	0	2.791e-06	6.03
FALSE	High	[R].QSVLAAITSAQQR.[L]	1xiTRAQ4plex [N-Term]		0.000314083	0	1	7	2	B8B801	B8B801 [68-80]	0	1516.86	0	98.8	99.3	104.5	97.4		High	High	High	High	High	0	9.841e-05	3.56
FALSE	High	[K].ELDLSSSDVVTK.[Y]	1xiTRAQ4plex [K12]; 1xiTRAQ4plex [N-Term]		0.000324831	0	1	2	2	A2Y3I6	A2Y3I6 [12-23]	0	1580.86	0	97.1	90.7	110.1	102.1		High	High	High	High	High	0	0.0001016	2.65
FALSE	High	[R].QSVDMNAIAFLFDGR.[R]	1xiTRAQ4plex [N-Term]		0.000102763	0	1	2	3	P55857	P55857 [54-68]	0	1827.92	0	96.2	101.9	103.2	98.6		High	High	High	High	High	0	3.17e-05	3.68
FALSE	High	[R].ELEAAAGGGPVDLEGDMDK.[L]	1xiTRAQ4plex [K19]; 1xiTRAQ4plex [N-Term]		7.54167e-06	0	1	2	6	A2ZFY8	A2ZFY8 [102-120]	0	2162.05	0	96.9	108.2	91	104		High	High	High	High	High	0	2.24e-06	4.86
FALSE	High	[R].LFGVSVEPADGLAPVWNSDVK.[F]	1xiTRAQ4plex [K21]; 1xiTRAQ4plex [N-Term]		9.47637e-05	0	2	5	2	I1P5U5; Q6K9T1	I1P5U5 [471-491]; Q6K9T1 [450-470]	0	2488.33	0	97.4	99.1	101.2	102.3	Shared	High	High	High	High	High	0	2.92e-05	3.05
FALSE	High	[R].ELEAAAGGGPVDLEGDMDK.[L]	1xOxidation [M17]; 1xiTRAQ4plex [K19]; 1xiTRAQ4plex [N-Term]		2.10953e-05	0	1	2	2	A2ZFY8	A2ZFY8 [102-120]	0	2178.05	0	97.3	105.1	97.1	100.5		High	High	High	High	High	0	3.213e-05	4.25
FALSE	High	[R].ELEAAAGGGPVDLEGDMDKLQGR.[W]	1xOxidation [M17]; 1xiTRAQ4plex [K19]; 1xiTRAQ4plex [N-Term]		9.81427e-06	0	1	2	3	A2ZFY8	A2ZFY8 [102-124]	1	2632.31	0	100	111.9	91.8	96.2		High	High	High	High	High	0	2.925e-06	5.26
FALSE	High	[K].LFLLINPEDDKPVAVVVPR.[Q]	1xiTRAQ4plex [K11]; 1xiTRAQ4plex [N-Term]		0.000124215	0	1	3	2	Q0JQS5	Q0JQS5 [230-248]	0	2422.43	0	84.3	109.1	110.7	95.9		High	High	High	High	High	0	3.839e-05	4.37
FALSE	High	[R].EIEAVGGNVK.[TA]	1xiTRAQ4plex [K10]; 1xiTRAQ4plex [N-Term]		0.000288301	0	1	3	2	A2WLL2	A2WLL2 [141-150]	0	1303.75	0	97	100.1	107.2	95.7		High	High	High	High	High	0	9.018e-05	3.07
FALSE	High	[R].QSGIQQLLAAEQEAQQIVNAAR.[AT]	1xiTRAQ4plex [N-Term]		2.87496e-06	0	1	2	1	A2XX62	A2XX62 [7-28]	0	2510.34	0					No Quan Values	High	High	High	High	High	0	8.423e-07	4.4
FALSE	High	[K].QSGGSGQFADIIVR.[F]	1xiTRAQ4plex [N-Term]		4.85273e-05	0	1	3	1	A2XVY3	A2XVY3 [575-588]	0	1578.84	0	118	87.9	115.4	78.7		High	High	High	High	High	0	1.476e-05	4.31
FALSE	High	[R].EIEEALLEHLGVK.[R]	1xiTRAQ4plex [K13]; 1xiTRAQ4plex [N-Term]		2.53069e-05	0	1	2	2	B8AZT0	B8AZT0 [161-173]	0	1768.01	0	96.9	99.9	100.2	103		High	High	High	High	High	0	7.624e-06	3.61
FALSE	High	[K].QQVESTLAMQNLQPQIK.[A]	1xiTRAQ4plex [K17]; 1xiTRAQ4plex [N-Term]		6.31111e-05	0	1	3	1	I1NK96	I1NK96 [158-174]	0	2244.23	0	100	99.4	102.6	98		High	High	High	High	High	0	1.931e-05	3.47
FALSE	High	[R].QQVAEVAVEALLCR.[E]	1xCarbamidomethyl [C13]; 1xiTRAQ4plex [N-Term]		4.42698e-05	0	1	3	1	Q69SX2	Q69SX2 [247-260]	0	1729.94	0	111.9	84.5	105.4	98.2		High	High	High	High	High	0	1.346e-05	4.3
FALSE	High	[K].QQQQQQTAAAATGVWK.[T]	1xiTRAQ4plex [K16]; 1xiTRAQ4plex [N-Term]		2.63072e-05	0	1	2	2	I1PT96	I1PT96 [6-21]	0	2032.08	0	95.2	101.3	112.3	91.2		High	High	High	High	High	0	7.937e-06	4.67
FALSE	High	[R].ELEAAAGGGPVDLEGDMDKLQGR.[W]	1xiTRAQ4plex [K19]; 1xiTRAQ4plex [N-Term]		3.94583e-07	0	1	2	3	A2ZFY8	A2ZFY8 [102-124]	1	2616.32	0	91.3	111.2	87	110.5		High	High	High	High	High	0	1.124e-07	4.51
FALSE	High	[K].QVANATNDTAGDGTTCATVLTK.[A]	1xCarbamidomethyl [C16]; 1xiTRAQ4plex [K22]; 1xiTRAQ4plex [N-Term]		0.000231262	0	2	3	1	Q10RW9; I1QV68	Q10RW9 [107-128]; I1QV68 [168-189]	0	2497.24	0					No Quan Values	High	High	High	High	High	0	7.216e-05	2.49
FALSE	High	[R].ELCAQVSDALFEVLEGDAR.[N]	1xCarbamidomethyl [C3]; 1xiTRAQ4plex [N-Term]		0.000167469	0	1	3	1	A2ZLH5	A2ZLH5 [101-119]	0	2266.11	0	111.7	102.8	86.7	98.9		High	High	High	High	High	0	5.208e-05	3.48
FALSE	High	[R].GTLGGTCLNVGCIPSK.[AV]	2xCarbamidomethyl [C7; C12]; 1xiTRAQ4plex [K16]; 1xiTRAQ4plex [N-Term]		2.49323e-05	0	1	5	2	I1PSP2	I1PSP2 [73-88]	0	1922.01	0	94.4	103.6	108.9	93.1		High	High	High	High	High	0	7.519e-06	4.25
FALSE	High	[R].QVSVDVPDVR.[G]	1xiTRAQ4plex [N-Term]		0.000183943	0	1	1	9	A2YG12	A2YG12 [378-387]	0	1257.69	0	99.8	103.5	96.5	100.1		High	High	High	High	High	9.638e-05	0.0002365	3.25
FALSE	High	[K].ELADDVDSLK.[K]	1xiTRAQ4plex [K10]; 1xiTRAQ4plex [N-Term]		0.000145198	0	1	3	4	I1P3X5	I1P3X5 [175-184]	0	1392.75	0	128.7	101.6	78.3	91.4		High	High	High	High	High	0	4.507e-05	4.19
FALSE	High	[K].ELADDVDSLKK.[R]	2xiTRAQ4plex [K10; K11]; 1xiTRAQ4plex [N-Term]		0.000190603	0	1	3	1	I1P3X5	I1P3X5 [175-185]	1	1664.94	0	106.4	105.1	90.2	98.3		High	High	High	High	High	0	5.936e-05	3.83
FALSE	High	[R].QVSQLVAQLFR.[M]	1xiTRAQ4plex [N-Term]		0.000131873	0	1	3	2	B8BJ56	B8BJ56 [486-496]	0	1432.84	0	107.9	98.2	108.4	85.6		High	High	High	High	High	0	4.08e-05	3.2
FALSE	High	[K].GTLNEAVDMETIHK.[L]	1xOxidation [M9]; 1xiTRAQ4plex [K14]; 1xiTRAQ4plex [N-Term]		0.000168869	0	1	3	2	A2YMD1	A2YMD1 [223-236]	0	1861.96	0	116.5	118.3	77.8	87.4		High	High	High	High	High	0	5.247e-05	3.06
FALSE	High	[K].GTLNEAVDMETIHK.[L]	1xiTRAQ4plex [K14]; 1xiTRAQ4plex [N-Term]		2.246e-05	0	1	3	2	A2YMD1	A2YMD1 [223-236]	0	1845.96	0	97	98.7	95.4	108.9		High	High	High	High	High	0	6.76e-06	3.88
FALSE	High	[R].QVILTDDIAEVGKK.[G]	2xiTRAQ4plex [K13; K14]; 1xiTRAQ4plex [N-Term]		7.05698e-05	0	1	2	2	I1P5P0	I1P5P0 [41-54]	1	1961.16	0	93.4	112.1	93.1	101.5		High	High	High	High	High	0	2.163e-05	4.58
FALSE	High	[R].QVILTDDIAEVGK.[K]	1xiTRAQ4plex [K13]; 1xiTRAQ4plex [N-Term]		5.44586e-05	0	1	2	5	I1P5P0	I1P5P0 [41-53]	0	1688.97	0	94.1	105.9	92.1	107.9		High	High	High	High	High	9.638e-05	0.0001277	3.76
FALSE	High	[R].QVIDLIPPGPELLVSEGESIK.[L]	1xiTRAQ4plex [K21]; 1xiTRAQ4plex [N-Term]		3.74911e-05	0	1	2	25	I1PHZ3	I1PHZ3 [237-257]	0	2521.44	0	100.3	91.4	100.2	108.2		High	High	High	High	High	0	1.136e-05	4.98
FALSE	High	[K].ELAGIEFPSER.[I]	1xiTRAQ4plex [N-Term]		0.000160622	0	1	4	5	B8ATY0	B8ATY0 [173-183]	0	1391.73	0	97.8	115.1	89.2	97.9		High	High	High	High	High	0	4.989e-05	4.33
FALSE	High	[R].ELAGVQPLVEALPPVAR.[A]	1xiTRAQ4plex [N-Term]		5.42042e-07	0	1	1	16	Q0IWS0	Q0IWS0 [57-73]	0	1903.11	0	106.9	101.9	100	91.2		High	High	High	High	High	0	4.15e-06	5.59
FALSE	High	[K].QVHPDIGISSK.[A]	1xiTRAQ4plex [K11]; 1xiTRAQ4plex [N-Term]		0.000148088	0	6	22	20	A0A0P0WN72; I1NKA5; Q6F362; A2WWU2; I1PA21; A0A0P0XHD8	A0A0P0WN72 [29-39]; I1NKA5 [78-88]; Q6F362 [75-85]; A2WWU2 [62-72]; I1PA21 [75-85]; A0A0P0XHD8 [135-145]	0	1468.84	0	101.6	101.8	110.1	86.5	Shared	High	High	High	High	High	0	6.056e-05	4.34
FALSE	High	[R].QVFSAQMGLSDKDIVALSGGHTLGR.[C]	1xOxidation [M7]; 1xiTRAQ4plex [K12]; 1xiTRAQ4plex [N-Term]		1.78028e-06	0	1	1	2	B8B6B6	B8B6B6 [144-168]	1	2891.53	0	102	97.3	110.1	90.6		High	High	High	High	High	0	5.185e-07	5.85
FALSE	High	[R].QVFSAQMGLSDKDIVALSGGHTLGR.[C]	1xiTRAQ4plex [K12]; 1xiTRAQ4plex [N-Term]		7.10334e-06	0	1	1	1	B8B6B6	B8B6B6 [144-168]	1	2875.53	0	115.4	89	111	84.6		High	High	High	High	High	0	2.104e-06	5.04
FALSE	High	[K].EIALWFPEGLAEWR.[S]	1xiTRAQ4plex [N-Term]		0.000145607	0	2	4	12	I1QW04; A6N0M9	I1QW04 [128-141]; A6N0M9 [126-139]	0	1860.98	0	90.8	101.5	81.7	125.9	Shared	High	High	High	High	High	9.638e-05	0.0001317	3.79
FALSE	High	[R].QVFGAQMGLSDQDIVALSGGHTLGR.[C]	1xOxidation [M7]; 1xiTRAQ4plex [N-Term]		1.80174e-06	0	1	2	1	Q10N21	Q10N21 [143-167]	0	2717.38	0	105.1	98	96.8	100.2		High	High	High	High	High	0	5.251e-07	5.16
FALSE	High	[R].QVFGAQMGLSDQDIVALSGGHTLGR.[C]	1xiTRAQ4plex [N-Term]		2.10542e-06	0	1	2	3	Q10N21	Q10N21 [143-167]	0	2701.38	0	91	100.8	100.5	107.7		High	High	High	High	High	0	6.145e-07	4.6
FALSE	High	[K].GTLHLIGLLSDGGVHSR.[L]	1xiTRAQ4plex [N-Term]		0.000135287	0	1	3	2	B8ABA7	B8ABA7 [126-142]	0	1876.05	0	97.5	95.4	103.3	103.9		High	High	High	High	High	0	4.195e-05	4.07
FALSE	High	[R].QVEVVFNEIDSLLQK.[I]	1xiTRAQ4plex [K15]; 1xiTRAQ4plex [N-Term]		0.000252066	0	1	4	2	I1QH88	I1QH88 [280-294]	0	2049.15	0	101.2	93.6	99.6	105.6		High	High	High	High	High	0	7.887e-05	2.97
FALSE	High	[K].ELATDIETLK.[K]	1xiTRAQ4plex [K10]; 1xiTRAQ4plex [N-Term]		9.23207e-05	0	1	1	5	Q5Z6P4	Q5Z6P4 [140-149]	0	1420.81	0	111.1	102.2	83.9	102.7		High	High	High	High	High	0	2.838e-05	4.11
FALSE	High	[K].QVDLIGFGSGPEVDQK.[L]	1xiTRAQ4plex [K16]; 1xiTRAQ4plex [N-Term]		2.77574e-05	0	1	2	6	A2XAI5	A2XAI5 [255-270]	0	1977.05	0	90.5	100.1	110.8	98.6		High	High	High	High	High	0	8.392e-06	4.72
FALSE	High	[K].QQQQQPQAATAAAASGVWK.[T]	1xiTRAQ4plex [K19]; 1xiTRAQ4plex [N-Term]		1.03264e-05	0	1	2	3	B8BKA3	B8BKA3 [6-24]	0	2257.19	0	105.5	100.3	110.2	83.9		High	High	High	High	High	0	3.075e-06	4.77
FALSE	High	[K].ELEGVCNPIIAK.[M]	1xCarbamidomethyl [C6]; 1xiTRAQ4plex [K12]; 1xiTRAQ4plex [N-Term]		0.00020399	0	1	2	2	I1PA01	I1PA01 [604-615]	0	1630.91	0	104.2	92.5	112.3	91.1		High	High	High	High	High	0	6.358e-05	2.88
FALSE	High	[K].EIEIDIEPTDTIDR.[I]	1xiTRAQ4plex [N-Term]		0.000305074	0	1	2	3	B8B0S9	B8B0S9 [88-101]	0	1802.91	0	96.2	98.1	86.6	119.1		High	High	High	High	High	0	9.559e-05	3.21
FALSE	High	[K].GTGGKVDGLVSGIGTGGTITGAGR.[Y]	1xiTRAQ4plex [K5]; 1xiTRAQ4plex [N-Term]		2.27976e-05	0	1	4	1	A2ZMY2	A2ZMY2 [255-278]	1	2376.31	0	114	104.3	90.1	91.6		High	High	High	High	High	0	6.862e-06	3.57
FALSE	High	[K].GTASASEILAGALK.[D]	1xiTRAQ4plex [K14]; 1xiTRAQ4plex [N-Term]		0.000286159	0	1	2	1	I1P5I4	I1P5I4 [326-339]	0	1576.91	0	97.9	109.6	92.1	100.4		High	High	High	High	High	0	8.965e-05	3.24
FALSE	High	[K].QLKPAAAAATPAAVAAGDSSSSSSSPPPSAPK.[S]	2xiTRAQ4plex [K3; K32]; 1xiTRAQ4plex [N-Term]		5.26047e-07	0	1	2	2	I1NWQ5	I1NWQ5 [124-155]	0	3309.77	0	103.5	104.5	93.7	98.3		High	High	High	High	High	0	1.507e-07	6.07
FALSE	High	[K].QIGVIGWGSQGPAQAQNLR.[D]	1xiTRAQ4plex [N-Term]		7.35277e-05	0	2	10	2	A2WTA6; B8AWV4	A2WTA6 [112-130]; B8AWV4 [109-127]	0	2124.14	0	86.8	102.6	92.7	117.9	Shared	High	High	High	High	High	0	2.254e-05	4.12
FALSE	High	[K].EILGTCVSVGCTVDGK.[D]	2xCarbamidomethyl [C6; C11]; 1xiTRAQ4plex [K16]; 1xiTRAQ4plex [N-Term]		0.000119683	0	1	3	2	A2X8M1	A2X8M1 [132-147]	0	1983.01	0	102	98	101.5	98.5		High	High	High	High	High	0	6.219e-05	3.51
FALSE	High	[K].EILGTCVSVGCTVDGKDPK.[D]	2xCarbamidomethyl [C6; C11]; 2xiTRAQ4plex [K16; K19]; 1xiTRAQ4plex [N-Term]		0.000198543	0	1	3	6	A2X8M1	A2X8M1 [132-150]	1	2467.29	0	97.4	100.6	97.6	104.3		High	High	High	High	High	0	6.186e-05	3.3
FALSE	High	[R].ELLKPSASVALHR.[H]	1xiTRAQ4plex [K4]; 1xiTRAQ4plex [N-Term]		0.000162877	0	1	3	1	B8AGL8	B8AGL8 [123-135]	0	1709.03	0	104.9	93.6	107.2	94.3		High	High	High	High	High	0	5.062e-05	2.69
FALSE	High	[R].IFNVLGEPVDNLGPVDTSATFPIHR.[S]	1xiTRAQ4plex [N-Term]		8.26912e-07	0	1	2	28	P12085	P12085 [110-134]	0	2852.51	0	98.2	105.3	96.9	99.6		High	High	High	High	High	0	5.717e-06	5.77
FALSE	High	[R].QLFVAPVVGLIAK.[N]	1xiTRAQ4plex [K13]; 1xiTRAQ4plex [N-Term]		7.22456e-05	0	1	3	5	Q6K1X5	Q6K1X5 [121-133]	0	1643.05	0	107.6	101.7	109.1	81.6		High	High	High	High	High	0	2.213e-05	3.59
FALSE	High	[K].QIFGSVTAQDLVDIIK.[S]	1xiTRAQ4plex [K16]; 1xiTRAQ4plex [N-Term]		1.61712e-05	0	1	1	5	I1P5P0	I1P5P0 [128-143]	0	2035.17	0	95.9	108.4	93.1	102.6		High	High	High	High	High	0	4.845e-06	5.24
FALSE	High	[K].EIILSTNSGQIGVLPNHAPINTAVDMGPLR.[I]	1xiTRAQ4plex [N-Term]		2.48994e-06	0	1	1	6	P0C2Z2	P0C2Z2 [21-50]	0	3271.76	0	106.3	101.8	96.9	95		High	High	High	High	High	0	7.275e-07	6.92
FALSE	High	[K].EIILSTNSGQIGVLPNHAPINTAVDMGPLR.[I]	1xOxidation [M26]; 1xiTRAQ4plex [N-Term]		4.6145e-05	0	1	1	6	P0C2Z2	P0C2Z2 [21-50]	0	3287.75	0	102.5	108.3	80.9	108.3		High	High	High	High	High	0	3.93e-05	5.09
FALSE	High	[R].QLEEQAAAVLK.[A]	1xiTRAQ4plex [K11]; 1xiTRAQ4plex [N-Term]		0.000110442	0	1	2	6	A2XF65	A2XF65 [128-138]	0	1487.87	0	115.1	94.4	78	112.5		High	High	High	High	High	0	3.792e-05	4.94
FALSE	High	[R].ELISNASDALDK.[I]	1xiTRAQ4plex [K12]; 1xiTRAQ4plex [N-Term]		0.000170279	0	1	4	2	A2YH08	A2YH08 [133-144]	0	1563.85	0	100.8	90.7	105.5	103.1		High	High	High	High	High	0	5.289e-05	2.34
FALSE	High	[R].ELISNSSDALDK.[I]	1xiTRAQ4plex [K12]; 1xiTRAQ4plex [N-Term]		9.23207e-05	0	3	10	3	I1QJW3; A2Z2G1; Q07078	I1QJW3 [35-46]; A2Z2G1 [35-46]; Q07078 [35-46]	0	1579.84	0	101.2	90.1	122.8	85.9	Shared	High	High	High	High	High	9.638e-05	0.0001857	3.57
FALSE	High	[K].GSVSFVIDCSKPVEDK.[I]	1xCarbamidomethyl [C9]; 2xiTRAQ4plex [K11; K16]; 1xiTRAQ4plex [N-Term]		0.000256654	0	1	1	1	I1QD52	I1QD52 [19-34]	0	2199.17	0	88.9	107.3	110.1	93.7		High	High	High	High	High	0	8.031e-05	2.54
FALSE	High	[R].ELLVGKDDEILK.[T]	2xiTRAQ4plex [K6; K12]; 1xiTRAQ4plex [N-Term]		0.000265336	0	1	4	7	A0A0P0WH35	A0A0P0WH35 [247-258]	1	1804.08	0	90.5	114.2	87.4	107.9		High	High	High	High	High	0	8.297e-05	4.21
FALSE	High	[R].ELIVGNDDELLQTDTK.[S]	1xiTRAQ4plex [K16]; 1xiTRAQ4plex [N-Term]		0.000113337	0	1	1	4	Q852A3	Q852A3 [190-205]	0	2091.11	0	89.9	107.7	97.6	104.8		High	High	High	High	High	0	3.502e-05	3.48
FALSE	High	[K].ELLVQHLLVGEQDVR.[L]	1xiTRAQ4plex [N-Term]		0.000207317	0	1	3	1	A2YQ40	A2YQ40 [95-109]	0	1892.07	0	112	90.5	107.1	90.5		High	High	High	High	High	0	6.467e-05	3.47
FALSE	High	[K].ELMANLVSMQSSLSDVNK.[L]	1xiTRAQ4plex [K18]; 1xiTRAQ4plex [N-Term]		3.21192e-05	0	1	3	5	I1PEZ3	I1PEZ3 [459-476]	0	2254.17	0	98.7	96.1	97.2	108.1		High	High	High	High	High	0	1.293e-05	4.74
FALSE	High	[K].ELMANLVSMQSSLSDVNK.[L]	1xOxidation [M9]; 1xiTRAQ4plex [K18]; 1xiTRAQ4plex [N-Term]		9.31283e-05	0	1	3	1	I1PEZ3	I1PEZ3 [459-476]	0	2270.16	0	93.9	100.7	82.5	122.9		High	High	High	High	High	0	2.867e-05	3.97
FALSE	High	[R].LFQEASPSVVFIK.[D]	1xiTRAQ4plex [K13]; 1xiTRAQ4plex [N-Term]		0.00030285	0	1	3	1	A2ZMS2	A2ZMS2 [78-90]	0	1753.01	0					No Quan Values	High	High	High	High	High	0	9.479e-05	3.97
FALSE	High	[K].LFNAVAVEDLIVK.[E]	1xiTRAQ4plex [K13]; 1xiTRAQ4plex [N-Term]		3.26039e-06	0	1	3	7	A2YM28	A2YM28 [180-192]	0	1719.03	0	131.6	52.3	134.9	81.2		High	High	High	High	High	0	1.672e-05	3.99
FALSE	High	[R].ELAAFFGQTSHETTGGTR.[G]	1xiTRAQ4plex [N-Term]		8.48507e-05	0	1	4	1	A2Z9V6	A2Z9V6 [87-104]	0	2054.01	0	65.1	105	76.1	153.7		High	High	High	High	High	0	2.609e-05	3.79
FALSE	High	[K].EILDSQETTLLITADQVVVHDGVIR.[E]	1xiTRAQ4plex [N-Term]		2.75103e-05	0	1	1	2	B8AJL7	B8AJL7 [102-126]	0	2908.57	0	98.8	92.8	99.6	108.7		High	High	High	High	High	0	8.321e-06	4.35
FALSE	High	[K].GTCGIVLPEASK.[E]	1xCarbamidomethyl [C3]; 1xiTRAQ4plex [K12]; 1xiTRAQ4plex [N-Term]		0.000209561	0	1	3	2	A2XZQ4	A2XZQ4 [69-80]; [178-189]	0	1519.84	0	105.7	89	111.5	93.8		High	High	High	High	High	0	6.543e-05	3.09
FALSE	High	[R].QQFAQVGMTPEEVVSK.[I]	1xiTRAQ4plex [K16]; 1xiTRAQ4plex [N-Term]		3.78267e-05	0	1	1	2	B8AU34	B8AU34 [359-374]	0	2066.08	0	104	95	108.9	92.1		High	High	High	High	High	0	1.149e-05	3.75
FALSE	High	[R].GTGGDPFGAPTK.[S]	1xiTRAQ4plex [K12]; 1xiTRAQ4plex [N-Term]		0.000238045	0	1	3	1	Q8H3Q7	Q8H3Q7 [97-108]	0	1392.74	0	86.3	100.8	104.6	108.3		High	High	High	High	High	0	7.428e-05	2.28
FALSE	High	[K].QQAASISPEVIQMLLR.[H]	1xiTRAQ4plex [N-Term]		1.17791e-05	0	1	2	1	A2XX62	A2XX62 [88-103]	0	1928.08	0	106.4	90.6	85.6	117.3		High	High	High	High	High	0	3.513e-06	4.56
FALSE	High	[R].QPSETELALAEHQGK.[Y]	1xiTRAQ4plex [K15]; 1xiTRAQ4plex [N-Term]		0.000130011	0	1	3	1	I1QUU6	I1QUU6 [228-242]	0	1926.02	0	97.5	89.2	103	110.3		High	High	High	High	High	0	4.028e-05	3.07
FALSE	High	[K].LFIQTIDPDHEDRFDFDPLDVTK.[T]	1xiTRAQ4plex [K23]; 1xiTRAQ4plex [N-Term]		9.47637e-05	0	1	2	8	I1P782	I1P782 [272-294]	1	3064.55	0	93.9	91.2	105.5	109.4		High	High	High	High	High	0	4.015e-05	4.69
FALSE	High	[K].QMSEEITSALVADGVSPDK.[I]	1xOxidation [M2]; 1xiTRAQ4plex [K19]; 1xiTRAQ4plex [N-Term]		0.000210125	0	1	2	2	B8AGN1	B8AGN1 [264-282]	0	2281.15	0	104.8	104	79.4	111.7		High	High	High	High	High	0	6.547e-05	4.6
FALSE	High	[K].QMSEEITSALVADGVSPDK.[I]	1xiTRAQ4plex [K19]; 1xiTRAQ4plex [N-Term]		0.00017313	0	1	2	3	B8AGN1	B8AGN1 [264-282]	0	2265.15	0	94.9	97	99.3	108.8		High	High	High	High	High	0	5.384e-05	3.34
FALSE	High	[R].ELEWDGLPAFLDADR.[A]	1xiTRAQ4plex [N-Term]		0.000171699	0	1	3	2	A2Y7Y4	A2Y7Y4 [365-379]	0	1890.94	0	86.3	101.8	104.2	107.8		High	High	High	High	High	0	5.336e-05	3.39
FALSE	High	[R].GTDTVVLGVEK.[K]	1xiTRAQ4plex [K11]; 1xiTRAQ4plex [N-Term]		0.00013376	0	1	1	2	B8B9D7	B8B9D7 [38-48]	0	1405.81	0	86.2	97.1	108.1	108.6		High	High	High	High	High	0	4.145e-05	2.96
FALSE	High	[K].GTDPVAIDLGSMGK.[G]	1xiTRAQ4plex [K14]; 1xiTRAQ4plex [N-Term]		0.00021757	0	1	3	1	Q0INM3	Q0INM3 [696-709]	0	1648.88	0					No Quan Values	High	High	High	High	High	0	6.79e-05	3.56
FALSE	High	[R].QLSPGDTWTINVPAGTSSGR.[CV]	1xiTRAQ4plex [N-Term]		0.000122803	0	1	3	3	A0A0P0YCG8	A0A0P0YCG8 [51-70]	0	2188.11	0	68.9	77.1	76.9	177.1		High	High	High	High	High	0	3.795e-05	3.76
FALSE	High	[R].QLQAEDVVVTGK.[V]	1xiTRAQ4plex [K12]; 1xiTRAQ4plex [N-Term]		0.000102763	0	1	2	2	A2XG06	A2XG06 [173-184]	0	1574.9	0	89.1	97.7	119.4	93.9		High	High	High	High	High	0	3.167e-05	3.23
FALSE	High	[K].ELGITALHIK.[L]	1xiTRAQ4plex [K10]; 1xiTRAQ4plex [N-Term]		0.000195334	0	1	3	2	I1PL30	I1PL30 [87-96]	0	1382.86	0	111.1	108	96	84.9		High	High	High	High	High	9.638e-05	0.0001282	3.33
FALSE	High	[R].ELGPPDQVAEALIR.[K]	1xiTRAQ4plex [N-Term]		2.41274e-05	0	1	7	23	Q109L0	Q109L0 [426-439]	0	1651.91	0	105.7	108.5	86.9	98.9		High	High	High	High	High	0	1.215e-05	4.53
FALSE	High	[K].EIGQALLPSTGTK.[S]	1xiTRAQ4plex [K13]; 1xiTRAQ4plex [N-Term]		4.36184e-05	0	1	2	4	I1NZ48	I1NZ48 [336-348]	0	1602.93	0	109.2	112.1	93.3	85.4		High	High	High	High	High	0	1.325e-05	4.53
FALSE	High	[K].QINVTCEVQQLLGNNR.[V]	1xCarbamidomethyl [C6]; 1xiTRAQ4plex [N-Term]		1.38425e-06	0	1	1	24	P12085	P12085 [58-73]	0	2030.06	0	99.8	106.6	93.5	100		High	High	High	High	High	0	1.459e-06	5.82
FALSE	High	[K].QLNAPLEEVDPEIADIIEHEK.[A]	1xiTRAQ4plex [K21]; 1xiTRAQ4plex [N-Term]		3.49293e-06	0	1	1	8	B8AJX7	B8AJX7 [46-66]	0	2690.41	0	93.5	99.3	109.5	97.7		High	High	High	High	High	0	1.026e-06	6.27
FALSE	High	[R].QLLTDLEEVEEVNK.[Q]	1xiTRAQ4plex [K14]; 1xiTRAQ4plex [N-Term]		0.000171699	0	1	1	1	I1QCL8	I1QCL8 [35-48]	0	1947.05	0	103.7	104.7	85.4	106.3		High	High	High	High	High	0	5.339e-05	2.76
FALSE	High	[K].ELKETLQDILGK.[N]	2xiTRAQ4plex [K3; K12]; 1xiTRAQ4plex [N-Term]		3.0992e-05	0	1	2	2	Q67W57	Q67W57 [166-177]	1	1819.09	0	106	103.4	91.7	98.9		High	High	High	High	High	0	9.383e-06	4.15
FALSE	High	[R].EIKPVIGFPVEK.[L]	2xiTRAQ4plex [K3; K12]; 1xiTRAQ4plex [N-Term]		5.20975e-05	0	1	3	3	B8B764	B8B764 [372-383]	0	1788.1	0	105.7	93.4	116.6	84.3		High	High	High	High	High	0	1.59e-05	3.8
FALSE	High	[K].GTDFTNAVIDR.[V]	1xiTRAQ4plex [N-Term]		8.36227e-05	0	1	1	4	A2Z925	A2Z925 [163-173]	0	1352.69	0	103.6	112.8	74.8	108.8		High	High	High	High	High	9.638e-05	0.0002047	4.26
FALSE	High	[K].QILIEPIFAQWIQSAHGK.[T]	1xiTRAQ4plex [K18]; 1xiTRAQ4plex [N-Term]		1.39264e-05	0	1	1	5	I1R2E3	I1R2E3 [452-469]	0	2367.34	0	86.8	94	125.6	93.5		High	High	High	High	High	0	5.161e-06	4.48
FALSE	High	[R].QVTVDRPDVAGR.[V]	1xiTRAQ4plex [N-Term]		0.000246257	0	1	4	8	Q5Z974	Q5Z974 [396-407]	0	1456.8	0	93.4	104.6	93.1	108.8		High	High	High	High	High	0	7.703e-05	3.39
FALSE	High	[R].QVVALCQAPFLLDDPNVGLIFPADAIAR.[A]	1xCarbamidomethyl [C6]; 1xiTRAQ4plex [N-Term]		3.18337e-05	0	1	3	1	Q69UU3	Q69UU3 [68-95]	0	3167.7	0					No Quan Values	High	High	High	High	High	0	9.631e-06	3.37
FALSE	High	[K].EKPSIGTVVAVGPGPLDDEGKR.[Q]	2xiTRAQ4plex [K2; K21]; 1xiTRAQ4plex [N-Term]		1.48298e-06	0	1	2	4	I1Q0A7	I1Q0A7 [189-210]	1	2653.49	0	96.7	100.3	91.3	111.7		High	High	High	High	High	0	4.304e-07	6.87
FALSE	High	[K].EGLKLDESEDEK.[K]	2xiTRAQ4plex [K4; K12]; 1xiTRAQ4plex [N-Term]		6.46148e-05	0	3	9	1	I1QJW3; A2Z2G1; Q07078	I1QJW3 [520-531]; A2Z2G1 [520-531]; Q07078 [520-531]	1	1823.96	0	114.5	79.2	131.9	74.5	Shared	High	High	High	High	High	0	1.978e-05	2.88
FALSE	High	[K].EGLLQLPSDK.[A]	1xiTRAQ4plex [K10]; 1xiTRAQ4plex [N-Term]		0.000214107	0	2	6	10	B8B6B6; Q10N21	B8B6B6 [201-210]; Q10N21 [200-209]	0	1387.8	0	103.5	95.7	104	96.7	Shared	High	High	High	High	High	8.061e-05	0.0001124	3.32
FALSE	High	[R].GVAFMVDNCSTTAR.[L]	1xCarbamidomethyl [C9]; 1xiTRAQ4plex [N-Term]		0.000103957	0	2	7	4	A2WTA6; B8AWV4	A2WTA6 [616-629]; B8AWV4 [491-504]	0	1672.79	0	80.5	99.1	92.9	127.5	Shared	High	High	High	High	High	8.061e-05	0.0001168	3.22
FALSE	High	[K].EGLLVGISSGAAAAAAVR.[L]	1xiTRAQ4plex [N-Term]		2.02923e-05	0	1	4	15	A2ZMY2	A2ZMY2 [349-366]	0	1757	0	107.7	99.6	93.4	99.4		High	High	High	High	High	0	1.003e-05	5.02
FALSE	High	[K].EGLLVGISSGANTVAALELAK.[K]	1xiTRAQ4plex [K21]; 1xiTRAQ4plex [N-Term]		2.75103e-05	0	1	3	1	Q5UJF9	Q5UJF9 [315-335]	0	2301.33	0	102.6	100.5	101.9	95		High	High	High	High	High	0	8.313e-06	4.28
FALSE	High	[K].EGLPAFPMGNIDQTR.[MY]	1xiTRAQ4plex [N-Term]		0.000232483	0	2	7	4	A2WTA6; B8AWV4	A2WTA6 [533-547]; B8AWV4 [408-422]	0	1789.9	0	70	97.9	71.1	160.9	Shared	High	High	High	High	High	9.638e-05	0.0001498	3.32
FALSE	High	[K].EGLPAFPMGNIDQTR.[MY]	1xOxidation [M8]; 1xiTRAQ4plex [N-Term]		0.000252066	0	2	7	3	A2WTA6; B8AWV4	A2WTA6 [533-547]; B8AWV4 [408-422]	0	1805.9	0	95.2	97.9	90.2	116.7	Shared	High	High	High	High	High	0	7.887e-05	2.92
FALSE	High	[R].RIVEADQFMR.[A]	1xiTRAQ4plex [N-Term]		0.000225227	0	1	3	4	Q6YU90	Q6YU90 [137-146]	1	1408.75	0	94.3	99.3	99.1	107.2		High	High	High	High	High	0	7.028e-05	4.02
FALSE	High	[R].RLTSVFGGAAEPPK.[G]	1xiTRAQ4plex [K14]; 1xiTRAQ4plex [N-Term]		3.87364e-05	0	1	1	5	Q8GRU9	Q8GRU9 [76-89]	1	1717.98	0	99.1	103.4	96.8	100.7		High	High	High	High	High	0	2.166e-05	4.73
FALSE	High	[R].RLTGLHETASIDNFSWGVANR.[G]	1xiTRAQ4plex [N-Term]		1.11617e-05	0	1	1	5	P14655	P14655 [347-367]	1	2488.28	0	95.8	97.5	99	107.7		High	High	High	High	High	0	3.324e-06	5.24
FALSE	High	[K].EGISAEVINLR.[S]	1xiTRAQ4plex [N-Term]		7.1403e-05	0	2	7	2	B8B945; A2Z2Z0	B8B945 [267-277]; A2Z2Z0 [269-279]	0	1344.76	0	89.9	101	98.7	110.4	Shared	High	High	High	High	High	0	2.654e-05	3.38
FALSE	High	[R].RLTFDEIQSK.[T]	1xiTRAQ4plex [K10]; 1xiTRAQ4plex [N-Term]		0.000201251	0	1	2	21	B8A8L8	B8A8L8 [92-101]	1	1524.86	0	94.9	108.3	86.7	110.1		High	High	High	High	High	9.638e-05	0.0001825	4.06
FALSE	High	[K].GVADLVTDTDK.[L]	1xiTRAQ4plex [K11]; 1xiTRAQ4plex [N-Term]		0.00023556	0	1	3	3	Q6H6B9	Q6H6B9 [109-119]	0	1421.77	0	108.7	86.7	108.7	95.9		High	High	High	High	High	0.0001621	0.00105	2.49
FALSE	High	[K].IETLQLGPNQSWVAEQK.[I]	1xiTRAQ4plex [K17]; 1xiTRAQ4plex [N-Term]		0.00014643	0	1	3	2	A2YZX3	A2YZX3 [340-356]	0	2229.21	0	96.3	100.5	97.9	105.3		High	High	High	High	High	0	5.307e-05	4.06
FALSE	High	[R].RLNAVESDFEDPEAIAK.[S]	1xiTRAQ4plex [K17]; 1xiTRAQ4plex [N-Term]		3.90233e-06	0	1	4	5	A0A0P0WKD6	A0A0P0WKD6 [144-160]	1	2192.14	0	110.9	106.3	91.4	91.4		High	High	High	High	High	0	1.149e-06	5.87
FALSE	High	[R].EGMATLAALNVLGK.[I]	1xiTRAQ4plex [K14]; 1xiTRAQ4plex [N-Term]		1.23196e-05	0	1	3	4	Q6YU90	Q6YU90 [330-343]	0	1675.97	0	95.2	92.4	101.9	110.5		High	High	High	High	High	0	8.493e-06	4.68
FALSE	High	[R].EGMATLAALNVLGK.[I]	1xOxidation [M3]; 1xiTRAQ4plex [K14]; 1xiTRAQ4plex [N-Term]		8.43574e-05	0	1	3	3	Q6YU90	Q6YU90 [330-343]	0	1691.96	0	91.9	100.8	86.9	120.4		High	High	High	High	High	0	6.158e-05	3.51
FALSE	High	[R].IETVPELPLVISDSAESIEK.[T]	1xiTRAQ4plex [K20]; 1xiTRAQ4plex [N-Term]		1.80613e-05	0	1	3	3	A2YIS2	A2YIS2 [148-167]	0	2457.36	0	96.1	102.2	100.4	101.3		High	High	High	High	High	0	5.429e-06	4.76
FALSE	High	[R].RIFEGEALLR.[RH]	1xiTRAQ4plex [N-Term]		0.000166541	0	1	7	1	B8ANT6	B8ANT6 [168-177]	1	1347.79	0	98.3	84.9	114.6	102.2		High	High	High	High	High	0	5.184e-05	4.31
FALSE	High	[R].IEVSAQNVWIGK.[G]	1xiTRAQ4plex [K12]; 1xiTRAQ4plex [N-Term]		6.38586e-05	0	1	2	8	A2Z3G7	A2Z3G7 [108-119]	0	1631.94	0	102.1	99	108	90.8		High	High	High	High	High	0	1.984e-05	4.58
FALSE	High	[K].RLASIGLENTEANR.[Q]	1xiTRAQ4plex [N-Term]		2.12217e-05	0	1	1	5	I1QY31	I1QY31 [72-85]	1	1687.92	0	96.8	94	109.2	100		High	High	High	High	High	0	6.384e-06	5.13
FALSE	High	[R].RMPTFFETFPVVLVDEEGIVR.[A]	1xiTRAQ4plex [N-Term]		6.87295e-05	0	1	3	13	I1QWF7	I1QWF7 [358-378]	1	2625.39	0	86.4	102.8	101.5	109.3		High	High	High	High	High	0	2.16e-05	5.11
FALSE	High	[R].EGPPEFEQPK.[M]	1xiTRAQ4plex [K10]; 1xiTRAQ4plex [N-Term]		0.000165159	0	1	2	38	P93431	P93431 [369-378]	0	1445.75	0	112.4	93.9	108.1	85.7		High	High	High	High	High	0	9.845e-05	3.84
FALSE	High	[R].RMPTFFETFPVVLVDEEGIVR.[A]	1xOxidation [M2]; 1xiTRAQ4plex [N-Term]		4.10619e-06	0	1	3	7	I1QWF7	I1QWF7 [358-378]	1	2641.38	0	99	94.5	98	108.5		High	High	High	High	High	0	9.257e-06	5.63
FALSE	High	[K].EGGSVVVLTGAVVPPGFR.[F]	1xiTRAQ4plex [N-Term]		1.6862e-05	0	1	4	7	A2YUR3	A2YUR3 [233-250]	0	1885.07	0	104.5	96.6	95.7	103.2		High	High	High	High	High	0	7.68e-06	5.27
FALSE	High	[K].RTFEQAQSLGIPLSTLDDHPR.[I]	1xiTRAQ4plex [N-Term]		1.64689e-06	0	1	3	4	B8B7P6	B8B7P6 [105-125]	1	2525.32	0	98.7	91.3	109.7	100.3		High	High	High	High	High	0	1.183e-06	6.71
FALSE	High	[R].EGDILTLLESER.[E]	1xiTRAQ4plex [N-Term]		3.57499e-05	0	1	4	10	B8BGS7	B8BGS7 [383-394]	0	1518.81	0	91.1	100.9	71.3	136.7		High	High	High	High	High	9.638e-05	0.0001292	3.66
FALSE	High	[K].EGDLVDISGK.[S]	1xiTRAQ4plex [K10]; 1xiTRAQ4plex [N-Term]		0.000174571	0	1	3	7	Q0E446	Q0E446 [162-171]	0	1320.72	0	81.5	110.5	88.4	119.6		High	High	High	High	High	0	5.424e-05	3.75
FALSE	High	[K].EGDSAIVDVDSEGK.[V]	1xiTRAQ4plex [K14]; 1xiTRAQ4plex [N-Term]		2.08659e-06	0	2	6	5	I1P698; B8BNQ4	I1P698 [903-916]; B8BNQ4 [1379-1392]	0	1708.85	0	117	92.7	111.8	78.4	Shared	High	High	High	High	High	0	6.09e-07	4.68
FALSE	High	[K].GVDDILLVSVNDPFVMK.[A]	1xOxidation [M16]; 1xiTRAQ4plex [K17]; 1xiTRAQ4plex [N-Term]		0.000246257	0	1	1	4	A2WTQ2	A2WTQ2 [70-86]	0	2165.18	0	103.4	97.1	92.1	107.4		High	High	High	High	High	0	7.698e-05	3.36
FALSE	High	[R].RSQLGEIFELDR.[A]	1xiTRAQ4plex [N-Term]		0.000115969	0	1	3	5	I1QWF7	I1QWF7 [423-434]	1	1606.87	0	89.9	99.5	107.5	103.1		High	High	High	High	High	0	3.583e-05	4.34
FALSE	High	[K].GVDDILLVSVNDPFVMK.[A]	1xiTRAQ4plex [K17]; 1xiTRAQ4plex [N-Term]		1.6862e-05	0	1	1	4	A2WTQ2	A2WTQ2 [70-86]	0	2149.18	0	98.2	100	92.7	109		High	High	High	High	High	0	5.059e-06	4.86
FALSE	High	[K].EGEDDEEDLASLNTQLK.[Q]	1xiTRAQ4plex [K17]; 1xiTRAQ4plex [N-Term]		0.000160622	0	2	4	1	A0A0P0YB77; A2ZLC1	A0A0P0YB77 [332-348]; A2ZLC1 [332-348]	0	2194.06	0	91.3	98.1	97.6	113.1	Shared	High	High	High	High	High	0	4.983e-05	4.4
FALSE	High	[R].RQGPAQPLPVQPLAESK.[N]	1xiTRAQ4plex [K17]; 1xiTRAQ4plex [N-Term]		0.000151031	0	1	2	1	A2XVZ1	A2XVZ1 [74-90]	1	2104.21	0	111.5	109.8	92.1	86.6		High	High	High	High	High	0	4.684e-05	4.1
FALSE	High	[R].GVDATAEDKER.[V]	1xiTRAQ4plex [K9]; 1xiTRAQ4plex [N-Term]		4.18444e-05	0	1	3	5	A2XL53	A2XL53 [107-117]	1	1478.77	0	98.5	112.2	81.2	108.2		High	High	High	High	High	0	1.272e-05	3.61
FALSE	High	[K].EGEKEPQAPPVAR.[W]	1xiTRAQ4plex [K4]; 1xiTRAQ4plex [N-Term]		0.000234943	0	1	2	1	I1Q3G3	I1Q3G3 [103-115]	1	1695.93	0					No Quan Values	High	High	High	High	High	0	7.331e-05	3.26
FALSE	High	[K].EGEVASGGGSSAESSAEK.[K]	1xiTRAQ4plex [K18]; 1xiTRAQ4plex [N-Term]		3.96676e-05	0	1	3	1	I1PVI8	I1PVI8 [72-89]	0	1926.91	0	111.5	97.2	104	87.3		High	High	High	High	High	0	1.206e-05	4.17
FALSE	High	[K].EGFDCWDELILR.[S]	1xCarbamidomethyl [C5]; 1xiTRAQ4plex [N-Term]		2.53069e-05	0	1	3	4	A2WLL0	A2WLL0 [208-219]	0	1696.81	0	90.5	109.6	91.1	108.8		High	High	High	High	High	9.638e-05	0.000147	4.03
FALSE	High	[K].RPVVQSEVEAMK.[V]	1xiTRAQ4plex [K12]; 1xiTRAQ4plex [N-Term]		6.32972e-05	0	1	3	3	Q6K6C2	Q6K6C2 [198-209]	0	1660.93	0	102.2	103.5	98.3	96		High	High	High	High	High	0	1.936e-05	4.24
FALSE	High	[R].EGFTPSSIEEATGISGVEQNR.[V]	1xiTRAQ4plex [N-Term]		7.42962e-06	0	1	2	8	I1QUZ5	I1QUZ5 [126-146]	0	2352.14	0	99.6	104.5	83.7	112.2		High	High	High	High	High	0	2.202e-06	4.29
FALSE	High	[K].GVDAIACVSVNDAFVMR.[A]	1xCarbamidomethyl [C7]; 1xOxidation [M16]; 1xiTRAQ4plex [N-Term]		0.000126721	0	1	3	2	A2X1X4	A2X1X4 [130-146]	0	1983.97	0	102	108.9	90.6	98.5		High	High	High	High	High	0	3.922e-05	2.27
FALSE	High	[R].RPPVAAAAASGVPDEWGDR.[S]	1xiTRAQ4plex [N-Term]		0.000223441	0	1	2	1	I1QW82	I1QW82 [42-60]	0	2066.05	0	98	91.3	102.8	107.9		High	High	High	High	High	0	6.971e-05	2.68
FALSE	High	[K].GVDAIACVSVNDAFVMR.[A]	1xCarbamidomethyl [C7]; 1xiTRAQ4plex [N-Term]		3.35855e-05	0	1	3	6	A2X1X4	A2X1X4 [130-146]	0	1967.98	0	117.1	97.6	99.5	85.8		High	High	High	High	High	0	1.016e-05	4.64
FALSE	High	[K].GVCSNFLCDLKPGSDVK.[I]	2xCarbamidomethyl [C3; C8]; 2xiTRAQ4plex [K11; K17]; 1xiTRAQ4plex [N-Term]		5.85945e-07	0	2	7	14	I1NWC3; I1PYT7	I1NWC3 [182-198]; I1PYT7 [178-194]	0	2328.21	0	96.5	96.3	108.2	99.1	Shared	High	High	High	High	High	0	5.83e-07	5.65
FALSE	High	[K].RPFAAIVGGSK.[V]	1xiTRAQ4plex [K11]; 1xiTRAQ4plex [N-Term]		0.000216411	0	1	8	15	A0A0P0WP33	A0A0P0WP33 [270-280]	0	1390.84	0	126.1	106	101.6	66.3		High	High	High	High	High	0.000127	0.000652	3.89
FALSE	High	[R].EGGNVVTQVK.[T]	1xiTRAQ4plex [K10]; 1xiTRAQ4plex [N-Term]		0.000121755	0	1	2	4	Q0E446	Q0E446 [87-96]	0	1318.76	0	98.4	104.8	93.5	103.4		High	High	High	High	High	0	6.176e-05	3.57
FALSE	High	[R].RPAAPPLSPPPK.[T]	1xiTRAQ4plex [K12]; 1xiTRAQ4plex [N-Term]		0.000230652	0	1	2	3	I1NP97	I1NP97 [48-59]	0	1515.92	0	98.5	93.7	96	111.8		High	High	High	High	High	0	7.212e-05	3.9
FALSE	High	[R].QLAVMSVFLGPDQAATEER.[L]	1xOxidation [M5]; 1xiTRAQ4plex [N-Term]		1.67116e-05	0	1	1	2	I1PPF2	I1PPF2 [272-290]	0	2222.12	0	94.3	98.5	110.6	96.5		High	High	High	High	High	0	5.006e-06	4.78
FALSE	High	[K].GTVEIITPVELIK.[K]	1xiTRAQ4plex [K13]; 1xiTRAQ4plex [N-Term]		5.19437e-05	0	1	5	10	P41095	P41095 [153-165]	0	1700.04	0	96.3	95.3	109.4	99		High	High	High	High	High	0	1.584e-05	4.3
FALSE	High	[K].RLAAAIDGLPDPGGPTFK.[D]	1xiTRAQ4plex [K18]; 1xiTRAQ4plex [N-Term]		0.000285448	0	1	2	2	I1PVG8	I1PVG8 [235-252]	1	2084.17	0	109	100	100.4	90.6		High	High	High	High	High	0	8.928e-05	4.78
FALSE	High	[R].RDPDAEDAQGR.[T]	1xiTRAQ4plex [N-Term]		6.44249e-05	0	1	4	1	I1P787	I1P787 [151-161]	1	1373.65	0	111.2	98.5	81.2	109.1		High	High	High	High	High	0	1.968e-05	3.71
FALSE	High	[K].GTPLTLVLLGK.[S]	1xiTRAQ4plex [K11]; 1xiTRAQ4plex [N-Term]		0.000215257	0	1	2	12	B8ALV6	B8ALV6 [79-89]	0	1399.91	0	95.6	98	112.4	94.1		High	High	High	High	High	0	6.724e-05	4.43
FALSE	High	[K].EHQIVETLVPGLKDEVMK.[I]	2xiTRAQ4plex [K13; K18]; 1xiTRAQ4plex [N-Term]		6.69358e-05	0	1	2	2	A2XN63	A2XN63 [74-91]	1	2497.41	0	101.9	96.2	96.8	105.1		High	High	High	High	High	0	2.048e-05	3.26
FALSE	High	[K].EKEDAVAAAAPDEGAK.[E]	2xiTRAQ4plex [K2; K16]; 1xiTRAQ4plex [N-Term]		0.000225825	0	1	3	1	Q9FVZ7	Q9FVZ7 [215-230]	1	2004.06	0	109.1	92.1	113	85.9		High	High	High	High	High	0	7.06e-05	3.14
FALSE	High	[K].RCESACPTDFLSVR.[V]	2xCarbamidomethyl [C2; C6]; 1xiTRAQ4plex [N-Term]		6.97461e-05	0	1	1	3	I1Q6F0	I1Q6F0 [53-66]	1	1841.88	0	105.9	98.5	89.8	105.8		High	High	High	High	High	0	2.134e-05	5.5
FALSE	High	[R].RAPPAAAAPEER.[K]	1xiTRAQ4plex [N-Term]		0.000201796	0	1	2	1	B8BDJ6	B8BDJ6 [71-82]	1	1379.75	0	86.9	90.3	104.9	117.8		High	High	High	High	High	0	6.283e-05	4.42
FALSE	High	[K].GTNFEIEASPEASVAEVK.[R]	1xiTRAQ4plex [K18]; 1xiTRAQ4plex [N-Term]		2.09073e-05	0	1	3	1	A2YBG8	A2YBG8 [10-27]	0	2166.12	0	106.1	97.6	83.2	113		High	High	High	High	High	0	6.299e-06	4.76
FALSE	High	[R].RAPAGSASVFQQPEPGFTPGGGGGGK.[G]	1xiTRAQ4plex [K26]; 1xiTRAQ4plex [N-Term]		1.5233e-05	0	1	3	2	B8AGY7	B8AGY7 [150-175]	1	2702.39	0	94.3	99.4	110.9	95.5		High	High	High	High	High	0	2.234e-05	5.05
FALSE	High	[K].EKGEDASIEAAVMAVSR.[C]	1xiTRAQ4plex [K2]; 1xiTRAQ4plex [N-Term]		1.84429e-05	0	1	1	4	A2YM59	A2YM59 [131-147]	1	2051.07	0	112.2	106.6	88.1	93.2		High	High	High	High	High	0	5.535e-06	4.76
FALSE	High	[K].EKGIFTNVTSPTAK.[A]	2xiTRAQ4plex [K2; K14]; 1xiTRAQ4plex [N-Term]		5.59252e-05	0	1	2	2	I1PJL5	I1PJL5 [304-317]	1	1925.11	0	91.3	100.1	92.8	115.7		High	High	High	High	High	0	2.337e-05	4.93
FALSE	High	[R].RAPAAAASGADSTDWVATSLTR.[R]	1xiTRAQ4plex [N-Term]		1.37198e-05	0	1	1	1	Q53RK7	Q53RK7 [62-83]	1	2319.18	0	104.1	103.4	93.9	98.6		High	High	High	High	High	0	4.103e-06	4.64
FALSE	High	[K].EKGVSLLLPSDVIIADK.[F]	2xiTRAQ4plex [K2; K17]; 1xiTRAQ4plex [N-Term]		1.25052e-05	0	1	5	9	A0A0P0WP33	A0A0P0WP33 [338-354]	1	2229.34	0	120.6	107	99	73.5		High	High	High	High	High	0	3.734e-06	5.33
FALSE	High	[R].LFGVHESQIDDVMR.[E]	1xiTRAQ4plex [N-Term]		2.54583e-05	0	1	1	10	Q0IWS0	Q0IWS0 [243-256]	0	1789.9	0	101.5	107	110	81.5		High	High	High	High	High	0	1.731e-05	4.45
FALSE	High	[K].EKLEAAGCTLSLVPK.[R]	1xCarbamidomethyl [C8]; 2xiTRAQ4plex [K2; K15]; 1xiTRAQ4plex [N-Term]		5.69245e-05	0	1	1	3	A2XE09	A2XE09 [214-228]	1	2048.18	0	101.9	112.2	95.2	90.7		High	High	High	High	High	0	1.737e-05	4.67
FALSE	High	[K].EKIPVILEPKPDES.[-]	2xiTRAQ4plex [K2; K10]; 1xiTRAQ4plex [N-Term]		0.000246897	0	1	3	4	B8AWT0	B8AWT0 [424-437]	1	2026.18	0	106.7	97.5	99	96.8		High	High	High	High	High	0	7.708e-05	3.3
FALSE	High	[R].EKMVEAASDK.[F]	2xiTRAQ4plex [K2; K10]; 1xiTRAQ4plex [N-Term]		0.00020289	0	1	3	1	B8B7P6	B8B7P6 [153-162]	1	1539.84	0	100.5	93.2	94.2	112.1		High	High	High	High	High	0	6.328e-05	3.25
FALSE	High	[K].QVVLVGSMGGTDVNHPLNK.[L]	1xOxidation [M8]; 1xiTRAQ4plex [K19]; 1xiTRAQ4plex [N-Term]		0.000117307	0	1	4	2	A0A0P0WH35	A0A0P0WH35 [188-206]	0	2269.22	0	98.6	111.1	85.9	104.4		High	High	High	High	High	0	3.63e-05	4.23
FALSE	High	[K].QVVLVGSMGGTDVNHPLNK.[L]	1xiTRAQ4plex [K19]; 1xiTRAQ4plex [N-Term]		9.27182e-06	0	1	4	4	A0A0P0WH35	A0A0P0WH35 [188-206]	0	2253.23	0	95.7	104.8	94.1	105.4		High	High	High	High	High	0	5.182e-05	4.51
FALSE	High	[R].GTNAFELAFR.[R]	1xiTRAQ4plex [N-Term]		0.000286872	0	2	4	3	A0A0P0YB77; A2ZLC1	A0A0P0YB77 [354-363]; A2ZLC1 [354-363]	0	1269.67	0	106.1	101.3	88.6	104	Shared	High	High	High	High	High	0	9.293e-05	3.89
FALSE	High	[K].EKPSIGTVTAVGPGPLVEDGSR.[K]	1xiTRAQ4plex [K2]; 1xiTRAQ4plex [N-Term]		6.86758e-07	0	2	2	6	A2Z1N0; Q69QD5	A2Z1N0 [183-204]; Q69QD5 [183-204]	0	2454.34	0	95.7	101.7	90.7	112	Shared	High	High	High	High	High	0	1.973e-07	7.13
FALSE	High	[K].EKPSIGTVVAVGPGPLDDEGK.[R]	2xiTRAQ4plex [K2; K21]; 1xiTRAQ4plex [N-Term]		3.69382e-05	0	1	2	8	I1Q0A7	I1Q0A7 [189-209]	0	2497.39	0	95.6	95.4	92.1	116.8		High	High	High	High	High	0	1.121e-05	4.04
FALSE	High	[K].REDGGWFGGGGGEEPR.[Q]	1xiTRAQ4plex [N-Term]		0.000318658	0	1	2	2	B8ANU6	B8ANU6 [217-232]	1	1806.83	0	98.6	88	111.2	102.1		High	High	High	High	High	0.000127	0.0006828	3.88
FALSE	High	[R].EGQSIGVIADGVDK.[N]	1xiTRAQ4plex [K14]; 1xiTRAQ4plex [N-Term]		4.64274e-06	0	1	3	5	I1PYT7	I1PYT7 [120-133]	0	1675.91	0	101.8	98.8	104.7	94.7		High	High	High	High	High	0	1.369e-06	5.41
FALSE	High	[K].EHLIAGWAPK.[V]	1xiTRAQ4plex [K10]; 1xiTRAQ4plex [N-Term]		0.000276307	0	1	3	4	I1PRX3	I1PRX3 [201-210]	0	1409.81	0	112.5	92.8	103.9	90.8		High	High	High	High	High	0	8.651e-05	3.6
FALSE	High	[R].EHGDSPLQLGPK.[V]	1xiTRAQ4plex [K12]; 1xiTRAQ4plex [N-Term]		3.80521e-05	0	1	2	6	I1R7V2	I1R7V2 [292-303]	0	1565.85	0	106.8	95.5	123.5	74.3		High	High	High	High	High	0	1.155e-05	4.14
FALSE	High	[R].EGQSIGVIPDGIDK.[N]	1xiTRAQ4plex [K14]; 1xiTRAQ4plex [N-Term]		2.81742e-05	0	1	4	9	I1NWC3	I1NWC3 [124-137]	0	1715.94	0	95.6	92.4	108.8	103.2		High	High	High	High	High	0	5.873e-05	4.16
FALSE	High	[K].LFAIGPLNPLLNTGSSEQGR.[R]	1xiTRAQ4plex [N-Term]		0.000222257	0	1	1	1	A2XWH5	A2XWH5 [236-255]	0	2228.22	0	102.7	91.9	111.6	93.7		High	High	High	High	High	0	6.94e-05	3.11
FALSE	High	[K].RGTLGGTCLNVGCIPSK.[AV]	2xCarbamidomethyl [C8; C13]; 1xiTRAQ4plex [K17]; 1xiTRAQ4plex [N-Term]		6.14603e-05	0	1	5	1	I1PSP2	I1PSP2 [72-88]	1	2078.11	0	102.5	97.7	99.5	100.3		High	High	High	High	High	0	1.877e-05	3.52
FALSE	High	[K].EGSEIVQEGPR.[C]	1xiTRAQ4plex [N-Term]		6.27406e-05	0	1	4	1	Q7F1E4	Q7F1E4 [177-187]	0	1344.69	0	101	111.3	97.4	90.2		High	High	High	High	High	0	1.922e-05	3.69
FALSE	High	[K].LFAQCGAVK.[D]	1xCarbamidomethyl [C5]; 1xiTRAQ4plex [K9]; 1xiTRAQ4plex [N-Term]		0.000214107	0	1	3	1	Q7F9Y6	Q7F9Y6 [99-107]	0	1281.72	0	105.3	118.7	99.1	76.9		High	High	High	High	High	0	6.678e-05	3.07
FALSE	High	[R].RGQVNSFGDKPGGLK.[V]	2xiTRAQ4plex [K10; K15]; 1xiTRAQ4plex [N-Term]		0.00020399	0	1	3	1	A2XVY3	A2XVY3 [703-717]	1	1992.14	0	104.8	94.5	116.8	83.9		High	High	High	High	High	0	6.364e-05	4.2
FALSE	High	[K].LFATIDGLDHAAK.[I]	1xiTRAQ4plex [K13]; 1xiTRAQ4plex [N-Term]		1.54649e-06	0	1	2	27	P83646	P83646 [179-191]	0	1659.93	0	96.3	110.6	77.1	116.1		High	High	High	High	High	0	4.486e-07	5.39
FALSE	High	[K].GTSQVEGVVTLTQDDQGPTTVNVR.[V]	1xiTRAQ4plex [N-Term]		9.36933e-08	0	1	3	25	I1QKG1	I1QKG1 [68-91]	0	2645.35	0	111.5	93.8	100.2	94.5		High	High	High	High	High	0	2.621e-08	7.2
FALSE	High	[R].RGGEGSPGAAAGK.[D]	1xiTRAQ4plex [K13]; 1xiTRAQ4plex [N-Term]		0.000245618	0	1	4	1	A2YFJ3	A2YFJ3 [42-54]	1	1402.76	0	88.4	99.5	108.5	103.6		High	High	High	High	High	0	7.678e-05	4.06
FALSE	High	[R].GTSGQLGHGEIVDR.[N]	1xiTRAQ4plex [N-Term]		0.000244343	0	1	4	2	A2XTP3	A2XTP3 [364-377]	0	1569.81	0	112.7	101.1	95.9	90.2		High	High	High	High	High	0	7.633e-05	3.29
FALSE	High	[R].RGEEVVKAEEAAAK.[Y]	2xiTRAQ4plex [K7; K14]; 1xiTRAQ4plex [N-Term]		0.000139175	0	1	1	4	A2Z942	A2Z942 [144-157]	2	1919.09	0	113.9	93.2	103	89.9		High	High	High	High	High	9.638e-05	0.0001824	4.54
FALSE	High	[K].EGVIQHSTINNLAIGR.[S]	1xiTRAQ4plex [N-Term]		7.42962e-06	0	1	5	9	B8AJ36	B8AJ36 [200-215]	0	1866.03	0	98.1	110.3	93.9	97.6		High	High	High	High	High	0	4.688e-06	5.56
FALSE	High	[K].RGEEVLKAEEMAAK.[Y]	1xOxidation [M11]; 2xiTRAQ4plex [K7; K14]; 1xiTRAQ4plex [N-Term]		0.000247539	0	1	3	1	Q7XMK5	Q7XMK5 [176-189]	2	2009.11	0	118.8	94.3	113.8	73.1		High	High	High	High	High	0	7.743e-05	4.79
FALSE	High	[K].RGEEVLKAEEMAAK.[Y]	2xiTRAQ4plex [K7; K14]; 1xiTRAQ4plex [N-Term]		0.000116636	0	1	3	4	Q7XMK5	Q7XMK5 [176-189]	2	1993.11	0	116.9	90	112.6	80.4		High	High	High	High	High	0	3.988e-05	5.62
FALSE	High	[K].EGVSKDEAEDAK.[K]	2xiTRAQ4plex [K5; K12]; 1xiTRAQ4plex [N-Term]		0.000157073	0	1	4	3	O22386	O22386 [161-172]	1	1709.89	0	100.9	104.3	78	116.8		High	High	High	High	High	0	4.88e-05	3.26
FALSE	High	[K].EGVSKDEAEDAKK.[Q]	3xiTRAQ4plex [K5; K12; K13]; 1xiTRAQ4plex [N-Term]		1.46093e-06	0	1	4	8	O22386	O22386 [161-173]	2	1982.09	0	105	96.2	80.5	118.2		High	High	High	High	High	0	4.242e-07	4.05
FALSE	High	[R].EHALLAFTLGVK.[Q]	1xiTRAQ4plex [K12]; 1xiTRAQ4plex [N-Term]		0.000167934	0	1	5	1	I1P850	I1P850 [135-146]	0	1586.95	0	116.3	88.2	120.6	74.9		High	High	High	High	High	0	5.227e-05	4
FALSE	High	[R].RFQNDVGEMATEESK.[N]	1xiTRAQ4plex [K15]; 1xiTRAQ4plex [N-Term]		4.6695e-05	0	1	3	2	B8AE40	B8AE40 [225-239]	1	2028.99	0	94.9	108.5	93.2	103.3		High	High	High	High	High	0	1.422e-05	4.39
FALSE	High	[R].RFGGFVADSDVGEQAALLDASLQGTR.[W]	1xiTRAQ4plex [N-Term]		7.22635e-07	0	1	1	2	Q9LD82	Q9LD82 [146-171]	1	2824.43	0	103.2	103.9	95.8	97.1		High	High	High	High	High	0	2.08e-07	5.28
FALSE	High	[R].EHDPSGADVEIFR.[R]	1xiTRAQ4plex [N-Term]		0.000149763	0	1	3	2	I1NZD8	I1NZD8 [113-125]	0	1615.78	0					No Quan Values	High	High	High	High	High	0	4.643e-05	2.97
FALSE	High	[K].EHDVPTAISLVK.[Q]	1xiTRAQ4plex [K12]; 1xiTRAQ4plex [N-Term]		0.000193746	0	1	2	2	B8AXU6	B8AXU6 [196-207]	0	1596.92	0	99.2	98.1	98.2	104.5		High	High	High	High	High	0	6.034e-05	3.93
FALSE	High	[R].RELAGVQPLVEALPPAAR.[T]	1xiTRAQ4plex [N-Term]		2.36993e-05	0	1	1	1	A0A0P0XW86	A0A0P0XW86 [74-91]	1	2031.18	0	108.2	97.3	105.5	89.1		High	High	High	High	High	0	7.139e-06	4.54
FALSE	High	[R].QLAVMSVFLGPDQAATEER.[L]	1xiTRAQ4plex [N-Term]		5.62371e-06	0	1	1	3	I1PPF2	I1PPF2 [272-290]	0	2206.13	0	97.7	102.4	103.1	96.7		High	High	High	High	High	0	9.696e-06	4.37
FALSE	High	[K].QLALQEGLLVGISSGAAAAAAIK.[V]	1xiTRAQ4plex [K23]; 1xiTRAQ4plex [N-Term]		3.96954e-07	0	1	3	7	Q5JNB0	Q5JNB0 [329-351]	0	2440.44	0	111.2	102.8	104.6	81.4		High	High	High	High	High	0	1.133e-07	6.85
FALSE	High	[K].ELPGDGSSSSSAAEFATSR.[I]	1xiTRAQ4plex [N-Term]		0.000254681	0	1	2	1	A2XYG7	A2XYG7 [381-399]	0	1999.93	0	109.2	84.9	114.2	91.7		High	High	High	High	High	0	7.963e-05	3.25
FALSE	High	[R].NTDPARDPDEENSAAPADR.[A]	1xiTRAQ4plex [N-Term]		8.58456e-05	0	1	2	5	I1P3L4	I1P3L4 [50-68]	1	2184.99	0	109.8	100.8	95.8	93.6		High	High	High	High	High	0	3.066e-05	3.88
FALSE	High	[R].EQQALLELEDTAAR.[L]	1xiTRAQ4plex [N-Term]		0.000108239	0	1	1	1	Q6Z4A9	Q6Z4A9 [246-259]	0	1730.9	0					No Quan Values	High	High	High	High	High	0	3.344e-05	2.63
FALSE	High	[R].GSAAGGGGGGGGGVGGGGGGGVGPTR.[R]	1xiTRAQ4plex [N-Term]		4.30392e-07	0	1	3	1	A2XF57	A2XF57 [29-54]	0	1970.95	0	103.1	107.4	102.3	87.1		High	High	High	High	High	0	1.231e-07	4.99
FALSE	High	[R].GRPVPIPGSGMQVTNISHVR.[D]	1xOxidation [M11]; 1xiTRAQ4plex [N-Term]		3.79853e-06	0	1	2	7	I1Q912	I1Q912 [250-269]	0	2262.23	0	100.2	100.4	100	99.4		High	High	High	High	High	0	3.688e-06	5.07
FALSE	High	[R].GRPVPIPGSGMQVTNISHVR.[D]	1xiTRAQ4plex [N-Term]		2.45293e-06	0	1	2	16	I1Q912	I1Q912 [250-269]	0	2246.23	0	99	103.2	100.1	97.7		High	High	High	High	High	0	2.452e-06	6.05
FALSE	High	[R].EQTNAAGEK.[M]	1xiTRAQ4plex [K9]; 1xiTRAQ4plex [N-Term]		0.000219903	0	1	3	34	I1NWC3	I1NWC3 [288-296]	0	1235.65	0	96.2	95.6	105.3	102.9		High	High	High	High	High	9.638e-05	0.0001661	3.55
FALSE	High	[R].EQTNAQGEK.[M]	1xiTRAQ4plex [K9]; 1xiTRAQ4plex [N-Term]		0.000222848	0	1	3	22	I1PYT7	I1PYT7 [284-292]	0	1292.67	0	94.6	97.1	105.9	102.4		High	High	High	High	High	9.638e-05	0.0002137	3.01
FALSE	High	[R].LGANVGSAQGPTGLGK.[Y]	1xiTRAQ4plex [K16]; 1xiTRAQ4plex [N-Term]		8.77965e-07	0	1	2	17	I1QKT5	I1QKT5 [324-339]	0	1714.97	0	91.5	103.3	104.2	101		High	High	High	High	High	0	2.522e-05	5.78
FALSE	High	[R].LGDLLDTMNALK.[N]	1xiTRAQ4plex [K12]; 1xiTRAQ4plex [N-Term]		1.32363e-05	0	1	3	5	Q0J709	Q0J709 [100-111]	0	1591.9	0	106.1	103.6	93.8	96.5		High	High	High	High	High	0	3.958e-06	5.01
FALSE	High	[K].EQVFEMPTGGAAIMR.[E]	1xiTRAQ4plex [N-Term]		1.35973e-05	0	1	1	14	Q84PB4	Q84PB4 [102-116]	0	1780.88	0	93	111.4	83.2	112.4		High	High	High	High	High	0	4.917e-05	4.22
FALSE	High	[K].EQVFEMPTGGAAIMR.[E]	1xOxidation [M]; 1xiTRAQ4plex [N-Term]		9.01995e-05	0	1	1	26	Q84PB4	Q84PB4 [102-116]	0	1796.88	0	95.1	114.8	81.1	109		High	High	High	High	High	8.061e-05	0.0001178	3.93
FALSE	High	[RK].NRELEVIHSR.[W]	1xiTRAQ4plex [N-Term]		2.69422e-05	0	1	4	22	I1PD66	I1PD66 [92-101]	1	1396.78	0	98.1	99.5	92.2	110.1		High	High	High	High	High	0	1e-05	5.05
FALSE	High	[K].NQVAMNPINTVFDAK.[R]	1xOxidation [M5]; 1xiTRAQ4plex [K15]; 1xiTRAQ4plex [N-Term]		4.24696e-05	0	3	10	3	I1R2A1; I1PA01; I1PGU1	I1R2A1 [60-74]; I1PA01 [60-74]; I1PGU1 [61-75]	0	1966.03	0	96.3	96.1	102.7	105	Shared	High	High	High	High	High	0	1.864e-05	3.53
FALSE	High	[K].NQVAMNPINTVFDAK.[R]	1xiTRAQ4plex [K15]; 1xiTRAQ4plex [N-Term]		5.82841e-05	0	3	10	2	I1R2A1; I1PA01; I1PGU1	I1R2A1 [60-74]; I1PA01 [60-74]; I1PGU1 [61-75]	0	1950.04	0	102.6	83.7	123.6	90.1	Shared	High	High	High	High	High	0	1.782e-05	4.2
FALSE	High	[R].NQQVDLVKPGTTVIFR.[N]	1xiTRAQ4plex [K8]; 1xiTRAQ4plex [N-Term]		0.000265336	0	1	2	1	I1PYQ3	I1PYQ3 [99-114]	0	2103.22	0	100.5	100.8	104.4	94.3		High	High	High	High	High	0	8.305e-05	3.24
FALSE	High	[K].NQPDPPPAEGLHVQR.[W]	1xiTRAQ4plex [N-Term]		3.46169e-06	0	1	1	2	Q9LD82	Q9LD82 [121-135]	0	1798.93	0	98	100.4	91.8	109.8		High	High	High	High	High	0	1.016e-06	4.57
FALSE	High	[K].EREFPGQVLR.[Y]	1xiTRAQ4plex [N-Term]		0.000150607	0	1	2	14	Q8GTK4	Q8GTK4 [107-116]	1	1374.76	0	99.2	95.2	92.6	113		High	High	High	High	High	0	6.72e-05	5.07
FALSE	High	[R].IGDTVQVIAGR.[E]	1xiTRAQ4plex [N-Term]		0.000104861	0	1	1	2	B8B1V3	B8B1V3 [78-88]	0	1272.74	0	93.9	109.6	88	108.6		High	High	High	High	High	0	3.239e-05	3.41
FALSE	High	[K].NQGNPDLIGMGALER.[S]	1xiTRAQ4plex [N-Term]		6.71328e-05	0	1	1	4	I1QVL0	I1QVL0 [82-96]	0	1728.88	0	104.8	84.1	119	92		High	High	High	High	High	0	2.057e-05	3.78
FALSE	High	[R].NQDVSLTELPATVSAVK.[N]	1xiTRAQ4plex [K17]; 1xiTRAQ4plex [N-Term]		2.84272e-05	0	1	1	3	A2X5F8	A2X5F8 [69-85]	0	2060.15	0	102.4	99.9	98.3	99.3		High	High	High	High	High	8.061e-05	0.0001097	4.65
FALSE	High	[R].NQDTGLAELPATVAALK.[N]	1xiTRAQ4plex [K17]; 1xiTRAQ4plex [N-Term]		2.57638e-05	0	1	2	2	Q7XLG4	Q7XLG4 [75-91]	0	2000.13	0	106.5	90.7	108.4	94.4		High	High	High	High	High	0	7.78e-06	3.34
FALSE	High	[R].NTDQLEGSLR.[E]	1xiTRAQ4plex [N-Term]		0.000265336	0	1	2	1	A2Y2C4	A2Y2C4 [34-43]	0	1276.66	0	101.2	101.2	101.9	95.7		High	High	High	High	High	0	8.307e-05	3.19
FALSE	High	[R].ERPPELLEEIK.[G]	1xiTRAQ4plex [K11]; 1xiTRAQ4plex [N-Term]		6.67393e-05	0	1	3	4	A2Z469	A2Z469 [209-219]	0	1640.95	0	101.4	98.6	105.8	94.2		High	High	High	High	High	0	2.045e-05	4.79
FALSE	High	[K].NTLLIMTSNVGSSVIEK.[G]	1xiTRAQ4plex [K17]; 1xiTRAQ4plex [N-Term]		0.000106691	0	2	6	2	I1P698; B8BNQ4	I1P698 [763-779]; B8BNQ4 [1239-1255]	0	2094.17	0	108	100.1	110.6	81.2	Shared	High	High	High	High	High	9.638e-05	0.0003134	3.24
FALSE	High	[K].EQIDVAVATK.[F]	1xiTRAQ4plex [K10]; 1xiTRAQ4plex [N-Term]		0.000219318	0	1	2	3	Q8H4J8	Q8H4J8 [135-144]	0	1361.79	0	109	107.3	90.1	93.5		High	High	High	High	High	8.061e-05	0.0001042	3.54
FALSE	High	[R].GSASVGQSTLTR.[F]	1xiTRAQ4plex [N-Term]		9.21649e-06	0	1	3	33	I1PI01	I1PI01 [188-199]	0	1307.7	0	103.2	88.2	92.4	116.2		High	High	High	High	High	0	1.219e-05	3.76
FALSE	High	[K].ENVAAAQAAFLAR.[C]	1xiTRAQ4plex [N-Term]		1.08977e-05	0	1	2	15	I1Q3J5	I1Q3J5 [343-355]	0	1475.81	0	97.7	98.9	94.6	108.7		High	High	High	High	High	0	1.123e-05	5.35
FALSE	High	[K].ENVTSEALEAAR.[I]	1xiTRAQ4plex [N-Term]		6.42356e-05	0	1	2	2	B8AYH0	B8AYH0 [58-69]	0	1433.74	0	97.5	88.5	110.4	103.5		High	High	High	High	High	9.638e-05	0.0001996	3.79
FALSE	High	[K].EPAAAKPPPIGPK.[R]	2xiTRAQ4plex [K6; K13]; 1xiTRAQ4plex [N-Term]		3.78267e-05	0	1	2	32	A2YKQ6	A2YKQ6 [76-88]	0	1705.04	0	90.6	117.9	79.3	112.2		High	High	High	High	High	0	1.577e-05	4.2
FALSE	High	[R].EPELGGSGGGGGGAGDGSGSGGGGDSEKPR.[G]	1xiTRAQ4plex [K28]; 1xiTRAQ4plex [N-Term]		1.14619e-06	0	1	1	1	A2XYD6	A2XYD6 [56-85]	0	2790.28	0	100.4	97.6	118.7	83.3		High	High	High	High	High	0	3.32e-07	3.38
FALSE	High	[R].EPGPLPGINTK.[I]	1xiTRAQ4plex [K11]; 1xiTRAQ4plex [N-Term]		0.000305818	0	2	6	12	B8AZP2; A2X3G6	B8AZP2 [571-581]; A2X3G6 [345-355]	0	1410.82	0	91.2	106.2	91.8	110.7	Shared	High	High	High	High	High	9.638e-05	0.0001424	4.07
FALSE	High	[K].GSAITGPIGK.[E]	1xiTRAQ4plex [K10]; 1xiTRAQ4plex [N-Term]		0.000226424	0	1	5	3	A0A0P0VRI0	A0A0P0VRI0 [126-135]	0	1188.72	0	96.6	94	98.3	111.1		High	High	High	High	High	0	7.063e-05	3.5
FALSE	High	[R].EPKEENVTLGPTVR.[E]	1xiTRAQ4plex [K3]; 1xiTRAQ4plex [N-Term]		0.000248826	0	1	3	4	I1PL30	I1PL30 [9-22]	1	1857.03	0	94.3	99.1	98.7	107.9		High	High	High	High	High	0	7.778e-05	3.67
FALSE	High	[R].NVIHGSDSVENAR.[K]	1xiTRAQ4plex [N-Term]		0.000144789	0	1	1	5	I1QW04	I1QW04 [114-126]	0	1541.78	0	105.9	99.8	99.1	95.2		High	High	High	High	High	0	4.49e-05	3.81
FALSE	High	[R].IGAINVVCSTPEVANR.[V]	1xCarbamidomethyl [C8]; 1xiTRAQ4plex [N-Term]		1.4392e-05	0	1	1	4	Q6KAJ2	Q6KAJ2 [312-327]	0	1843.98	0	94.6	102.7	94.9	107.8		High	High	High	High	High	0	1.244e-05	4.7
FALSE	High	[K].NVIAEADAGGSPALIAR.[G]	1xiTRAQ4plex [N-Term]		3.74911e-05	0	1	3	4	A2YQJ6	A2YQJ6 [220-236]	0	1768.97	0	107.3	104.1	98.3	90.2		High	High	High	High	High	0	1.136e-05	3.87
FALSE	High	[K].NVGIVLMGDGLMIQEGSFVK.[A]	2xOxidation [M7; M12]; 1xiTRAQ4plex [K20]; 1xiTRAQ4plex [N-Term]		8.57768e-06	0	1	1	12	P0C2Z5	P0C2Z5 [71-90]	0	2427.29	0	102.3	105.7	90.2	101.7		High	High	High	High	High	0	2.55e-06	5.76
FALSE	High	[K].NVGIVLMGDGLMIQEGSFVK.[A]	1xOxidation [M]; 1xiTRAQ4plex [K20]; 1xiTRAQ4plex [N-Term]		3.25064e-06	0	1	1	39	P0C2Z5	P0C2Z5 [71-90]	0	2411.29	0	99.8	102.4	95.5	102.4		High	High	High	High	High	0	1.697e-06	5.34
FALSE	High	[K].NVGIVLMGDGLMIQEGSFVK.[A]	1xiTRAQ4plex [K20]; 1xiTRAQ4plex [N-Term]		3.71971e-06	0	1	1	11	P0C2Z5	P0C2Z5 [71-90]	0	2395.3	0	100.6	99.5	103.1	96.9		High	High	High	High	High	0	1.773e-06	5.76
FALSE	High	[R].NVAQADASLK.[A]	1xiTRAQ4plex [K10]; 1xiTRAQ4plex [N-Term]		0.000284028	0	1	2	2	A0A0P0WZL3	A0A0P0WZL3 [205-214]	0	1304.74	0	93.1	93.8	110.9	102.1		High	High	High	High	High	0	8.899e-05	2.38
FALSE	High	[K].NTVPGDVSAMVPGGIR.[M]	1xOxidation [M10]; 1xiTRAQ4plex [N-Term]		8.36227e-05	0	1	3	7	B8AJX7	B8AJX7 [411-426]	0	1729.9	0	94.9	100.4	96.3	108.4		High	High	High	High	High	0	2.572e-05	4.01
FALSE	High	[K].NTVPGDVSAMVPGGIR.[M]	1xiTRAQ4plex [N-Term]		3.8507e-05	0	1	3	11	B8AJX7	B8AJX7 [411-426]	0	1713.91	0	95.3	101.4	110.2	93.2		High	High	High	High	High	9.638e-05	0.0001257	4.47
FALSE	High	[R].NTVLSGSTFDDAK.[M]	1xiTRAQ4plex [K13]; 1xiTRAQ4plex [N-Term]		5.01328e-05	0	1	1	6	A2Z925	A2Z925 [188-200]	0	1642.85	0	107.4	101.9	82.7	108.1		High	High	High	High	High	8.061e-05	0.0001111	3.94
FALSE	High	[R].EQFPGANDFGSEVIPGATNIGMR.[V]	1xiTRAQ4plex [N-Term]		5.07924e-06	0	1	1	2	A2YU91	A2YU91 [309-331]	0	2551.24	0	101.1	97.5	118.6	82.9		High	High	High	High	High	0	1.498e-06	4.27
FALSE	High	[K].EQGLDLEEFFQSTAGK.[F]	1xiTRAQ4plex [K16]; 1xiTRAQ4plex [N-Term]		0.00012457	0	1	3	1	I1NXV0	I1NXV0 [195-210]	0	2087.05	0	83.8	104.9	97	114.3		High	High	High	High	High	0	3.856e-05	3.55
FALSE	High	[R].EQGTCESCWAFSAVGAVEGANAIATGK.[L]	2xCarbamidomethyl [C5; C8]; 1xiTRAQ4plex [K27]; 1xiTRAQ4plex [N-Term]		0.000120715	0	1	3	1	A2Z445	A2Z445 [133-159]	0	3059.44	0					No Quan Values	High	Not Found	High	High	High	0	3.732e-05	2.54
FALSE	High	[K].NTLSIPDHFDDAR.[V]	1xiTRAQ4plex [N-Term]		0.000106078	0	1	2	2	B8BDJ3	B8BDJ3 [312-324]	0	1644.81	0	96.1	97.3	109.3	97.3		High	High	High	High	High	0	3.275e-05	3.43
FALSE	High	[K].NVQAALASLGLADIIK.[V]	1xiTRAQ4plex [K16]; 1xiTRAQ4plex [N-Term]		2.91998e-05	0	1	2	3	A2YM90	A2YM90 [141-156]	0	1885.14	0	95.9	90	104.2	109.9		High	High	High	High	High	0	8.836e-06	3.52
FALSE	High	[K].NPTQVSLNWLTCQGNVVPIPGAK.[N]	1xCarbamidomethyl [C12]; 1xiTRAQ4plex [K23]; 1xiTRAQ4plex [N-Term]		0.000216411	0	1	2	2	Q8H4J8	Q8H4J8 [313-335]	0	2781.5	0	114	92.3	105.1	88.6		High	High	High	High	High	8.061e-05	0.0001213	3.13
FALSE	High	[K].ESALGNIPTIAFCDTDSPMR.[Y]	1xCarbamidomethyl [C13]; 1xiTRAQ4plex [N-Term]		4.58724e-05	0	1	7	2	A2XHR6	A2XHR6 [142-161]	0	2339.11	0	94.6	98.6	113.3	93.5		High	High	High	High	High	0	1.397e-05	4.08
FALSE	High	[R].ESTNLDAATR.[L]	1xiTRAQ4plex [N-Term]		0.000268731	0	1	2	1	Q6YYV0	Q6YYV0 [175-184]	0	1221.62	0	104.7	119.4	88.3	87.6		High	High	High	High	High	0	8.404e-05	3.49
FALSE	High	[K].ESTTIVGDGSTQEEVTK.[R]	1xiTRAQ4plex [K17]; 1xiTRAQ4plex [N-Term]		2.38412e-05	0	1	4	4	I1PYX1	I1PYX1 [383-399]	0	2069.05	0	99.7	99.8	107.5	93		High	High	High	High	High	0	7.196e-06	4.12
FALSE	High	[K].ESTTIVGDGSTQEEVTKR.[V]	1xiTRAQ4plex [K17]; 1xiTRAQ4plex [N-Term]		1.6079e-06	0	1	4	3	I1PYX1	I1PYX1 [383-400]	1	2225.15	0	97.3	97.8	103.1	101.8		High	High	High	High	High	0	2.142e-06	5.78
FALSE	High	[K].LGGAFAPKPSSGPHK.[SA]	2xiTRAQ4plex [K8; K15]; 1xiTRAQ4plex [N-Term]		3.78267e-05	0	2	7	3	P49398; I1NN05	P49398 [23-37]; I1NN05 [23-37]	0	1883.09	0	93.8	101.5	106.3	98.5	Shared	High	High	High	High	High	0	1.147e-05	4.82
FALSE	High	[K].NLQDIIAILGMDELSEDDKLTVAR.[A]	1xOxidation [M11]; 1xiTRAQ4plex [K19]; 1xiTRAQ4plex [N-Term]		1.23196e-05	0	2	7	1	Q0JKB4; Q01859	Q0JKB4 [461-484]; Q01859 [456-479]	1	2976.58	0	100.6	89.5	96.5	113.5	Shared	High	High	High	High	High	0	3.675e-06	5.33
FALSE	High	[K].ESVNSFQGVLDGK.[Y]	1xiTRAQ4plex [K13]; 1xiTRAQ4plex [N-Term]		0.000147672	0	1	3	5	Q01859	Q01859 [509-521]	0	1667.88	0	101.5	94.1	107.8	96.6		High	High	High	High	High	0	4.577e-05	4.46
FALSE	High	[K].NLQDIIAILGMDELSEDDKLTVAR.[A]	1xiTRAQ4plex [K19]; 1xiTRAQ4plex [N-Term]		0.000299168	0	2	7	2	Q0JKB4; Q01859	Q0JKB4 [461-484]; Q01859 [456-479]	1	2960.59	0	100.1	88.2	123.6	88.1	Shared	High	High	High	High	High	0	9.379e-05	3.21
FALSE	High	[K].ESVQSFQGVLDGK.[Y]	1xiTRAQ4plex [K13]; 1xiTRAQ4plex [N-Term]		0.000294789	0	1	3	5	Q0JKB4	Q0JKB4 [514-526]	0	1681.9	0	97.5	102.2	100.3	100		High	High	High	High	High	0	9.229e-05	3.65
FALSE	High	[R].NLPGVDVANVER.[L]	1xiTRAQ4plex [N-Term]		0.000250767	0	2	5	4	A2YIS2; A2XMW9	A2YIS2 [228-239]; A2XMW9 [227-238]	0	1426.78	0	97	99.5	102.1	101.3	Shared	High	High	High	High	High	0	7.846e-05	3.41
FALSE	High	[R].NLNSLAVDGR.[L]	1xiTRAQ4plex [N-Term]		0.000320193	0	1	3	1	B8AEF1	B8AEF1 [227-236]	0	1202.66	0	95.2	100.4	105.2	99.2		High	High	High	High	High	0	0.0001004	2.36
FALSE	High	[R].ETDSDITVAALPMDEK.[R]	1xiTRAQ4plex [K16]; 1xiTRAQ4plex [N-Term]		5.04302e-05	0	1	1	3	A2YU91	A2YU91 [224-239]	0	2023.01	0	73.3	99.6	115.4	111.7		High	High	High	High	High	0	1.539e-05	4.37
FALSE	High	[K].ETDVETKPAEEAK.[E]	2xiTRAQ4plex [K7; K13]; 1xiTRAQ4plex [N-Term]		4.07417e-05	0	1	3	6	I1R7Y8	I1R7Y8 [157-169]	0	1879	0	96.4	102.6	93.2	107.8		High	High	High	High	High	8.061e-05	0.0001131	3.78
FALSE	High	[K].NILVIGPVPGKK.[Y]	2xiTRAQ4plex [K11; K12]; 1xiTRAQ4plex [N-Term]		6.61533e-05	0	1	3	9	I1PHZ3	I1PHZ3 [146-157]	1	1667.09	0	101.7	98.6	99.9	99.8		High	High	High	High	High	0	3.66e-05	4.3
FALSE	High	[K].NILVIGPVPGK.[K]	1xiTRAQ4plex [K11]; 1xiTRAQ4plex [N-Term]		0.000201796	0	1	3	13	I1PHZ3	I1PHZ3 [146-156]	0	1394.9	0	108.3	98.3	99.3	94.1		High	High	High	High	High	0	6.285e-05	3.42
FALSE	High	[R].ETFNHLASWLEDAR.[Q]	1xiTRAQ4plex [N-Term]		0.000233711	0	1	2	1	I1P2H2	I1P2H2 [92-105]	0	1832.9	0	118.9	88.5	94.1	98.4		High	High	High	High	High	0	7.305e-05	2.41
FALSE	High	[R].NLILGGLAESK.[R]	1xiTRAQ4plex [K11]; 1xiTRAQ4plex [N-Term]		3.2311e-05	0	1	3	6	B8BAB3	B8BAB3 [149-159]	0	1402.85	0	105.1	104.4	89.8	100.7		High	High	High	High	High	0	9.789e-06	4.03
FALSE	High	[K].NIIIATGSDVK.[S]	1xiTRAQ4plex [K11]; 1xiTRAQ4plex [N-Term]		0.000111399	0	2	5	7	A2WPC2; I1PSP2	A2WPC2 [139-149]; I1PSP2 [176-186]	0	1418.85	0	94.5	97.9	109.6	98	Shared	High	High	High	High	High	0	3.56e-05	3.88
FALSE	High	[R].NIIHGSDGPETAK.[A]	1xiTRAQ4plex [K13]; 1xiTRAQ4plex [N-Term]		1.98726e-05	0	1	3	6	I1PYK3	I1PYK3 [200-212]	0	1626.87	0	101.7	115.7	81	101.7		High	High	High	High	High	0	1.157e-05	5.53
FALSE	High	[R].ETHEAIAIAMNR.[I]	1xiTRAQ4plex [N-Term]		0.000180441	0	1	4	1	B8B5I7	B8B5I7 [975-986]	0	1499.78	0					No Quan Values	High	High	High	High	High	0	5.62e-05	3.55
FALSE	High	[R].NIIHFNTLANQAVER.[A]	1xiTRAQ4plex [N-Term]		0.000306563	0	1	2	1	B8B107	B8B107 [543-557]	0	1884.02	0	91.9	99	110.9	98.3		High	High	High	High	High	0	9.607e-05	3.29
FALSE	High	[K].LGGAKPVVNQGGSGIITAGR.[A]	1xiTRAQ4plex [K5]; 1xiTRAQ4plex [N-Term]		4.46543e-06	0	1	4	1	I1NK96	I1NK96 [352-371]	0	2140.24	0	123.4	99.1	113	64.5		High	High	High	High	High	0	1.314e-06	4.35
FALSE	High	[R].NLSQQCLNALAK.[AV]	1xCarbamidomethyl [C6]; 1xiTRAQ4plex [K12]; 1xiTRAQ4plex [N-Term]		1.16043e-05	0	1	5	6	I1PZA0	I1PZA0 [437-448]	0	1647.91	0	94.8	92.6	115.3	97.3		High	High	High	High	High	0	3.461e-06	4.81
FALSE	High	[K].ESAGHVGVEK.[Y]	1xiTRAQ4plex [K10]; 1xiTRAQ4plex [N-Term]		3.65016e-05	0	1	3	10	I1Q912	I1Q912 [204-213]	0	1300.71	0	104.2	103.8	108.3	83.7		High	High	High	High	High	0	2.421e-05	4.07
FALSE	High	[K].NISVIAVCPK.[G]	1xCarbamidomethyl [C8]; 1xiTRAQ4plex [K10]; 1xiTRAQ4plex [N-Term]		0.000179451	0	1	3	2	B8AWV4	B8AWV4 [225-234]	0	1388.82	0	72.2	96.2	73.5	158.2		High	High	High	High	High	0	5.582e-05	3.47
FALSE	High	[K].LGEPPVDGITDTNPEGLTAAFGNWAPAVATR.[L]	1xiTRAQ4plex [N-Term]		1.76348e-05	0	2	3	4	I1QH01; A0A0P0XEB3	I1QH01 [174-204]; A0A0P0XEB3 [142-172]	0	3281.66	0	92.3	105	109.2	93.6	Shared	High	High	High	High	High	0	5.289e-06	4.59
FALSE	High	[K].ESAQDIINLKPLIEK.[K]	2xiTRAQ4plex [K10; K15]; 1xiTRAQ4plex [N-Term]		1.84981e-05	0	1	2	18	P83646	P83646 [122-136]	0	2143.27	0	96	113.1	71.2	119.7		High	High	High	High	High	0	1.708e-05	5.17
FALSE	High	[R].NPSADMLLTEAELNLDLIR.[R]	1xiTRAQ4plex [N-Term]		0.000160622	0	1	3	1	Q0J8G4	Q0J8G4 [123-141]	0	2272.2	0					No Quan Values	High	High	High	High	High	0	4.987e-05	2.69
FALSE	High	[K].ESELTPSNANILDGR.[Y]	1xiTRAQ4plex [N-Term]		0.000154458	0	1	4	6	B8BAB3	B8BAB3 [369-383]	0	1759.89	0	105	107.6	88.1	99.3		High	High	High	High	High	0	4.8e-05	4.29
FALSE	High	[K].NPGEQSHAANAGLDIAVR.[L]	1xiTRAQ4plex [N-Term]		1.35567e-05	0	1	2	5	B8B6B6	B8B6B6 [63-80]	0	1964.01	0	100.4	97.5	109.1	93.1		High	High	High	High	High	0	4.05e-06	5.75
FALSE	High	[K].ESFTILWTEEERR.[L]	1xiTRAQ4plex [N-Term]		7.1403e-05	0	1	3	2	B8BPS3	B8BPS3 [160-172]	1	1839.94	0	99.7	100.8	99.6	99.9		High	High	High	High	High	0	2.189e-05	3.74
FALSE	High	[R].ESGSTMDVVAAQTK.[A]	1xiTRAQ4plex [K14]; 1xiTRAQ4plex [N-Term]		1.13935e-06	0	1	2	7	B8AD93	B8AD93 [136-149]	0	1711.88	0	89.1	106.5	90	114.5		High	High	High	High	High	0	3.3e-07	5.67
FALSE	High	[R].ESGSTMDVVAAQTK.[A]	1xOxidation [M6]; 1xiTRAQ4plex [K14]; 1xiTRAQ4plex [N-Term]		0.000259969	0	1	2	7	B8AD93	B8AD93 [136-149]	0	1727.87	0	98.3	104.3	92.6	104.8		High	High	High	High	High	0	8.14e-05	4.49
FALSE	High	[K].NNPVIIGEPGVGK.[T]	1xiTRAQ4plex [K13]; 1xiTRAQ4plex [N-Term]		0.00030285	0	1	9	2	I1PCF7	I1PCF7 [283-295]	0	1581.92	0	100.8	95.4	98.8	105		High	High	High	High	High	0	9.485e-05	3.69
FALSE	High	[K].NNNVSVDVK.[A]	1xiTRAQ4plex [K9]; 1xiTRAQ4plex [N-Term]		0.00020676	0	1	1	4	Q6L5I5	Q6L5I5 [67-75]	0	1276.71	0	105.4	100.8	94.6	99.1		High	High	High	High	High	0	6.446e-05	3.18
FALSE	High	[K].NNAGFPHNVVFDEDAVPSGVDVSK.[I]	1xiTRAQ4plex [K24]; 1xiTRAQ4plex [N-Term]		1.16593e-07	0	1	1	99	A2Y886	A2Y886 [88-111]	0	2802.39	0	92.7	111.5	88.9	106.9		High	High	High	High	High	0	2.607e-06	7.01
FALSE	High	[R].ESIELPLMNPELFLR.[V]	1xiTRAQ4plex [N-Term]		0.000216411	0	1	6	1	B8B4N6	B8B4N6 [155-169]	0	1945.06	0					No Quan Values	High	High	High	High	High	0	6.756e-05	2.75
FALSE	High	[K].NNAGEIIGTR.[F]	1xiTRAQ4plex [N-Term]		0.000230045	0	1	1	19	I1QBJ9	I1QBJ9 [103-112]	0	1188.65	0	96.6	112.8	86.9	103.7		High	High	High	High	High	8.061e-05	0.0001196	3.98
FALSE	High	[K].ESLGLGDADVLLLSDGNLELTR.[A]	1xiTRAQ4plex [N-Term]		6.25859e-07	0	1	3	8	A2X1X4	A2X1X4 [150-171]	0	2444.3	0	121.1	97	97.4	84.6		High	High	High	High	High	0	1.797e-07	6.57
FALSE	High	[K].NMVDSFNSSLASLITSVNK.[S]	1xOxidation [M2]; 1xiTRAQ4plex [K19]; 1xiTRAQ4plex [N-Term]		2.80903e-05	0	1	2	3	I1Q526	I1Q526 [190-208]	0	2331.21	0	108.5	99.6	83.1	108.7		High	High	High	High	High	0	4.584e-05	4.03
FALSE	High	[R].ESLLAEIAALR.[L]	1xiTRAQ4plex [N-Term]		7.98065e-05	0	1	2	1	Q7XSJ9	Q7XSJ9 [72-82]	0	1329.79	0	111.4	90.3	111.9	86.4		High	High	High	High	High	0	2.452e-05	3.6
FALSE	High	[K].NMVDSFNSSLASLITSVNK.[S]	1xiTRAQ4plex [K19]; 1xiTRAQ4plex [N-Term]		1.69125e-05	0	1	2	7	I1Q526	I1Q526 [190-208]	0	2315.22	0	104	102.9	76.9	116.2		High	High	High	High	High	0	5.076e-06	5.1
FALSE	High	[K].NMITGTSQADCAVLIIDSTTGGFEAGISK.[D]	1xCarbamidomethyl [C11]; 1xiTRAQ4plex [K29]; 1xiTRAQ4plex [N-Term]		0.00017313	0	1	5	1	I1P850	I1P850 [101-129]	0	3245.63	0					No Quan Values	High	High	High	High	High	0	5.391e-05	2.91
FALSE	High	[K].NMITGAAQMDGAILVVSGADGPMPQTK.[E]	1xiTRAQ4plex [K27]; 1xiTRAQ4plex [N-Term]		2.42154e-07	0	1	3	2	B8AEQ9	B8AEQ9 [193-219]	0	2961.51	0	118.6	95.6	122.5	63.3		High	High	High	High	High	0	6.872e-08	5.04
FALSE	High	[K].IGEPELLEAVR.[L]	1xiTRAQ4plex [N-Term]		5.82841e-05	0	1	3	10	Q0J709	Q0J709 [144-154]	0	1369.78	0	102.9	106	90.2	100.9		High	High	High	High	High	9.638e-05	0.0001304	3.54
FALSE	High	[R].ESLQSTEEALTDSR.[S]	1xiTRAQ4plex [N-Term]		5.31263e-06	0	1	4	3	A2WLD9	A2WLD9 [505-518]	0	1709.83	0	110.7	93.1	111.2	85		High	High	High	High	High	0	1.571e-06	3.86
FALSE	High	[K].NMGLLLAEFEK.[I]	1xiTRAQ4plex [K11]; 1xiTRAQ4plex [N-Term]		0.00014643	0	1	2	5	A2X0J1	A2X0J1 [165-175]	0	1552.86	0	101.4	101.2	103.1	94.2		High	High	High	High	High	0	6.642e-05	3.73
FALSE	High	[K].GQTVGVIGAGR.[I]	1xiTRAQ4plex [N-Term]		0.000154026	0	1	3	4	Q6YU90	Q6YU90 [165-175]	0	1158.67	0	92.3	90.7	97.1	120		High	High	High	High	High	0	4.781e-05	3.56
FALSE	High	[R].EGDGGEALAHAPR.[R]	1xiTRAQ4plex [N-Term]		0.000142761	0	1	3	4	I1QUZ5	I1QUZ5 [335-347]	0	1423.7	0	103.8	106.4	84.7	105.1		High	High	High	High	High	0	4.427e-05	4.4
FALSE	High	[R].ENSPLEVVVVNDSGGVR.[N]	1xiTRAQ4plex [N-Term]		8.4756e-06	0	1	2	23	I1P765	I1P765 [105-121]	0	1914	0	106.5	101	108.2	84.2		High	High	High	High	High	0	5.049e-05	5.19
FALSE	High	[R].GSDGAGAAMSEPNR.[N]	1xiTRAQ4plex [N-Term]		6.57653e-05	0	1	3	2	B8BL86	B8BL86 [224-237]	0	1463.67	0	95.7	104.3	97.8	102.2		High	High	High	High	High	0	5.018e-05	3.87
FALSE	High	[K].EISQALLPSTGTK.[S]	1xiTRAQ4plex [K13]; 1xiTRAQ4plex [N-Term]		0.000286159	0	1	1	2	A2X345	A2X345 [336-348]	0	1632.94	0	112.3	108.6	83.9	95.2		High	High	High	High	High	0	8.957e-05	3.97
FALSE	High	[K].QFSAEEISSMVLNK.[M]	1xiTRAQ4plex [K14]; 1xiTRAQ4plex [N-Term]		0.000104861	0	1	2	2	I1PA01	I1PA01 [117-130]	0	1870.98	0	98.3	85.4	126.9	89.4		High	High	High	High	High	0	3.237e-05	3.4
FALSE	High	[K].GSITSIQAVYVPADDLTDPAPATTFAHLDATTVLSR.[G]	1xiTRAQ4plex [Y10]; 1xiTRAQ4plex [N-Term]		0.000154458	0	1	5	1	P12085	P12085 [319-354]	0	4003.09	0					No Quan Values	High	High	High	High	High	0	4.79e-05	2.89
FALSE	High	[K].QFAAEEISAQVLR.[K]	1xiTRAQ4plex [N-Term]		4.72514e-05	0	2	6	6	B8BP25; I1PU83	B8BP25 [168-180]; I1PU83 [157-169]	0	1605.87	0	100.9	102.3	96.7	100.1	Shared	High	High	High	High	High	0	1.437e-05	4.28
FALSE	High	[R].QEQDQAAAESHR.[R]	1xiTRAQ4plex [N-Term]		0.000201796	0	1	2	1	A2XB19	A2XB19 [209-220]	0	1513.71	0	98.1	101.9	104	96		High	High	High	High	High	0	6.29e-05	3.77
FALSE	High	[R].ELTAEVQQSGVTGAAR.[V]	1xiTRAQ4plex [N-Term]		0.000161071	0	1	3	2	A0A0P0XAA0	A0A0P0XAA0 [169-184]	0	1760.93	0	114.9	98.3	102.4	84.4		High	High	High	High	High	0	5.194e-05	3.93
FALSE	High	[K].EITALAPSSMK.[I]	1xiTRAQ4plex [K11]; 1xiTRAQ4plex [N-Term]		0.000144381	0	2	14	2	I1QXY9; A3C6D7	I1QXY9 [318-328]; A3C6D7 [318-328]	0	1435.81	0	113.4	93.9	118.2	74.5	Shared	High	High	High	High	High	0	4.482e-05	3.3
FALSE	High	[K].QEQAGTIDGEMTIVLASISTACK.[Q]	1xCarbamidomethyl [C22]; 1xiTRAQ4plex [K23]; 1xiTRAQ4plex [N-Term]		1.23935e-05	0	1	2	5	O64422	O64422 [80-102]	0	2711.38	0	97	99.4	100.2	103.4		High	High	High	High	High	0	1.045e-05	4.82
FALSE	High	[K].ELTLQEAETIALSILK.[Q]	1xiTRAQ4plex [K16]; 1xiTRAQ4plex [N-Term]		0.000238669	0	1	2	1	Q9LSU1	Q9LSU1 [186-201]	0	2060.21	0	91.1	106.5	83.3	119		High	High	High	High	High	0	7.456e-05	3.76
FALSE	High	[K].GSLSSAGSSAK.[T]	1xiTRAQ4plex [K11]; 1xiTRAQ4plex [N-Term]		0.000119683	0	1	2	1	B8BGG2	B8BGG2 [67-77]	0	1239.68	0	109.6	98.1	101.5	90.8		High	High	High	High	High	0	3.704e-05	2.79
FALSE	High	[R].ELTSLATPGK.[V]	1xiTRAQ4plex [K10]; 1xiTRAQ4plex [N-Term]		0.000284737	0	1	3	4	A2WLL2	A2WLL2 [401-410]	0	1304.77	0	92.8	96.1	107.6	103.4		High	High	High	High	High	0	8.905e-05	3.76
FALSE	High	[K].IFVIEGLHPMFDER.[V]	1xiTRAQ4plex [N-Term]		1.58839e-05	0	1	1	11	Q8GRU9	Q8GRU9 [173-186]	0	1846.96	0	93.9	98	102.4	105.7		High	High	High	High	High	0	4.756e-06	4.18
FALSE	High	[K].GSGITEDFEEASVQSR.[G]	1xiTRAQ4plex [N-Term]		1.98894e-06	0	1	2	5	B8B2X2	B8B2X2 [307-322]	0	1855.88	0	96.6	110.2	91.1	102.1		High	High	High	High	High	0	5.791e-07	4.76
FALSE	High	[R].QEGATQDPAISVSSAR.[T]	1xiTRAQ4plex [N-Term]		0.000158396	0	1	2	1	I1NQG6	I1NQG6 [52-67]	0	1760.89	0	90.6	98.5	99.3	111.6		High	High	High	High	High	0	4.913e-05	3.61
FALSE	High	[R].ELVADEATTGDVR.[V]	1xiTRAQ4plex [N-Term]		0.000175054	0	1	3	3	B8BGQ8	B8BGQ8 [161-173]	0	1519.77	0	97.9	97.4	104.6	100.1		High	High	High	High	High	9.638e-05	0.000295	3.01
FALSE	High	[K].IFVIEGLHPMFDER.[V]	1xOxidation [M10]; 1xiTRAQ4plex [N-Term]		6.29256e-05	0	1	1	13	Q8GRU9	Q8GRU9 [173-186]	0	1862.96	0	94.8	106.5	90.7	108		High	High	High	High	High	0	1.927e-05	3.67
FALSE	High	[R].GSGGGGGGGEFASDDGGGAR.[A]	1xiTRAQ4plex [N-Term]		0.000152308	0	1	2	1	I1PLY6	I1PLY6 [70-89]	0	1768.76	0	93.4	89	101.6	116		High	High	High	High	High	0	4.728e-05	2.81
FALSE	High	[K].QDVLLFIDNIFR.[F]	1xiTRAQ4plex [N-Term]		0.000317128	0	1	5	5	P12085	P12085 [266-277]	0	1636.92	0	97.2	84	85.3	133.5		High	High	High	High	High	9.638e-05	0.0003551	2.55
FALSE	High	[R].GSGFVAVEIPFTPR.[A]	1xiTRAQ4plex [N-Term]		0.000151031	0	1	3	3	I1P698	I1P698 [156-169]	0	1620.89	0	96.3	108.6	93.1	102		High	High	High	High	High	9.638e-05	0.0001848	4.01
FALSE	High	[K].QDITITGASTLPKDEVEK.[M]	2xiTRAQ4plex [K13; K18]; 1xiTRAQ4plex [N-Term]		9.44893e-05	0	1	3	1	I1PU83	I1PU83 [540-557]	1	2377.32	0	81	102.4	102	114.6		High	High	High	High	High	0	2.906e-05	2.55
FALSE	High	[R].QDLSQDDNK.[G]	1xiTRAQ4plex [K9]; 1xiTRAQ4plex [N-Term]		0.000292616	0	1	1	2	I1PFQ5	I1PFQ5 [339-347]	0	1350.67	0	105.2	102.1	115.3	77.3		High	High	High	High	High	0	9.162e-05	2.96
FALSE	High	[R].QGDCALEHSDSGGK.[Y]	1xCarbamidomethyl [C4]; 1xiTRAQ4plex [K14]; 1xiTRAQ4plex [N-Term]		0.000268731	0	1	2	1	Q6YT69	Q6YT69 [62-75]	0	1748.81	0	39	93.3	71.3	196.3		High	High	High	High	High	0	8.4e-05	3.84
FALSE	High	[K].ELVENLSVLR.[F]	1xiTRAQ4plex [N-Term]		0.000325609	0	1	5	1	B8AJR1	B8AJR1 [262-271]	0	1315.77	0	105.4	99	98.5	97.1		High	High	High	High	High	0	0.0001021	3.04
FALSE	High	[K].EISKDEISDALER.[I]	1xiTRAQ4plex [K4]; 1xiTRAQ4plex [N-Term]		7.57134e-05	0	1	4	6	Q5Z974	Q5Z974 [459-471]	1	1792.95	0	92.5	103.1	99.1	105.3		High	High	High	High	High	0	6.402e-05	3.82
FALSE	High	[K].IFVGGVAWETTEESFSK.[H]	1xiTRAQ4plex [K17]; 1xiTRAQ4plex [N-Term]		0.000182435	0	1	3	1	A2X2I9	A2X2I9 [177-193]	0	2175.12	0	102.7	99	103.6	94.7		High	High	High	High	High	0	5.683e-05	3.42
FALSE	High	[K].ELPGVIALDEAVTVAV.[-]	1xiTRAQ4plex [N-Term]		5.01328e-05	0	1	4	22	A0A0P0WP33	A0A0P0WP33 [469-484]	0	1739.99	0	119.2	112.6	92.1	76.1		High	High	High	High	High	0	2.318e-05	3.77
FALSE	High	[R].ELPIHHIPGPEGVR.[G]	1xiTRAQ4plex [N-Term]		0.000269414	0	1	2	2	A2Z7B3	A2Z7B3 [292-305]	0	1694.95	0	101.3	80.1	125.2	93.4		High	High	High	High	High	0	8.423e-05	3.89
FALSE	High	[K].EIPLPHEFILNR.[D]	1xiTRAQ4plex [N-Term]		2.62289e-05	0	1	2	11	I1QKU4	I1QKU4 [233-244]	0	1621.92	0	85.5	85.9	131	97.6		High	High	High	High	High	0	1.734e-05	4.46
FALSE	High	[K].IFTAAWEVPPVFR.[W]	1xiTRAQ4plex [N-Term]		0.000304332	0	1	2	1	B8AMR2	B8AMR2 [326-338]	0	1676.93	0					No Quan Values	High	High	High	High	High	0	9.543e-05	3.16
FALSE	High	[R].QKADLLSDSER.[I]	1xiTRAQ4plex [K2]; 1xiTRAQ4plex [N-Term]		0.00030731	0	1	1	2	A2X0J1	A2X0J1 [92-102]	1	1549.84	0	92.4	107.4	104.5	95.6		High	High	High	High	High	0	9.635e-05	3.64
FALSE	High	[K].GSTEAGAAPTTEELHAVVSDILK.[E]	1xiTRAQ4plex [K23]; 1xiTRAQ4plex [N-Term]		0.000258639	0	1	2	1	B8A8G2	B8A8G2 [412-434]	0	2584.37	0	115.2	86.1	116.9	81.8		High	High	High	High	High	0	8.093e-05	3.77
FALSE	High	[R].IFVEELGAAESSLLNCVPK.[E]	1xCarbamidomethyl [C16]; 1xiTRAQ4plex [K19]; 1xiTRAQ4plex [N-Term]		6.03762e-07	0	1	3	4	I1PEZ3	I1PEZ3 [241-259]	0	2364.27	0	90.2	98.7	93.5	117.6		High	High	High	High	High	0	1.732e-07	4.99
FALSE	High	[K].IFVGGLPQALTEDDFK.[H]	1xiTRAQ4plex [K16]; 1xiTRAQ4plex [N-Term]		0.000286159	0	1	3	1	B7EPZ7	B7EPZ7 [113-128]	0	2038.11	0	101.2	92.6	110.2	96		High	High	High	High	High	0	8.954e-05	2.69
FALSE	High	[K].ELQDIIAILGLDELSEEDR.[L]	1xiTRAQ4plex [N-Term]		0.000105772	0	1	6	3	P12085	P12085 [400-418]	0	2315.21	0					No Quan Values	High	High	High	High	High	0	3.261e-05	3.05
FALSE	High	[K].QGVKPGELAIISK.[E]	2xiTRAQ4plex [K4; K13]; 1xiTRAQ4plex [N-Term]		0.000215257	0	2	6	3	A2YY23; A2Z468	A2YY23 [28-40]; A2Z468 [28-40]	0	1772.1	0	101.4	100.5	96.4	101.7	Shared	High	High	High	High	High	0	6.719e-05	2.93
FALSE	High	[R].QGQSMDDVASGR.[G]	1xiTRAQ4plex [N-Term]		0.000324831	0	1	3	1	B8AB29	B8AB29 [150-161]	0	1394.65	0	103.3	93.4	112.2	91.2		High	High	High	High	High	0	0.0001017	2.96
FALSE	High	[K].IFVGGLPSNLTEDEFR.[Q]	1xiTRAQ4plex [N-Term]		0.000308057	0	1	2	2	Q7XDI5	Q7XDI5 [130-145]	0	1938.01	0	104.8	103.5	103.2	88.5		High	High	High	High	High	0	9.651e-05	4.42
FALSE	High	[K].ELQENAEQK.[L]	1xiTRAQ4plex [K9]; 1xiTRAQ4plex [N-Term]		0.000304332	0	1	2	1	A2XY09	A2XY09 [372-380]	0	1376.73	0	104.3	112.9	108.1	74.7		High	High	High	High	High	0	9.537e-05	2.61
FALSE	High	[K].ELQGVVFDDVPEALK.[H]	1xiTRAQ4plex [K15]; 1xiTRAQ4plex [N-Term]		0.000305074	0	1	3	2	B8BKI7	B8BKI7 [390-404]	0	1947.07	0	93.2	102	116.1	88.7		High	High	High	High	High	0	9.563e-05	2.79
FALSE	High	[R].QGPAQPLPVQPLAESK.[N]	1xiTRAQ4plex [K16]; 1xiTRAQ4plex [N-Term]		1.95197e-05	0	1	2	3	A2XVZ1	A2XVZ1 [75-90]	0	1948.11	0	98.3	106.5	88.2	107		High	High	High	High	High	0	5.859e-06	4.47
FALSE	High	[R].QGNPDLIGTGALER.[A]	1xiTRAQ4plex [N-Term]		5.1333e-05	0	1	3	5	A2XC62	A2XC62 [84-97]	0	1584.85	0	107.4	84.2	113.3	95.1		High	High	High	High	High	0	1.564e-05	4.24
FALSE	High	[K].GSSDEFIDANIQLALAVAR.[K]	1xiTRAQ4plex [N-Term]		4.34893e-05	0	1	2	1	B8AGH9	B8AGH9 [112-130]	0	2134.13	0	103.9	95.5	104.5	96		High	High	High	High	High	0	1.324e-05	3.26
FALSE	High	[K].IFVGGLPSSLTEDELR.[E]	1xiTRAQ4plex [N-Term]		0.000201251	0	1	3	1	A2X2I9	A2X2I9 [263-278]	0	1877.01	0	110.5	96.7	95.5	97.3		High	High	High	High	High	0	6.279e-05	3.17
FALSE	High	[R].QGIPLITDRFDSLEQLDEFSR.[S]	1xiTRAQ4plex [N-Term]		2.46029e-06	0	1	1	19	I1QKV4	I1QKV4 [61-81]	1	2623.35	0	95.6	101.2	61.4	141.8		High	High	High	High	High	0	4.233e-06	4.94
FALSE	High	[K].ELSEEQVASMR.[E]	1xiTRAQ4plex [N-Term]		0.000124926	0	1	1	1	I1QF59	I1QF59 [5-15]	0	1422.7	0	113.2	96.7	99.7	90.4		High	High	High	High	High	0	3.862e-05	2.49
FALSE	High	[R].QGIGVGGFQK.[I]	1xiTRAQ4plex [K10]; 1xiTRAQ4plex [N-Term]		0.000104559	0	1	1	3	P40978	P40978 [71-80]	0	1278.74	0	93.4	104.9	91.7	110.1		High	High	High	High	High	9.638e-05	0.0003491	3.96
FALSE	High	[R].QGGIQQLLAAEQEAQQIVNAAR.[S]	1xiTRAQ4plex [N-Term]		6.41577e-06	0	1	1	1	I1P3E5	I1P3E5 [7-28]	0	2480.33	0					No Quan Values	High	High	High	High	High	0	1.898e-06	3.43
FALSE	High	[K].NVQPEFMELFIK.[R]	1xiTRAQ4plex [K12]; 1xiTRAQ4plex [N-Term]		0.000222848	0	1	4	1	B8AFJ4	B8AFJ4 [92-103]	0	1782.97	0	98.9	103.4	84	113.7		High	High	High	High	High	0	6.962e-05	2.79
FALSE	High	[K].ELVFTMFGSGAPDFGAASDGDGDR.[N]	1xiTRAQ4plex [N-Term]		0.000204541	0	1	3	2	I1QT43	I1QT43 [314-337]	0	2563.15	0	102.3	94	91.7	112		High	High	High	High	High	0	6.375e-05	2.84
FALSE	High	[K].ELVQNLLVLR.[F]	1xiTRAQ4plex [N-Term]		0.00023556	0	1	6	1	B8AF07	B8AF07 [216-225]	0	1340.84	0	84.5	101.7	104	109.8		High	High	High	High	High	0	7.36e-05	2.86
FALSE	High	[R].EMTLGFVDLLR.[D]	1xiTRAQ4plex [N-Term]		9.07254e-05	0	1	7	27	I1QWG3	I1QWG3 [347-357]	0	1437.79	0	96.7	81.9	132.6	88.9		High	High	High	High	High	0	2.879e-05	4.12
FALSE	High	[R].EMTLGFVDLLR.[D]	1xOxidation [M2]; 1xiTRAQ4plex [N-Term]		9.55917e-05	0	1	7	26	I1QWG3	I1QWG3 [347-357]	0	1453.78	0	100.2	91.9	102.9	104.9		High	High	High	High	High	9.638e-05	0.0004262	4.05
FALSE	High	[R].EMTLGFVDLLRDDFIEK.[D]	1xiTRAQ4plex [K17]; 1xiTRAQ4plex [N-Term]		3.26039e-06	0	1	7	10	I1QWG3	I1QWG3 [347-363]	1	2329.24	0	96.2	81.4	131.9	90.5		High	High	High	High	High	0	3.224e-05	4.73
FALSE	High	[R].EMTLGFVDLLRDDFIEK.[D]	1xOxidation [M2]; 1xiTRAQ4plex [K17]; 1xiTRAQ4plex [N-Term]		0.000117981	0	1	7	10	I1QWG3	I1QWG3 [347-363]	1	2345.23	0	94	85.2	123.3	97.5		High	High	High	High	High	0	3.724e-05	4.91
FALSE	High	[R].EMTLGFVDLLRDDFIEKDR.[A]	1xiTRAQ4plex [K17]; 1xiTRAQ4plex [N-Term]		1.89587e-06	0	1	7	10	I1QWG3	I1QWG3 [347-365]	2	2600.36	0	87.5	80.1	134.8	97.6		High	High	High	High	High	0	5.528e-07	6.52
FALSE	High	[R].EMTLGFVDLLRDDFIEKDR.[A]	1xOxidation [M2]; 1xiTRAQ4plex [K17]; 1xiTRAQ4plex [N-Term]		7.01568e-05	0	1	7	8	I1QWG3	I1QWG3 [347-365]	2	2616.36	0	91.6	87.8	120.3	100.2		High	High	High	High	High	0	2.148e-05	5.91
FALSE	High	[R].QAEEDTTTVK.[A]	1xiTRAQ4plex [K10]; 1xiTRAQ4plex [N-Term]		0.000231872	0	1	3	15	A0A0P0WKD6	A0A0P0WKD6 [369-378]	0	1409.74	0	100.2	110.2	93.1	96.4		High	High	High	High	High	0.0007998	0.007522	3.18
FALSE	High	[K].ENAPAIIFIDEVDAIATAR.[F]	1xiTRAQ4plex [N-Term]		4.14736e-05	0	1	3	1	B8AGL8	B8AGL8 [257-275]	0	2173.16	0					No Quan Values	High	High	High	High	High	0	1.26e-05	3.48
FALSE	High	[K].ENAPCIVFVDEIDAVGR.[Q]	1xCarbamidomethyl [C5]; 1xiTRAQ4plex [N-Term]		2.63072e-05	0	1	1	4	A2YG12	A2YG12 [304-320]	0	2048.02	0	99.2	122.3	96.3	82.2		High	High	High	High	High	0	8.239e-06	4.64
FALSE	High	[K].QAEAEIAALK.[I]	1xiTRAQ4plex [K10]; 1xiTRAQ4plex [N-Term]		9.78333e-05	0	1	2	1	B8AI07	B8AI07 [273-282]	0	1331.78	0	89.3	115.8	105.5	89.4		High	High	High	High	High	0	3.018e-05	3.6
FALSE	High	[K].ENDLVFIAGATGK.[V]	1xiTRAQ4plex [K13]; 1xiTRAQ4plex [N-Term]		0.000215257	0	1	2	2	Q10A77	Q10A77 [71-83]	0	1622.9	0	106.8	103	102.4	87.9		High	High	High	High	High	0	6.726e-05	3.77
FALSE	High	[R].QADLILTAGTVTMK.[M]	1xOxidation [M13]; 1xiTRAQ4plex [K14]; 1xiTRAQ4plex [N-Term]		0.000123155	0	1	1	2	I1Q5K7	I1Q5K7 [71-84]	0	1766	0	94.9	101.7	88.6	114.8		High	High	High	High	High	0	3.811e-05	3.47
FALSE	High	[R].QADLILTAGTVTMK.[M]	1xiTRAQ4plex [K14]; 1xiTRAQ4plex [N-Term]		0.000117644	0	1	1	3	I1Q5K7	I1Q5K7 [71-84]	0	1750	0	87.5	94.6	107.5	110.4		High	High	High	High	High	0	3.638e-05	3.89
FALSE	High	[K].ENITVVSVPGSFEIPVAAQK.[L]	1xiTRAQ4plex [K20]; 1xiTRAQ4plex [N-Term]		0.000294789	0	1	3	1	A2XV50	A2XV50 [112-131]	0	2373.33	0	111.2	99.4	92.4	97		High	High	High	High	High	0	9.241e-05	2.75
FALSE	High	[K].QAAGGVTDASGALQDK.[V]	1xiTRAQ4plex [K16]; 1xiTRAQ4plex [N-Term]		2.45632e-05	0	1	4	4	B8A7P7	B8A7P7 [206-221]	0	1776.93	0	106.9	109.8	100.1	83.1		High	High	High	High	High	0	7.407e-06	5.11
FALSE	High	[K].ENNFAILDVRPVADFK.[E]	1xiTRAQ4plex [K16]; 1xiTRAQ4plex [N-Term]		0.000227024	0	1	1	2	I1QQM3	I1QQM3 [94-109]	0	2136.17	0	111.1	104.2	89.3	95.4		High	High	High	High	High	0	7.09e-05	3.7
FALSE	High	[K].ENNVNNQGLLFDAHAR.[T]	1xiTRAQ4plex [N-Term]		2.07208e-05	0	1	3	1	B9FSC3	B9FSC3 [147-162]	0	1955.98	0	90.8	97.8	108.1	103.3		High	High	High	High	High	0	6.23e-06	3.55
FALSE	High	[R].QAAATSASLAK.[K]	1xiTRAQ4plex [K11]; 1xiTRAQ4plex [N-Term]		0.000161521	0	1	1	2	I1QQV9	I1QQV9 [85-95]	0	1306.76	0	115.7	90.3	90.9	103.1		High	High	High	High	High	0	5.011e-05	3.93
FALSE	High	[R].ENPGCLFIATNR.[D]	1xCarbamidomethyl [C5]; 1xiTRAQ4plex [N-Term]		4.79561e-05	0	1	5	13	B8AVV2	B8AVV2 [238-249]	0	1535.78	0	100	99.3	103.2	97.5		High	High	High	High	High	0	3.134e-05	3.78
FALSE	High	[K].ENPVKPTDAVVK.[F]	2xiTRAQ4plex [K5; K12]; 1xiTRAQ4plex [N-Term]		0.000188532	0	1	3	1	B8AHF9	B8AHF9 [341-352]	0	1729.02	0	96.8	93.6	108.5	101		High	High	High	High	High	0	5.864e-05	3.62
FALSE	High	[K].ENQIAVIVGTVTDDKR.[V]	1xiTRAQ4plex [K15]; 1xiTRAQ4plex [N-Term]		2.35924e-06	0	1	2	1	B8APD9	B8APD9 [75-90]	1	2046.14	0	94.6	98.1	109.9	97.4		High	High	High	High	High	0	6.898e-07	4.96
FALSE	High	[K].QAEETCAGDPEGGECAAAWDEVEELSAAASHAR.[D]	2xCarbamidomethyl [C6; C15]; 1xiTRAQ4plex [N-Term]		1.4094e-05	0	1	2	4	A2XFU0	A2XFU0 [72-104]	0	3618.55	0	105.6	104	89.2	101.2		High	High	High	High	High	0	4.876e-06	4.84
FALSE	High	[K].LFVVVFPSFGER.[Y]	1xiTRAQ4plex [N-Term]		0.00020399	0	1	4	8	A2ZMY2	A2ZMY2 [377-388]	0	1540.86	0	126.8	110.1	80.4	82.7		High	High	High	High	High	0	7.586e-05	3.85
FALSE	High	[R].LGADAFVVSSSAEEMEAAR.[S]	1xiTRAQ4plex [N-Term]		6.8732e-06	0	1	3	2	I1QUR2	I1QUR2 [230-248]	0	2084.01	0	89.6	78.1	143.4	88.9		High	High	High	High	High	0	2.034e-06	3.94
FALSE	High	[K].QAQALAGGPLVQAR.[N]	1xiTRAQ4plex [N-Term]		0.000151881	0	3	4	2	B8AJ26; I1P0V8; B8ATH5	B8AJ26 [96-109]; I1P0V8 [95-108]; B8ATH5 [104-117]	0	1523.88	0	105.3	99.1	102	93.5	Shared	High	High	High	High	High	0	4.72e-05	4.37
FALSE	High	[R].ELVSNASDALDK.[L]	1xiTRAQ4plex [K12]; 1xiTRAQ4plex [N-Term]		6.75286e-05	0	1	7	2	B8BCQ3	B8BCQ3 [112-123]	0	1549.83	0	101.8	86.7	117.1	94.3		High	High	High	High	High	0	2.068e-05	2.96
FALSE	High	[R].ELVSNASDALDKLR.[YF]	1xiTRAQ4plex [K12]; 1xiTRAQ4plex [N-Term]		7.54167e-06	0	1	7	1	B8BCQ3	B8BCQ3 [112-125]	1	1819.02	0	97.6	95.5	118.5	88.4		High	High	High	High	High	0	2.238e-06	4.53
FALSE	High	[K].QDLPNAMNAAEITDK.[L]	1xiTRAQ4plex [K15]; 1xiTRAQ4plex [N-Term]		1.38848e-05	0	1	9	3	A2XN99	A2XN99 [128-142]	0	1918.98	0	107.1	102.8	118.4	71.7		High	High	High	High	High	0	4.16e-06	3.95
FALSE	High	[R].GSFVDDQPVTGLDK.[A]	1xiTRAQ4plex [K14]; 1xiTRAQ4plex [N-Term]		1.51875e-05	0	1	2	17	A2WXD9	A2WXD9 [156-169]	0	1765.92	0	101.9	94.3	111.6	92.2		High	High	High	High	High	0	6.996e-05	4.11
FALSE	High	[R].QDKPEPPPEGR.[L]	1xiTRAQ4plex [K3]; 1xiTRAQ4plex [N-Term]		0.000259304	0	1	2	6	B8B6B6	B8B6B6 [121-131]	0	1537.82	0	99.1	94.4	107.3	99.3		High	High	High	High	High	9.638e-05	0.0001292	4.26
FALSE	High	[R].EMAAELAAAAALGADVAELR.[L]	1xiTRAQ4plex [N-Term]		0.000122453	0	1	2	1	I1R6V5	I1R6V5 [33-52]	0	2087.09	0					No Quan Values	High	High	High	High	High	0	3.788e-05	2.54
FALSE	High	[K].QDGDKPGLQAMLQK.[V]	2xiTRAQ4plex [K5; K14]; 1xiTRAQ4plex [N-Term]		0.000123155	0	1	3	1	Q652K7	Q652K7 [208-221]	0	1961.08	0	99.5	92.5	104.1	103.8		High	High	High	High	High	0	3.812e-05	3.14
FALSE	High	[K].GSFETIHVEDALGHQFATR.[LM]	1xiTRAQ4plex [N-Term]		4.79825e-06	0	1	5	3	P49398	P49398 [203-221]	0	2259.13	0	102.3	92.5	100.7	104.5		High	High	High	High	High	0	1.413e-06	5.51
FALSE	High	[K].IGAAGEPSELAVK.[Q]	1xiTRAQ4plex [K13]; 1xiTRAQ4plex [N-Term]		1.94767e-06	0	1	2	12	I1Q3J5	I1Q3J5 [178-190]	0	1529.88	0	98.5	101	96.8	103.7		High	High	High	High	High	0	1.304e-06	4.43
FALSE	High	[K].EMGLTDENQAAIDLAWSR.[F]	1xiTRAQ4plex [N-Term]		2.75924e-05	0	1	3	1	A2WQY7	A2WQY7 [253-270]	0	2164.05	0	115.3	93.5	100.1	91.1		High	High	High	High	High	0	8.323e-06	3.73
FALSE	High	[R].EMHPDGDPEFDPEEEGSAGAS.[-]	1xiTRAQ4plex [N-Term]		0.000183943	0	1	1	2	I1NPY5	I1NPY5 [115-135]	0	2346.94	0	111.2	110.5	72.5	105.8		High	High	High	High	High	0	5.728e-05	2.6
FALSE	High	[K].QDAMEAAGVALVLIGPGTVEQAK.[A]	1xiTRAQ4plex [K23]; 1xiTRAQ4plex [N-Term]		4.30777e-06	0	1	2	1	Q10N28	Q10N28 [122-144]	0	2556.39	0	111.3	113.2	91.2	84.3		High	High	High	High	High	0	1.268e-06	4.46
FALSE	High	[K].EMIEAGVHFGHGIK.[K]	1xiTRAQ4plex [K14]; 1xiTRAQ4plex [N-Term]		0.000316365	0	1	2	1	I1QKT9	I1QKT9 [12-25]	0	1812.97	0					No Quan Values	High	High	High	High	High	0	9.907e-05	2.82
FALSE	High	[R].QDAFTLDVLEVPQGSGSGFVWDK.[S]	1xiTRAQ4plex [K23]; 1xiTRAQ4plex [N-Term]		6.73304e-05	0	1	3	2	B8AWT0	B8AWT0 [140-162]	0	2783.41	0	89.7	109.3	89.5	111.5		High	High	High	High	High	0	2.062e-05	3.96
FALSE	High	[R].QAVVNPENTFFSVK.[R]	1xiTRAQ4plex [K14]; 1xiTRAQ4plex [N-Term]		7.18231e-05	0	2	6	8	B8BP25; I1PU83	B8BP25 [116-129]; I1PU83 [105-118]	0	1868.02	0	100.8	103.1	94.5	101.6	Shared	High	High	High	High	High	0	3.606e-05	4.7
FALSE	High	[R].QAVTAAGSGCVAALSVER.[Y]	1xCarbamidomethyl [C10]; 1xiTRAQ4plex [N-Term]		3.71584e-05	0	1	4	1	Q70G58	Q70G58 [358-375]	0	1890.98	0	96.6	99.3	99.9	104.1		High	High	High	High	High	0	1.127e-05	4.34
FALSE	High	[K].QATEALQGAGVDPAPVLSAAK.[T]	1xiTRAQ4plex [K21]; 1xiTRAQ4plex [N-Term]		1.87329e-06	0	1	2	2	B8AI07	B8AI07 [124-144]	0	2282.26	0	105.1	106.8	96	92.1		High	High	High	High	High	0	5.463e-07	6.18
FALSE	High	[R].QATAQVLASQK.[R]	1xiTRAQ4plex [K11]; 1xiTRAQ4plex [N-Term]		5.76003e-05	0	1	2	9	B8A7P4	B8A7P4 [102-112]	0	1432.84	0	115.5	104.7	90.4	89.4		High	High	High	High	High	0	3.294e-05	4.57
FALSE	High	[K].QAQSDIVSAIGNAAIVVCSIGASEK.[D]	1xCarbamidomethyl [C18]; 1xiTRAQ4plex [K25]; 1xiTRAQ4plex [N-Term]		0.000100415	0	1	2	1	Q10A77	Q10A77 [142-166]	0	2776.48	0					No Quan Values	High	High	High	High	High	0	3.091e-05	3
FALSE	High	[R].GSDVIIVLVGNK.[T]	1xiTRAQ4plex [K12]; 1xiTRAQ4plex [N-Term]		5.91499e-05	0	1	2	2	Q8H4Q9	Q8H4Q9 [112-123]	0	1501.92	0	103.7	104.6	93.9	97.8		High	High	High	High	High	0	3.537e-05	3.57
FALSE	High	[K].QAQAQGPPAAVAAEEAPTAR.[K]	1xiTRAQ4plex [N-Term]		2.53069e-05	0	1	2	1	B8B9L3	B8B9L3 [46-65]	0	2078.07	0	93.8	94.3	118.5	93.4		High	High	High	High	High	0	7.643e-06	3.96
FALSE	High	[R].QAIPFLESLVVADVAALK.[D]	1xiTRAQ4plex [K18]; 1xiTRAQ4plex [N-Term]		0.000248826	0	1	2	4	I1PQ18	I1PQ18 [98-115]	0	2172.29	0					No Quan Values	High	High	High	High	High	0	7.787e-05	2.85
FALSE	High	[K].RTQDGGTEVVEAK.[A]	1xiTRAQ4plex [K13]; 1xiTRAQ4plex [N-Term]		0.000172175	0	2	2	5	I1NQ57; I1PY62	I1NQ57 [233-245]; I1PY62 [232-244]	1	1677.9	0	92.6	94.3	103.1	109.9	Shared	High	High	High	High	High	9.638e-05	0.000172	3.99
FALSE	High	[K].EGASSTTSSTETGK.[V]	1xiTRAQ4plex [K14]; 1xiTRAQ4plex [N-Term]		2.69422e-05	0	1	4	11	A0A0P0WKD6	A0A0P0WKD6 [281-294]	0	1630.8	0	104.8	111.1	91	93		High	High	High	High	High	0	1.343e-05	4.43
FALSE	High	[K].EGAITGGPAFVQAVGDEILDSTVSENLPVLATDEK.[Y]	1xiTRAQ4plex [K35]; 1xiTRAQ4plex [N-Term]		4.27223e-05	0	1	2	1	I1PVG8	I1PVG8 [190-224]	0	3830.98	0					No Quan Values	High	High	High	High	High	0	1.298e-05	3.74
FALSE	High	[R].SLLTEECDVLIPAALGGVINK.[D]	1xCarbamidomethyl [C7]; 1xiTRAQ4plex [K21]; 1xiTRAQ4plex [N-Term]		3.82789e-05	0	1	1	3	A2XMV1	A2XMV1 [276-296]	0	2500.39	0	89.3	96.8	114.6	99.2		High	High	High	High	High	0	1.925e-05	3.39
FALSE	High	[K].SLLPLDLRPK.[K]	1xiTRAQ4plex [K10]; 1xiTRAQ4plex [N-Term]		8.33791e-05	0	1	6	5	B8AIB7	B8AIB7 [77-86]	0	1439.92	0	102.2	104	96.8	97		High	High	High	High	High	0	2.565e-05	4.21
FALSE	High	[R].SLIPAFPPAAAGSLFAGGR.[G]	1xiTRAQ4plex [N-Term]		5.34455e-06	0	1	4	15	A0A0P0WKD6	A0A0P0WKD6 [64-82]	0	1944.08	0	104.8	108.8	90.1	96.4		High	High	High	High	High	0	5.772e-06	4.93
FALSE	High	[K].SILILGGAGGVGSLAIQLAK.[H]	1xiTRAQ4plex [K20]; 1xiTRAQ4plex [N-Term]		1.39256e-06	0	1	4	7	A2YUR3	A2YUR3 [152-171]	0	2126.32	0	92.4	106.3	95	106.3		High	High	High	High	High	0	4.352e-07	6.43
FALSE	High	[R].DSVLAFSENVPGTSAK.[D]	1xiTRAQ4plex [K16]; 1xiTRAQ4plex [N-Term]		0.000230045	0	1	2	2	A2YUZ2	A2YUZ2 [216-231]	0	1910.01	0					No Quan Values	High	High	High	High	High	0	7.192e-05	4.12
FALSE	High	[R].DSVLGFSVNVPGTTAK.[D]	1xiTRAQ4plex [K16]; 1xiTRAQ4plex [N-Term]		0.000152308	0	1	2	1	Q6L4S3	Q6L4S3 [216-231]	0	1880.04	0	106.1	92.9	102.5	98.5		High	High	High	High	High	0	4.728e-05	3.78
FALSE	High	[K].GWDQGIVGGEGIPPMLAGGK.[R]	1xiTRAQ4plex [K20]; 1xiTRAQ4plex [N-Term]		5.26511e-06	0	1	2	5	Q653Z1	Q653Z1 [153-172]	0	2227.18	0	100.2	102.3	94.8	102.6		High	High	High	High	High	0	1.556e-06	4.95
FALSE	High	[R].DSVVALGGPSWSVPLGR.[R]	1xiTRAQ4plex [N-Term]		0.000311814	0	1	4	1	A2YPX5	A2YPX5 [147-163]	0	1841	0	104.6	93.4	94.9	107.1		High	High	High	High	High	0	9.758e-05	3.19
FALSE	High	[R].DSVVALGGPSWTVLLGR.[R]	1xiTRAQ4plex [N-Term]		5.47415e-06	0	1	4	5	A2YPX2	A2YPX2 [134-150]	0	1871.05	0	75.9	89.4	78.9	155.7		High	High	High	High	High	0	1.616e-06	5.1
FALSE	High	[R].DSVVALGGPTWTVPLGR.[R]	1xiTRAQ4plex [N-Term]		1.92304e-05	0	1	2	2	Q7XIX0	Q7XIX0 [123-139]	0	1869.04	0	84.6	87.7	104.7	123		High	High	High	High	High	0	5.777e-06	3.93
FALSE	High	[R].SLLGESNEFVGDK.[V]	1xiTRAQ4plex [K13]; 1xiTRAQ4plex [N-Term]		2.63576e-06	0	1	2	16	B8AD93	B8AD93 [101-113]	0	1682.88	0	88.2	105.3	94.3	112.2		High	High	High	High	High	0	7.708e-07	4.58
FALSE	High	[R].SLIEFGFAADQR.[A]	1xiTRAQ4plex [N-Term]		7.26706e-05	0	1	2	7	B8AGN1	B8AGN1 [179-190]	0	1497.78	0	92.3	107.9	87.2	112.6		High	High	High	High	High	0	2.229e-05	3.95
FALSE	High	[R].SLLALQGPLAAPTLQLLTK.[E]	1xiTRAQ4plex [K19]; 1xiTRAQ4plex [N-Term]		3.36855e-05	0	1	4	3	I1PQ18	I1PQ18 [184-202]	0	2236.39	0	99.1	92	125.6	83.3		High	High	High	High	High	0	1.021e-05	3.85
FALSE	High	[K].SILAFNSLLITLSK.[H]	1xiTRAQ4plex [K14]; 1xiTRAQ4plex [N-Term]		0.000286159	0	1	2	1	A2Z8U8	A2Z8U8 [304-317]	0	1808.11	0	96.3	98.6	115.4	89.7		High	High	High	High	High	0	8.955e-05	3.09
FALSE	High	[K].GWDQGILGMCVGEK.[R]	1xCarbamidomethyl [C10]; 1xiTRAQ4plex [K14]; 1xiTRAQ4plex [N-Term]		0.000238045	0	1	4	2	A2WYA7	A2WYA7 [97-110]	0	1837.92	0	99.1	94.3	111	95.7		High	High	High	High	High	0	7.439e-05	2.75
FALSE	High	[K].DTDSEEELK.[E]	1xiTRAQ4plex [K9]; 1xiTRAQ4plex [N-Term]		0.000205094	0	1	5	2	B8AC80	B8AC80 [79-87]	0	1353.66	0	96.5	106.6	98.3	98.6		High	High	High	High	High	0	9.574e-05	3.44
FALSE	High	[K].DTDSEEELKEAFR.[V]	1xiTRAQ4plex [K9]; 1xiTRAQ4plex [N-Term]		4.13507e-05	0	1	5	3	B8AC80	B8AC80 [79-91]	1	1856.91	0	95.9	103.1	98.9	102.1		High	High	High	High	High	0	2.673e-05	3.06
FALSE	High	[K].SLGVTESGLGNLVK.[A]	1xiTRAQ4plex [K14]; 1xiTRAQ4plex [N-Term]		0.00022049	0	1	2	3	I1PG29	I1PG29 [326-339]	0	1661.97	0	104.9	103.2	99.4	92.5		High	High	High	High	High	9.638e-05	0.0002183	3.39
FALSE	High	[R].SLGVGVVETVGKPFDPSIHEAIAR.[E]	1xiTRAQ4plex [K12]; 1xiTRAQ4plex [N-Term]		4.43479e-07	0	1	3	1	I1PLD0	I1PLD0 [207-230]	0	2766.54	0	95.2	101.4	93.8	109.5		High	High	High	High	High	0	1.267e-07	4.24
FALSE	High	[K].SLGLADQDFSAVIEALK.[A]	1xiTRAQ4plex [K17]; 1xiTRAQ4plex [N-Term]		1.46531e-06	0	1	1	9	B8AAS7	B8AAS7 [319-335]	0	2065.14	0	104	108.3	93.1	94.6		High	High	High	High	High	0	4.254e-07	5.5
FALSE	High	[K].DTKPQFQEIISSSK.[T]	2xiTRAQ4plex [K3; K14]; 1xiTRAQ4plex [N-Term]		4.13507e-05	0	1	1	13	P0C2Z5	P0C2Z5 [467-480]	0	2040.13	0	97.6	89.6	97.6	115.1		High	High	High	High	High	0	1.306e-05	5.72
FALSE	High	[R].SLLVVETADRPGLLVDLVK.[I]	1xiTRAQ4plex [K19]; 1xiTRAQ4plex [N-Term]		4.1185e-06	0	1	2	10	Q0J709	Q0J709 [205-223]	0	2325.4	0	101.9	103.3	93.4	101.4		High	High	High	High	High	0	1.905e-05	5.02
FALSE	High	[K].DTILVEAFLDPLCPDSR.[D]	1xCarbamidomethyl [C13]; 1xiTRAQ4plex [N-Term]		0.000159729	0	1	3	5	I1QQW3	I1QQW3 [54-70]	0	2105.07	0	111.5	108.9	87.8	91.8		High	High	High	High	High	0	4.965e-05	3.31
FALSE	High	[K].DSTLIMQLLR.[D]	1xiTRAQ4plex [N-Term]		0.000206203	0	7	12	6	I1PEX8; A2YVG3; A2YWB4; Q2R2W2; A2XUA6; A2XL95; Q6EUP4	I1PEX8 [222-231]; A2YVG3 [217-226]; A2YWB4 [227-236]; Q2R2W2 [226-235]; A2XUA6 [223-232]; A2XL95 [222-231]; Q6EUP4 [223-232]	0	1333.76	0	104.9	92.7	105.3	97	Shared	High	High	High	High	High	0	9.572e-05	3.69
FALSE	High	[K].SLMWEEIIMK.[D]	1xiTRAQ4plex [K10]; 1xiTRAQ4plex [N-Term]		0.000239294	0	1	2	3	B8AQ47	B8AQ47 [104-113]	0	1567.85	0	102.7	99.3	109.4	88.7		High	High	High	High	High	0.0001946	0.001492	2.8
FALSE	High	[K].IDTSNESAEAVK.[L]	1xiTRAQ4plex [K12]; 1xiTRAQ4plex [N-Term]		8.36227e-05	0	1	2	1	I1QHV6	I1QHV6 [228-239]	0	1551.81	0	85.9	114.6	75.5	124		High	High	High	High	High	0	2.57e-05	2.47
FALSE	High	[R].HAGDLGNVTAGEDGVANIHVVDSQIPLTGPNSIIGR.[A]	1xiTRAQ4plex [N-Term]		8.39983e-06	0	1	2	4	I1PBB4	I1PBB4 [79-114]	0	3737.93	0	97.2	84.4	119.6	98.8		High	High	High	High	High	0	2.492e-06	5.32
FALSE	High	[R].HAGDLGNIVANAEGVAEATIVDK.[Q]	1xiTRAQ4plex [K23]; 1xiTRAQ4plex [N-Term]		2.25155e-08	0	1	3	11	I1QKG1	I1QKG1 [137-159]	0	2552.36	0	109.8	96.5	102.5	91.1		High	High	High	High	High	0	6.172e-09	7.35
FALSE	High	[K].SLSALGDALASLSAK.[K]	1xiTRAQ4plex [K15]; 1xiTRAQ4plex [N-Term]		0.000162424	0	1	2	1	B9FS74	B9FS74 [388-402]	0	1691.98	0	107.5	96.7	113.4	82.4		High	High	High	High	High	0	5.041e-05	2.75
FALSE	High	[R].HAGDLGNITAGADGVANVNVSDSQIPLTGAHSIIGR.[A]	1xiTRAQ4plex [N-Term]		5.49057e-06	0	1	2	2	B8B5M4	B8B5M4 [383-418]	0	3641.88	0	113.1	83.5	109.5	93.9		High	High	High	High	High	0	1.623e-06	4.65
FALSE	High	[K].LDTSTFFETLGGTQSPGR.[T]	1xiTRAQ4plex [N-Term]		0.000172175	0	1	3	3	A2WK17	A2WK17 [113-130]	0	2058.03	0	113.5	106.7	100.6	79.2		High	High	High	High	High	0	5.354e-05	3.58
FALSE	High	[K].SLQGVEVFDLSGK.[A]	1xiTRAQ4plex [K13]; 1xiTRAQ4plex [N-Term]		3.45995e-05	0	1	3	4	Q10N28	Q10N28 [73-85]	0	1666.93	0	106	105.1	107.3	81.7		High	High	High	High	High	0	1.05e-05	4.61
FALSE	High	[K].DSGIGSQGITNSINMMTK.[V]	1xiTRAQ4plex [K18]; 1xiTRAQ4plex [N-Term]		0.000247539	0	1	2	1	B8BB36	B8BB36 [466-483]	0	2142.08	0	89.3	101.9	123	85.9		High	High	High	High	High	0	7.742e-05	3.41
FALSE	High	[K].SLQADLKPTEIAEHLAAK.[A]	2xiTRAQ4plex [K7; K18]; 1xiTRAQ4plex [N-Term]		5.10303e-05	0	1	1	1	I1QTV9	I1QTV9 [402-419]	0	2367.36	0	95.3	108.1	98.3	98.4		High	High	High	High	High	0	1.555e-05	3.99
FALSE	High	[R].DSKDNIEMTVSELQK.[N]	1xOxidation [M8]; 2xiTRAQ4plex [K3; K15]; 1xiTRAQ4plex [N-Term]		0.000187504	0	1	2	1	I1QTD1	I1QTD1 [160-174]	1	2185.14	0	110.4	93.5	87.5	108.6		High	High	High	High	High	0	5.832e-05	3.57
FALSE	High	[R].SIPSALIAGSCLAFTSAALDVGGNTTR.[V]	1xCarbamidomethyl [C11]; 1xiTRAQ4plex [N-Term]		5.62564e-05	0	1	2	1	A2X8Y7	A2X8Y7 [106-132]	0	2794.45	0					No Quan Values	High	High	High	High	High	0	1.716e-05	2.78
FALSE	High	[K].DSLTTVFESR.[A]	1xiTRAQ4plex [N-Term]		0.000188532	0	1	3	7	I1P7B2	I1P7B2 [61-70]	0	1298.67	0	96.4	103.1	81.4	119		High	High	High	High	High	0	5.872e-05	3.72
FALSE	High	[R].DSLVADEGGFPAELLR.[Y]	1xiTRAQ4plex [N-Term]		0.00030731	0	1	3	7	I1QUZ5	I1QUZ5 [155-170]	0	1832.95	0	90.9	107.5	76.6	125		High	High	High	High	High	8.061e-05	0.00011	2.04
FALSE	High	[K].GWDQGIVGGEGIPPMLAGGK.[R]	1xOxidation [M15]; 1xiTRAQ4plex [K20]; 1xiTRAQ4plex [N-Term]		5.5596e-05	0	1	2	1	Q653Z1	Q653Z1 [153-172]	0	2243.17	0	97.3	111	91.5	100.2		High	High	High	High	High	0	1.696e-05	3.75
FALSE	High	[R].DSQDALAPLVDVALK.[L]	1xiTRAQ4plex [K15]; 1xiTRAQ4plex [N-Term]		2.91998e-05	0	1	3	16	I1PEZ3	I1PEZ3 [551-565]	0	1843.04	0	96.5	102.9	89.4	111.2		High	High	High	High	High	0	1.092e-05	4.23
FALSE	High	[R].SLNSAASTTADR.[R]	1xiTRAQ4plex [N-Term]		0.000319425	0	1	2	1	Q7XJ39	Q7XJ39 [60-71]	0	1337.68	0	89.3	92.3	115.6	102.8		High	High	High	High	High	0	9.996e-05	3.13
FALSE	High	[K].SLNLGTVAGVPGK.[C]	1xiTRAQ4plex [K13]; 1xiTRAQ4plex [N-Term]		7.98308e-06	0	1	4	5	A2ZAT4	A2ZAT4 [87-99]	0	1500.9	0	91.3	102.1	96	110.6		High	High	High	High	High	0	2.37e-06	4.37
FALSE	High	[K].SLNLGAAAGIPGK.[C]	1xiTRAQ4plex [K13]; 1xiTRAQ4plex [N-Term]		2.47101e-05	0	1	3	5	A2ZAT2	A2ZAT2 [87-99]	0	1456.87	0	82.8	101.1	92	124		High	High	High	High	High	0	1.605e-05	3.86
FALSE	High	[R].SINEAATDWGLK.[C]	1xiTRAQ4plex [K12]; 1xiTRAQ4plex [N-Term]		0.000165159	0	1	3	1	A2YRF1	A2YRF1 [179-190]	0	1592.85	0	110	100.9	105.9	83.2		High	High	High	High	High	0	5.137e-05	2.81
FALSE	High	[R].DSSVAVIVFDVASR.[Q]	1xiTRAQ4plex [N-Term]		1.28848e-05	0	1	2	1	Q8H4Q9	Q8H4Q9 [81-94]	0	1608.87	0	98.4	107	86.2	108.4		High	High	High	High	High	0	3.846e-06	4.42
FALSE	High	[R].SLNDGDVVEFSVGSGNDGR.[T]	1xiTRAQ4plex [N-Term]		5.59013e-06	0	1	3	2	A2YQW2	A2YQW2 [45-63]	0	2067.97	0	110.8	108.8	93.3	87.1		High	High	High	High	High	0	1.654e-06	5.06
FALSE	High	[K].GLDLGVEGMK.[V]	1xiTRAQ4plex [K10]; 1xiTRAQ4plex [N-Term]		5.81124e-05	0	1	3	6	I1Q8N6	I1Q8N6 [186-195]	0	1306.73	0	99.5	107.3	90.6	102.6		High	High	High	High	High	0	4.567e-05	3.76
FALSE	High	[K].SLTNDWEEHLAVK.[H]	1xiTRAQ4plex [K13]; 1xiTRAQ4plex [N-Term]		0.000133381	0	3	9	1	I1QJW3; A2Z2G1; Q07078	I1QJW3 [288-300]; A2Z2G1 [288-300]; Q07078 [288-300]	0	1829.96	0	113.3	91.4	126.9	68.4	Shared	High	High	High	High	High	0	4.136e-05	3.46
FALSE	High	[K].DTIMDSTLNCR.[A]	1xCarbamidomethyl [C10]; 1xiTRAQ4plex [N-Term]		0.000145607	0	1	2	10	I1PQ18	I1PQ18 [68-78]	0	1469.68	0	112.5	92.2	117.8	77.4		High	High	High	High	High	0	4.517e-05	3.73
FALSE	High	[K].GWDEGVMTMQVGEVAR.[I]	1xiTRAQ4plex [N-Term]		0.000176023	0	1	1	2	I1P4H6	I1P4H6 [62-77]	0	1908.91	0	98.3	100.1	90.7	110.9		High	High	High	High	High	0	5.476e-05	2.77
FALSE	High	[R].DVFAGIDPDLDAQVEFGTFQK.[V]	1xiTRAQ4plex [K21]; 1xiTRAQ4plex [N-Term]		3.68285e-05	0	1	3	10	I1QWF7	I1QWF7 [477-497]	0	2600.31	0	83	101.6	109.4	105.9		High	High	High	High	High	0	4.732e-05	4.29
FALSE	High	[K].SLAAALMSDSKFDGADMSEVVMSK.[A]	2xiTRAQ4plex [K11; K24]; 1xiTRAQ4plex [N-Term]		7.30979e-05	0	1	1	1	A2Z925	A2Z925 [130-153]	1	2922.46	0	96.6	102.3	81.5	119.6		High	High	High	High	High	0	2.24e-05	4.57
FALSE	High	[K].SLAAALMSDSK.[F]	1xOxidation [M7]; 1xiTRAQ4plex [K11]; 1xiTRAQ4plex [N-Term]		0.000233096	0	1	1	4	A2Z925	A2Z925 [130-140]	0	1397.75	0	107.9	105.2	79.3	107.6		High	High	High	High	High	0	7.276e-05	2.97
FALSE	High	[K].SLAAALMSDSK.[F]	1xiTRAQ4plex [K11]; 1xiTRAQ4plex [N-Term]		6.77273e-05	0	1	1	3	A2Z925	A2Z925 [130-140]	0	1381.76	0	97.3	111.7	78.7	112.3		High	High	High	High	High	0	2.075e-05	3.94
FALSE	High	[R].DVGEGLPPPGEGEVLVGVSAAGVNR.[A]	1xiTRAQ4plex [N-Term]		5.47812e-05	0	1	2	1	B8AEF1	B8AEF1 [19-43]	0	2519.32	0	101.9	78.3	134.5	85.3		High	High	High	High	High	0	1.671e-05	3.17
FALSE	High	[R].DVGETLQASGR.[C]	1xiTRAQ4plex [N-Term]		0.000297704	0	1	6	1	A2XNV4	A2XNV4 [646-656]	0	1276.66	0	76.5	101.6	101.3	120.6		High	High	High	High	High	0	9.313e-05	3.13
FALSE	High	[K].SKPETGEVIGVFESVQPSDTDLGAK.[V]	2xiTRAQ4plex [K2; K25]; 1xiTRAQ4plex [N-Term]		1.34622e-07	0	1	2	16	B8A8L8	B8A8L8 [293-317]	0	3022.59	0	93.5	112.3	84.4	109.8		High	High	High	High	High	0	3.781e-08	6.58
FALSE	High	[K].GVTTIIGGGDSVAAVEK.[VA]	1xiTRAQ4plex [K17]; 1xiTRAQ4plex [N-Term]		2.26235e-06	0	2	7	40	A2YG06; A0A0P0WP33	A2YG06 [350-366]; A0A0P0WP33 [428-444]	0	1862.05	0	118.5	105.3	101.7	74.6	Shared	High	High	High	High	High	0	1.12e-06	5.81
FALSE	High	[R].GVTSNPSIFQK.[A]	1xiTRAQ4plex [K11]; 1xiTRAQ4plex [N-Term]		0.000296244	0	2	3	1	I1PRF1; B8A8H2	I1PRF1 [81-91]; B8A8H2 [103-113]	0	1465.83	0	94.4	97.4	114.3	93.9	Shared	High	High	High	High	High	0	9.283e-05	2.36
FALSE	High	[K].SKETIPTSIELVDIAGLVK.[G]	2xiTRAQ4plex [K2; K19]; 1xiTRAQ4plex [N-Term]		0.000145198	0	1	2	1	I1PG29	I1PG29 [122-140]	1	2445.45	0	115.4	100.9	95	88.7		High	High	High	High	High	0	4.501e-05	4.64
FALSE	High	[R].DVKPQNVIFSEGSR.[T]	1xiTRAQ4plex [K3]; 1xiTRAQ4plex [N-Term]		0.000141556	0	1	2	1	B8AWA3	B8AWA3 [277-290]	0	1864.02	0	89.2	109.5	99.9	101.4		High	High	High	High	High	0	4.393e-05	4.76
FALSE	High	[K].SKDPISDAIPK.[S]	2xiTRAQ4plex [K2; K11]; 1xiTRAQ4plex [N-Term]		0.000272845	0	1	1	2	Q8H3M0	Q8H3M0 [121-131]	1	1602.94	0	105.4	92.4	100.5	101.7		High	High	High	High	High	0.001153	0.00894	2.69
FALSE	High	[K].DVIEPLESVSVNTIPTSK.[Q]	1xiTRAQ4plex [K18]; 1xiTRAQ4plex [N-Term]		4.20934e-05	0	1	6	7	Q109L0	Q109L0 [404-421]	0	2216.23	0	103.3	102.9	93.2	100.6		High	High	High	High	High	0	2.47e-05	3.19
FALSE	High	[R].SKDEAWAAGGSGVLLK.[T]	2xiTRAQ4plex [K2; K16]; 1xiTRAQ4plex [N-Term]		1.44783e-05	0	1	3	6	B8B2X2	B8B2X2 [333-348]	1	2021.14	0	99.8	103.9	91.2	105		High	High	High	High	High	0	4.53e-06	5.86
FALSE	High	[K].DVLSLAGALEGVEFR.[F]	1xiTRAQ4plex [N-Term]		1.98133e-05	0	1	2	4	I1PE00	I1PE00 [64-78]	0	1719.94	0	104.7	89.7	107.3	98.3		High	High	High	High	High	0	5.951e-06	5.12
FALSE	High	[K].GVTIMEGDAEDLPFPTDTFDR.[Y]	1xiTRAQ4plex [N-Term]		0.000264661	0	1	2	8	I1R7V2	I1R7V2 [171-191]	0	2470.16	0	116.6	91	100.2	92.1		High	High	High	High	High	0	8.286e-05	3.47
FALSE	High	[R].SHSEIVSNSGENIGEVTSGGFSPCLKK.[N]	1xCarbamidomethyl [C24]; 2xiTRAQ4plex [K26; K27]; 1xiTRAQ4plex [N-Term]		2.16698e-05	0	1	4	1	I1PQ18	I1PQ18 [339-365]	1	3252.65	0	87.9	104.8	123.6	83.7		High	High	High	High	High	0	6.518e-06	4.43
FALSE	High	[R].SHSEIVSNSGENIGEVTSGGFSPCLK.[K]	1xCarbamidomethyl [C24]; 1xiTRAQ4plex [K26]; 1xiTRAQ4plex [N-Term]		1.05398e-06	0	1	4	1	I1PQ18	I1PQ18 [339-364]	0	2980.46	0	110.1	84.6	126	79.2		High	High	High	High	High	0	3.042e-07	4.84
FALSE	High	[K].LEAVLSIGTHLIPHPR.[K]	1xiTRAQ4plex [N-Term]		0.000296244	0	1	2	1	A2WL16	A2WL16 [40-55]	0	1897.11	0	103.7	99.6	129.9	66.9		High	High	High	High	High	0	9.29e-05	2.47
FALSE	High	[K].DVNPHEFVK.[A]	1xiTRAQ4plex [K9]; 1xiTRAQ4plex [N-Term]		0.000184448	0	1	1	9	P40978	P40978 [11-19]	0	1372.75	0	97.9	98.7	95.4	108		High	High	High	High	High	0	5.741e-05	3.3
FALSE	High	[K].DVPFQVEPVDMSK.[G]	1xiTRAQ4plex [K13]; 1xiTRAQ4plex [N-Term]		0.000183439	0	1	3	4	I1P7B2	I1P7B2 [27-39]	0	1778.92	0	90.7	104.9	93.1	111.3		High	High	High	High	High	0	8.508e-05	3.67
FALSE	High	[RK].GVVDSNDLPLNVSR.[E]	1xiTRAQ4plex [N-Term]		3.93159e-05	0	1	8	3	B8BCQ3	B8BCQ3 [439-452]	0	1628.87	0	103.1	96.8	118.6	81.4		High	High	High	High	High	0	1.195e-05	3.86
FALSE	High	[K].SLGFAQAAGLPLAVETAHEGLER.[A]	1xiTRAQ4plex [N-Term]		6.61918e-08	0	1	2	14	A2YUR3	A2YUR3 [122-144]	0	2481.32	0	103.2	102.7	99.4	94.7		High	High	High	High	High	0	1.844e-08	6.75
FALSE	High	[R].SLAEGEQVEFAISESEDGR.[T]	1xiTRAQ4plex [N-Term]		0.000264661	0	1	2	1	Q6YUR8	Q6YUR8 [46-64]	0	2197.04	0	97.7	98.4	88.4	115.6		High	High	High	High	High	0	8.287e-05	3.42
FALSE	High	[K].DVEAAAAAPK.[K]	1xiTRAQ4plex [K10]; 1xiTRAQ4plex [N-Term]		0.000279098	0	1	2	1	Q2QWU7	Q2QWU7 [222-231]	0	1230.69	0	99.4	104.4	95.9	100.3		High	High	High	High	High	0	8.732e-05	2.5
FALSE	High	[R].SIGAAVIFNNEK.[A]	1xiTRAQ4plex [K12]; 1xiTRAQ4plex [N-Term]		1.80613e-05	0	1	1	3	I1QAG2	I1QAG2 [237-248]	0	1550.88	0	105.4	87.3	128.9	78.4		High	High	High	High	High	0	5.419e-06	4.14
FALSE	High	[K].LEAACVGTVESGK.[M]	1xCarbamidomethyl [C5]; 1xiTRAQ4plex [K13]; 1xiTRAQ4plex [N-Term]		0.000240549	0	1	3	1	A2WTC5	A2WTC5 [359-371]	0	1608.85	0	104.2	100.5	101.4	93.9		High	High	High	High	High	0	7.508e-05	2.68
FALSE	High	[K].DTITGETLSDPDKPVVLER.[M]	1xiTRAQ4plex [K13]; 1xiTRAQ4plex [N-Term]		0.000157513	0	1	3	1	A2XVY3	A2XVY3 [458-476]	0	2373.28	0	102.9	85.5	127.8	83.8		High	High	High	High	High	0	4.898e-05	3.63
FALSE	High	[K].DTPEAPAIAAQK.[L]	1xiTRAQ4plex [K12]; 1xiTRAQ4plex [N-Term]		0.000238669	0	1	3	2	I1QJJ2	I1QJJ2 [328-339]	0	1499.83	0	105.3	94.9	110.7	89		High	High	High	High	High	0	7.452e-05	3.95
FALSE	High	[K].SIEQVLAAGAEK.[A]	1xiTRAQ4plex [K12]; 1xiTRAQ4plex [N-Term]		0.00022049	0	1	1	1	Q5JMM6	Q5JMM6 [211-222]	0	1503.86	0	93.1	99.9	109.9	97.1		High	High	High	High	High	0	6.887e-05	3.72
FALSE	High	[R].SLEGLQANVQR.[L]	1xiTRAQ4plex [N-Term]		6.85279e-05	0	1	2	4	A2Y8K1	A2Y8K1 [105-115]	0	1358.75	0	100.8	99.8	95.5	103.9		High	High	High	High	High	0	2.101e-05	3.43
FALSE	High	[K].GVVTDIIHDPGR.[G]	1xiTRAQ4plex [N-Term]		0.000245618	0	1	1	6	A2ZLS7	A2ZLS7 [43-54]	0	1422.78	0	96.1	93.1	104.8	105.9		High	High	High	High	High	0	8.134e-05	3.27
FALSE	High	[K].SIEDNAEIK.[A]	1xiTRAQ4plex [K9]; 1xiTRAQ4plex [N-Term]		0.000228833	0	1	2	1	A2Y3I6	A2Y3I6 [344-352]	0	1306.71	0	90.8	94.1	111	104		High	High	High	High	High	0	7.137e-05	3.45
FALSE	High	[K].GVVPDAGVAVELGK.[K]	1xiTRAQ4plex [K14]; 1xiTRAQ4plex [N-Term]		7.66051e-05	0	1	2	4	A2Z9L9	A2Z9L9 [238-251]	0	1598.94	0	113.9	88.1	108.6	89.4		High	High	High	High	High	0	5.751e-05	4.23
FALSE	High	[R].DVADADSLVSSLGK.[A]	1xiTRAQ4plex [K14]; 1xiTRAQ4plex [N-Term]		0.000249472	0	1	3	2	B8BAQ6	B8BAQ6 [215-228]	0	1664.89	0	93.5	94.2	101.2	111.2		High	High	High	High	High	0	7.79e-05	3.41
FALSE	High	[R].SLDVPFETLDVLANEALR.[Q]	1xiTRAQ4plex [N-Term]		7.16743e-06	0	1	3	4	B8ANP8	B8ANP8 [104-121]	0	2146.15	0	116.8	93.3	87.9	102.1		High	High	High	High	High	0	2.125e-06	4.44
FALSE	High	[K].GVVPDADDAVEFAR.[K]	1xiTRAQ4plex [N-Term]		0.000106999	0	1	1	5	A2Z9L8	A2Z9L8 [212-225]	0	1604.8	0	98.9	103.9	87.9	109.4		High	High	High	High	High	0	5.88e-05	4.07
FALSE	High	[K].DVAMDDFLWER.[I]	1xiTRAQ4plex [N-Term]		3.86215e-05	0	1	2	6	B8B9L3	B8B9L3 [385-395]	0	1540.72	0	85.3	87.8	119.4	107.4		High	High	High	High	High	0	1.172e-05	4.02
FALSE	High	[K].IEAEGQQSGSPK.[S]	1xiTRAQ4plex [K12]; 1xiTRAQ4plex [N-Term]		9.23207e-05	0	1	4	1	I1Q551	I1Q551 [201-212]	0	1518.8	0	90	105.8	104.7	99.4		High	High	High	High	High	0	2.844e-05	2.85
FALSE	High	[R].SLDSQFSPLAK.[Q]	1xiTRAQ4plex [K11]; 1xiTRAQ4plex [N-Term]		0.000317128	0	1	3	1	A2X295	A2X295 [558-568]	0	1480.82	0	96.6	95	131.6	76.8		High	High	High	High	High	0	9.927e-05	3.15
FALSE	High	[R].IEALAEEIQPLLSEVR.[D]	1xiTRAQ4plex [N-Term]		0.000115306	0	1	3	3	A2WZM3	A2WZM3 [272-287]	0	1954.1	0	127.4	88.3	124.7	59.6		High	High	High	High	High	0	3.565e-05	3.27
FALSE	High	[K].DVASGGPDALATR.[D]	1xiTRAQ4plex [N-Term]		0.000211256	0	1	1	2	A2X3I0	A2X3I0 [93-105]	0	1373.71	0	101.9	82.6	116.9	98.6		High	High	High	High	High	0	6.593e-05	3.37
FALSE	High	[R].DVAVLEAMLESSAK.[Q]	1xiTRAQ4plex [K14]; 1xiTRAQ4plex [N-Term]		0.000213535	0	1	2	1	B8BDQ6	B8BDQ6 [336-349]	0	1750.95	0	100.1	94.4	116.3	89.2		High	High	High	High	High	0	6.662e-05	3.04
FALSE	High	[R].DVDDALLAVIIR.[N]	1xiTRAQ4plex [N-Term]		1.89454e-05	0	1	4	7	B8A7P7	B8A7P7 [402-413]	0	1456.85	0	111.8	112.1	95.8	80.4		High	High	High	High	High	0	6.123e-06	4.55
FALSE	High	[K].SLDLEVDLSAALLGR.[R]	1xiTRAQ4plex [N-Term]		8.07445e-05	0	1	2	5	Q9SDD6	Q9SDD6 [146-160]	0	1715.97	0	94.5	104.9	101	99.6		High	High	High	High	High	0	4.552e-05	3.66
FALSE	High	[R].DVDNPDVIDR.[L]	1xiTRAQ4plex [N-Term]		0.000228229	0	1	1	2	I1Q590	I1Q590 [55-64]	0	1301.65	0	110.4	106	96.7	86.9		High	High	High	High	High	0	7.124e-05	3.82
FALSE	High	[K].GVVENLVSNTQVLESK.[I]	1xiTRAQ4plex [K16]; 1xiTRAQ4plex [N-Term]		1.56951e-05	0	1	1	5	B8A7P4	B8A7P4 [170-185]	0	2004.12	0	103.3	107.8	91.6	97.4		High	High	High	High	High	0	1.198e-05	4.56
FALSE	High	[K].DVPFQVEPVDMSK.[G]	1xOxidation [M11]; 1xiTRAQ4plex [K13]; 1xiTRAQ4plex [N-Term]		0.00011172	0	1	3	2	I1P7B2	I1P7B2 [27-39]	0	1794.92	0	93.2	105.6	73.6	127.5		High	High	High	High	High	0	3.452e-05	3.03
FALSE	High	[R].DRPFTASTIIGATTMDQLK.[E]	1xiTRAQ4plex [K19]; 1xiTRAQ4plex [N-Term]		0.000129642	0	1	2	3	Q75H72	Q75H72 [353-371]	0	2354.26	0	98.7	92.1	94.6	114.7		High	High	High	High	High	0	5.087e-05	4.09
FALSE	High	[K].DRNVVEQLVR.[R]	1xiTRAQ4plex [N-Term]		0.000172175	0	1	2	1	Q10CE4	Q10CE4 [134-143]	1	1371.78	0					No Quan Values	High	High	High	High	High	0	5.353e-05	4.39
FALSE	High	[K].IDMATTVLGFK.[I]	1xiTRAQ4plex [K11]; 1xiTRAQ4plex [N-Term]		5.04302e-05	0	1	1	11	I1Q848	I1Q848 [59-69]	0	1483.84	0	95.7	101	104	99.3		High	High	High	High	High	0	1.536e-05	4.35
FALSE	High	[K].DIVALSGGHTLGR.[CA]	1xiTRAQ4plex [N-Term]		0.000266691	0	2	3	1	B8B6B6; A2YXU4	B8B6B6 [156-168]; A2YXU4 [152-164]	0	1439.81	0					No Quan Values	High	High	High	High	High	0	8.337e-05	3.3
FALSE	High	[R].SPTGEVIFGGETMR.[FS]	1xiTRAQ4plex [N-Term]		3.18337e-05	0	1	2	29	I1QKT5	I1QKT5 [344-357]	0	1624.81	0	88.6	103.7	111.1	96.6		High	High	High	High	High	0	2.397e-05	5.01
FALSE	High	[K].DLVMNLGFSHPVR.[M]	1xiTRAQ4plex [N-Term]		8.02742e-05	0	1	2	3	A2XM21	A2XM21 [148-160]	0	1628.87	0	99.8	98	99.5	102.7		High	High	High	High	High	0	6.051e-05	4.28
FALSE	High	[R].SPSAPEPPSQPDPPIDDDEWGR.[D]	1xiTRAQ4plex [N-Term]		3.40888e-05	0	1	2	1	I1QW82	I1QW82 [61-82]	0	2533.16	0	94.5	117	81	107.4		High	High	High	High	High	0	1.032e-05	3.64
FALSE	High	[R].DLWDQNEGMAVVALLR.[H]	1xiTRAQ4plex [N-Term]		8.26525e-05	0	1	2	1	Q851F6	Q851F6 [92-107]	0	1974.02	0	88.8	90.3	119.6	101.2		High	High	High	High	High	0	2.539e-05	3.58
FALSE	High	[R].SPPVAGGAVAAGGAGALMK.[G]	1xiTRAQ4plex [K19]; 1xiTRAQ4plex [N-Term]		1.43062e-06	0	1	2	1	A2XLW7	A2XLW7 [18-36]	0	1870.05	0	94.5	96.3	99.1	110.1		High	High	High	High	High	0	4.146e-07	3.84
FALSE	High	[R].DMDVVEVPTFLFIR.[D]	1xiTRAQ4plex [N-Term]		0.000129273	0	1	3	5	Q84NN4	Q84NN4 [259-272]	0	1824.97	0	117.5	80.4	129.5	72.6		High	High	High	High	High	0	8.393e-05	2.96
FALSE	High	[R].SPPGGVLSVMLENVVNDK.[Y]	1xOxidation [M10]; 1xiTRAQ4plex [K18]; 1xiTRAQ4plex [N-Term]		0.000245618	0	1	3	2	B8AY06	B8AY06 [150-167]	0	2159.16	0	100.4	98.5	93.2	107.9		High	High	High	High	High	0	7.686e-05	3.56
FALSE	High	[R].SPPGGVLSVMLENVVNDK.[Y]	1xiTRAQ4plex [K18]; 1xiTRAQ4plex [N-Term]		3.37859e-05	0	1	3	3	B8AY06	B8AY06 [150-167]	0	2143.17	0	105.8	99.2	104	90.9		High	High	High	High	High	0	1.025e-05	4.99
FALSE	High	[K].IDMATTVLGFK.[I]	1xOxidation [M3]; 1xiTRAQ4plex [K11]; 1xiTRAQ4plex [N-Term]		4.96898e-05	0	1	1	9	I1Q848	I1Q848 [59-69]	0	1499.84	0	97.9	103.8	95.2	103		High	High	High	High	High	0	1.512e-05	3.65
FALSE	High	[R].DMTALSGSHTVGFSQCTNFR.[A]	1xCarbamidomethyl [C16]; 1xiTRAQ4plex [N-Term]		2.98151e-05	0	2	2	2	I1NYV8; Q6ER49	I1NYV8 [186-205]; Q6ER49 [186-205]	0	2360.09	0	91.7	93.1	109.2	106	Shared	High	High	High	High	High	0	9.005e-06	4.94
FALSE	High	[R].SPMLVDGGQAVVPTVAEAVAVAR.[E]	1xiTRAQ4plex [N-Term]		0.000230045	0	1	3	1	I1NZD8	I1NZD8 [79-101]	0	2381.3	0	103.3	99.2	109.5	88		High	High	High	High	High	0	7.185e-05	3.14
FALSE	High	[K].SPLVDLAVSTGLLASK.[S]	1xiTRAQ4plex [K16]; 1xiTRAQ4plex [N-Term]		0.000108239	0	1	2	1	I1NND6	I1NND6 [430-445]	0	1859.11	0	127.7	91.9	99.8	80.6		High	High	High	High	High	0	3.338e-05	3.34
FALSE	High	[R].SPIVATTLSSTR.[L]	1xiTRAQ4plex [N-Term]		0.000263314	0	1	4	4	I1NTQ7	I1NTQ7 [747-758]	0	1376.79	0	99.1	86.3	131.3	83.3		High	High	High	High	High	0	8.234e-05	3.74
FALSE	High	[R].LDMDIDGADNSFVK.[V]	1xiTRAQ4plex [K14]; 1xiTRAQ4plex [N-Term]		0.000188532	0	1	3	1	B8ARK2	B8ARK2 [545-558]	0	1827.9	0	90.4	116.1	99.6	93.8		High	High	High	High	High	0	5.877e-05	3.31
FALSE	High	[R].SPIFLGSFEDVEEIK.[G]	1xiTRAQ4plex [K15]; 1xiTRAQ4plex [N-Term]		0.000161071	0	1	1	7	I1NTN8	I1NTN8 [317-331]	0	1998.07	0	96.1	94.2	120.6	89.2		High	High	High	High	High	0	4.999e-05	4.41
FALSE	High	[K].IDMSATVLGFK.[I]	1xiTRAQ4plex [K11]; 1xiTRAQ4plex [N-Term]		8.004e-05	0	1	1	8	Q10CE4	Q10CE4 [59-69]	0	1469.83	0	86.4	103	92.6	118		High	High	High	High	High	0	6.281e-05	4.61
FALSE	High	[R].DNGLLLHIHR.[A]	1xiTRAQ4plex [N-Term]		0.000108551	0	1	6	18	I1QWG3	I1QWG3 [293-302]	0	1331.77	0	95.4	83.9	128.3	92.3		High	High	High	High	High	0	3.353e-05	4.49
FALSE	High	[R].LDNALVQAVALLR.[Q]	1xiTRAQ4plex [N-Term]		7.33125e-05	0	1	1	2	A2Z8U8	A2Z8U8 [800-812]	0	1539.93	0	111.1	87.2	122.2	79.5		High	High	High	High	High	0	8.695e-05	3.84
FALSE	High	[R].SPDLEIVAEVQLPGR.[V]	1xiTRAQ4plex [N-Term]		7.11938e-05	0	1	3	1	I1P3G1	I1P3G1 [608-622]	0	1766.98	0	94.4	103	105	97.6		High	High	High	High	High	0	2.183e-05	3.77
FALSE	High	[R].SPTTVAHFTGLDVLIK.[D]	1xiTRAQ4plex [K16]; 1xiTRAQ4plex [N-Term]		7.63812e-05	0	1	1	1	B8AVZ8	B8AVZ8 [145-160]	0	1987.15	0	103.2	113.8	87	96		High	High	High	High	High	0	2.341e-05	3.73
FALSE	High	[R].DNIQGITKPAIR.[R]	1xiTRAQ4plex [K8]; 1xiTRAQ4plex [N-Term]		1.08652e-05	0	1	1	13	Q7XUC9	Q7XUC9 [25-36]	0	1613.96	0	99.4	97.5	107.6	95.5		High	High	High	High	High	0	3.241e-06	4.91
FALSE	High	[K].SQASALEAHAAPNCK.[V]	1xCarbamidomethyl [C14]; 1xiTRAQ4plex [K15]; 1xiTRAQ4plex [N-Term]		2.26914e-06	0	1	1	8	Q7XDC8	Q7XDC8 [112-126]	0	1842.94	0	79.6	95.5	109.3	115.7		High	High	High	High	High	0	6.622e-07	5.64
FALSE	High	[R].SQDNISIVIADLGR.[T]	1xiTRAQ4plex [N-Term]		5.38189e-05	0	1	3	1	B8AA22	B8AA22 [337-350]	0	1644.9	0	92.3	104.3	97.4	106		High	High	High	High	High	0	1.644e-05	4.02
FALSE	High	[K].SSASASASAATR.[R]	1xiTRAQ4plex [N-Term]		0.000171225	0	1	2	2	I1Q5A1	I1Q5A1 [104-115]	0	1210.61	0	105.9	107.4	94.1	92.6		High	High	High	High	High	0	5.328e-05	3.37
FALSE	High	[K].HGLTPVQLALGFVR.[D]	1xiTRAQ4plex [N-Term]		0.000296973	0	1	2	1	Q75H72	Q75H72 [339-352]	0	1651.98	0	103.6	104.8	98.7	93		High	High	High	High	High	0	9.297e-05	3.9
FALSE	High	[K].DLQQEISDGEVEIPSA.[-]	1xiTRAQ4plex [N-Term]		0.000194274	0	1	2	5	A2X8M1	A2X8M1 [151-166]	0	1873.91	0	96.2	101.6	91.9	110.4		High	High	High	High	High	8.061e-05	0.0001137	4.17
FALSE	High	[K].SSAGGFLGDLVK.[W]	1xiTRAQ4plex [K12]; 1xiTRAQ4plex [N-Term]		2.69422e-05	0	1	3	7	B7FAE9	B7FAE9 [186-197]	0	1438.81	0	110.9	104.4	90	94.7		High	High	High	High	High	0	4.71e-05	3.52
FALSE	High	[R].IDLAIDGADEVDPDLNLVK.[G]	1xiTRAQ4plex [K19]; 1xiTRAQ4plex [N-Term]		3.79853e-06	0	1	3	20	B8B7P6	B8B7P6 [126-144]	0	2313.24	0	100.9	101.9	88.8	108.3		High	High	High	High	High	0	3.961e-06	5.07
FALSE	High	[R].SSAASTAVSIVDAIR.[S]	1xiTRAQ4plex [N-Term]		1.77936e-05	0	1	2	3	B8B9L3	B8B9L3 [323-337]	0	1591.88	0	88.6	97.6	106.2	107.7		High	High	High	High	High	0	5.343e-06	4.06
FALSE	High	[R].DLSAEDVAAEEAAVAPK.[I]	1xiTRAQ4plex [K17]; 1xiTRAQ4plex [N-Term]		6.0791e-06	0	1	1	7	Q6H5V4	Q6H5V4 [53-69]	0	1974.03	0	96.8	110.6	86.3	106.3		High	High	High	High	High	0	1.798e-06	4.27
FALSE	High	[K].DLSEEEVIILR.[K]	1xiTRAQ4plex [N-Term]		3.52224e-05	0	1	1	6	B8AQA7	B8AQA7 [91-101]	0	1459.81	0	100	106.2	96	97.7		High	High	High	High	High	0	1.068e-05	4.88
FALSE	High	[R].SRPALGQEPGR.[L]	1xiTRAQ4plex [N-Term]		3.68285e-05	0	1	3	1	A0A0P0X2H7	A0A0P0X2H7 [125-135]	0	1311.72	0	104.5	86.4	87.3	121.8		High	High	High	High	High	0	1.116e-05	3.3
FALSE	High	[K].SQVFSTAADNQTQVGIR.[V]	1xiTRAQ4plex [N-Term]		0.000127809	0	1	4	2	I1P4R6	I1P4R6 [468-484]	0	1966.01	0	97.3	95.6	118.2	88.9		High	High	High	High	High	0	3.954e-05	3.58
FALSE	High	[K].SQTQVANLAAANDDGAPK.[S]	1xiTRAQ4plex [K18]; 1xiTRAQ4plex [N-Term]		2.79012e-06	0	1	2	1	B8B575	B8B575 [318-335]	0	2059.07	0	113.8	92.4	110	83.8		High	High	High	High	High	0	8.174e-07	3.52
FALSE	High	[K].DISSLFTVGQEVSVR.[L]	1xiTRAQ4plex [N-Term]		0.000285448	0	2	4	1	A0A0P0YB77; A2ZLC1	A0A0P0YB77 [182-196]; A2ZLC1 [182-196]	0	1780.96	0	114.8	95.2	85.8	104.2	Shared	High	High	High	High	High	0	8.94e-05	3.72
FALSE	High	[K].SQSFAAVTTPGGEAAAVAGEK.[K]	1xiTRAQ4plex [K21]; 1xiTRAQ4plex [N-Term]		1.94615e-05	0	1	3	3	A2Z3W4	A2Z3W4 [102-122]	0	2237.17	0	128.9	97.2	98.9	75.1		High	High	High	High	High	0	5.846e-06	3.35
FALSE	High	[R].IDIANTWQMPQGGIDAGEDPR.[E]	1xiTRAQ4plex [N-Term]		0.000150185	0	1	3	1	B8ART5	B8ART5 [84-104]	0	2428.17	0	87.1	108.4	97	107.5		High	High	High	High	High	0	4.657e-05	3.43
FALSE	High	[K].DLTAGTVGGAAQLVVGHPFDTIK.[V]	1xiTRAQ4plex [K23]; 1xiTRAQ4plex [N-Term]		1.11137e-07	0	2	3	4	I1QW69; B8BID6	I1QW69 [7-29]; B8BID6 [7-29]	0	2555.41	0	107.9	95	116.3	80.7	Shared	High	High	High	High	High	0	7.556e-08	7.03
FALSE	High	[K].SQLRPEIQVAAQNCWVK.[K]	1xCarbamidomethyl [C14]; 1xiTRAQ4plex [K17]; 1xiTRAQ4plex [N-Term]		4.87066e-06	0	1	2	2	B8AD93	B8AD93 [54-70]	0	2315.25	0	99.7	105.2	101.7	93.4		High	High	High	High	High	0	1.435e-06	5.81
FALSE	High	[R].IDILDQALLRPGR.[I]	1xiTRAQ4plex [N-Term]		0.000312569	0	1	1	2	Q7GCH3	Q7GCH3 [316-328]	0	1623.97	0	107.3	98.7	111.6	82.4		High	High	High	High	High	0	9.797e-05	3.22
FALSE	High	[K].SQIHEIVLVGGSTR.[I]	1xiTRAQ4plex [N-Term]		0.000193219	0	1	2	2	Q6Z7B0	Q6Z7B0 [358-371]	0	1639.92	0	102.7	96.4	105.1	95.8		High	High	High	High	High	0	8.219e-05	4.09
FALSE	High	[R].SQLGEIFELDR.[A]	1xiTRAQ4plex [N-Term]		6.63481e-05	0	1	3	7	I1QWF7	I1QWF7 [424-434]	0	1450.77	0	91.2	105.5	102.4	100.9		High	High	High	High	High	0	5.397e-05	3.71
FALSE	High	[K].HGAINLGQGFPNFDGPDFVK.[E]	1xiTRAQ4plex [K20]; 1xiTRAQ4plex [N-Term]		0.000138389	0	1	4	1	I1QPH4	I1QPH4 [106-125]	0	2418.24	0	88.6	105.1	110.3	96		High	High	High	High	High	0	4.288e-05	3.94
FALSE	High	[R].SQFWIVDAHGLITEER.[T]	1xiTRAQ4plex [N-Term]		0.000122103	0	1	4	1	Q7F190	Q7F190 [375-390]	0	2045.06	0	93	99.9	98	109		High	High	High	High	High	0	3.781e-05	3.91
FALSE	High	[R].SQDFAAEVAAQTAAK.[A]	1xiTRAQ4plex [K15]; 1xiTRAQ4plex [N-Term]		1.70138e-05	0	1	2	4	A2ZLC1	A2ZLC1 [887-901]	0	1795.94	0	94.1	94.5	105.8	105.6		High	High	High	High	High	0	7.316e-06	4.5
FALSE	High	[K].DRPAISMLEDAEK.[K]	1xiTRAQ4plex [K13]; 1xiTRAQ4plex [N-Term]		2.74284e-05	0	1	3	2	Q5UJF9	Q5UJF9 [100-112]	0	1762.92	0	113.4	101.2	100.2	85.2		High	High	High	High	High	0	8.295e-06	4.72
FALSE	High	[R].DNLTLWTSDANDDGGDEIK.[E]	1xiTRAQ4plex [K19]; 1xiTRAQ4plex [N-Term]		0.000211824	0	1	1	1	Q2R2W2	Q2R2W2 [236-254]	0	2367.12	0	89.7	100.9	97.2	112.2		High	High	High	High	High	0	6.61e-05	2.48
FALSE	High	[R].DNLTLWTSDLTEDGGDEVK.[E]	1xiTRAQ4plex [K19]; 1xiTRAQ4plex [N-Term]		0.000169338	0	1	3	3	A2YVG3	A2YVG3 [227-245]	0	2396.17	0	97.3	93.5	122.8	86.4		High	High	High	High	High	0	5.266e-05	3.84
FALSE	High	[R].DQDLLVLPTDAALFEDPSFK.[V]	1xiTRAQ4plex [K20]; 1xiTRAQ4plex [N-Term]		5.19437e-05	0	2	3	6	Q69SV0; B8AJE7	Q69SV0 [298-317]; B8AJE7 [277-296]	0	2522.33	0	106.9	104.6	96.3	92.3	Shared	High	High	High	High	High	0	1.583e-05	4.33
FALSE	High	[R].SMPTSAALDVVAK.[N]	1xiTRAQ4plex [K13]; 1xiTRAQ4plex [N-Term]		0.000137608	0	1	3	5	I1PEZ3	I1PEZ3 [344-356]	0	1577.88	0	89.3	100	94.9	115.9		High	High	High	High	High	0.000127	0.0005375	3.24
FALSE	High	[R].LDQVQLLLK.[G]	1xiTRAQ4plex [K9]; 1xiTRAQ4plex [N-Term]		0.000320193	0	1	3	5	B8ABA7	B8ABA7 [143-151]	0	1357.87	0	80.7	98.9	96.8	123.6		High	High	High	High	High	0	0.0001004	4.1
FALSE	High	[R].DQETTGFAWWAGNAR.[L]	1xiTRAQ4plex [N-Term]		9.21649e-06	0	1	2	13	I1QKT5	I1QKT5 [27-41]	0	1853.87	0	92.7	106.6	103	97.6		High	High	High	High	High	0	2.738e-06	6.21
FALSE	High	[R].SMLGPDVDLIIGDVTK.[E]	1xiTRAQ4plex [K16]; 1xiTRAQ4plex [N-Term]		2.9638e-05	0	2	4	5	B8AEK7; Q6EUK5	B8AEK7 [152-167]; Q6EUK5 [152-167]	0	1961.09	0	104.6	107.3	98.8	89.3	Shared	High	High	High	High	High	0	8.972e-06	4.05
FALSE	High	[R].SMAEEEPEK.[F]	1xiTRAQ4plex [K9]; 1xiTRAQ4plex [N-Term]		0.000322506	0	1	6	2	A0A0P0VBK7	A0A0P0VBK7 [239-247]	0	1337.65	0	93.9	100	96.4	109.7		High	High	High	High	High	0	0.0001009	2.11
FALSE	High	[K].SLVTISTEVDTK.[A]	1xiTRAQ4plex [K12]; 1xiTRAQ4plex [N-Term]		0.000127082	0	1	1	13	Q6L5I5	Q6L5I5 [253-264]	0	1580.9	0	100.3	103.1	99.2	97.4		High	High	High	High	High	9.638e-05	0.0001539	4.28
FALSE	High	[R].DQLADIAATAALASGVALDAVR.[A]	1xiTRAQ4plex [N-Term]		5.65895e-05	0	1	1	3	Q5ZDX8	Q5ZDX8 [45-66]	0	2256.23	0					No Quan Values	High	High	High	High	High	0	2.038e-05	3.04
FALSE	High	[K].SIVSGELPAGWADALPK.[Y]	1xiTRAQ4plex [K17]; 1xiTRAQ4plex [N-Term]		8.29986e-06	0	1	3	10	I1PZA0	I1PZA0 [409-425]	0	1999.11	0	88.7	89.5	113.5	108.3		High	High	High	High	High	0	2.465e-06	4.84
FALSE	High	[R].SLVSALQPEEVLVLDAVR.[S]	1xiTRAQ4plex [N-Term]		0.000115969	0	1	3	1	I1NLB7	I1NLB7 [119-136]	0	2082.19	0	110.7	93.5	99.8	96		High	High	High	High	High	0	3.584e-05	3.67
FALSE	High	[K].DQLVETDPLLNK.[V]	1xiTRAQ4plex [K12]; 1xiTRAQ4plex [N-Term]		0.000152308	0	1	1	6	I1PGY3	I1PGY3 [64-75]	0	1672.94	0	114.5	101.8	79.9	103.8		High	High	High	High	High	0	7.148e-05	3.91
FALSE	High	[K].DQLVETDPLLNKVDGAPPSGSTVSR.[K]	1xiTRAQ4plex [K12]; 1xiTRAQ4plex [N-Term]		4.47978e-05	0	1	1	9	I1PGY3	I1PGY3 [64-88]	1	2883.53	0	107.2	107.6	75.5	109.7		High	High	High	High	High	9.638e-05	0.0001474	3.8
FALSE	High	[K].SLVNVAVSGAAGMISNHLLFK.[L]	1xiTRAQ4plex [K21]; 1xiTRAQ4plex [N-Term]		9.43981e-06	0	1	2	2	B8B9L3	B8B9L3 [89-109]	0	2416.36	0	90.1	90.5	115.5	104		High	High	High	High	High	0	1.391e-05	4.18
FALSE	High	[K].SLVGAENPVLVSAAEQIFGAGGK.[R]	1xiTRAQ4plex [K23]; 1xiTRAQ4plex [N-Term]		0.000113989	0	1	5	4	B8AZL8	B8AZL8 [112-134]	0	2502.38	0	108.4	97.9	98	95.8		High	High	High	High	High	0	3.518e-05	3.21
FALSE	High	[K].IDSPSGVDVTVSPSK.[L]	1xiTRAQ4plex [K15]; 1xiTRAQ4plex [N-Term]		0.000174571	0	1	3	1	Q6K7G5	Q6K7G5 [708-722]	0	1775.96	0	90.2	92.6	128.2	89		High	High	High	High	High	0	5.438e-05	2.24
FALSE	High	[K].SLVEEDKLELATSLIEK.[A]	2xiTRAQ4plex [K7; K17]; 1xiTRAQ4plex [N-Term]		7.68296e-05	0	2	4	2	A2YG06; B8AIH2	A2YG06 [241-257]; B8AIH2 [241-257]	1	2349.35	0	113.2	96.5	99.9	90.4	Shared	High	High	High	High	High	0	2.354e-05	5.25
FALSE	High	[K].DQVDDEELLQLVELEVR.[E]	1xiTRAQ4plex [N-Term]		2.10953e-05	0	1	3	3	B8AEQ9	B8AEQ9 [241-257]	0	2186.13	0	121.6	89.1	102.3	87		High	High	High	High	High	0	6.356e-06	4.82
FALSE	High	[K].SIVEDGIFGTSGGIGFTK.[E]	1xiTRAQ4plex [K18]; 1xiTRAQ4plex [N-Term]		2.9638e-05	0	1	3	1	I1PR82	I1PR82 [60-77]	0	2073.11	0	103.7	80	120.8	95.5		High	High	High	High	High	0	8.975e-06	4.17
FALSE	High	[R].HASGGGGGGGGAGGGGGGGGGDAGGAR.[T]	1xiTRAQ4plex [N-Term]		1.41782e-06	0	1	1	1	Q7XDI5	Q7XDI5 [100-126]	0	2025.9	0	115.3	83.6	96.2	104.9		High	High	High	High	High	0	4.109e-07	3.69
FALSE	High	[R].LDSSTADPAGKLPEETLDATALK.[T]	2xiTRAQ4plex [K11; K23]; 1xiTRAQ4plex [N-Term]		0.000141157	0	1	3	2	A2YX67	A2YX67 [204-226]	1	2775.5	0	87.3	110.6	84.2	117.9		High	High	High	High	High	0	4.37e-05	3.86
FALSE	High	[K].SITSGFGVLLK.[E]	1xiTRAQ4plex [K11]; 1xiTRAQ4plex [N-Term]		0.000246897	0	1	2	3	I1P4M2	I1P4M2 [106-116]	0	1409.86	0	111.6	99	113.6	75.9		High	High	High	High	High	0	7.71e-05	3.74
FALSE	High	[K].IDQSALTGESLPVTK.[HGLRN]	1xiTRAQ4plex [K15]; 1xiTRAQ4plex [N-Term]		4.99847e-05	0	2	12	2	Q8L6I1; I1PQF5	Q8L6I1 [180-194]; I1PQF5 [176-190]	0	1847.04	0	88.3	83.9	135.7	92.1	Shared	High	High	High	High	High	0	3.565e-05	3.72
FALSE	High	[R].DNLTLWTSDISEDTAEEIR.[E]	1xiTRAQ4plex [N-Term]		0.000173609	0	1	2	1	A2XUA6	A2XUA6 [233-251]	0	2352.13	0	95.4	81	117.4	106.2		High	High	High	High	High	0	5.396e-05	3.23
FALSE	High	[K].DPTSQAELDNFMVQQLDGTK.[N]	1xiTRAQ4plex [K20]; 1xiTRAQ4plex [N-Term]		3.74911e-05	0	1	4	4	I1QSV0	I1QSV0 [116-135]	0	2525.24	0	95.1	85.8	103.4	115.6		High	High	High	High	High	0	1.138e-05	3.88
FALSE	High	[K].DPQTVFVAGATGQAGVR.[I]	1xiTRAQ4plex [N-Term]		4.05005e-05	0	1	4	9	A0A0P0WKD6	A0A0P0WKD6 [86-102]	0	1817.96	0	100.2	106.5	90.1	103.1		High	High	High	High	High	0	2.281e-05	5.5
FALSE	High	[R].DNLTLWTSDMQDDGGDEMR.[D]	1xiTRAQ4plex [N-Term]		0.000158839	0	1	1	1	A2YWB4	A2YWB4 [237-255]	0	2343	0	93.1	105.6	102.3	99		High	High	High	High	High	0	4.929e-05	3.68
FALSE	High	[R].DNLTLWTSDNAEDGGDEIK.[E]	1xiTRAQ4plex [K19]; 1xiTRAQ4plex [N-Term]		0.000316365	0	2	2	1	I1PEX8; A2XL95	I1PEX8 [232-250]; A2XL95 [232-250]	0	2381.13	0	98.3	90.7	98.3	112.7	Shared	High	High	High	High	High	0	9.902e-05	3.14
FALSE	High	[K].SPADTGHPFGIAPFALVHPK.[F]	1xiTRAQ4plex [K20]; 1xiTRAQ4plex [N-Term]		0.000119341	0	2	2	1	A2Z054; Q6EQG6	A2Z054 [56-75]; Q6EQG6 [56-75]	0	2347.28	0	99.7	81.9	130.1	88.4	Shared	High	High	High	High	High	0	3.694e-05	4.55
FALSE	High	[R].SPAAEALGPTHVLHSR.[Y]	1xiTRAQ4plex [N-Term]		7.01568e-05	0	2	5	3	I1QC36; I1QC34	I1QC36 [95-110]; I1QC34 [94-109]	0	1786.97	0	98	102.4	99.9	99.6	Shared	High	High	High	High	High	0	3.892e-05	4.07
FALSE	High	[R].DNPGDCLAFAR.[F]	1xCarbamidomethyl [C6]; 1xiTRAQ4plex [N-Term]		0.000155761	0	1	3	5	I1QUZ5	I1QUZ5 [234-244]	0	1379.65	0	98	109.7	81.4	110.9		High	High	High	High	High	0	4.832e-05	3.58
FALSE	High	[R].HETADINTFSWGVANR.[G]	1xiTRAQ4plex [N-Term]		4.85273e-05	0	1	3	4	B8AI28	B8AI28 [304-319]	0	1961.96	0	94.5	97.2	102	106.3		High	High	High	High	High	0	3.555e-05	3.53
FALSE	High	[R].LDPGVTASHAFVLETK.[V]	1xiTRAQ4plex [K16]; 1xiTRAQ4plex [N-Term]		0.000272845	0	1	3	1	B8ACS3	B8ACS3 [87-102]	0	1973.09	0	104.6	101.1	102.9	91.5		High	High	High	High	High	0	8.532e-05	3.84
FALSE	High	[K].SNTDDLTGGFNK.[S]	1xiTRAQ4plex [K12]; 1xiTRAQ4plex [N-Term]		0.000227024	0	1	3	4	B8ATR4	B8ATR4 [73-84]	0	1556.78	0	81.3	122.6	54.3	141.8		High	High	High	High	High	9.638e-05	0.000312	2.99
FALSE	High	[R].SNIVGLPVSLLLLK.[A]	1xiTRAQ4plex [K14]; 1xiTRAQ4plex [N-Term]		1.63168e-05	0	1	1	2	I1PSI2	I1PSI2 [169-182]	0	1754.14	0	117.3	101.7	112.4	68.7		High	High	High	High	High	0	4.9e-06	3.37
FALSE	High	[R].SNLGAVQIDHDLR.[V]	1xiTRAQ4plex [N-Term]		0.000194274	0	1	2	3	A2XIK9	A2XIK9 [326-338]	0	1581.85	0	109.5	97.6	103	89.9		High	High	High	High	High	0	6.049e-05	3.8
FALSE	High	[R].DPAAAPAAVAPGAAGAPPAQLPR.[R]	1xiTRAQ4plex [N-Term]		0.000162424	0	1	2	2	B8ANL0	B8ANL0 [61-83]	0	2181.19	0	117.8	102.1	94	86		High	High	High	High	High	0	5.051e-05	5.07
FALSE	High	[R].SNLCDLLGADPSVVNLK.[A]	1xCarbamidomethyl [C4]; 1xiTRAQ4plex [K17]; 1xiTRAQ4plex [N-Term]		2.11584e-05	0	1	4	1	A0A0N7KFV8	A0A0N7KFV8 [232-248]	0	2103.14	0	115.5	86.9	104.3	93.3		High	High	High	High	High	0	6.372e-06	3.69
FALSE	High	[R].SNLAGMGIIPLCFK.[S]	1xCarbamidomethyl [C12]; 1xiTRAQ4plex [K14]; 1xiTRAQ4plex [N-Term]		0.000304332	0	1	5	1	I1R8I2	I1R8I2 [900-913]	0	1809	0	94.6	85.2	122.9	97.3		High	High	High	High	High	0	9.538e-05	3.3
FALSE	High	[R].IDQIIGPVLDVTFPPGK.[L]	1xiTRAQ4plex [K17]; 1xiTRAQ4plex [N-Term]		2.76516e-06	0	1	1	98	P12085	P12085 [23-39]	0	2097.22	0	103.3	101.7	91.5	103.4		High	High	High	High	High	0	1.284e-06	5.1
FALSE	High	[R].SNDEGADTVIWLALQPK.[E]	1xiTRAQ4plex [K17]; 1xiTRAQ4plex [N-Term]		3.0534e-05	0	1	2	1	B8B461	B8B461 [260-276]	0	2145.14	0	108.8	95	111.1	85		High	High	High	High	High	0	9.225e-06	4.07
FALSE	High	[K].SMTQHNVGALVVVKPGQDK.[S]	1xOxidation [M2]; 2xiTRAQ4plex [K14; K19]; 1xiTRAQ4plex [N-Term]		7.43945e-05	0	1	4	1	A2XLS8	A2XLS8 [114-132]	0	2456.37	0	114.6	109.3	80.3	95.8		High	High	High	High	High	0	2.283e-05	3.66
FALSE	High	[K].SMTQHNVGALVVVKPGQDK.[S]	2xiTRAQ4plex [K14; K19]; 1xiTRAQ4plex [N-Term]		1.33955e-05	0	1	4	1	A2XLS8	A2XLS8 [114-132]	0	2440.37	0	109.4	99.2	110	81.3		High	High	High	High	High	0	4.001e-06	5
FALSE	High	[K].DPNANIIMLATGTGIAPFR.[S]	1xiTRAQ4plex [N-Term]		7.42962e-06	0	1	3	5	I1PYT7	I1PYT7 [208-226]	0	2116.13	0	98.6	95.9	101.1	104.4		High	High	High	High	High	0	2.55e-06	6.34
FALSE	High	[K].DPNANIIMLATGTGIAPFR.[S]	1xOxidation [M8]; 1xiTRAQ4plex [N-Term]		4.21839e-06	0	1	3	6	I1PYT7	I1PYT7 [208-226]	0	2132.13	0	98.5	96.8	97.2	107.5		High	High	High	High	High	0	1.24e-06	5.89
FALSE	High	[K].DPNATIIMLGTGTGIAPFR.[S]	1xiTRAQ4plex [N-Term]		3.19286e-05	0	1	4	5	I1NWC3	I1NWC3 [212-230]	0	2089.12	0	106.4	96.7	106.2	90.6		High	High	High	High	High	0	9.677e-06	5.4
FALSE	High	[K].DPNATIIMLGTGTGIAPFR.[S]	1xOxidation [M8]; 1xiTRAQ4plex [N-Term]		7.01568e-05	0	1	4	5	I1NWC3	I1NWC3 [212-230]	0	2105.12	0	103.4	94	94.8	107.8		High	High	High	High	High	0	5.696e-05	4.9
FALSE	High	[K].SMREDGGFEVIK.[K]	1xiTRAQ4plex [K12]; 1xiTRAQ4plex [N-Term]		9.39426e-05	0	1	1	9	P14655	P14655 [312-323]	1	1655.87	0	96.6	99.2	107	97.3		High	High	High	High	High	0	2.892e-05	4.93
FALSE	High	[K].NILFVISKPDVFK.[S]	2xiTRAQ4plex [K8; K13]; 1xiTRAQ4plex [N-Term]		0.000301374	0	2	3	2	Q8RUI4; A2Y3Z4	Q8RUI4 [92-104]; A2Y3Z4 [94-106]	0	1952.19	0	98.8	111.2	76.9	113.1	Shared	High	High	High	High	High	0	9.433e-05	3.46
FALSE	High	[K].DVPVNSVTQELDVR.[T]	1xiTRAQ4plex [N-Term]		0.000310307	0	1	1	1	I1PR60	I1PR60 [235-248]	0	1714.91	0					No Quan Values	High	High	High	High	High	0	9.71e-05	2.6
FALSE	High	[K].DVQVGQPIAVTVEDLEDIK.[N]	1xiTRAQ4plex [K19]; 1xiTRAQ4plex [N-Term]		5.1333e-05	0	1	3	1	B8B2U7	B8B2U7 [195-213]	0	2356.28	0					No Quan Values	High	High	High	High	High	0	1.567e-05	2.92
FALSE	High	[R].LEIQAIADDITSK.[Y]	1xiTRAQ4plex [K13]; 1xiTRAQ4plex [N-Term]		7.9117e-06	0	1	3	11	I1PI01	I1PI01 [29-41]	0	1704.96	0	107.2	89.1	95.5	108.2		High	High	High	High	High	0	2.121e-05	4.26
FALSE	High	[R].EDKPAPPPEGR.[L]	1xiTRAQ4plex [K3]; 1xiTRAQ4plex [N-Term]		0.000232483	0	1	2	2	Q10N21	Q10N21 [120-130]	0	1480.8	0	96.2	90.3	103.1	110.4		High	High	High	High	High	0	7.272e-05	4.19
FALSE	High	[K].SDAEFINPPWLDGSLPGDFGFDPLGLGK.[D]	1xiTRAQ4plex [K28]; 1xiTRAQ4plex [N-Term]		0.000188017	0	1	1	3	I1PLV0	I1PLV0 [57-84]	0	3249.63	0	111.2	133.8	62	93.1		High	High	High	High	High	0	9.476e-05	3.25
FALSE	High	[K].SCTLVSASTMHK.[S]	1xCarbamidomethyl [C2]; 1xiTRAQ4plex [K12]; 1xiTRAQ4plex [N-Term]		3.65016e-05	0	1	2	1	A2XNL2	A2XNL2 [96-107]	0	1609.83	0	105.1	111.5	97.4	86		High	High	High	High	High	0	1.106e-05	4.32
FALSE	High	[K].SAVQVEFDEEDEEGFVK.[E]	1xiTRAQ4plex [K17]; 1xiTRAQ4plex [N-Term]		0.000164242	0	1	3	1	I1NU51	I1NU51 [191-207]	0	2245.08	0	99.8	92.7	101.3	106.2		High	High	High	High	High	0	5.108e-05	3.26
FALSE	High	[K].EDITVAVAGDIVALAGLK.[D]	1xiTRAQ4plex [K18]; 1xiTRAQ4plex [N-Term]		2.449e-05	0	1	3	1	A2XVY3	A2XVY3 [440-457]	0	2043.19	0	116.1	82.1	137.4	64.3		High	High	High	High	High	0	7.377e-06	4.17
FALSE	High	[K].LELQEVVDFLK.[N]	1xiTRAQ4plex [K11]; 1xiTRAQ4plex [N-Term]		5.22517e-05	0	1	3	7	Q5Z974	Q5Z974 [242-252]	0	1620.95	0	97.5	101.8	96.3	104.4		High	High	High	High	High	0	1.593e-05	3.96
FALSE	High	[R].EDQVPLIIIQDGESK.[K]	1xiTRAQ4plex [K15]; 1xiTRAQ4plex [N-Term]		9.23207e-05	0	1	3	1	A2ZCE6	A2ZCE6 [331-345]	0	1972.08	0	91	99.9	100.6	108.4		High	High	High	High	High	0	2.84e-05	3.97
FALSE	High	[R].GVGGGGGGGK.[V]	1xiTRAQ4plex [K10]; 1xiTRAQ4plex [N-Term]		0.000327168	0	1	2	1	I1PJU8	I1PJU8 [25-34]	0	990.557	0	44.5	109.6	61.3	184.6		High	High	High	High	High	8.061e-05	0.0001025	3.32
FALSE	High	[R].SAVDLSLLVK.[E]	1xiTRAQ4plex [K10]; 1xiTRAQ4plex [N-Term]		0.000124926	0	1	3	1	A2Z3W4	A2Z3W4 [239-248]	0	1332.83	0	113.5	89.4	123.2	73.9		High	High	High	High	High	0	3.866e-05	2.69
FALSE	High	[K].SATSVEDALEIAR.[S]	1xiTRAQ4plex [N-Term]		0.000125283	0	1	3	1	B8BAQ6	B8BAQ6 [490-502]	0	1505.79	0	96.8	96.6	99.7	106.9		High	High	High	High	High	0	3.874e-05	2.71
FALSE	High	[K].EDVAGSVTK.[V]	1xiTRAQ4plex [K9]; 1xiTRAQ4plex [N-Term]		0.000316365	0	1	2	3	B8AI07	B8AI07 [58-66]	0	1193.66	0	98.5	106.8	102.7	91.9		High	High	High	High	High	0	9.901e-05	3.26
FALSE	High	[K].SAQDIALADLPTTHPIR.[L]	1xiTRAQ4plex [N-Term]		7.42962e-06	0	2	2	4	I1PEX8; A2XL95	I1PEX8 [160-176]; A2XL95 [160-176]	0	1963.07	0	100.9	91.2	113.4	94.5	Shared	High	High	High	High	High	0	3.273e-06	4.78
FALSE	High	[K].EEAEAALTELDGK.[E]	1xiTRAQ4plex [K13]; 1xiTRAQ4plex [N-Term]		3.25039e-05	0	1	3	1	Q7F9Y6	Q7F9Y6 [225-237]	0	1663.86	0	100.4	112	94.7	92.9		High	High	High	High	High	0	9.856e-06	3.48
FALSE	High	[K].SAQASSAAIVFASVGGIQEDFK.[L]	1xiTRAQ4plex [K22]; 1xiTRAQ4plex [N-Term]		1.01124e-05	0	1	1	4	A2XAI5	A2XAI5 [202-223]	0	2471.3	0	96.7	99.3	101.3	102.8		High	High	High	High	High	0	3.016e-06	5.16
FALSE	High	[R].SAPLPMSPLESLASSAVR.[T]	1xiTRAQ4plex [N-Term]		2.27297e-05	0	1	1	2	A2XYZ3	A2XYZ3 [372-389]	0	1957.05	0	91.8	89.1	119.2	99.9		High	High	High	High	High	0	6.842e-06	3.77
FALSE	High	[K].IELSSTAQTEINLPFITADASGAK.[H]	1xiTRAQ4plex [K24]; 1xiTRAQ4plex [N-Term]		0.000107928	0	1	4	1	I1P4R6	I1P4R6 [316-339]	0	2765.48	0	105.4	107.3	95.4	91.9		High	High	High	High	High	0	3.327e-05	3
FALSE	High	[R].SAPAFIELDTK.[L]	1xiTRAQ4plex [K11]; 1xiTRAQ4plex [N-Term]		3.66103e-05	0	1	2	29	P12085	P12085 [135-145]	0	1479.83	0	99.9	103.4	94.3	102.4		High	High	High	High	High	0	4.596e-05	4.71
FALSE	High	[R].EEEAVALFTLIGHSALEVGQQVR.[V]	1xiTRAQ4plex [N-Term]		3.99039e-05	0	2	4	3	A0A0P0YB77; A2ZLC1	A0A0P0YB77 [293-315]; A2ZLC1 [293-315]	0	2640.41	0	112.2	94.4	111.7	81.7	Shared	High	High	High	High	High	0	1.211e-05	3.2
FALSE	High	[R].LEIVECDLEK.[Q]	1xCarbamidomethyl [C6]; 1xiTRAQ4plex [K10]; 1xiTRAQ4plex [N-Term]		0.000234943	0	1	2	5	Q10A77	Q10A77 [132-141]	0	1535.82	0	101.2	103.2	113.7	82		High	High	High	High	High	0	7.34e-05	3.48
FALSE	High	[K].GVGAVFSPITAEMEPVGVGSK.[Q]	1xiTRAQ4plex [K21]; 1xiTRAQ4plex [N-Term]		7.41769e-05	0	1	2	1	Q7FAI9	Q7FAI9 [139-159]	0	2320.25	0	94.4	95.6	111.2	98.7		High	High	High	High	High	0	2.273e-05	4.06
FALSE	High	[K].SDAPAASATAEEKER.[L]	1xiTRAQ4plex [K13]; 1xiTRAQ4plex [N-Term]		3.00827e-05	0	1	1	1	B8AB91	B8AB91 [311-325]	1	1820.92	0	112.3	92.3	108.1	87.4		High	High	High	High	High	0	9.111e-06	4
FALSE	High	[K].SAIVQVDAAPFK.[Q]	1xiTRAQ4plex [K12]; 1xiTRAQ4plex [N-Term]		5.70927e-05	0	1	3	3	A2XS59	A2XS59 [100-111]	0	1533.89	0	96.3	98.1	106.5	99.1		High	High	High	High	High	9.638e-05	0.000163	4.04
FALSE	High	[K].SDCTLLEINPLAETADNK.[L]	1xCarbamidomethyl [C3]; 1xiTRAQ4plex [K18]; 1xiTRAQ4plex [N-Term]		6.81265e-05	0	1	1	4	A2X7C5	A2X7C5 [226-243]	0	2292.16	0	99.6	99.2	115.3	85.9		High	High	High	High	High	0	2.085e-05	3.52
FALSE	High	[R].EDGGWFGGGGGEEPR.[Q]	1xiTRAQ4plex [N-Term]		0.000311814	0	1	2	2	B8ANU6	B8ANU6 [218-232]	0	1650.73	0	102.7	92	98.7	106.6		High	High	High	High	High	0	9.768e-05	3.63
FALSE	High	[K].SEEEWEAILSPEQFR.[I]	1xiTRAQ4plex [N-Term]		2.70227e-05	0	1	4	8	B8AY37	B8AY37 [101-115]	0	1993.96	0	101.4	97.1	91.7	109.8		High	High	High	High	High	0	1.999e-05	4.69
FALSE	High	[K].SEEASSAAEEQPPQAAAPPPR.[R]	1xiTRAQ4plex [N-Term]		4.98877e-06	0	1	1	2	A2XP52	A2XP52 [12-32]	0	2264.09	0	116.7	97.7	104	81.6		High	High	High	High	High	0	1.473e-06	4.49
FALSE	High	[KR].GVLLVGPPGTGK.[T]	1xiTRAQ4plex [K12]; 1xiTRAQ4plex [N-Term]		0.000257977	0	1	11	4	A2YG12	A2YG12 [249-260]	0	1382.86	0	102.1	103	96.9	98		High	High	High	High	High	0	8.068e-05	3.35
FALSE	High	[K].ECLIDGELQGFGQLHPR.[S]	1xCarbamidomethyl [C2]; 1xiTRAQ4plex [N-Term]		0.000257977	0	1	4	1	B8ACN2	B8ACN2 [379-395]	0	2113.06	0	100.6	92.8	113.5	93.1		High	High	High	High	High	0	8.078e-05	3.51
FALSE	High	[R].SEANSDLPGPGSDLTTLIAR.[F]	1xiTRAQ4plex [N-Term]		6.99779e-06	0	1	1	5	I1NYV8	I1NYV8 [157-176]	0	2158.11	0	102.3	88.6	111.6	97.6		High	High	High	High	High	0	2.073e-06	5.8
FALSE	High	[K].SEAELLAEK.[R]	1xiTRAQ4plex [K9]; 1xiTRAQ4plex [N-Term]		0.000189048	0	1	2	4	B8B9L3	B8B9L3 [399-407]	0	1277.72	0	87.8	89.4	113.6	109.2		High	High	High	High	High	0	5.895e-05	3.78
FALSE	High	[K].ECVEAMEVQLK.[R]	1xCarbamidomethyl [C2]; 1xiTRAQ4plex [K11]; 1xiTRAQ4plex [N-Term]		0.000203439	0	1	1	3	A2X0J1	A2X0J1 [209-219]	0	1623.83	0	102.2	100.8	107.8	89.2		High	High	High	High	High	0	6.343e-05	3.46
FALSE	High	[R].GVLLIPVIFGASQK.[TA]	1xiTRAQ4plex [K14]; 1xiTRAQ4plex [N-Term]		0.000202343	0	1	2	1	B8A7X3	B8A7X3 [331-344]	0	1730.08	0					No Quan Values	High	High	High	High	High	0	6.305e-05	2.88
FALSE	High	[R].GVLFATEALLAEHGK.[G]	1xiTRAQ4plex [K15]; 1xiTRAQ4plex [N-Term]		5.39279e-06	0	1	1	1	A2XMV1	A2XMV1 [188-202]	0	1844.05	0	100.7	98.3	109.9	91.2		High	High	High	High	High	0	1.594e-06	5.12
FALSE	High	[R].SDPIIQTLLPMSPK.[G]	1xOxidation [M11]; 1xiTRAQ4plex [K14]; 1xiTRAQ4plex [N-Term]		8.05509e-06	0	1	3	10	A2YLT1	A2YLT1 [217-230]	0	1844.04	0	100	98.8	93.4	107.8		High	High	High	High	High	0	4.783e-05	4.31
FALSE	High	[K].EDAKPAESEAAPPAPSEGGEK.[K]	2xiTRAQ4plex [K4; K21]; 1xiTRAQ4plex [N-Term]		1.26936e-05	0	1	3	4	I1R7Y8	I1R7Y8 [209-229]	0	2499.26	0	94.1	97.2	97.3	111.4		High	High	High	High	High	0	7.182e-06	4.41
FALSE	High	[R].SDPIIQTLLPMSPK.[G]	1xiTRAQ4plex [K14]; 1xiTRAQ4plex [N-Term]		4.08628e-05	0	1	3	12	A2YLT1	A2YLT1 [217-230]	0	1828.05	0	97.5	94.6	100.5	107.4		High	High	High	High	High	0	1.461e-05	4.58
FALSE	High	[K].EDATPPAACPSIVNAK.[Q]	1xCarbamidomethyl [C9]; 1xiTRAQ4plex [K16]; 1xiTRAQ4plex [N-Term]		2.21273e-05	0	1	3	5	Q6YU90	Q6YU90 [362-377]	0	1929	0	96.9	94.4	99.4	109.4		High	High	High	High	High	0	6.668e-06	5.01
FALSE	High	[K].EDDIIGILDTDDVK.[D]	1xiTRAQ4plex [K14]; 1xiTRAQ4plex [N-Term]		0.000274918	0	2	2	3	A2Z1N0; Q69QD5	A2Z1N0 [138-151]; Q69QD5 [138-151]	0	1848.97	0	94.1	109.6	90	106.3	Shared	High	High	High	High	High	0	8.601e-05	3.29
FALSE	High	[K].EDDIIGVLETDDVK.[D]	1xiTRAQ4plex [K14]; 1xiTRAQ4plex [N-Term]		8.50984e-05	0	1	4	4	I1Q0A7	I1Q0A7 [144-157]	0	1848.97	0	92.5	96.1	90	121.4		High	High	High	High	High	0	3.783e-05	3.68
FALSE	High	[K].SDLVNNLGTIAR.[S]	1xiTRAQ4plex [N-Term]		0.000320963	0	3	11	2	I1QJW3; A2Z2G1; Q07078	I1QJW3 [89-100]; A2Z2G1 [89-100]; Q07078 [89-100]	0	1416.79	0	111.2	89	124	75.8	Shared	High	High	High	High	High	0	0.0001006	3.56
FALSE	High	[K].SDLLPHFETDAVDPK.[S]	1xiTRAQ4plex [K15]; 1xiTRAQ4plex [N-Term]		1.05765e-05	0	1	3	27	Q2QSR7	Q2QSR7 [168-182]	0	1972.03	0	94.4	103.2	102	100.4		High	High	High	High	High	0	3.15e-06	3.97
FALSE	High	[R].SDLGGAIIEGADFSDAVIDLTQK.[Q]	1xiTRAQ4plex [K23]; 1xiTRAQ4plex [N-Term]		1.6079e-06	0	1	3	6	Q6H667	Q6H667 [191-213]	0	2623.37	0	85.4	107.2	93	114.4		High	High	High	High	High	0	4.674e-07	5.84
FALSE	High	[K].SDGVNVVPEVWGVK.[D]	1xiTRAQ4plex [K14]; 1xiTRAQ4plex [N-Term]		0.000261303	0	1	3	1	A0A0P0WUR5	A0A0P0WUR5 [136-149]	0	1772.98	0	87.3	101.5	103.6	107.7		High	High	High	High	High	0	8.174e-05	3.55
FALSE	High	[R].EDGGFEVIK.[K]	1xiTRAQ4plex [K9]; 1xiTRAQ4plex [N-Term]		0.000299902	0	1	1	10	P14655	P14655 [315-323]	0	1281.69	0	102.3	97.4	106.3	94		High	High	High	High	High	9.638e-05	0.000208	3.46
FALSE	High	[R].EDGGFEVIKK.[A]	2xiTRAQ4plex [K9; K10]; 1xiTRAQ4plex [N-Term]		9.89727e-05	0	1	1	4	P14655	P14655 [315-324]	1	1553.89	0	89.6	96.9	118.2	95.3		High	High	High	High	High	0	3.051e-05	3.87
FALSE	High	[R].EDGPSVAIVGATGAVGQEFLR.[V]	1xiTRAQ4plex [N-Term]		0.000131126	0	1	1	1	I1PFQ5	I1PFQ5 [36-56]	0	2217.16	0	107.7	125.9	92.3	74.2		High	High	High	High	High	0	4.058e-05	2.77
FALSE	High	[K].SEEIFNAAK.[VE]	1xiTRAQ4plex [K9]; 1xiTRAQ4plex [N-Term]		0.00022463	0	1	4	5	I1QLJ6	I1QLJ6 [57-65]	0	1296.7	0	102.9	102.5	99	95.5		High	High	High	High	High	0	7.01e-05	3.06
FALSE	High	[R].EEFELTMALSGCTSLADITR.[A]	1xCarbamidomethyl [C12]; 1xOxidation [M7]; 1xiTRAQ4plex [N-Term]		3.0534e-05	0	1	2	2	Q10CE4	Q10CE4 [333-352]	0	2404.15	0	107.2	96	108.6	88.2		High	High	High	High	High	0	9.226e-06	3.72
FALSE	High	[R].SALTTSNVIELPK.[K]	1xiTRAQ4plex [K13]; 1xiTRAQ4plex [N-Term]		4.14736e-05	0	1	4	5	B8AF05	B8AF05 [182-194]	0	1660.97	0	108.8	107.6	97.3	86.2		High	High	High	High	High	0	1.262e-05	3.79
FALSE	High	[R].LEREELGALPLHQR.[T]	1xiTRAQ4plex [N-Term]		2.67023e-05	0	1	1	4	I1PGI6	I1PGI6 [110-123]	1	1805.01	0	101.6	100.5	105	92.8		High	High	High	High	High	0	8.055e-06	4.28
FALSE	High	[K].SAEELDADLEK.[Y]	1xiTRAQ4plex [K11]; 1xiTRAQ4plex [N-Term]		0.000143164	0	1	5	1	A2XF57	A2XF57 [254-264]	0	1507.77	0	88.2	120.1	79.4	112.2		High	High	High	High	High	0	4.442e-05	2.64
FALSE	High	[R].EFAGALGWSLTDQEVEELR.[S]	1xiTRAQ4plex [N-Term]		1.25802e-05	0	1	3	3	B8B764	B8B764 [349-367]	0	2294.14	0	96.5	102.9	102.6	98		High	High	High	High	High	0	3.755e-06	4.21
FALSE	High	[K].SAEAVELVTK.[E]	1xiTRAQ4plex [K10]; 1xiTRAQ4plex [N-Term]		0.000131126	0	1	3	4	A2YS08	A2YS08 [238-247]	0	1334.78	0	91.7	90.8	111.2	106.4		High	High	High	High	High	0	4.064e-05	4.11
FALSE	High	[K].SADVDAEADSGR.[I]	1xiTRAQ4plex [N-Term]		0.00024244	0	1	1	1	Q6K851	Q6K851 [48-59]	0	1336.61	0	117	91.4	82.5	109.1		High	High	High	High	High	0	7.586e-05	2.91
FALSE	High	[K].SADELAADAAFFR.[D]	1xiTRAQ4plex [N-Term]		0.00012457	0	1	1	5	Q84T92	Q84T92 [70-82]	0	1527.76	0	113.2	86.8	116.5	83.5		High	High	High	High	High	0	3.858e-05	3.28
FALSE	High	[R].SAAVAGAIGGVLAGAAMAGK.[Q]	1xiTRAQ4plex [K20]; 1xiTRAQ4plex [N-Term]		5.27171e-05	0	1	3	1	Q9FWD5	Q9FWD5 [166-185]	0	1931.1	0					No Quan Values	High	High	High	High	High	0	1.608e-05	3.35
FALSE	High	[R].GVDLDALLDMSTDDLVQLFPAR.[A]	1xOxidation [M10]; 1xiTRAQ4plex [N-Term]		8.4756e-06	0	1	4	5	A2XMY4	A2XMY4 [28-49]	0	2564.3	0					No Quan Values	High	High	High	High	High	0	1.441e-05	3.6
FALSE	High	[K].SAAPAETHVAPSEDSTPK.[E]	1xiTRAQ4plex [K18]; 1xiTRAQ4plex [N-Term]		0.000271469	0	1	3	4	I1PKR1	I1PKR1 [150-167]	0	2083.05	0	96.2	100.1	98.7	105		High	High	High	High	High	0	8.493e-05	3.94
FALSE	High	[R].SAAAAAETK.[T]	1xiTRAQ4plex [K9]; 1xiTRAQ4plex [N-Term]		0.000279098	0	1	2	2	I1NTQ7	I1NTQ7 [660-668]	0	1107.62	0	102	83.1	136.1	78.8		High	High	High	High	High	0	8.735e-05	3.47
FALSE	High	[R].EFLQLLEQGDGK.[A]	1xiTRAQ4plex [K12]; 1xiTRAQ4plex [N-Term]		0.000264661	0	1	3	2	A2Z3W4	A2Z3W4 [497-508]	0	1664.91	0	116.7	91.2	103.9	88.2		High	High	High	High	High	0	8.29e-05	3.05
FALSE	High	[R].EFNDVVGVTGFVLTK.[L]	1xiTRAQ4plex [K15]; 1xiTRAQ4plex [N-Term]		5.89757e-05	0	1	1	1	I1NVD3	I1NVD3 [302-316]	0	1913.06	0	110.9	99.9	100.4	88.8		High	High	High	High	High	0	1.801e-05	3.09
FALSE	High	[K].LESSEVEAIASK.[Y]	1xiTRAQ4plex [K12]; 1xiTRAQ4plex [N-Term]		2.78403e-05	0	2	2	4	B8BHM5; Q0IWS0	B8BHM5 [120-131]; Q0IWS0 [130-141]	0	1550.85	0	99.5	90.3	105.7	104.5	Shared	High	High	High	High	High	0	8.411e-06	3.75
FALSE	High	[R].LESSLAQAGDDKDVLEAK.[L]	2xiTRAQ4plex [K12; K18]; 1xiTRAQ4plex [N-Term]		0.000223441	0	1	3	1	A2WLD9	A2WLD9 [303-320]	1	2321.26	0	122	86.9	118.4	72.8		High	High	High	High	High	0	6.98e-05	3.44
FALSE	High	[R].RVSDGLAENLSLSEAWSK.[I]	1xiTRAQ4plex [K18]; 1xiTRAQ4plex [N-Term]		1.13979e-05	0	1	3	7	I1QWF7	I1QWF7 [287-304]	1	2250.2	0	86.5	103.5	98.8	111.2		High	High	High	High	High	0	3.404e-06	5.57
FALSE	High	[K].EFTTVIDVAGFLSPGQENR.[L]	1xiTRAQ4plex [N-Term]		2.73223e-06	0	1	1	1	A2YM59	A2YM59 [27-45]	0	2224.14	0	87.8	106.5	87.7	118		High	High	High	High	High	0	7.993e-07	6.28
FALSE	High	[R].RVNALENVVKPR.[L]	1xiTRAQ4plex [K10]; 1xiTRAQ4plex [N-Term]		0.000321734	0	1	1	1	A2XY57	A2XY57 [178-189]	1	1683.03	0	99.7	101.5	100.9	97.9		High	High	High	High	High	0	0.0001007	3.91
FALSE	High	[R].EFVGGAEELPR.[T]	1xiTRAQ4plex [N-Term]		0.000139569	0	1	3	3	A0A0P0YAG3	A0A0P0YAG3 [92-102]	0	1347.7	0	110.6	104.9	87.2	97.3		High	High	High	High	High	9.638e-05	0.0003261	3.1
FALSE	High	[R].RVGLLSQGPPPR.[S]	1xiTRAQ4plex [N-Term]		0.000326388	0	1	4	8	I1PQ18	I1PQ18 [327-338]	1	1420.85	0	98.5	96.1	104.7	100.7		High	High	High	High	High	8.061e-05	0.0001183	5.28
FALSE	High	[K].RVDPENVTLLDQSPHQLEK.[A]	1xiTRAQ4plex [K19]; 1xiTRAQ4plex [N-Term]		3.87364e-05	0	1	2	7	I1R7V2	I1R7V2 [144-162]	1	2506.35	0	107.7	90.3	122.7	79.2		High	High	High	High	High	0	2.459e-05	5.69
FALSE	High	[K].EGALAEENMR.[G]	1xiTRAQ4plex [N-Term]		0.000259304	0	2	12	1	I1P0T4; Q7XTK1	I1P0T4 [674-683]; Q7XTK1 [674-683]	0	1263.61	0	102.4	75.9	146.2	75.6	Shared	High	High	High	High	High	0	8.115e-05	3.15
FALSE	High	[K].SAELIGQAIANNPAFLALR.[Q]	1xiTRAQ4plex [N-Term]		5.5596e-05	0	1	1	3	Q7EYR6	Q7EYR6 [230-248]	0	2113.19	0	103.1	106.1	94.7	96.1		High	High	High	High	High	0	1.696e-05	3.67
FALSE	High	[R].EEFKDEEMPDVK.[K]	2xiTRAQ4plex [K4; K12]; 1xiTRAQ4plex [N-Term]		0.000137218	0	1	1	1	A2X0J1	A2X0J1 [221-232]	1	1927.97	0	104.4	99.3	98.9	97.4		High	High	High	High	High	0	4.249e-05	3.78
FALSE	High	[R].EEVLSTSSPVDLFLLPGQAFDR.[T]	1xiTRAQ4plex [N-Term]		0.00013376	0	1	3	1	Q0D564	Q0D564 [184-205]	0	2564.34	0	102.9	112.9	95.1	89		High	High	High	High	High	0	4.143e-05	2.05
FALSE	High	[K].GVEGQEENVVEAK.[G]	1xiTRAQ4plex [K13]; 1xiTRAQ4plex [N-Term]		7.24578e-05	0	1	3	2	A2Z3W4	A2Z3W4 [397-409]	0	1675.87	0	105.3	94.6	121.4	78.7		High	High	High	High	High	0	7.783e-05	3.61
FALSE	High	[K].GVFLESGSSEEFSLLPQLAK.[S]	1xiTRAQ4plex [K20]; 1xiTRAQ4plex [N-Term]		0.00021757	0	1	3	1	B8BAQ6	B8BAQ6 [459-478]	0	2426.31	0	85	96	108.5	110.6		High	High	High	High	High	0	6.786e-05	3.29
FALSE	High	[R].EELAAELKGEK.[R]	2xiTRAQ4plex [K8; K11]; 1xiTRAQ4plex [N-Term]		0.000265336	0	1	3	2	P92683	P92683 [75-85]	1	1648.95	0	101.3	97.7	103.5	97.5		High	High	High	High	High	0.0001621	0.001335	3.82
FALSE	High	[R].SALGLSEGGPLFGFTK.[A]	1xiTRAQ4plex [K16]; 1xiTRAQ4plex [N-Term]		3.19274e-06	0	1	2	20	A2WXD9	A2WXD9 [180-195]	0	1869.04	0	105.5	102.2	99.8	92.5		High	High	High	High	High	0	1.456e-05	5.26
FALSE	High	[K].SAIGIGTLLMDGLGDTIR.[V]	1xiTRAQ4plex [N-Term]		0.000324055	0	1	1	3	Q6K8J4	Q6K8J4 [328-345]	0	1947.07	0					No Quan Values	High	High	High	High	High	0	0.0001016	2.44
FALSE	High	[K].SALGDVLAK.[L]	1xiTRAQ4plex [K9]; 1xiTRAQ4plex [N-Term]		0.000286159	0	1	2	16	P83646	P83646 [207-215]	0	1161.71	0	99.8	108.4	74	117.9		High	High	High	High	High	9.638e-05	0.0002475	3.88
FALSE	High	[R].EEIAEIESGK.[A]	1xiTRAQ4plex [K10]; 1xiTRAQ4plex [N-Term]		0.000252718	0	2	7	3	I1Q3M1; A2WUC5	I1Q3M1 [943-952]; A2WUC5 [945-954]	0	1392.75	0	93.8	87.8	148.1	70.4	Shared	High	High	High	High	High	0	8.921e-05	2.57
FALSE	High	[R].EEIAFICVAALASPNAVEK.[T]	1xCarbamidomethyl [C7]; 1xiTRAQ4plex [K19]; 1xiTRAQ4plex [N-Term]		1.70138e-05	0	2	4	1	B8AEK7; Q6EUK5	B8AEK7 [518-536]; Q6EUK5 [518-536]	0	2320.25	0	98.7	112.1	90.8	98.4	Shared	High	High	High	High	High	0	5.107e-06	4.63
FALSE	High	[K].EELDDAISALDGQELDGRPLR.[V]	1xiTRAQ4plex [N-Term]		3.17367e-06	0	1	3	8	A2YY14	A2YY14 [274-294]	0	2456.24	0	106.4	97.9	90.8	104.8		High	High	High	High	High	0	2.546e-05	4.66
FALSE	High	[R].EEIEAAMDSK.[E]	1xiTRAQ4plex [K10]; 1xiTRAQ4plex [N-Term]		0.000210125	0	1	2	1	A2Y129	A2Y129 [73-82]	0	1410.7	0	90.9	109.3	89.1	110.7		High	High	High	High	High	0	6.56e-05	2
FALSE	High	[R].SALEAVVAADEELAALR.[A]	1xiTRAQ4plex [N-Term]		4.86711e-05	0	1	3	1	A2XIE7	A2XIE7 [229-245]	0	1872.02	0	72	121.2	94.1	112.7		High	High	High	High	High	0	1.484e-05	3.56
FALSE	High	[R].EELLREELLEEIEQR.[V]	1xiTRAQ4plex [N-Term]		2.12443e-06	0	1	2	4	B8AIF7	B8AIF7 [149-163]	1	2072.1	0	92.6	111.2	86.3	109.8		High	High	High	High	High	0	6.206e-07	5.97
FALSE	High	[R].GVEILVATPGR.[L]	1xiTRAQ4plex [N-Term]		0.000155761	0	1	5	1	B8B879	B8B879 [298-308]	0	1255.75	0	105.3	99.3	99.4	96		High	High	High	High	High	0	4.83e-05	2.94
FALSE	High	[K].SAGGILLPETTK.[Q]	1xiTRAQ4plex [K12]; 1xiTRAQ4plex [N-Term]		0.000326388	0	1	3	1	B8AQ66	B8AQ66 [24-35]	0	1474.87	0	119.1	96	88.9	96		High	High	High	High	High	0	0.0001022	2.66
FALSE	High	[K].SAGGILLPETSK.[Q]	1xiTRAQ4plex [K12]; 1xiTRAQ4plex [N-Term]		0.000209561	0	1	1	3	Q8H3I7	Q8H3I7 [23-34]	0	1460.86	0	98.7	97.7	88.2	115.4		High	High	High	High	High	0	6.531e-05	3.4
FALSE	High	[K].EENDLFDIMDDWLR.[R]	1xiTRAQ4plex [N-Term]		0.000159283	0	1	1	1	P0C436	P0C436 [11-24]	0	1954.9	0					No Quan Values	High	High	High	High	High	0	4.949e-05	2.44
FALSE	High	[K].EENNIAVIVGTVTDDKR.[I]	1xiTRAQ4plex [K16]; 1xiTRAQ4plex [N-Term]		3.72689e-05	0	1	1	1	I1PSL1	I1PSL1 [75-91]	1	2161.17	0	106.7	95.9	92.6	104.8		High	High	High	High	High	0	1.131e-05	4.08
FALSE	High	[K].EENVTLGPTVR.[E]	1xiTRAQ4plex [N-Term]		0.000308806	0	1	3	4	I1PL30	I1PL30 [12-22]	0	1358.74	0	94.4	100.1	97.2	108.3		High	High	High	High	High	9.638e-05	0.0001666	3.8
FALSE	High	[K].LEPIEGAGHMPQEDWPEK.[V]	1xOxidation [M10]; 1xiTRAQ4plex [K18]; 1xiTRAQ4plex [N-Term]		6.12795e-05	0	1	3	1	A2XY71	A2XY71 [366-383]	0	2367.15	0	102.5	113.7	98.5	85.3		High	High	High	High	High	0	1.873e-05	2.78
FALSE	High	[K].EEPKPEPEAEAAAETTSR.[E]	1xiTRAQ4plex [K4]; 1xiTRAQ4plex [N-Term]		3.83282e-06	0	1	1	9	Q0JPA6	Q0JPA6 [132-149]	0	2230.11	0	112.6	90.8	100.3	96.2		High	High	High	High	High	0	1.127e-06	6.64
FALSE	High	[R].SAGDAVNLER.[A]	1xiTRAQ4plex [N-Term]		0.000145198	0	1	3	4	B7FAH8	B7FAH8 [170-179]	0	1175.61	0	97.6	108.6	88	105.7		High	High	High	High	High	0	4.498e-05	3.06
FALSE	High	[K].SAFVSSATTLEK.[W]	1xiTRAQ4plex [K12]; 1xiTRAQ4plex [N-Term]		3.96676e-05	0	1	2	9	I1Q526	I1Q526 [216-227]	0	1528.85	0	104.7	105.9	80.4	109.1		High	High	High	High	High	9.638e-05	0.0002457	3.94
FALSE	High	[K].EEVAVETVEGGAAAAK.[A]	1xiTRAQ4plex [K16]; 1xiTRAQ4plex [N-Term]		1.21368e-05	0	1	1	5	Q651D5	Q651D5 [5-20]	0	1818.97	0	108.2	90.4	112.5	88.8		High	High	High	High	High	0	8.991e-06	4.6
FALSE	High	[R].SHFGDTIVIDDVLTAAASR.[S]	1xiTRAQ4plex [N-Term]		0.00021069	0	1	2	1	A2Y986	A2Y986 [59-77]	0	2132.11	0	87.4	104.3	113.3	95		High	High	High	High	High	0	6.581e-05	2.58
FALSE	High	[R].SEGGVGGLFK.[G]	1xiTRAQ4plex [K10]; 1xiTRAQ4plex [N-Term]		8.38669e-05	0	2	3	10	I1QW69; B8BID6	I1QW69 [186-195]; B8BID6 [182-191]	0	1238.7	0	111.1	98.6	112.8	77.5	Shared	High	High	High	High	High	0	8.941e-05	3.89
FALSE	High	[K].EAVNQSLENLK.[T]	1xiTRAQ4plex [K11]; 1xiTRAQ4plex [N-Term]		2.92869e-05	0	1	2	34	A2WT25	A2WT25 [230-240]	0	1532.85	1	127.3	86.4	116.8	69.4		High	High	High	High	High	0	1.281e-05	4.67
FALSE	High	[K].EAALAAVPNDNPTIFDK.[I]	1xiTRAQ4plex [K17]; 1xiTRAQ4plex [N-Term]		0.000151455	0	1	2	3	B8ANE8	B8ANE8 [6-22]	0	2074.11	0	106.6	102.7	83.3	107.3		High	High	High	High	High	0	4.704e-05	2.39
FALSE	High	[K].EAAPPAPATGK.[A]	1xiTRAQ4plex [K11]; 1xiTRAQ4plex [N-Term]		0.000256654	0	1	2	5	Q01859	Q01859 [54-64]	0	1297.74	0	91.8	95.7	110.2	102.3		High	High	High	High	High	9.638e-05	0.0002127	3.35
FALSE	High	[K].EAAVDDSLFIMAGLAAPAGAIVLK.[R]	1xiTRAQ4plex [K24]; 1xiTRAQ4plex [N-Term]		0.000145198	0	1	1	1	Q6Z2M6	Q6Z2M6 [96-119]	0	2631.47	0					No Quan Values	High	High	High	High	High	0	4.504e-05	2.31
FALSE	High	[K].SGLQGGVHIVK.[A]	1xiTRAQ4plex [K11]; 1xiTRAQ4plex [N-Term]		0.000261303	0	1	1	1	A2X7C5	A2X7C5 [90-100]	0	1382.84	0	93.8	92.7	116.8	96.8		High	High	High	High	High	0	8.171e-05	2.97
FALSE	High	[K].EADKLQTADGWAK.[F]	2xiTRAQ4plex [K4; K13]; 1xiTRAQ4plex [N-Term]		1.91731e-05	0	1	2	6	Q2QSR5	Q2QSR5 [166-178]	1	1865.01	0	94.6	99.3	68.3	137.8		High	High	High	High	High	0	5.753e-06	5.11
FALSE	High	[K].EADNMNIAVGAR.[S]	1xiTRAQ4plex [N-Term]		0.000113989	0	1	3	1	B8AVM5	B8AVM5 [96-107]	0	1404.7	0	103	107.7	102.9	86.4		High	High	High	High	High	0	3.52e-05	2.99
FALSE	High	[R].EADVISLHPVLDK.[T]	1xiTRAQ4plex [K13]; 1xiTRAQ4plex [N-Term]		7.11938e-05	0	1	3	15	Q6YU90	Q6YU90 [236-248]	0	1723.98	0	88	94.9	105.1	112		High	High	High	High	High	0	5.282e-05	3.74
FALSE	High	[R].EAEEFAEEDKK.[V]	2xiTRAQ4plex [K10; K11]; 1xiTRAQ4plex [N-Term]		0.00012457	0	1	2	2	Q6Z7B0	Q6Z7B0 [550-560]	1	1756.9	0	90.4	93.6	106	110		High	High	High	High	High	0	3.848e-05	3.45
FALSE	High	[K].SGLIDDMGAEAMMMEALEK.[V]	1xiTRAQ4plex [K19]; 1xiTRAQ4plex [N-Term]		3.66442e-06	0	1	2	5	A2X0J1	A2X0J1 [131-149]	0	2330.1	0	110.4	90.9	103.8	95		High	High	High	High	High	0	1.075e-06	6.02
FALSE	High	[K].EAEKESLKESER.[I]	2xiTRAQ4plex [K4; K8]; 1xiTRAQ4plex [N-Term]		3.88516e-05	0	1	1	2	B8BBS3	B8BBS3 [113-124]	2	1867.01	0	109.7	97.8	103.4	89.1		High	High	High	High	High	0	1.18e-05	3.12
FALSE	High	[K].LEEQWVADSDVITQAIEEK.[Y]	1xiTRAQ4plex [K19]; 1xiTRAQ4plex [N-Term]		0.000146018	0	1	3	3	I1Q0Z0	I1Q0Z0 [125-143]	0	2491.28	0	100.2	85.1	107.2	107.5		High	High	High	High	High	0	4.534e-05	3.35
FALSE	High	[R].LEETNDFVGAVFEGK.[F]	1xiTRAQ4plex [K15]; 1xiTRAQ4plex [N-Term]		0.000306563	0	1	3	1	Q10N30	Q10N30 [143-157]	0	1943	0					No Quan Values	High	High	High	High	High	0	9.608e-05	3.68
FALSE	High	[K].SGKLEIPDGAVLENK.[D]	2xiTRAQ4plex [K3; K15]; 1xiTRAQ4plex [N-Term]		7.72805e-05	0	1	2	3	I1QR41	I1QR41 [447-461]	1	2002.15	0	89.6	100.1	95.7	114.5		High	High	High	High	High	9.638e-05	0.0001238	4.06
FALSE	High	[K].GVNPWIEVDGGVGPK.[N]	1xiTRAQ4plex [K15]; 1xiTRAQ4plex [N-Term]		5.01875e-06	0	1	2	10	I1P7Z7	I1P7Z7 [223-237]	0	1811.99	0	94.9	98.4	91	115.8		High	High	High	High	High	0	2.355e-06	5.79
FALSE	High	[K].SGGQELIGGLDCTVHR.[N]	1xCarbamidomethyl [C12]; 1xiTRAQ4plex [N-Term]		3.19274e-06	0	1	3	1	A2X0H8	A2X0H8 [94-109]	0	1842.92	0	106.7	99.6	103.1	90.6		High	High	High	High	High	0	9.355e-07	4.72
FALSE	High	[K].GVNPDEAVAMGAAIQGGILR.[G]	1xiTRAQ4plex [N-Term]		2.2662e-05	0	2	10	2	A2XBQ0; I1P4R6	A2XBQ0 [409-428]; I1P4R6 [409-428]	0	2083.11	0	109.3	93.6	103.8	93.3	Shared	High	High	High	High	High	0	6.834e-06	5.28
FALSE	High	[R].LEEVAVTTGEEDEDVLLDMK.[A]	1xiTRAQ4plex [K20]; 1xiTRAQ4plex [N-Term]		0.000269414	0	1	3	4	B8AX15	B8AX15 [9-28]	0	2523.26	0	98.6	101.9	100.5	99.1		High	High	High	High	High	0	8.429e-05	3.14
FALSE	High	[R].SGFIDFNANK.[K]	1xiTRAQ4plex [K10]; 1xiTRAQ4plex [N-Term]		0.000194274	0	1	3	1	B8ANT3	B8ANT3 [185-194]	0	1400.74	0	107.5	96.7	108.9	86.9		High	High	High	High	High	0	6.058e-05	2.78
FALSE	High	[K].EAFSLFDKDGDGCITTK.[E]	1xCarbamidomethyl [C13]; 2xiTRAQ4plex [K8; K17]; 1xiTRAQ4plex [N-Term]		1.29234e-05	0	1	4	9	B8AC80	B8AC80 [15-31]	1	2336.18	0	103.9	102.1	104	89.9		High	High	High	High	High	0	3.857e-06	4.58
FALSE	High	[R].EAFSLFDKDGDGSITTK.[E]	2xiTRAQ4plex [K8; K17]; 1xiTRAQ4plex [N-Term]		0.000149343	0	1	2	5	Q40642	Q40642 [15-31]	1	2263.18	0	93.9	116.1	85.5	104.5		High	High	High	High	High	0	4.63e-05	3.9
FALSE	High	[RK].EAFTSFGDVTEAR.[V]	1xiTRAQ4plex [N-Term]		0.000114646	0	1	2	5	A2WYB5	A2WYB5 [55-67]	0	1573.76	0	84.1	113.9	86.6	115.4		High	High	High	High	High	0	3.543e-05	3
FALSE	High	[K].SGLQTLKPGTFESVGK.[S]	2xiTRAQ4plex [K7; K16]; 1xiTRAQ4plex [N-Term]		4.34893e-05	0	1	2	3	A2YZA3	A2YZA3 [173-188]	0	2081.2	0	111.5	103.5	89.7	95.4		High	High	High	High	High	0	1.417e-05	4.54
FALSE	High	[R].SGFEGAWTQEPLK.[F]	1xiTRAQ4plex [K13]; 1xiTRAQ4plex [N-Term]		6.97461e-05	0	1	1	8	A2YXU4	A2YXU4 [170-182]	0	1737.9	0	98	102.5	98.8	100.8		High	High	High	High	High	0	2.135e-05	3.28
FALSE	High	[K].IEEELELEIAK.[S]	1xiTRAQ4plex [K11]; 1xiTRAQ4plex [N-Term]		0.000214681	0	1	1	2	A2X0J1	A2X0J1 [190-200]	0	1603.9	0	93.7	102.9	103	100.4		High	High	High	High	High	0	6.7e-05	3.24
FALSE	High	[R].SGIVDDLFVGNFLGK.[D]	1xiTRAQ4plex [K15]; 1xiTRAQ4plex [N-Term]		0.000177485	0	1	3	1	B8AVM5	B8AVM5 [108-122]	0	1869.04	0	100.9	114	86.5	98.6		High	High	High	High	High	0	5.524e-05	2.56
FALSE	High	[R].DVSGEGVQQALLK.[IM]	1xiTRAQ4plex [K13]; 1xiTRAQ4plex [N-Term]		0.000246257	0	1	7	3	A0A0N7KFI2	A0A0N7KFI2 [383-395]	0	1631.92	0	97	97.9	108.2	96.9		High	High	High	High	High	0	7.705e-05	3.03
FALSE	High	[K].IEDLSSQLQAQAAQQFR.[M]	1xiTRAQ4plex [N-Term]		3.76026e-05	0	1	3	7	A2XBV9	A2XBV9 [136-152]	0	2077.08	0	106.5	96.6	94	102.9		High	High	High	High	High	0	1.142e-05	4.38
FALSE	High	[K].SGVADMVNTGGR.[Q]	1xiTRAQ4plex [N-Term]		2.49323e-05	0	1	2	4	A2XAI5	A2XAI5 [532-543]	0	1307.65	0	88.2	102.8	110	98.9		High	High	High	High	High	0	7.519e-06	3.16
FALSE	High	[R].DVTTTPAELLTFFR.[D]	1xiTRAQ4plex [N-Term]		2.65436e-05	0	1	2	4	I1P439	I1P439 [52-65]	0	1754.94	0	87.1	99.3	106.4	107.2		High	High	High	High	High	0	5.407e-05	4.13
FALSE	High	[K].SGTTPLSPAIAFILEK.[V]	1xiTRAQ4plex [K16]; 1xiTRAQ4plex [N-Term]		9.99206e-06	0	1	1	7	Q0JPA6	Q0JPA6 [109-124]	0	1933.12	0	111.6	89.4	108.2	90.8		High	High	High	High	High	0	2.972e-06	4.78
FALSE	High	[K].SGTLFDNFLITDDPELAK.[T]	1xiTRAQ4plex [K18]; 1xiTRAQ4plex [N-Term]		0.000150607	0	1	2	1	I1Q9E9	I1Q9E9 [334-351]	0	2284.2	0	106.8	61.2	106.1	125.9		High	High	High	High	High	0	4.675e-05	3.17
FALSE	High	[R].SGTFPLCDGSHVK.[H]	1xCarbamidomethyl [C7]; 1xiTRAQ4plex [K13]; 1xiTRAQ4plex [N-Term]		9.31283e-05	0	1	2	4	I1QAL2	I1QAL2 [81-93]	0	1692.86	0	110.6	97.5	98.7	93.2		High	High	High	High	High	0	4.951e-05	4.19
FALSE	High	[K].DVVIDAGTGLSVR.[L]	1xiTRAQ4plex [N-Term]		0.000244343	0	1	1	2	Q67J09	Q67J09 [49-61]	0	1445.81	0	100.5	94.8	114.7	90		High	High	High	High	High	0	7.633e-05	2.92
FALSE	High	[R].SGTEAEGGFTEAQLQELR.[E]	1xiTRAQ4plex [N-Term]		3.73798e-05	0	1	2	2	B8AWA3	B8AWA3 [490-507]	0	2067.01	0	102	101.5	95.6	100.9		High	High	High	High	High	0	1.138e-05	4.54
FALSE	High	[K].DVVLLDVTPLSLGLETLGGVMTK.[I]	1xiTRAQ4plex [K23]; 1xiTRAQ4plex [N-Term]		0.000108239	0	1	6	2	B8BP25	B8BP25 [459-481]	0	2658.52	0					No Quan Values	High	High	High	High	High	0	3.343e-05	2.28
FALSE	High	[K].IEDLSSQLQTQAAEQFK.[A]	1xiTRAQ4plex [K17]; 1xiTRAQ4plex [N-Term]		3.17391e-05	0	2	3	2	Q8RUI4; A2Y3Z4	Q8RUI4 [119-135]; A2Y3Z4 [121-137]	0	2224.17	0	92.2	110.6	82.3	114.9	Shared	High	High	High	High	High	0	1.947e-05	4.67
FALSE	High	[K].SGSGGGGGGAVK.[T]	1xiTRAQ4plex [K12]; 1xiTRAQ4plex [N-Term]		1.27697e-05	0	1	1	1	B8AIQ3	B8AIQ3 [8-19]	0	1178.64	0	103.2	105.9	92.7	98.2		High	High	High	High	High	0	3.812e-06	4.01
FALSE	High	[K].GVSLLLPTDVVVADKFAADAESK.[T]	2xiTRAQ4plex [K15; K23]; 1xiTRAQ4plex [N-Term]		0.000294789	0	1	2	1	B8AIH2	B8AIH2 [262-284]	1	2777.57	0	102	94.3	102.1	101.6		High	High	High	High	High	0	9.241e-05	3.17
FALSE	High	[K].DVVSFLSWAAEPEMEER.[K]	1xiTRAQ4plex [N-Term]		0.000104861	0	1	4	3	B8AWB5	B8AWB5 [261-277]	0	2139.02	0	98.9	99.7	101.2	100.2		High	High	High	High	High	0	3.23e-05	4.27
FALSE	High	[R].DVVTGDFEK.[F]	1xiTRAQ4plex [K9]; 1xiTRAQ4plex [N-Term]		0.000289017	0	1	1	2	Q84T92	Q84T92 [83-91]	0	1297.69	0	107.1	82.3	120.4	90.2		High	High	High	High	High	0	9.048e-05	3.13
FALSE	High	[K].GVSLLLPTDVVVADK.[F]	1xiTRAQ4plex [K15]; 1xiTRAQ4plex [N-Term]		0.000116636	0	1	2	2	B8AIH2	B8AIH2 [262-276]	0	1814.09	0	114.5	99	95.4	91.2		High	High	High	High	High	0	3.608e-05	3.78
FALSE	High	[R].IEDPNTENFTHAVLMR.[F]	1xiTRAQ4plex [N-Term]		5.94997e-05	0	1	2	1	B8ALG0	B8ALG0 [744-759]	0	2031.01	0	98	98.1	105.7	98.2		High	High	High	High	High	0	1.819e-05	2.66
FALSE	High	[R].DWGLIDEVIENRPASLIPEGATGVDLPHHSAAGVGGR.[G]	1xiTRAQ4plex [N-Term]		5.29674e-06	0	1	2	3	A2X7K2	A2X7K2 [252-288]	0	3950.03	0	109.2	98.6	103	89.2		High	High	High	High	High	0	1.563e-06	6.17
FALSE	High	[K].GVSLLLPSDVIIADK.[F]	1xiTRAQ4plex [K15]; 1xiTRAQ4plex [N-Term]		8.26525e-05	0	1	5	31	A0A0P0WP33	A0A0P0WP33 [340-354]	0	1828.1	1	125.1	102.6	102.9	69.4		High	High	High	High	High	0	5.475e-05	4.68
FALSE	High	[R].LEDTGGSIIGGTIK.[T]	1xiTRAQ4plex [K14]; 1xiTRAQ4plex [N-Term]		0.000205648	0	1	4	1	B8ACN2	B8ACN2 [237-250]	0	1648.94	0	107.4	103.3	99.7	89.6		High	High	High	High	High	0	6.408e-05	2.65
FALSE	High	[R].IEDVTPVPTDSTR.[R]	1xiTRAQ4plex [N-Term]		2.43443e-05	0	1	2	6	I1PL30	I1PL30 [129-141]	0	1573.82	0	97.6	103.5	95.4	103.5		High	High	High	High	High	0	7.34e-06	3.97
FALSE	High	[K].SGLTAFDGVPVFQSDLLVVK.[K]	1xiTRAQ4plex [K20]; 1xiTRAQ4plex [N-Term]		0.000202343	0	1	2	1	I1Q0L0	I1Q0L0 [188-207]	0	2380.34	0	88.7	118	96.2	97.2		High	High	High	High	High	0	6.302e-05	3.02
FALSE	High	[K].LEIMEPCCSVK.[D]	2xCarbamidomethyl [C7; C8]; 1xiTRAQ4plex [K11]; 1xiTRAQ4plex [N-Term]		0.000299168	0	1	1	4	Q5JNB0	Q5JNB0 [108-118]	0	1653.83	0	114.4	90.1	117.3	78.2		High	High	High	High	High	9.638e-05	0.000208	3.64
FALSE	High	[K].EAFVSSSEEPFTVDGK.[E]	1xiTRAQ4plex [K16]; 1xiTRAQ4plex [N-Term]		0.000322506	0	1	3	2	A2YL94	A2YL94 [452-467]	0	2017	0	94.5	101.7	99.2	104.6		High	High	High	High	High	8.061e-05	0.0001115	4.07
FALSE	High	[R].SGETEDTFIADLAVGLATGQIK.[T]	1xiTRAQ4plex [K22]; 1xiTRAQ4plex [N-Term]		4.10619e-06	0	1	4	4	I1QSV0	I1QSV0 [417-438]	0	2524.34	0	84.4	86.8	114.5	114.4		High	High	High	High	High	0	1.208e-06	5.52
FALSE	High	[R].SFASSAAAFGAAFATAMVK.[M]	1xiTRAQ4plex [K19]; 1xiTRAQ4plex [N-Term]		3.71584e-05	0	1	3	1	A2YPX5	A2YPX5 [297-315]	0	2094.09	0	82	90.4	126	101.6		High	High	High	High	High	0	1.128e-05	3.12
FALSE	High	[K].EAPANNPGLQAPSEKDPATK.[G]	2xiTRAQ4plex [K15; K20]; 1xiTRAQ4plex [N-Term]		1.8621e-06	0	1	3	7	B8AW52	B8AW52 [57-76]	1	2467.32	0	87.8	109.1	84.5	118.5		High	High	High	High	High	0	5.424e-07	6.62
FALSE	High	[R].EAPAVVEEPAPAPPPAPEVVER.[T]	1xiTRAQ4plex [N-Term]		0.000168869	0	1	4	1	I1PK11	I1PK11 [339-360]	0	2395.26	0					No Quan Values	High	High	High	High	High	0	5.253e-05	3.25
FALSE	High	[K].SFASNNELAVMPQDR.[V]	1xiTRAQ4plex [N-Term]		6.51876e-05	0	1	4	4	Q2QNI4	Q2QNI4 [182-196]	0	1822.89	0	108.1	109	83.1	99.7		High	High	High	High	High	0	4.671e-05	4
FALSE	High	[R].SFAMAELEAR.[K]	1xiTRAQ4plex [N-Term]		0.000190083	0	1	2	6	Q10P51	Q10P51 [91-100]	0	1268.64	0	102.8	101	88.4	107.9		High	High	High	High	High	0	5.921e-05	3.4
FALSE	High	[K].EAPSEDAPKDTDVEMK.[T]	2xiTRAQ4plex [K9; K16]; 1xiTRAQ4plex [N-Term]		1.22461e-05	0	1	3	3	I1R7Y8	I1R7Y8 [170-185]	1	2194.09	0	91.3	101.1	96.6	111		High	High	High	High	High	0	3.661e-06	5.29
FALSE	High	[K].IELDTVTELSAFCEK.[A]	1xCarbamidomethyl [C13]; 1xiTRAQ4plex [K15]; 1xiTRAQ4plex [N-Term]		0.000195334	0	1	4	2	I1P6X7	I1P6X7 [175-189]	0	2043.06	0	104.5	105.8	85	104.7		High	High	High	High	High	0	6.08e-05	3.86
FALSE	High	[K].SEVNVIDAK.[T]	1xiTRAQ4plex [K9]; 1xiTRAQ4plex [N-Term]		0.000253371	0	1	3	1	B8BN80	B8BN80 [497-505]	0	1262.72	0	97.8	85.1	125.1	92		High	High	High	High	High	0	7.918e-05	3.6
FALSE	High	[K].SEVLDVPAGSK.[V]	1xiTRAQ4plex [K11]; 1xiTRAQ4plex [N-Term]		0.000274226	0	1	2	1	B8BMF9	B8BMF9 [82-92]	0	1389.78	0	87.3	89.3	115.2	108.2		High	High	High	High	High	0	8.58e-05	2.49
FALSE	High	[K].SEVFSTAADGQTSVEINVLQGER.[E]	1xiTRAQ4plex [N-Term]		2.60437e-06	0	2	9	17	B8BP25; I1PU83	B8BP25 [494-516]; I1PU83 [466-488]	0	2581.29	0	95	109.9	85.8	109.3	Shared	High	High	High	High	High	0	8.065e-07	5.62
FALSE	High	[R].SEVASLIAELASAAAEER.[G]	1xiTRAQ4plex [N-Term]		6.17081e-06	0	1	2	6	I1QH01	I1QH01 [255-272]	0	1961.03	0	117.5	92.2	106.7	83.6		High	High	High	High	High	0	1.826e-06	5.84
FALSE	High	[R].SEQIFQEAIQQQGR.[G]	1xiTRAQ4plex [N-Term]		0.000102171	0	1	1	1	Q7XIE2	Q7XIE2 [184-197]	0	1805.93	0	120	79.9	111.2	88.8		High	High	High	High	High	0	3.152e-05	1.69
FALSE	High	[K].EATENEEAK.[D]	1xiTRAQ4plex [K9]; 1xiTRAQ4plex [N-Term]		0.000222848	0	1	3	1	I1R7Y8	I1R7Y8 [133-141]	0	1308.65	0	98	104.8	92	105.2		High	High	High	High	High	0	6.954e-05	3.4
FALSE	High	[R].EATGAGMMDCK.[K]	1xCarbamidomethyl [C10]; 1xiTRAQ4plex [K11]; 1xiTRAQ4plex [N-Term]		0.000324831	0	1	2	1	A2ZLC1	A2ZLC1 [697-707]	0	1458.66	0	103.8	105.2	109.8	81.2		High	High	High	High	High	0	0.0001018	2.2
FALSE	High	[R].LEIELAEVEMPGLMACR.[A]	1xCarbamidomethyl [C16]; 1xiTRAQ4plex [N-Term]		1.47844e-05	0	1	2	1	A0A0P0Y1Y5	A0A0P0Y1Y5 [57-73]	0	2105.06	0	95.8	89.5	97	117.6		High	High	High	High	High	0	4.426e-06	4.26
FALSE	High	[K].SELLLTSNPVHK.[K]	1xiTRAQ4plex [K12]; 1xiTRAQ4plex [N-Term]		0.000194803	0	1	2	4	A2Z9L9	A2Z9L9 [44-55]	0	1625.95	1	113.2	87.9	100.5	98.4		High	High	High	High	High	0	6.063e-05	4.02
FALSE	High	[K].SELLLSSNPVHK.[K]	1xiTRAQ4plex [K12]; 1xiTRAQ4plex [N-Term]		0.000127082	0	1	10	2	A2Z9L8	A2Z9L8 [44-55]	0	1611.93	0	97.6	97.9	101.2	103.3		High	High	High	High	High	0	3.937e-05	4.31
FALSE	High	[K].SEIGQFAASIKK.[W]	2xiTRAQ4plex [K11; K12]; 1xiTRAQ4plex [N-Term]		0.000170751	0	1	2	1	A2XM21	A2XM21 [185-196]	1	1711.01	0					No Quan Values	High	High	High	High	High	0	5.308e-05	3.78
FALSE	High	[R].EAVGVVTAVGPGLTGR.[K]	1xiTRAQ4plex [N-Term]		3.19286e-05	0	1	3	2	I1P6K8	I1P6K8 [118-133]	0	1626.93	0	107.3	98.6	101.6	92.5		High	High	High	High	High	0	9.677e-06	3.7
FALSE	High	[K].EAVLSGVALEDEQR.[E]	1xiTRAQ4plex [N-Term]		0.000179945	0	2	3	2	I1P5U5; Q6K9T1	I1P5U5 [231-244]; Q6K9T1 [210-223]	0	1659.87	0	96.3	95.8	109.2	98.7	Shared	High	High	High	High	High	9.638e-05	0.0001529	4.01
FALSE	High	[K].SEIGQFAASIK.[K]	1xiTRAQ4plex [K11]; 1xiTRAQ4plex [N-Term]		0.000124215	0	1	2	6	A2XM21	A2XM21 [185-195]	0	1438.81	0	95.8	106.3	91.2	106.8		High	High	High	High	High	9.638e-05	0.000137	3.98
FALSE	High	[R].EAPAFVEQATEQQILVTGIK.[V]	1xiTRAQ4plex [K20]; 1xiTRAQ4plex [N-Term]		7.92952e-07	0	2	8	7	Q0JKB4; Q01859	Q0JKB4 [195-214]; Q01859 [190-209]	0	2460.36	0	99.7	98.3	102.3	99.7	Shared	High	High	High	High	High	0	2.284e-07	5.35
FALSE	High	[R].SGETEDTFIADLSVGLSTGQIK.[T]	1xiTRAQ4plex [K22]; 1xiTRAQ4plex [N-Term]		1.21731e-05	0	1	3	1	B8B2A2	B8B2A2 [384-405]	0	2556.33	0	86	103.8	98.5	111.7		High	High	High	High	High	0	3.631e-06	4.75
FALSE	High	[K].SFDGLDVSPGSVVPLDVGK.[A]	1xiTRAQ4plex [K19]; 1xiTRAQ4plex [N-Term]		0.000140361	0	1	3	1	B8ASN8	B8ASN8 [478-496]	0	2176.17	0	99.7	100.6	97.1	102.7		High	High	High	High	High	0	4.345e-05	3.93
FALSE	High	[K].EANENLDDAGNELILSDEDVVR.[F]	1xiTRAQ4plex [N-Term]		3.0534e-05	0	1	2	1	A2XJT6	A2XJT6 [41-62]	0	2574.23	0					No Quan Values	High	High	High	High	High	0	9.248e-06	3.34
FALSE	High	[R].EAGVTVVESPAK.[I]	1xiTRAQ4plex [K12]; 1xiTRAQ4plex [N-Term]		3.27954e-05	0	1	3	5	Q6ZL94	Q6ZL94 [304-315]	0	1474.84	0	88.6	99.8	108.6	103.1		High	High	High	High	High	9.638e-05	0.0001484	3.59
FALSE	High	[K].SGELQETLEK.[A]	1xiTRAQ4plex [K10]; 1xiTRAQ4plex [N-Term]		0.000154458	0	1	2	2	B8ANP8	B8ANP8 [155-164]	0	1421.77	0	103.9	104.5	90.6	101		High	High	High	High	High	0.0002303	0.00189	3.08
FALSE	High	[R].SGELAAVAGVPTSLK.[T]	1xiTRAQ4plex [K15]; 1xiTRAQ4plex [N-Term]		0.000219318	0	1	2	2	I1PK15	I1PK15 [76-90]	0	1687.98	0	111.9	105.1	93.3	89.7		High	High	High	High	High	0	6.846e-05	4.44
FALSE	High	[K].EAIAGGSTQSMK.[D]	1xiTRAQ4plex [K12]; 1xiTRAQ4plex [N-Term]		0.000213535	0	1	6	4	B8BP25	B8BP25 [645-656]	0	1467.77	0	104.5	95.7	108.9	90.9		High	High	High	High	High	0.0001621	0.001229	3.15
FALSE	High	[K].SGEDADTLGLTGHER.[F]	1xiTRAQ4plex [N-Term]		0.000294789	0	1	5	1	I1R8I2	I1R8I2 [914-928]	0	1701.82	0	99.9	89.7	114.8	95.6		High	High	High	High	High	0	9.234e-05	3.16
FALSE	High	[K].SGDVTELQIGVK.[YH]	1xiTRAQ4plex [K12]; 1xiTRAQ4plex [N-Term]		0.000198005	0	1	4	4	A2WYA7	A2WYA7 [34-45]	0	1533.87	0	93	94.3	108.3	104.4		High	High	High	High	High	0.0004254	0.003304	2.4
FALSE	High	[R].EAIDAEDSVAELER.[A]	1xiTRAQ4plex [N-Term]		1.5144e-06	0	1	3	9	I1QUZ5	I1QUZ5 [250-263]	0	1690.83	0	94.4	104.4	82.4	118.9		High	High	High	High	High	0	4.397e-07	4.39
FALSE	High	[K].GVMQMLNTIIR.[N]	1xiTRAQ4plex [N-Term]		9.07254e-05	0	1	3	7	Q69UU3	Q69UU3 [149-159]	0	1419.79	0	105.2	93.1	121.1	80.6		High	High	High	High	High	0	2.788e-05	3.88
FALSE	High	[R].EAIEAAAAGGAK.[L]	1xiTRAQ4plex [K12]; 1xiTRAQ4plex [N-Term]		1.27697e-05	0	1	2	2	Q10R10	Q10R10 [50-61]	0	1346.75	0	96.6	95.7	106.6	101.2		High	High	High	High	High	0	3.818e-06	4.38
FALSE	High	[R].EALEHLGADEFLVSR.[D]	1xiTRAQ4plex [N-Term]		5.07294e-05	0	1	2	2	B8BF55	B8BF55 [292-306]	0	1829.95	0	101.4	99.7	104.8	94		High	High	High	High	High	0	1.546e-05	3.88
FALSE	High	[R].SFTFIDECVEGVLR.[L]	1xCarbamidomethyl [C8]; 1xiTRAQ4plex [N-Term]		0.000215833	0	2	5	2	A2Y3J4; A2Z7B3	A2Y3J4 [238-251]; A2Z7B3 [245-258]	0	1815.91	0	104.8	96.9	118.8	79.4	Shared	High	High	High	High	High	0	6.741e-05	3.62
FALSE	High	[K].EALINDDETK.[V]	1xiTRAQ4plex [K10]; 1xiTRAQ4plex [N-Term]		6.83269e-05	0	1	2	8	B8AFE0	B8AFE0 [117-126]	0	1435.75	0	95	109.5	86.6	108.9		High	High	High	High	High	0	2.094e-05	3.79
FALSE	High	[K].LEGEREMTLGFVDLLR.[D]	1xOxidation [M7]; 1xiTRAQ4plex [N-Term]		0.000214107	0	1	7	4	I1QWG3	I1QWG3 [342-357]	1	2038.08	0	90.8	92.6	110.9	105.7		High	High	High	High	High	0	6.682e-05	3.93
FALSE	High	[K].SFQCELVFAK.[M]	1xCarbamidomethyl [C4]; 1xiTRAQ4plex [K10]; 1xiTRAQ4plex [N-Term]		0.000120715	0	1	3	20	P93431	P93431 [163-172]	0	1516.81	0	115	92	115.6	77.5		High	High	High	High	High	8.061e-05	0.0001112	4.59
FALSE	High	[K].SFNSELAAAPSK.[A]	1xiTRAQ4plex [K12]; 1xiTRAQ4plex [N-Term]		8.71048e-05	0	1	2	3	A2Z8U8	A2Z8U8 [404-415]	0	1509.82	0	93	91	127.8	88.2		High	High	High	High	High	0	4.039e-05	3.75
FALSE	High	[K].SFNKEEIGKEIDDK.[K]	3xiTRAQ4plex [K4; K9; K14]; 1xiTRAQ4plex [N-Term]		8.94162e-05	0	1	1	3	Q0JPA6	Q0JPA6 [32-45]	2	2228.23	0	114	86.3	113.2	86.6		High	High	High	High	High	9.638e-05	0.0002742	3.59
FALSE	High	[K].SFLMPIEDVFSIQGR.[G]	1xiTRAQ4plex [N-Term]		0.000205094	0	1	1	2	Q851Y8	Q851Y8 [267-281]	0	1882.99	0	108.7	91.7	118	81.6		High	High	High	High	High	0	6.394e-05	3.76
FALSE	High	[K].EAISQVVGESK.[E]	1xiTRAQ4plex [K11]; 1xiTRAQ4plex [N-Term]		0.000113337	0	1	4	2	B7F845	B7F845 [11-21]	0	1434.8	0	87.9	101.8	103.8	106.5		High	High	High	High	High	0	3.503e-05	3.76
FALSE	High	[K].GVITAEDTR.[L]	1xiTRAQ4plex [N-Term]		0.000319425	0	1	1	8	I1Q848	I1Q848 [232-240]	0	1105.6	0	98.3	99	94	108.8		High	High	High	High	High	0.0005248	0.003451	3.46
FALSE	High	[K].SFGVLIPDQGIALR.[G]	1xiTRAQ4plex [N-Term]		5.89757e-05	0	1	4	20	B8AJ36	B8AJ36 [179-192]	0	1629.94	0	99.1	102	94.9	103.9		High	High	High	High	High	0	1.804e-05	3.88
FALSE	High	[K].SFFEANLSLAEQPPR.[F]	1xiTRAQ4plex [N-Term]		7.47424e-06	0	1	2	3	I1PF71	I1PF71 [347-361]	0	1849.96	0	98.4	95	106.8	99.7		High	High	High	High	High	0	1.593e-05	4.41
FALSE	High	[K].EANFQLDSLIAEPLR.[E]	1xiTRAQ4plex [N-Term]		0.000231872	0	1	1	1	A2Z8U8	A2Z8U8 [735-749]	0	1860	0	109.2	87.6	115	88.1		High	High	High	High	High	0	7.238e-05	3.03
FALSE	High	[K].DLQISLSGPHSILGR.[A]	1xiTRAQ4plex [N-Term]		2.17595e-06	0	1	3	3	I1P8Y8	I1P8Y8 [110-124]	0	1736.98	0	97.3	102.3	97.4	103		High	High	High	High	High	0	6.356e-07	6.52
FALSE	High	[R].NLIFQPDREALVSK.[I]	1xiTRAQ4plex [K14]; 1xiTRAQ4plex [N-Term]		0.000136057	0	1	2	3	I1QAM0	I1QAM0 [125-138]	1	1918.1	0	100.9	101.3	75.2	122.6		High	High	High	High	High	0	8.872e-05	3.94
FALSE	High	[K].IGGASEAEVGEK.[K]	1xiTRAQ4plex [K12]; 1xiTRAQ4plex [N-Term]		0.00021757	0	2	3	3	Q10RW9; I1QV68	Q10RW9 [412-423]; I1QV68 [473-484]	0	1434.77	0	93.7	93.3	112.5	100.4	Shared	High	High	High	High	High	0.0003961	0.003001	3.39
FALSE	High	[R].GDGGLFILVK.[E]	1xiTRAQ4plex [K10]; 1xiTRAQ4plex [N-Term]		0.000228229	0	1	3	8	I1QW82	I1QW82 [356-365]	0	1306.8	0	98.6	109.7	85.2	106.5		High	High	High	High	High	0	7.124e-05	3.97
FALSE	High	[K].LQPFGQVPAFK.[D]	1xiTRAQ4plex [K11]; 1xiTRAQ4plex [N-Term]		0.000327168	0	1	3	3	I1P7B2	I1P7B2 [50-60]	0	1519.89	0	93.9	104.7	83.2	118.2		High	High	High	High	High	8.061e-05	0.0001025	3.51
FALSE	High	[K].GDGSTFFPTAGGEPK.[S]	1xiTRAQ4plex [K15]; 1xiTRAQ4plex [N-Term]		0.000218734	0	1	4	7	I1QBP3	I1QBP3 [277-291]	0	1755.88	0	104.6	96.2	108.8	90.3		High	High	High	High	High	9.638e-05	0.0001696	3.46
FALSE	High	[R].IQNAGTEVVEAK.[A]	1xiTRAQ4plex [K12]; 1xiTRAQ4plex [N-Term]		0.000233711	0	2	8	2	A2YVI5; I1QCG9	A2YVI5 [281-292]; I1QCG9 [283-294]	0	1546.87	0	106	92.4	109.3	92.3	Shared	High	High	High	High	High	9.638e-05	0.0001261	3.7
FALSE	High	[K].GDKLIDGVPETLDMLR.[S]	1xiTRAQ4plex [K3]; 1xiTRAQ4plex [N-Term]		7.79617e-05	0	1	3	3	B8AVV2	B8AVV2 [96-111]	1	2060.13	0	90	100.3	89	120.6		High	High	High	High	High	0	3.571e-05	4.71
FALSE	High	[K].LLAGVTIAHGGVLPNINPVLLPK.[KE]	1xiTRAQ4plex [K23]; 1xiTRAQ4plex [N-Term]		1.13935e-06	0	1	7	7	A2Y5G8	A2Y5G8 [108-130]	0	2594.6	0	98.1	101.5	117.6	82.8		High	High	High	High	High	0	1.218e-06	6.2
FALSE	High	[K].GLNAGNAASIPSK.[C]	1xiTRAQ4plex [K13]; 1xiTRAQ4plex [N-Term]		8.73312e-06	0	2	3	6	Q0IQK9; A2ZAT1	Q0IQK9 [85-97]; A2ZAT1 [85-97]	0	1487.84	0	91.1	103.4	96	109.4	Shared	High	High	High	High	High	0	2.593e-06	4.17
FALSE	High	[R].LIALDMGALIAGAK.[Y]	1xiTRAQ4plex [K14]; 1xiTRAQ4plex [N-Term]		0.000102171	0	1	4	2	I1PCF7	I1PCF7 [320-333]	0	1645	0	109.6	99.4	101	90		High	High	High	High	High	0	3.154e-05	4.23
FALSE	High	[K].GDILAIAVTENDLVK.[G]	1xiTRAQ4plex [K15]; 1xiTRAQ4plex [N-Term]		6.93377e-05	0	1	2	1	A2XAI5	A2XAI5 [108-122]	0	1859.07	0	94.7	98.8	115.4	91.1		High	High	High	High	High	0	2.127e-05	3.94
FALSE	High	[K].LQPHGEALTFEDGNVTLVESR.[K]	1xiTRAQ4plex [N-Term]		0.000177485	0	1	1	3	I1QVL0	I1QVL0 [50-70]	0	2456.25	0	116.2	79.6	109.9	94.2		High	High	High	High	High	0	5.919e-05	3.06
FALSE	High	[R].IQLGEGSAASVTKK.[M]	2xiTRAQ4plex [K13; K14]; 1xiTRAQ4plex [N-Term]		2.41646e-06	0	1	2	1	B8BKA3	B8BKA3 [53-66]	1	1821.08	0	109	97.5	122.8	70.8		High	High	High	High	High	0	7.068e-07	5.24
FALSE	High	[K].IQLGEGSAAQVTK.[N]	1xiTRAQ4plex [K13]; 1xiTRAQ4plex [N-Term]		7.51913e-06	0	1	2	2	I1PT96	I1PT96 [50-62]	0	1589.91	0	90	88.7	133.2	88.1		High	High	High	High	High	0	4.336e-05	4.11
FALSE	High	[R].GDLTILLSHIVLGCK.[F]	1xCarbamidomethyl [C14]; 1xiTRAQ4plex [K15]; 1xiTRAQ4plex [N-Term]		1.6513e-05	0	1	1	5	I1NTN8	I1NTN8 [31-45]	0	1927.13	0	95.1	93.7	128.9	82.3		High	High	High	High	High	0	5.536e-06	4.79
FALSE	High	[R].LQLASEALDAK.[R]	1xiTRAQ4plex [K11]; 1xiTRAQ4plex [N-Term]		0.000100997	0	1	3	2	B8ARS2	B8ARS2 [1293-1303]	0	1446.84	0	104.7	100.5	98.6	96.2		High	High	High	High	High	9.638e-05	0.0004366	3.47
FALSE	High	[K].GDITTNHFLPIHR.[E]	1xiTRAQ4plex [N-Term]		7.66051e-05	0	2	8	5	Q0JKB4; Q01859	Q0JKB4 [182-194]; Q01859 [177-189]	0	1664.9	0	104.2	96.9	105.2	93.8	Shared	High	High	High	High	High	0	2.347e-05	4.59
FALSE	High	[R].GDMAVAAWAEQQHR.[E]	1xiTRAQ4plex [N-Term]		2.17995e-05	0	1	2	1	I1QCE0	I1QCE0 [171-184]	0	1713.82	0					No Quan Values	High	High	High	High	High	0	6.569e-06	3.48
FALSE	High	[K].LQIAGLVADVFSNVAVAENK.[V]	1xiTRAQ4plex [K20]; 1xiTRAQ4plex [N-Term]		5.79468e-06	0	1	3	11	A0A0P0WKD6	A0A0P0WKD6 [298-317]	0	2346.33	0	108.8	120.1	82.8	88.3		High	High	High	High	High	0	1.713e-06	4.75
FALSE	High	[K].IQGTGAGFIPEILDK.[S]	1xiTRAQ4plex [K15]; 1xiTRAQ4plex [N-Term]		9.31283e-05	0	1	2	1	B8B3S9	B8B3S9 [260-274]	0	1847.05	0	105.5	97.3	100.4	96.9		High	High	High	High	High	0	2.87e-05	3.73
FALSE	High	[K].IQGIGAGFVPR.[N]	1xiTRAQ4plex [N-Term]		0.000151455	0	1	3	4	Q5JNB0	Q5JNB0 [295-305]	0	1258.74	0	108.1	98.6	106.4	86.8		High	High	High	High	High	9.638e-05	0.0002169	3.5
FALSE	High	[K].GDRQDFDFVK.[T]	1xiTRAQ4plex [K10]; 1xiTRAQ4plex [N-Term]		0.00012636	0	1	3	11	Q2QSR7	Q2QSR7 [112-121]	1	1514.78	0	98.7	99.6	101.6	100.2		High	High	High	High	High	0	5.669e-05	3.98
FALSE	High	[R].IQLGEGSAASVTK.[K]	1xiTRAQ4plex [K13]; 1xiTRAQ4plex [N-Term]		5.59252e-05	0	1	2	3	B8BKA3	B8BKA3 [53-65]	0	1548.88	0	103.9	99.6	122.3	74.3		High	High	High	High	High	0	2.484e-05	4.31
FALSE	High	[K].LQPLGEALTFEDDNLTLSESR.[G]	1xiTRAQ4plex [N-Term]		3.66442e-06	0	1	3	5	A2XC62	A2XC62 [51-71]	0	2492.26	0	100.1	80.4	121.2	98.4		High	High	High	High	High	0	2.347e-06	5.54
FALSE	High	[R].IIAGTAANMGIEVDPPILEK.[K]	1xiTRAQ4plex [K20]; 1xiTRAQ4plex [N-Term]		7.38527e-06	0	1	3	2	A0A0P0VSE5	A0A0P0VSE5 [200-219]	0	2340.31	0	99.5	106.5	104.3	89.7		High	High	High	High	High	0	1.071e-05	5.24
FALSE	High	[K].LQQVSVHGLAAGK.[K]	1xiTRAQ4plex [K13]; 1xiTRAQ4plex [N-Term]		0.000173609	0	1	1	2	A2WTQ2	A2WTQ2 [24-36]	0	1595.95	0	103	105.2	92.3	99.5		High	High	High	High	High	0	5.398e-05	4.8
FALSE	High	[R].GCDASVLLTK.[N]	1xCarbamidomethyl [C2]; 1xiTRAQ4plex [K10]; 1xiTRAQ4plex [N-Term]		0.000317892	0	1	3	1	B8A753	B8A753 [80-89]	0	1351.75	0	92	84.4	126.3	97.3		High	High	High	High	High	0	9.963e-05	2.42
FALSE	High	[R].GIRPAINVGLSVSR.[V]	1xiTRAQ4plex [N-Term]		1.23565e-05	0	1	1	1	P0C522	P0C522 [363-376]	0	1582.95	0	113.5	119.7	88.2	78.5		High	High	High	High	High	0	3.693e-06	5.1
FALSE	High	[R].GIQSQVLEADMVLWTVGSTSQIPR.[L]	1xiTRAQ4plex [N-Term]		8.50984e-05	0	1	2	1	B8B3Z1	B8B3Z1 [365-388]	0	2759.45	0					No Quan Values	High	High	High	High	High	0	2.618e-05	2.54
FALSE	High	[K].LRDPTGQVTFK.[H]	1xiTRAQ4plex [K11]; 1xiTRAQ4plex [N-Term]		0.000164242	0	1	3	2	A2XC67	A2XC67 [50-60]	1	1549.89	0	100.4	81.3	126.3	92		High	High	High	High	High	0	5.102e-05	4.65
FALSE	High	[R].IQVIDLPGFSQK.[L]	1xiTRAQ4plex [K12]; 1xiTRAQ4plex [N-Term]		9.58692e-05	0	1	3	5	B8ATY0	B8ATY0 [256-267]	0	1632.96	0	105.3	106.3	94.4	94		High	High	High	High	High	9.638e-05	0.0003108	3.61
FALSE	High	[K].GCLLVGPPGTGK.[T]	1xCarbamidomethyl [C2]; 1xiTRAQ4plex [K12]; 1xiTRAQ4plex [N-Term]		0.000139965	0	1	3	6	Q5Z974	Q5Z974 [267-278]	0	1443.82	0	99	100.3	98.9	101.9		High	High	High	High	High	0	9.344e-05	4.79
FALSE	High	[R].GCIVSQDLSVINLVIVK.[K]	1xCarbamidomethyl [C2]; 1xiTRAQ4plex [K17]; 1xiTRAQ4plex [N-Term]		5.49432e-05	0	2	4	1	A2XHI9; Q8LH97	A2XHI9 [101-117]; Q8LH97 [101-117]	0	2145.26	0	102.6	98.8	102.7	96	Shared	High	High	High	High	High	0	1.677e-05	3.87
FALSE	High	[R].GIQITSGFFQIWR.[A]	1xiTRAQ4plex [N-Term]		0.000275612	0	1	2	2	I1QKU4	I1QKU4 [134-146]	0	1696.93	0	95.8	94	130.2	80		High	High	High	High	High	0	8.629e-05	2.67
FALSE	High	[R].IIADEGVLALWK.[G]	1xiTRAQ4plex [K12]; 1xiTRAQ4plex [N-Term]		0.000193219	0	1	2	2	I1PT96	I1PT96 [165-176]	0	1615.97	0	103.6	93.4	124.1	78.9		High	High	High	High	High	0	6.026e-05	3.57
FALSE	High	[R].LIADKDCRPWVEK.[Y]	1xCarbamidomethyl [C7]; 2xiTRAQ4plex [K5; K13]; 1xiTRAQ4plex [N-Term]		0.000243073	0	1	1	4	I1PPF2	I1PPF2 [291-303]	1	2062.15	0	104.5	102.1	102.7	90.7		High	High	High	High	High	0	7.588e-05	4.36
FALSE	High	[K].GDALVDDVFAEIDK.[Q]	1xiTRAQ4plex [K14]; 1xiTRAQ4plex [N-Term]		0.000183439	0	1	1	4	A2YQI1	A2YQI1 [261-274]	0	1794.94	0	112	94.4	100.6	93		High	High	High	High	High	0	5.716e-05	3.53
FALSE	High	[R].GDANNVQIGSGTNIQDNSLVHVAK.[S]	1xiTRAQ4plex [K24]; 1xiTRAQ4plex [N-Term]		0.000183439	0	1	2	1	B8ACL5	B8ACL5 [87-110]	0	2739.43	0	108.1	96.2	102.6	93		High	High	High	High	High	0	5.717e-05	2.32
FALSE	High	[K].GDAPAIVHLQSAIK.[F]	1xiTRAQ4plex [K14]; 1xiTRAQ4plex [N-Term]		8.33791e-05	0	1	2	5	B8AWM4	B8AWM4 [81-94]	0	1708	0	97.3	94.7	93.8	114.2		High	High	High	High	High	0	3.123e-05	4.05
FALSE	High	[K].LQTADGWAK.[F]	1xiTRAQ4plex [K9]; 1xiTRAQ4plex [N-Term]		0.000294064	0	1	2	4	Q2QSR5	Q2QSR5 [170-178]	0	1277.71	0	96.8	99.1	71.3	132.8		High	High	High	High	High	0	9.221e-05	4.13
FALSE	High	[K].GDAVLGEGASESLHVK.[D]	1xiTRAQ4plex [K16]; 1xiTRAQ4plex [N-Term]		0.000289734	0	1	2	1	I1PVH5	I1PVH5 [339-354]	0	1857	0	111.2	95	93.5	100.3		High	High	High	High	High	0	9.068e-05	2.53
FALSE	High	[K].GLQAHVGAIQK.[T]	1xiTRAQ4plex [K11]; 1xiTRAQ4plex [N-Term]		0.000233096	0	1	3	2	A0A0P0WUR5	A0A0P0WUR5 [41-51]	0	1409.85	0	100.6	108	95.4	96		High	High	High	High	High	9.638e-05	0.0002839	3.21
FALSE	High	[R].GDDVQVEQMR.[K]	1xiTRAQ4plex [N-Term]		0.000153164	0	1	3	2	A0A0P0Y329	A0A0P0Y329 [235-244]	0	1320.63	0	100.5	106.3	98	95.3		High	High	High	High	High	0	4.748e-05	3.33
FALSE	High	[R].IIAGLEDPDAGAVVK.[A]	1xiTRAQ4plex [K15]; 1xiTRAQ4plex [N-Term]		0.000270783	0	1	3	1	I1R1H4	I1R1H4 [140-154]	0	1756.01	0	135.6	77.5	110.5	76.5		High	High	High	High	High	0	8.478e-05	2.4
FALSE	High	[R].LQSIVTPLTEFDHPEK.[G]	1xiTRAQ4plex [K16]; 1xiTRAQ4plex [N-Term]		9.18895e-06	0	1	6	4	A2ZHA2	A2ZHA2 [157-172]	0	2142.17	0	88.6	105.4	83	123.1		High	High	High	High	High	0	2.734e-06	4.49
FALSE	High	[R].GDEEELAKENVK.[N]	2xiTRAQ4plex [K8; K12]; 1xiTRAQ4plex [N-Term]		2.90263e-05	0	1	2	22	B8A8L8	B8A8L8 [266-277]	1	1792.97	0	93.1	109.9	84.8	112.1		High	High	High	High	High	0	1.991e-05	4.28
FALSE	High	[R].GDEELDTLIK.[G]	1xiTRAQ4plex [K10]; 1xiTRAQ4plex [N-Term]		0.000146018	0	1	6	6	I1PFC8	I1PFC8 [105-114]	0	1420.78	0	107	96.9	105.9	90.2		High	High	High	High	High	0	4.534e-05	4.17
FALSE	High	[R].ILASGVHVVVGTPGR.[V]	1xiTRAQ4plex [N-Term]		0.000207876	0	1	4	1	A2X0V4	A2X0V4 [155-169]	0	1605.96	0	111.3	97.5	115.5	75.7		High	High	High	High	High	0	6.483e-05	3.81
FALSE	High	[R].LIASLGPFVTGNTFDSDELVDTSVEK.[I]	1xiTRAQ4plex [K26]; 1xiTRAQ4plex [N-Term]		1.87204e-05	0	1	1	4	B8AAX3	B8AAX3 [186-211]	0	3042.58	0	106.4	106.3	87.5	99.7		High	High	High	High	High	0	5.627e-06	4.33
FALSE	High	[R].GDSSPLDVIAINDTGGVK.[Q]	1xiTRAQ4plex [K18]; 1xiTRAQ4plex [N-Term]		1.13254e-06	0	1	2	39	I1PLW8	I1PLW8 [99-116]	0	2046.1	0	113.5	101.4	108.9	76.2		High	High	High	High	High	0	2.488e-06	5.83
FALSE	High	[R].LQDIGMIDAVPGMR.[A]	1xiTRAQ4plex [N-Term]		4.15568e-06	0	1	3	4	A2YM28	A2YM28 [244-257]	0	1659.87	0	132.3	48.5	137.1	82		High	High	High	High	High	0	1.222e-06	3.82
FALSE	High	[K].GELDELEREDFFR.[L]	1xiTRAQ4plex [N-Term]		0.000243073	0	1	1	1	A2XY57	A2XY57 [199-211]	1	1798.87	0	110.8	101.2	91.5	96.5		High	High	High	High	High	0	7.588e-05	3.32
FALSE	High	[R].LPLVGPLLTPPVSVASVAK.[V]	1xiTRAQ4plex [K19]; 1xiTRAQ4plex [N-Term]		6.29256e-05	0	1	3	2	I1P1A3	I1P1A3 [246-264]	0	2146.35	0	90.5	101.4	101.1	107		High	High	High	High	High	0	1.927e-05	3.63
FALSE	High	[R].LPLTGVDVVSLDWTVDMAEGR.[K]	1xiTRAQ4plex [N-Term]		0.0001647	0	1	3	1	I1PB43	I1PB43 [300-320]	0	2417.25	0					No Quan Values	High	High	High	High	High	0	5.115e-05	2.32
FALSE	High	[R].LPLRDVLDDAGVGAR.[V]	1xiTRAQ4plex [N-Term]		1.5555e-05	0	1	1	2	Q6ZBX9	Q6ZBX9 [96-110]	1	1710.96	0	91.2	111.1	90.2	107.5		High	High	High	High	High	0	4.66e-06	4.05
FALSE	High	[R].LPLFGEFTCQNAVLAER.[F]	1xCarbamidomethyl [C9]; 1xiTRAQ4plex [N-Term]		4.24696e-05	0	1	3	2	A2XY71	A2XY71 [260-276]	0	2109.09	0	92.7	124.7	95.8	86.8		High	High	High	High	High	0	1.293e-05	4.38
FALSE	High	[R].LPLEPNPAPVDAADAR.[R]	1xiTRAQ4plex [N-Term]		3.38865e-05	0	1	1	3	A2XBF5	A2XBF5 [91-106]	0	1789.96	0	98.2	84.3	79.6	137.9		High	High	High	High	High	0	1.027e-05	3.53
FALSE	High	[R].LPGVGLIGAIPPGTLGR.[L]	1xiTRAQ4plex [N-Term]		0.000256654	0	1	3	2	B8ABJ9	B8ABJ9 [79-95]	0	1732.06	0	92.7	88.3	113.3	105.8		High	High	High	High	High	0	8.035e-05	3.67
FALSE	High	[R].IICGDEGATTCVDPSK.[S]	2xCarbamidomethyl [C3; C11]; 1xiTRAQ4plex [K16]; 1xiTRAQ4plex [N-Term]		0.000148505	0	1	3	1	B8AAN6	B8AAN6 [331-346]	0	2010.97	0	90	91.5	104.5	113.9		High	High	High	High	High	0	4.61e-05	3.85
FALSE	High	[K].IIDDDVAAVATSSSAK.[E]	1xiTRAQ4plex [K16]; 1xiTRAQ4plex [N-Term]		2.70227e-05	0	1	2	1	B8A8C9	B8A8C9 [419-434]	0	1850.99	0	67.1	96.2	99.6	137		High	High	High	High	High	0	8.163e-06	4.19
FALSE	High	[K].LPFNAFGTMAMAR.[D]	1xiTRAQ4plex [N-Term]		0.000252066	0	1	3	3	B8BAB3	B8BAB3 [339-351]	0	1570.8	0	104.5	110.3	93.6	91.6		High	High	High	High	High	0	7.883e-05	3.29
FALSE	High	[K].IIDDINITVQSGEFDTEGLLAK.[A]	1xiTRAQ4plex [K22]; 1xiTRAQ4plex [N-Term]		1.12961e-05	0	1	2	4	Q0J709	Q0J709 [224-245]	0	2679.43	0	100.6	102.9	95.6	101		High	High	High	High	High	0	3.37e-06	4.54
FALSE	High	[R].GLLGTAATIAR.[E]	1xiTRAQ4plex [N-Term]		0.000156197	0	1	1	1	Q2QZ12	Q2QZ12 [56-66]	0	1187.72	0					No Quan Values	High	High	High	High	High	0	4.844e-05	2.34
FALSE	High	[R].LPDATQGSDHLR.[Q]	1xiTRAQ4plex [N-Term]		9.15197e-05	0	1	2	13	B8B6B6	B8B6B6 [132-143]	0	1453.75	0	104.1	100.3	103	92.6		High	High	High	High	High	0	5.53e-05	3.99
FALSE	High	[R].IPATIITGFLGSGK.[T]	1xiTRAQ4plex [K14]; 1xiTRAQ4plex [N-Term]		0.000309556	0	1	3	2	B8AED8	B8AED8 [90-103]	0	1663	0	102.1	84.3	113	100.6		High	High	High	High	High	0	9.708e-05	3.1
FALSE	High	[K].ILDEEFGIVK.[G]	1xiTRAQ4plex [K10]; 1xiTRAQ4plex [N-Term]		5.69245e-05	0	1	3	31	I1P765	I1P765 [247-256]	0	1450.84	0	110.7	99.5	109.5	80.2		High	High	High	High	High	0	2.534e-05	4.52
FALSE	High	[R].IPAEVTAGGEEGAAALALR.[R]	1xiTRAQ4plex [N-Term]		0.000188017	0	1	3	1	A2YZ98	A2YZ98 [167-185]	0	1940.06	0	91.1	101.6	101.8	105.6		High	High	High	High	High	0	5.857e-05	3.88
FALSE	High	[R].LPAAHEDAAAALIWLR.[D]	1xiTRAQ4plex [N-Term]		8.31362e-05	0	1	3	1	A2YIF3	A2YIF3 [130-145]	0	1862.04	0	111.7	96.9	110.2	81.2		High	High	High	High	High	0	2.558e-05	4.23
FALSE	High	[K].LNVVLGGATWLEPNPIDR.[C]	1xiTRAQ4plex [N-Term]		4.28492e-05	0	1	2	1	A2XYU1	A2XYU1 [373-390]	0	2108.16	0	95.7	105	110.8	88.5		High	High	High	High	High	0	1.303e-05	3.89
FALSE	High	[R].GEVEALATK.[Y]	1xiTRAQ4plex [K9]; 1xiTRAQ4plex [N-Term]		0.000250767	0	1	1	1	A2Z8U8	A2Z8U8 [91-99]	0	1205.7	0	99.1	87.8	118.2	95		High	High	High	High	High	0	7.842e-05	3.71
FALSE	High	[K].GILEVCDVPLVSVDFR.[C]	1xCarbamidomethyl [C6]; 1xiTRAQ4plex [N-Term]		7.40741e-06	0	1	3	14	I1PLW8	I1PLW8 [348-363]	0	1962.05	0	115.4	105.9	99.5	79.1		High	High	High	High	High	0	2.196e-06	5.16
FALSE	High	[K].GEVLSATVSR.[I]	1xiTRAQ4plex [N-Term]		0.000302111	0	1	2	10	Q6H443	Q6H443 [193-202]	0	1162.65	0	99.5	102	95	103.5		High	High	High	High	High	9.638e-05	0.0001704	2.81
FALSE	High	[R].GELDDTAAFK.[NT]	1xiTRAQ4plex [K10]; 1xiTRAQ4plex [N-Term]		0.000129642	0	1	6	1	B8BMJ6	B8BMJ6 [250-259]	0	1354.71	0	95.8	88.8	111	104.4		High	High	High	High	High	0	4.016e-05	3.61
FALSE	High	[K].LRPIPVGVSADLLVGQK.[V]	1xiTRAQ4plex [K17]; 1xiTRAQ4plex [N-Term]		4.02608e-05	0	1	2	3	B8AWT0	B8AWT0 [214-230]	0	2050.26	0	104.2	99.4	100.9	95.5		High	High	High	High	High	0	1.222e-05	4.41
FALSE	High	[K].LPMFGCTDATQVLK.[E]	1xCarbamidomethyl [C6]; 1xiTRAQ4plex [K14]; 1xiTRAQ4plex [N-Term]		2.72654e-05	0	1	8	45	I1R5Q4	I1R5Q4 [125-138]	0	1868.99	0	114	95.7	93.2	97.1		High	High	High	High	High	0	2.644e-05	4.94
FALSE	High	[K].LPMFGCTDATQVLK.[E]	1xCarbamidomethyl [C6]; 1xOxidation [M3]; 1xiTRAQ4plex [K14]; 1xiTRAQ4plex [N-Term]		5.59252e-05	0	1	8	72	I1R5Q4	I1R5Q4 [125-138]	0	1884.98	0	112.9	100.4	83.9	102.8		High	High	High	High	High	0	9.245e-05	4.73
FALSE	High	[R].LQDLFNDEGCEAK.[L]	1xCarbamidomethyl [C10]; 1xiTRAQ4plex [K13]; 1xiTRAQ4plex [N-Term]		6.05614e-05	0	1	3	7	B8B7P6	B8B7P6 [199-211]	0	1826.88	0	106	102.5	87.4	104.2		High	High	High	High	High	0	2.036e-05	3.71
FALSE	High	[R].GDVNSIHIGSGSNIQDNSLVHVAK.[A]	1xiTRAQ4plex [K24]; 1xiTRAQ4plex [N-Term]		3.12701e-05	0	1	2	1	A2ZIH2	A2ZIH2 [87-110]	0	2749.45	0	89.4	106.4	104.7	99.4		High	High	High	High	High	0	9.454e-06	4.37
FALSE	High	[K].GDWIKPGAAVIDVGTNSISDPTR.[K]	1xiTRAQ4plex [K5]; 1xiTRAQ4plex [N-Term]		5.8802e-05	0	1	1	1	I1PSI2	I1PSI2 [219-241]	0	2657.41	0	101.9	101.7	111.3	85.1		High	High	High	High	High	0	1.795e-05	3.64
FALSE	High	[K].GDWIKPGAAVIDVGTNSISDPTRK.[S]	2xiTRAQ4plex [K5; K24]; 1xiTRAQ4plex [N-Term]		0.000122103	0	1	1	1	I1PSI2	I1PSI2 [219-242]	1	2929.61	0	111.3	108.5	89.3	91		High	High	High	High	High	0	3.772e-05	3.12
FALSE	High	[K].IQDKEGIPPDQQR.[L]	1xiTRAQ4plex [K4]; 1xiTRAQ4plex [N-Term]		3.25039e-05	0	2	31	21	B8B0S9; A2WPB5	B8B0S9 [30-42]; A2WPB5 [30-42]	1	1811.99	0	93.2	98.4	92.4	116	Shared	High	High	High	High	High	0	1.038e-05	4.96
FALSE	High	[R].IQAGISALEDALK.[A]	1xiTRAQ4plex [K13]; 1xiTRAQ4plex [N-Term]		2.04138e-05	0	1	3	9	A2YIK9	A2YIK9 [270-282]	0	1616.95	0	103.9	104.7	103.4	88.1		High	High	High	High	High	0	6.132e-06	4.89
FALSE	High	[R].GLIPLVVPLAESPAGNLTSLLR.[W]	1xiTRAQ4plex [N-Term]		6.14603e-05	0	1	3	1	Q10SV7	Q10SV7 [83-104]	0	2374.42	0					No Quan Values	High	High	High	High	High	0	1.879e-05	3.49
FALSE	High	[R].LQAALSTGLFSR.[I]	1xiTRAQ4plex [N-Term]		0.000204541	0	1	2	3	A2Y2C4	A2Y2C4 [192-203]	0	1407.81	0	111.4	100.6	95.8	92.2		High	High	High	High	High	9.638e-05	0.0001348	3.53
FALSE	High	[K].GEDAPECDKFAK.[Y]	1xCarbamidomethyl [C7]; 2xiTRAQ4plex [K9; K12]; 1xiTRAQ4plex [N-Term]		0.000198543	0	1	3	2	B8AQM5	B8AQM5 [147-158]	1	1798.9	0	87.5	100.5	98	114		High	High	High	High	High	0	6.18e-05	3.47
FALSE	High	[R].LIAVGNDIAADAVGAGR.[D]	1xiTRAQ4plex [N-Term]		5.59252e-05	0	1	2	2	B8AB91	B8AB91 [326-342]	0	1726.96	0	103.9	98.6	102.2	95.3		High	High	High	High	High	0	1.706e-05	3.89
FALSE	High	[R].GEDGQLGHGDAEDR.[L]	1xiTRAQ4plex [N-Term]		0.000208998	0	1	2	1	A2XTP3	A2XTP3 [49-62]	0	1599.71	0	89.5	91.7	111.4	107.4		High	High	High	High	High	0	6.528e-05	3.47
FALSE	High	[K].GEDTLATWSER.[D]	1xiTRAQ4plex [N-Term]		0.000111079	0	1	3	1	B8ARK2	B8ARK2 [670-680]	0	1408.68	0	89.8	107	103.4	99.8		High	High	High	High	High	0	3.431e-05	2.94
FALSE	High	[K].LPMFGCTDATQVLKELEEAKK.[A]	1xCarbamidomethyl [C6]; 1xOxidation [M3]; 3xiTRAQ4plex [K14; K20; K21]; 1xiTRAQ4plex [N-Term]		4.60085e-05	0	1	8	1	I1R5Q4	I1R5Q4 [125-145]	2	3000.62	0	98.5	88.8	91	121.6		High	High	High	High	High	0	1.402e-05	3.71
FALSE	High	[R].GEFGIGSAAQFGSADLK.[K]	1xiTRAQ4plex [K17]; 1xiTRAQ4plex [N-Term]		1.51875e-05	0	1	3	4	Q6H667	Q6H667 [98-114]	0	1943.01	0	94.6	105.3	96	104.1		High	High	High	High	High	0	4.707e-06	5.12
FALSE	High	[R].GEFGIGSAAQFGSADLKK.[A]	2xiTRAQ4plex [K17; K18]; 1xiTRAQ4plex [N-Term]		1.02341e-05	0	1	3	1	Q6H667	Q6H667 [98-115]	1	2215.21	0	93.9	94.5	117.9	93.7		High	High	High	High	High	0	3.048e-06	4.06
FALSE	High	[K].LPMFGCTDATQVLKELEEAKK.[A]	1xCarbamidomethyl [C6]; 3xiTRAQ4plex [K14; K20; K21]; 1xiTRAQ4plex [N-Term]		4.71279e-06	0	1	8	4	I1R5Q4	I1R5Q4 [125-145]	2	2984.63	0	98.9	93.5	93.4	114.2		High	High	High	High	High	0	1.388e-06	6.73
FALSE	High	[K].GEGFNTPTDER.[H]	1xiTRAQ4plex [N-Term]		0.000248182	0	1	4	3	B8AY37	B8AY37 [200-210]	0	1366.64	0	106.9	110.9	91.8	90.4		High	High	High	High	High	0	7.765e-05	3.82
FALSE	High	[K].GEGLGNQFLSNIR.[E]	1xiTRAQ4plex [N-Term]		7.70547e-05	0	1	2	2	I1PG29	I1PG29 [145-157]	0	1548.83	0	110	102.4	98.6	89		High	High	High	High	High	0	2.368e-05	2.84
FALSE	High	[K].LPMFGCTDATQVLKELEEAK.[K]	1xCarbamidomethyl [C6]; 1xOxidation [M3]; 2xiTRAQ4plex [K14; K20]; 1xiTRAQ4plex [N-Term]		8.38669e-05	0	1	8	8	I1R5Q4	I1R5Q4 [125-144]	1	2728.43	0	96.2	99.3	86.7	117.8		High	High	High	High	High	0	5.584e-05	4.92
FALSE	High	[R].GEKVPEDAPGPILVCTR.[N]	1xCarbamidomethyl [C15]; 1xiTRAQ4plex [K3]; 1xiTRAQ4plex [N-Term]		8.0509e-05	0	2	3	3	I1QH01; A0A0P0XEB3	I1QH01 [75-91]; A0A0P0XEB3 [75-91]	1	2126.15	0	95.8	100.9	112.3	91.1	Shared	High	High	High	High	High	0	2.476e-05	3.94
FALSE	High	[K].LPMFGCTDATQVLKELEEAK.[K]	1xCarbamidomethyl [C6]; 2xiTRAQ4plex [K14; K20]; 1xiTRAQ4plex [N-Term]		1.75298e-05	0	1	8	7	I1R5Q4	I1R5Q4 [125-144]	1	2712.43	0	97.6	96.7	97.5	108.2		High	High	High	High	High	0	5.269e-06	6.58
FALSE	High	[K].GEICDINGVCVDATEDELFR.[L]	2xCarbamidomethyl [C4; C10]; 1xiTRAQ4plex [N-Term]		9.93244e-06	0	1	3	1	A2YLT1	A2YLT1 [231-250]	0	2456.12	0	109.1	99.9	88.3	102.7		High	High	High	High	High	0	2.962e-06	4.6
FALSE	High	[R].GCDASVLLDPTPENPHTEK.[T]	1xCarbamidomethyl [C2]; 1xiTRAQ4plex [K19]; 1xiTRAQ4plex [N-Term]		0.000256654	0	1	1	3	A2Y043	A2Y043 [72-90]	0	2368.17	0	92.2	87	131.4	89.4		High	High	High	High	High	0	8.019e-05	2.98
FALSE	High	[R].GCDASVLLDPTAENPHTEK.[T]	1xCarbamidomethyl [C2]; 1xiTRAQ4plex [K19]; 1xiTRAQ4plex [N-Term]		0.000262643	0	1	2	3	Q6AVZ8	Q6AVZ8 [72-90]	0	2342.15	0	101.9	94.3	113	90.8		High	High	High	High	High	0	9.677e-05	3.31
FALSE	High	[K].IRPPGFINLQILPQLVK.[K]	1xiTRAQ4plex [K17]; 1xiTRAQ4plex [N-Term]		0.000179451	0	1	4	4	I1QA03	I1QA03 [354-370]	0	2234.4	0	98.3	105.9	92	103.8		High	High	High	High	High	0	6.092e-05	4.37
FALSE	High	[K].FVSESVEEQTEQVMK.[N]	1xOxidation [M14]; 1xiTRAQ4plex [K15]; 1xiTRAQ4plex [N-Term]		0.000294789	0	1	1	2	B8B6M5	B8B6M5 [97-111]	0	2074.03	0	109.6	95	97.1	98.4		High	High	High	High	High	0	9.229e-05	3.74
FALSE	High	[R].LKDMPGSSGVMQTMGR.[D]	1xiTRAQ4plex [K2]; 1xiTRAQ4plex [N-Term]		3.51178e-05	0	1	3	1	I1QH88	I1QH88 [497-512]	1	1983.01	0	103.3	91.7	110.1	94.8		High	High	High	High	High	0	1.065e-05	4.63
FALSE	High	[K].FVSPSEVSVDLLDGGSTTVK.[G]	1xiTRAQ4plex [K20]; 1xiTRAQ4plex [N-Term]		9.92595e-05	0	1	2	2	I1PSP2	I1PSP2 [154-173]	0	2325.24	0	94.2	102.9	105.9	97		High	High	High	High	High	0	4.845e-05	4.29
FALSE	High	[K].IKDNPNLEDCVFR.[I]	1xCarbamidomethyl [C10]; 1xiTRAQ4plex [K2]; 1xiTRAQ4plex [N-Term]		7.20341e-05	0	1	3	10	B8BAB3	B8BAB3 [237-249]	1	1907.99	0	102.3	102.6	96.4	98.7		High	High	High	High	High	0	2.211e-05	4.13
FALSE	High	[K].ISSIDLLNEELQALNSAK.[N]	1xiTRAQ4plex [K18]; 1xiTRAQ4plex [N-Term]		5.25615e-05	0	1	3	2	A2WLD9	A2WLD9 [402-419]	0	2246.25	0	127.7	86.4	120	65.9		High	High	High	High	High	0	1.603e-05	3.63
FALSE	High	[K].LSSELVDAAK.[EG]	1xiTRAQ4plex [K10]; 1xiTRAQ4plex [N-Term]		9.86867e-05	0	1	3	5	P0C490	P0C490 [121-130]	0	1320.76	0	93.8	114.4	88.3	103.5		High	High	High	High	High	0	3.465e-05	3.95
FALSE	High	[R].LKEAEEMEELER.[T]	1xiTRAQ4plex [K2]; 1xiTRAQ4plex [N-Term]		0.000244343	0	1	2	1	I1PCH2	I1PCH2 [101-112]	1	1793.92	0	102.3	105.2	92.1	100.4		High	High	High	High	High	0	7.648e-05	2.66
FALSE	High	[R].FVVTSDGSVLEK.[L]	1xiTRAQ4plex [K12]; 1xiTRAQ4plex [N-Term]		0.000315603	0	1	4	6	A2YUR3	A2YUR3 [251-262]	0	1568.88	0	98.9	104.8	94.2	102.1		High	High	High	High	High	8.061e-05	0.0001205	3.85
FALSE	High	[K].FVVVHGIASDSFANMR.[S]	1xiTRAQ4plex [N-Term]		0.000237422	0	1	2	3	Q6ZG03	Q6ZG03 [305-320]	0	1893.98	0	101.8	96.6	112.6	89		High	High	High	High	High	0	7.419e-05	4.11
FALSE	High	[R].GITITSAATTAFWNK.[H]	1xiTRAQ4plex [K15]; 1xiTRAQ4plex [N-Term]		0.000119341	0	1	3	1	A2XVY3	A2XVY3 [135-149]	0	1870.03	0	110.1	89.4	119.4	81.1		High	High	High	High	High	0	3.688e-05	4.53
FALSE	High	[K].ISQLPLASGK.[Q]	1xiTRAQ4plex [K10]; 1xiTRAQ4plex [N-Term]		0.000224035	0	1	4	4	Q0DZE5	Q0DZE5 [279-288]	0	1301.8	0	99.8	88.4	128.1	83.8		High	High	High	High	High	0	6.998e-05	3.57
FALSE	High	[K].GLTLEEIESK.[L]	1xiTRAQ4plex [K10]; 1xiTRAQ4plex [N-Term]		0.00018648	0	1	2	2	B8AMC6	B8AMC6 [567-576]	0	1406.8	0	102.8	87.1	129.7	80.3		High	High	High	High	High	0	5.803e-05	1.94
FALSE	High	[R].GAAAGSVEEVK.[N]	1xiTRAQ4plex [K11]; 1xiTRAQ4plex [N-Term]		4.82408e-05	0	1	1	3	A2X7C5	A2X7C5 [49-59]	0	1305.73	0	98.4	94.8	110.8	95.9		High	High	High	High	High	0	1.47e-05	3.95
FALSE	High	[R].ISQEVSGDALGEEFK.[G]	1xiTRAQ4plex [K15]; 1xiTRAQ4plex [N-Term]		6.57653e-05	0	2	3	4	A2XHI9; Q8LH97	A2XHI9 [32-46]; Q8LH97 [32-46]	0	1896.98	0	85.3	105.2	104.6	105	Shared	High	High	High	High	High	0	2.108e-05	4.53
FALSE	High	[K].GAAEEEAKEEK.[A]	2xiTRAQ4plex [K8; K11]; 1xiTRAQ4plex [N-Term]		9.95471e-05	0	1	3	2	A2Z3W4	A2Z3W4 [410-420]	1	1622.86	0	118.6	82.4	113.1	85.9		High	High	High	High	High	0	3.072e-05	2.48
FALSE	High	[R].GAAGHAAAAR.[S]	1xiTRAQ4plex [N-Term]		0.000224035	0	1	1	5	A2YWB4	A2YWB4 [85-94]	0	996.546	0	89.3	95.1	103.1	112.5		High	High	High	High	High	0	7.862e-05	3.72
FALSE	High	[K].GITGNCVGGIR.[D]	1xCarbamidomethyl [C6]; 1xiTRAQ4plex [N-Term]		0.000115637	0	1	4	1	B8BF55	B8BF55 [367-377]	0	1247.66	0	109.9	98	107.6	84.5		High	High	High	High	High	0	3.576e-05	3.39
FALSE	High	[R].GAAQEAAAAAAPALDPSK.[Y]	1xiTRAQ4plex [K18]; 1xiTRAQ4plex [N-Term]		1.24274e-06	0	1	1	5	A2XP52	A2XP52 [86-103]	0	1898.02	0	104.1	102.8	90.6	102.4		High	High	High	High	High	0	5.387e-07	5.34
FALSE	High	[R].GITFHTEQSPQAITK.[S]	1xiTRAQ4plex [K15]; 1xiTRAQ4plex [N-Term]		0.000136443	0	1	2	3	A2XCU8	A2XCU8 [306-320]	0	1946.06	0	88.9	102.5	93.9	114.7		High	High	High	High	High	0	4.225e-05	3.97
FALSE	High	[R].GADFSLANVSK.[V]	1xiTRAQ4plex [K11]; 1xiTRAQ4plex [N-Term]		4.28492e-05	0	1	3	6	I1NK53	I1NK53 [128-138]	0	1396.77	0	95.6	111.8	88.5	104.2		High	High	High	High	High	0	2.037e-05	4.44
FALSE	High	[K].GADLADGLVIK.[E]	1xiTRAQ4plex [K11]; 1xiTRAQ4plex [N-Term]		0.000156197	0	1	3	1	I1NZD8	I1NZD8 [142-152]	0	1359.81	0	101.8	101.6	92.6	104		High	High	High	High	High	0	4.853e-05	3.28
FALSE	High	[K].ISSSVDLPAEVDIFGQK.[I]	1xiTRAQ4plex [K17]; 1xiTRAQ4plex [N-Term]		6.75082e-06	0	1	3	9	I1QW82	I1QW82 [282-298]	0	2093.14	0	92.4	115.4	89.3	102.9		High	High	High	High	High	0	7.266e-06	4.65
FALSE	High	[K].ISMPIMIAPSAMQK.[M]	3xOxidation [M3; M6; M12]; 1xiTRAQ4plex [K14]; 1xiTRAQ4plex [N-Term]		5.08797e-05	0	2	3	9	Q10CE4; I1Q848	Q10CE4 [70-83]; I1Q848 [70-83]	0	1853.98	0	97.3	103.9	90	108.8	Shared	High	High	High	High	High	0	2.82e-05	3.81
FALSE	High	[K].LKDIVGVPDTSLEVR.[Y]	1xiTRAQ4plex [K2]; 1xiTRAQ4plex [N-Term]		5.42979e-05	0	1	3	1	A2Y6M9	A2Y6M9 [391-405]	1	1929.13	0	102.5	101.5	91	105.1		High	High	High	High	High	0	1.657e-05	3.75
FALSE	High	[K].ISTLGAELTTER.[D]	1xiTRAQ4plex [N-Term]		6.87295e-05	0	1	3	4	B8AFE0	B8AFE0 [148-159]	0	1434.79	0	97.6	105.8	92	104.6		High	High	High	High	High	9.638e-05	0.0002828	4.58
FALSE	High	[K].LKDFVATLQSDSNIQSEIAK.[L]	2xiTRAQ4plex [K2; K20]; 1xiTRAQ4plex [N-Term]		3.31881e-05	0	1	3	9	B8AJX7	B8AJX7 [468-487]	1	2639.46	0	95.5	102.4	101.3	100.8		High	High	High	High	High	0	1.012e-05	4.95
FALSE	High	[K].LTELKDAVAGGSTQTMK.[D]	2xiTRAQ4plex [K5; K17]; 1xiTRAQ4plex [N-Term]		1.76348e-05	0	1	3	3	I1PU83	I1PU83 [612-628]	1	2182.21	0	90.9	103.4	95.7	109.9		High	High	High	High	High	0	4.102e-05	4.85
FALSE	High	[K].ITDSIISHGCFLDSCR.[I]	2xCarbamidomethyl [C10; C15]; 1xiTRAQ4plex [N-Term]		5.35018e-05	0	1	2	2	I1PF71	I1PF71 [388-403]	0	2024.97	0	98.6	91.3	109.1	100.9		High	High	High	High	High	0	1.633e-05	3.86
FALSE	High	[K].LTDEIGQQVQIVGDDLLVTNPTR.[V]	1xiTRAQ4plex [N-Term]		5.87702e-07	0	1	3	2	B8B2A2	B8B2A2 [316-338]	0	2668.43	0	84.3	104.5	98.5	112.7		High	High	High	High	High	0	1.683e-07	5.95
FALSE	High	[K].ITDEFTGAGAVGQVCQVIGAVVDVR.[F]	1xCarbamidomethyl [C15]; 1xiTRAQ4plex [N-Term]		2.73797e-07	0	2	7	7	Q0JKB4; Q01859	Q0JKB4 [76-100]; Q01859 [71-95]	0	2705.4	0	100.7	101.5	103.1	94.8	Shared	High	High	High	High	High	0	9.112e-07	5.19
FALSE	High	[K].ITALVNDTVGTLAGGR.[Y]	1xiTRAQ4plex [N-Term]		0.000296244	0	1	2	1	A2Y6M9	A2Y6M9 [237-252]	0	1701.96	0	89.1	104.4	87.6	118.9		High	High	High	High	High	0	9.272e-05	2.99
FALSE	High	[R].FVEDVWSRPGGGGGISR.[V]	1xiTRAQ4plex [N-Term]		0.000117644	0	1	2	1	B8AU70	B8AU70 [112-128]	0	1919.98	0	87.8	95.7	96	120.5		High	High	High	High	High	0	3.634e-05	3.95
FALSE	High	[K].ITACTDPDGWK.[T]	1xCarbamidomethyl [C4]; 1xiTRAQ4plex [K11]; 1xiTRAQ4plex [N-Term]		0.00017313	0	1	3	2	B8AZP2	B8AZP2 [582-592]	0	1551.77	0	89.5	96.8	102.2	111.6		High	High	High	High	High	0	5.383e-05	3.56
FALSE	High	[K].LTAAAAIASGTVLGLHEDSR.[Y]	1xiTRAQ4plex [N-Term]		1.25772e-06	0	1	2	5	A2XAI5	A2XAI5 [224-243]	0	2097.14	0	97.2	95.6	110.8	96.4		High	High	High	High	High	0	3.64e-07	5.33
FALSE	High	[R].ISVWPGPPATKPPATGE.[-]	1xiTRAQ4plex [K11]; 1xiTRAQ4plex [N-Term]		5.35018e-05	0	1	3	4	A2YD15	A2YD15 [309-325]	0	1993.1	0	109.3	97.8	99.4	93.4		High	High	High	High	High	0	1.632e-05	3.04
FALSE	High	[R].FVFDDEALEVK.[V]	1xiTRAQ4plex [K11]; 1xiTRAQ4plex [N-Term]		4.64192e-05	0	1	3	5	A0A0P0WMB8	A0A0P0WMB8 [110-120]	0	1599.85	0	106.1	107.7	90.9	95.3		High	High	High	High	High	0	1.412e-05	4.4
FALSE	High	[R].GLTWFIPMDDPTLISR.[Q]	1xiTRAQ4plex [N-Term]		0.000215833	0	1	1	9	A2YG12	A2YG12 [505-520]	0	2006.05	0	101.4	94.7	95.9	108		High	High	High	High	High	0	6.733e-05	3.81
FALSE	High	[K].LSVETTANQDPLVTK.[G]	1xiTRAQ4plex [K15]; 1xiTRAQ4plex [N-Term]		0.000284028	0	1	2	2	B8AWM4	B8AWM4 [167-181]	0	1904.06	0	95.8	95.9	93.5	114.9		High	High	High	High	High	0	8.895e-05	3.12
FALSE	High	[K].LSVELDEANR.[M]	1xiTRAQ4plex [N-Term]		0.000167934	0	1	4	2	A2WLD9	A2WLD9 [524-533]	0	1289.68	0	124.7	86.4	117.8	71.2		High	High	High	High	High	0	5.227e-05	3.69
FALSE	High	[R].FVIDDISAGDDSR.[A]	1xiTRAQ4plex [N-Term]		6.49961e-05	0	1	4	2	I1QMG3	I1QMG3 [133-145]	0	1553.76	0	87.5	106.5	93.7	112.3		High	High	High	High	High	0	1.987e-05	3.46
FALSE	High	[K].LSVDNLDEVILVGGSTR.[I]	1xiTRAQ4plex [N-Term]		9.4681e-06	0	1	6	6	B8BP25	B8BP25 [400-416]	0	1931.06	0	106.3	95	105.9	92.8		High	High	High	High	High	0	2.819e-06	3.78
FALSE	High	[R].ISVDAASPDLSAGDSAAAILDALR.[R]	1xiTRAQ4plex [N-Term]		2.53825e-05	0	1	4	1	B8BJU1	B8BJU1 [781-804]	0	2443.28	0	80.5	87.5	116.1	115.9		High	High	High	High	High	0	7.659e-06	3.52
FALSE	High	[R].FVIDVGNTLHAAAAE.[-]	1xiTRAQ4plex [N-Term]		0.000297704	0	1	2	1	I1QUR2	I1QUR2 [364-378]	0	1671.88	0	95.1	90.5	118.7	95.7		High	High	High	High	High	0	9.323e-05	3.58
FALSE	High	[K].LKDILGVADTSLEAR.[Y]	1xiTRAQ4plex [K2]; 1xiTRAQ4plex [N-Term]		1.31181e-05	0	1	1	1	I1NRJ1	I1NRJ1 [386-400]	1	1889.09	0	102.4	99.7	103.6	94.3		High	High	High	High	High	0	3.922e-06	5.26
FALSE	High	[K].LSTQLAGVATQDSDEVEPK.[A]	1xiTRAQ4plex [K19]; 1xiTRAQ4plex [N-Term]		2.99809e-06	0	1	3	12	A0A0P0WKD6	A0A0P0WKD6 [417-435]	0	2276.19	0	104.1	112.5	88.1	95.3		High	High	High	High	High	0	1.297e-05	4.83
FALSE	High	[R].LSTNVAGVPVDESNLIIK.[A]	1xiTRAQ4plex [K18]; 1xiTRAQ4plex [N-Term]		7.98065e-05	0	1	3	1	A2WW27	A2WW27 [139-156]	0	2157.24	0	100.2	93.6	114.9	91.4		High	High	High	High	High	0	2.448e-05	3.39
FALSE	High	[R].FVQAGSEVSALLGR.[M]	1xiTRAQ4plex [N-Term]		3.94936e-06	0	1	4	16	P12085	P12085 [278-291]	0	1577.88	0	91.9	85.4	86.7	136		High	High	High	High	High	0	8.527e-06	5.52
FALSE	High	[K].LNTGNVFAALETLK.[K]	1xiTRAQ4plex [K14]; 1xiTRAQ4plex [N-Term]		0.000252066	0	1	2	1	A2WLD2	A2WLD2 [16-29]	0	1779.03	0	98.5	121.2	73.5	106.8		High	High	High	High	High	0	7.889e-05	2.51
FALSE	High	[R].GADISICCLPIDDSR.[A]	2xCarbamidomethyl [C7; C8]; 1xiTRAQ4plex [N-Term]		0.000212393	0	1	2	4	I1PF71	I1PF71 [225-239]	0	1835.87	0	99.7	108.1	94.7	97.4		High	High	High	High	High	0	6.631e-05	3.6
FALSE	High	[K].ISMPIMIAPSAMQK.[M]	1xOxidation [M]; 1xiTRAQ4plex [K14]; 1xiTRAQ4plex [N-Term]		7.5492e-05	0	2	3	20	Q10CE4; I1Q848	Q10CE4 [70-83]; I1Q848 [70-83]	0	1821.99	0	91.5	103.3	96.3	108.9	Shared	High	High	High	High	High	0	4.866e-05	4.01
FALSE	High	[K].ISEQLQALIAPAILPR.[S]	1xiTRAQ4plex [N-Term]		1.08652e-05	0	1	2	3	B8BHT8	B8BHT8 [210-225]	0	1877.13	0	106.3	104.7	105.8	83.2		High	High	High	High	High	0	3.242e-06	5.32
FALSE	High	[K].GANEESAGISR.[Y]	1xiTRAQ4plex [N-Term]		0.000110442	0	1	1	1	P0C457	P0C457 [22-32]	0	1234.61	0	86.7	101.2	96.7	115.3		High	High	High	High	High	0	3.413e-05	2.7
FALSE	High	[R].LSELLGIQVTK.[A]	1xiTRAQ4plex [K11]; 1xiTRAQ4plex [N-Term]		5.94997e-05	0	1	3	27	A0A0P0WP33	A0A0P0WP33 [162-172]	0	1488.92	0	132.6	104.2	101.3	61.9		High	High	High	High	High	0	3.666e-05	5.14
FALSE	High	[K].ISEEEVSFLTK.[G]	1xiTRAQ4plex [K11]; 1xiTRAQ4plex [N-Term]		0.000266013	0	1	3	7	B9FSC3	B9FSC3 [269-279]	0	1569.86	0	97.1	98	104	101		High	High	High	High	High	0.000127	0.0008124	2.51
FALSE	High	[K].LSDEIAAEMFR.[E]	1xOxidation [M9]; 1xiTRAQ4plex [N-Term]		0.000124926	0	1	1	6	B8BHM5	B8BHM5 [312-322]	0	1441.71	2	106.8	104.1	98.2	90.8		High	High	High	High	High	0.000127	0.0006264	3.12
FALSE	High	[K].GANVNDQIILNK.[V]	1xiTRAQ4plex [K12]; 1xiTRAQ4plex [N-Term]		5.1485e-05	0	1	2	7	A2X358	A2X358 [122-133]	0	1586.91	0	94	107.2	89.2	109.7		High	High	High	High	High	8.061e-05	0.0001103	3.99
FALSE	High	[K].LSDEIAAEMFR.[E]	1xiTRAQ4plex [N-Term]		9.2053e-05	0	1	1	9	B8BHM5	B8BHM5 [312-322]	0	1425.72	0	110.1	98.7	104.3	86.9		High	High	High	High	High	9.638e-05	0.0002772	3.65
FALSE	High	[K].GASSIEGVEAK.[I]	1xiTRAQ4plex [K11]; 1xiTRAQ4plex [N-Term]		4.27223e-05	0	1	2	4	A2WVT8	A2WVT8 [26-36]	0	1335.74	0	96.4	98.7	96.7	108.2		High	High	High	High	High	0	1.346e-05	3.58
FALSE	High	[K].LSAQNLLVDVDDSTTCLAFAPAR.[S]	1xCarbamidomethyl [C16]; 1xiTRAQ4plex [N-Term]		7.06093e-06	0	1	2	1	A2X915	A2X915 [404-426]	0	2621.34	0	106.1	102.1	111.3	80.6		High	High	High	High	High	0	2.095e-06	4.23
FALSE	High	[K].LSAPVAFNPFTSVFDTLK.[K]	1xiTRAQ4plex [K18]; 1xiTRAQ4plex [N-Term]		0.000299168	0	1	3	3	B8AUT0	B8AUT0 [317-334]	0	2242.24	0	101.6	95.6	91	111.8		High	High	High	High	High	0	9.373e-05	2.96
FALSE	High	[R].LLADDLFLAK.[VL]	1xiTRAQ4plex [K10]; 1xiTRAQ4plex [N-Term]		0.000177974	0	1	5	4	I1PV90	I1PV90 [158-167]	0	1406.85	0	103	97.3	119.4	80.2		High	High	High	High	High	0	5.531e-05	3.66
FALSE	High	[K].GATTIIGGGDSVAAVEK.[A]	1xiTRAQ4plex [K17]; 1xiTRAQ4plex [N-Term]		3.88516e-05	0	1	2	3	B8AIH2	B8AIH2 [351-367]	0	1834.02	0	102	100.5	101	96.6		High	High	High	High	High	0	1.181e-05	4.56
FALSE	High	[K].GATVGDAVK.[KN]	1xiTRAQ4plex [K9]; 1xiTRAQ4plex [N-Term]		0.000274918	0	2	6	3	I1P4M2; I1Q0J1	I1P4M2 [300-308]; I1Q0J1 [299-307]	0	1105.65	0	101.9	89.2	123.7	85.2	Shared	High	High	High	High	High	0	8.597e-05	3.75
FALSE	High	[K].LSAGIASILESK.[L]	1xiTRAQ4plex [K12]; 1xiTRAQ4plex [N-Term]		0.000206203	0	1	2	10	I1R3B9	I1R3B9 [77-88]	0	1476.89	0	90.9	109.2	92	107.9		High	High	High	High	High	0	9.578e-05	3.67
FALSE	High	[K].GAVGDQLAK.[D]	1xiTRAQ4plex [K9]; 1xiTRAQ4plex [N-Term]		0.000276307	0	1	1	1	A0A0P0WAX0	A0A0P0WAX0 [231-239]	0	1146.67	0	95.2	89.7	114.8	100.2		High	High	High	High	High	0	8.646e-05	3.21
FALSE	High	[R].LSAEISRPENSGLSAAVDLLVEAK.[K]	1xiTRAQ4plex [K24]; 1xiTRAQ4plex [N-Term]		8.26912e-07	0	1	2	9	I1PPF2	I1PPF2 [146-169]	0	2757.52	0	104.6	105.5	95.7	94.2		High	High	High	High	High	0	2.379e-07	5.49
FALSE	High	[R].ISAEDETSGMDLTR.[H]	1xiTRAQ4plex [N-Term]		0.000228229	0	1	2	1	I1PMX6	I1PMX6 [440-453]	0	1668.79	0	84.8	68	203.4	43.8		High	High	High	High	High	0	7.136e-05	2.49
FALSE	High	[R].ISADGIGSISGR.[L]	1xiTRAQ4plex [N-Term]		0.000165618	0	1	4	2	Q6Z1P3	Q6Z1P3 [314-325]	0	1276.7	0	101.6	101.2	106.6	90.5		High	High	High	High	High	0	5.144e-05	2.68
FALSE	High	[K].GAVTSGGSAEIIFSGK.[A]	1xiTRAQ4plex [K16]; 1xiTRAQ4plex [N-Term]		1.39256e-06	0	1	2	4	A2ZCZ7	A2ZCZ7 [185-200]	0	1768.97	0	99.7	104.7	102.7	92.8		High	High	High	High	High	0	2.701e-05	4.04
FALSE	High	[K].LSAALAEILETK.[L]	1xiTRAQ4plex [K12]; 1xiTRAQ4plex [N-Term]		2.01113e-05	0	1	3	8	A2YGN4	A2YGN4 [77-88]	0	1546.93	0	93.3	114.1	84.7	107.8		High	High	High	High	High	0	6.054e-06	4.9
FALSE	High	[R].GISACAICDGASPLFK.[G]	2xCarbamidomethyl [C5; C8]; 1xiTRAQ4plex [K16]; 1xiTRAQ4plex [N-Term]		0.000228229	0	1	5	1	Q70G58	Q70G58 [199-214]	0	1955	0	107.3	93.3	112.7	86.7		High	High	High	High	High	0	7.131e-05	2.92
FALSE	High	[K].IKVNVTESFLPNIDR.[S]	1xiTRAQ4plex [K2]; 1xiTRAQ4plex [N-Term]		0.000136057	0	1	3	2	Q6H443	Q6H443 [141-155]	1	2033.16	0	102	96.5	95	106.5		High	High	High	High	High	0	4.21e-05	3.04
FALSE	High	[K].ISMPIMIAPSAMQK.[M]	2xOxidation [M6; M]; 1xiTRAQ4plex [K14]; 1xiTRAQ4plex [N-Term]		0.000116636	0	2	3	18	Q10CE4; I1Q848	Q10CE4 [70-83]; I1Q848 [70-83]	0	1837.98	0	91.7	108.5	87.6	112.3	Shared	High	High	High	High	High	0	3.678e-05	4.68
FALSE	High	[K].GAIQAGGLQFPLDAR.[G]	1xiTRAQ4plex [N-Term]		0.000106999	0	1	3	1	B8B5Y0	B8B5Y0 [359-373]	0	1657.91	0	100.5	91.7	107.6	100.2		High	High	High	High	High	0	3.303e-05	2.36
FALSE	High	[R].GISMAVDEVVTNLK.[G]	1xiTRAQ4plex [K14]; 1xiTRAQ4plex [N-Term]		0.000301374	0	1	1	1	Q10RW9	Q10RW9 [150-163]	0	1763.98	0	84.1	91.1	123.9	100.9		High	High	High	High	High	0	9.437e-05	3.34
FALSE	High	[K].ISMPIMIAPSAMQK.[M]	1xiTRAQ4plex [K14]; 1xiTRAQ4plex [N-Term]		2.8768e-05	0	2	3	16	Q10CE4; I1Q848	Q10CE4 [70-83]; I1Q848 [70-83]	0	1805.99	0	92.9	99.4	101.8	105.9	Shared	High	High	High	High	High	0	1.113e-05	5.06
FALSE	High	[R].GLTFDAGIEER.[L]	1xiTRAQ4plex [N-Term]		0.000143164	0	2	3	3	I1QH01; A0A0P0XEB3	I1QH01 [273-283]; A0A0P0XEB3 [241-251]	0	1351.7	0	99.3	96.6	108.7	95.4	Shared	High	High	High	High	High	0	4.439e-05	4.39
FALSE	High	[R].ISITGAGGFIGSHIAR.[R]	1xiTRAQ4plex [N-Term]		1.23532e-06	0	1	2	2	A2Z7B3	A2Z7B3 [32-47]	0	1700.96	0	111.8	106.8	89.7	91.7		High	High	High	High	High	0	3.574e-07	5.2
FALSE	High	[K].LSLNAGGLALPSFSDSGK.[V]	1xiTRAQ4plex [K18]; 1xiTRAQ4plex [N-Term]		1.3638e-05	0	1	3	1	A2XZQ4	A2XZQ4 [43-60]	0	2022.11	0	92.5	93.8	98.6	115.1		High	High	High	High	High	0	4.083e-06	3.94
FALSE	High	[R].LSLHDPVLPLNIEAPSKDDAIK.[L]	2xiTRAQ4plex [K17; K22]; 1xiTRAQ4plex [N-Term]		0.000127082	0	1	3	1	B8B5P9	B8B5P9 [604-625]	1	2817.61	0	102.3	110.6	104.8	82.3		High	High	High	High	High	0	3.931e-05	3.72
FALSE	High	[R].GAFTVVLSGGSLIK.[N]	1xiTRAQ4plex [K14]; 1xiTRAQ4plex [N-Term]		0.000243708	0	1	6	2	A2Z3C4	A2Z3C4 [104-117]	0	1636.99	0	86.3	90.7	93	130		High	High	High	High	High	0	7.62e-05	3.83
FALSE	High	[K].ISIEGEELGSIQSK.[L]	1xiTRAQ4plex [K14]; 1xiTRAQ4plex [N-Term]		0.000232483	0	1	2	2	A2YMU6	A2YMU6 [227-240]	0	1777.98	0	103.7	100	118.7	77.7		High	High	High	High	High	0	7.258e-05	3.02
FALSE	High	[K].LSICGEESFGTGSDHIR.[E]	1xCarbamidomethyl [C4]; 1xiTRAQ4plex [N-Term]		0.000198005	0	1	3	1	I1QT43	I1QT43 [414-430]	0	2008.95	0	97.8	102.7	100.1	99.4		High	High	High	High	High	0	6.166e-05	3.78
FALSE	High	[R].ISLAGLSLAK.[C]	1xiTRAQ4plex [K10]; 1xiTRAQ4plex [N-Term]		0.000195334	0	1	1	6	Q6KAJ2	Q6KAJ2 [433-442]	0	1260.81	0	77.8	105.8	97	119.3		High	High	High	High	High	9.638e-05	0.0002305	3.38
FALSE	High	[R].LSGVTADGQGVK.[V]	1xiTRAQ4plex [K12]; 1xiTRAQ4plex [N-Term]		4.27223e-05	0	1	3	5	B8B8K0	B8B8K0 [67-78]	0	1419.8	0	93.5	107.8	86.7	112		High	High	High	High	High	0	1.299e-05	3.82
FALSE	High	[K].GITDDDAAK.[V]	1xiTRAQ4plex [K9]; 1xiTRAQ4plex [N-Term]		0.000312569	0	1	1	3	A2X7C5	A2X7C5 [189-197]	0	1193.63	0	92.7	96.2	117.1	94		High	High	High	High	High	0	9.788e-05	3.74
FALSE	High	[R].GAGIGGGNDER.[E]	1xiTRAQ4plex [N-Term]		0.000200164	0	1	8	4	Q5Z974	Q5Z974 [341-351]	0	1146.56	0	95.3	91.6	101.5	111.6		High	High	High	High	High	0	6.24e-05	3.47
FALSE	High	[K].GAGNKGEASGGGGGK.[G]	2xiTRAQ4plex [K5; K15]; 1xiTRAQ4plex [N-Term]		1.80613e-05	0	1	2	1	B8AGY7	B8AGY7 [121-135]	1	1635.88	0	98.3	115.5	93.1	93.1		High	High	High	High	High	0	5.421e-06	4.1
FALSE	High	[K].LSGIVGVPTSK.[R]	1xiTRAQ4plex [K11]; 1xiTRAQ4plex [N-Term]		0.000146018	0	1	3	10	B8B7P6	B8B7P6 [94-104]	0	1345.83	0	97.8	101	92.5	108.7		High	High	High	High	High	0	6.52e-05	4.42
FALSE	High	[R].LKEMEEEANALR.[E]	1xiTRAQ4plex [K2]; 1xiTRAQ4plex [N-Term]		0.000286159	0	1	2	1	B8B413	B8B413 [42-53]	1	1720.91	0					No Quan Values	High	High	High	High	High	0	8.957e-05	3.91
FALSE	High	[R].GALDAVAVK.[N]	1xiTRAQ4plex [K9]; 1xiTRAQ4plex [N-Term]		0.000245618	0	1	4	4	P0C461	P0C461 [100-108]	0	1131.7	0	101.1	117.6	95.4	85.9		High	High	High	High	High	0	9.739e-05	3.79
FALSE	High	[K].GALDGGLDIPHSDKR.[F]	1xiTRAQ4plex [K14]; 1xiTRAQ4plex [N-Term]		0.000137998	0	1	5	3	A0A0P0VBK7	A0A0P0VBK7 [194-208]	1	1839	0	97.5	95.8	102.5	104.1		High	High	High	High	High	0	4.271e-05	4.27
FALSE	High	[K].GAIEELEKDLQK.[E]	2xiTRAQ4plex [K8; K12]; 1xiTRAQ4plex [N-Term]		7.75069e-05	0	1	2	2	I1Q5Q4	I1Q5Q4 [111-122]	1	1805.04	0	97.8	108.4	104	89.8		High	High	High	High	High	0	2.381e-05	3.93
FALSE	High	[R].GAIIGDTIVSGTK.[V]	1xiTRAQ4plex [K13]; 1xiTRAQ4plex [N-Term]		4.44012e-05	0	1	1	1	P0C497	P0C497 [107-119]	0	1519.89	0	87.1	99.8	101.5	111.6		High	High	High	High	High	0	1.352e-05	3.86
FALSE	High	[K].LSGETTVQSAVTEVAAMVGENVK.[F]	1xiTRAQ4plex [K23]; 1xiTRAQ4plex [N-Term]		0.000306563	0	1	2	2	A0A0P0XFQ5	A0A0P0XFQ5 [259-281]	0	2608.37	0					No Quan Values	High	High	High	High	High	0	9.603e-05	2.02
FALSE	High	[R].GLSPVELEIEDISHLHK.[G]	1xiTRAQ4plex [K17]; 1xiTRAQ4plex [N-Term]		6.49961e-05	0	1	2	1	A2Y0Y9	A2Y0Y9 [288-304]	0	2204.22	0	112.8	97.7	93.4	96		High	High	High	High	High	0	1.989e-05	3.83
FALSE	High	[R].LKGANVNDQIILNK.[V]	2xiTRAQ4plex [K2; K14]; 1xiTRAQ4plex [N-Term]		3.66103e-05	0	1	2	3	A2X358	A2X358 [120-133]	1	1972.19	0	92.1	97.9	99.3	110.7		High	High	High	High	High	0	1.11e-05	4.28
FALSE	High	[K].LNTDENPDIATQFGIR.[S]	1xiTRAQ4plex [N-Term]		7.86486e-05	0	1	1	2	B8AG42	B8AG42 [122-137]	0	1947.99	0	89.1	99.4	94.9	116.6		High	High	High	High	High	0	9.546e-05	4.42
FALSE	High	[K].LLDELGIPAEDVPVDQFTPLGR.[M]	1xiTRAQ4plex [N-Term]		0.000312569	0	1	3	2	A2YMD1	A2YMD1 [118-139]	0	2538.36	0	85	105.9	88	121		High	High	High	High	High	8.061e-05	0.0001048	2.94
FALSE	High	[K].GFAFVTMATAEEAAAAVEK.[L]	1xiTRAQ4plex [K19]; 1xiTRAQ4plex [N-Term]		2.86824e-05	0	1	3	4	Q7F9Y6	Q7F9Y6 [121-139]	0	2202.14	0	94.3	108.1	103.1	94.5		High	High	High	High	High	0	8.664e-06	4.45
FALSE	High	[R].GGVIMDVVTPEQAR.[IL]	1xiTRAQ4plex [N-Term]		1.13299e-05	0	1	5	2	Q69LA6	Q69LA6 [44-57]	0	1615.86	0	99.7	95.4	103.1	101.7		High	High	High	High	High	0	3.381e-06	4.31
FALSE	High	[R].GGVIMDVVTPEQAR.[IL]	1xOxidation [M5]; 1xiTRAQ4plex [N-Term]		0.000212963	0	1	5	4	Q69LA6	Q69LA6 [44-57]	0	1631.85	0	99.7	100.2	98.4	101.7		High	High	High	High	High	0	6.647e-05	3.23
FALSE	High	[K].GGVVALVEGLK.[G]	1xiTRAQ4plex [K11]; 1xiTRAQ4plex [N-Term]		0.000152308	0	1	2	3	A2XG06	A2XG06 [191-201]	0	1329.83	0	101.3	94.2	111.7	92.8		High	High	High	High	High	0	4.734e-05	3.69
FALSE	High	[K].LLEATGISTVPGSGFGQK.[E]	1xiTRAQ4plex [K18]; 1xiTRAQ4plex [N-Term]		7.7734e-05	0	1	3	12	Q69UU3	Q69UU3 [427-444]	0	2050.14	0	101.8	100.7	109.2	88.2		High	High	High	High	High	0	4.263e-05	4.19
FALSE	High	[K].LLLNCEGGGECGTCIVEVVEGGELLSPK.[T]	3xCarbamidomethyl [C5; C11; C14]; 1xiTRAQ4plex [K28]; 1xiTRAQ4plex [N-Term]		6.69358e-05	0	1	2	2	A2YLE6	A2YLE6 [136-163]	0	3277.64	0	94.8	103.5	97.6	104.2		High	High	High	High	High	0	2.051e-05	4.09
FALSE	High	[R].GLEQGISGGGGVPPMLVGGK.[R]	1xOxidation [M15]; 1xiTRAQ4plex [K20]; 1xiTRAQ4plex [N-Term]		2.55798e-06	0	1	2	1	B8AIS0	B8AIS0 [169-188]	0	2114.15	0	107.4	101.1	89.3	102.1		High	High	High	High	High	0	7.485e-07	4.4
FALSE	High	[R].GLEQGISGGGGVPPMLVGGK.[R]	1xiTRAQ4plex [K20]; 1xiTRAQ4plex [N-Term]		3.19286e-05	0	1	2	5	B8AIS0	B8AIS0 [169-188]	0	2098.16	0	92.5	105.5	96.5	105.5		High	High	High	High	High	0	9.675e-06	4.51
FALSE	High	[K].LLILDEADEMLGR.[G]	1xiTRAQ4plex [N-Term]		0.000185462	0	1	5	1	I1NPZ9	I1NPZ9 [176-188]	0	1631.88	0	101.1	86	123	89.9		High	High	High	High	High	0	5.782e-05	2.96
FALSE	High	[K].GLELIPSENFTSVSVMQAVGSVMTNK.[Y]	2xOxidation [M16; M23]; 1xiTRAQ4plex [K26]; 1xiTRAQ4plex [N-Term]		0.000260636	0	1	2	4	B8AJX7	B8AJX7 [72-97]	0	3058.57	0	96	105.1	96.4	102.6		High	High	High	High	High	0	8.163e-05	2.44
FALSE	High	[K].GLELIPSENFTSVSVMQAVGSVMTNK.[Y]	1xOxidation [M]; 1xiTRAQ4plex [K26]; 1xiTRAQ4plex [N-Term]		0.000308806	0	1	2	5	B8AJX7	B8AJX7 [72-97]	0	3042.57	0	103.7	91.5	111.9	92.9		High	High	High	High	High	9.638e-05	0.0001505	3.36
FALSE	High	[K].GLELIPSENFTSVSVMQAVGSVMTNK.[Y]	1xiTRAQ4plex [K26]; 1xiTRAQ4plex [N-Term]		7.8419e-05	0	1	2	12	B8AJX7	B8AJX7 [72-97]	0	3026.58	0	89.1	96.8	117.2	97		High	High	High	High	High	0	4.754e-05	4.59
FALSE	High	[K].GIELILSTEIVK.[A]	1xiTRAQ4plex [K12]; 1xiTRAQ4plex [N-Term]		0.000207317	0	2	6	1	A2YY23; A2Z468	A2YY23 [87-98]; A2Z468 [99-110]	0	1602.99	0	84.3	102.6	116.9	96.2	Shared	High	High	High	High	High	0	6.468e-05	2.72
FALSE	High	[R].ILKPSGLAIMSFSNR.[C]	1xiTRAQ4plex [K3]; 1xiTRAQ4plex [N-Term]		0.000151031	0	1	3	1	I1NR81	I1NR81 [233-247]	0	1922.11	0	112.2	98.1	96.9	92.8		High	High	High	High	High	0	4.693e-05	3.52
FALSE	High	[R].LLEDSLAEK.[M]	1xiTRAQ4plex [K9]; 1xiTRAQ4plex [N-Term]		0.000137998	0	2	6	7	I1P698; B8BNQ4	I1P698 [887-895]; B8BNQ4 [1363-1371]	0	1305.75	0	119	94.9	119.6	66.6	Shared	High	High	High	High	High	0	4.277e-05	3.71
FALSE	High	[K].LLHEAAGHVVTVELK.[T]	1xiTRAQ4plex [K15]; 1xiTRAQ4plex [N-Term]		0.000180937	0	1	3	1	A2XEE2	A2XEE2 [11-25]	0	1904.12	0	107.7	103.3	93.2	95.9		High	High	High	High	High	0	5.631e-05	3.25
FALSE	High	[R].LLGVTTLDVAR.[A]	1xiTRAQ4plex [N-Term]		0.000191124	0	1	1	7	I1PFY8	I1PFY8 [184-194]	0	1301.79	0	100.4	97.6	111	91		High	High	High	High	High	0	5.946e-05	3.44
FALSE	High	[R].IIGVSVDSSGKPALR.[M]	1xiTRAQ4plex [K11]; 1xiTRAQ4plex [N-Term]		1.11617e-05	0	2	4	3	I1Q3M1; A2WUC5	I1Q3M1 [360-374]; A2WUC5 [362-376]	0	1787.06	0	89.1	73	159.3	78.6	Shared	High	High	High	High	High	0	3.326e-06	4.76
FALSE	High	[R].LLGTVTIASGGVMPNIHNLLLPK.[K]	1xOxidation [M13]; 1xiTRAQ4plex [K23]; 1xiTRAQ4plex [N-Term]		0.00012106	0	1	1	1	I1QBD2	I1QBD2 [98-120]	0	2662.56	0	115.8	101.6	99.5	83.1		High	High	High	High	High	0	3.746e-05	3.85
FALSE	High	[K].GKEVLSGVVFQPFEELK.[G]	2xiTRAQ4plex [K2; K17]; 1xiTRAQ4plex [N-Term]		7.5492e-05	0	1	6	3	A2ZHA2	A2ZHA2 [52-68]	1	2338.34	0	87.8	105.4	76.9	129.9		High	High	High	High	High	0	4.608e-05	4.79
FALSE	High	[R].LLGTVTIASGGVMPNIHNLLLPK.[K]	1xiTRAQ4plex [K23]; 1xiTRAQ4plex [N-Term]		7.95736e-05	0	1	1	2	I1QBD2	I1QBD2 [98-120]	0	2646.56	0	103.4	107.2	101.4	87.9		High	High	High	High	High	0	2.44e-05	4.4
FALSE	High	[K].LLGSLQGPATSVVTTLQAPAR.[D]	1xiTRAQ4plex [N-Term]		5.70927e-05	0	1	1	6	Q10N30	Q10N30 [180-200]	0	2224.28	0	97.4	95.6	102.8	104.2		High	High	High	High	High	0	2.381e-05	5.47
FALSE	High	[R].GIEVTDGAIEAPNSIVFPQAENR.[M]	1xiTRAQ4plex [N-Term]		9.10682e-06	0	1	3	1	I1P3G6	I1P3G6 [331-353]	0	2571.32	0	86.6	115.4	88.2	109.8		High	High	High	High	High	0	2.712e-06	4.57
FALSE	High	[R].LIGSDLEHFIR.[K]	1xiTRAQ4plex [N-Term]		4.20934e-05	0	1	2	6	A2XVZ1	A2XVZ1 [173-183]	0	1443.81	0	98.2	101.2	99.7	100.9		High	High	High	High	High	0	1.28e-05	4.14
FALSE	High	[K].LLIQNQDEMIK.[AS]	1xiTRAQ4plex [K11]; 1xiTRAQ4plex [N-Term]		4.51978e-05	0	2	4	2	B8AHM8; I1PU82	B8AHM8 [108-118]; I1PU82 [106-116]	0	1632.92	0	95.1	98.7	130.6	75.5	Shared	High	High	High	High	High	0	1.375e-05	3.83
FALSE	High	[K].GGTSIEDLAEK.[Y]	1xiTRAQ4plex [K11]; 1xiTRAQ4plex [N-Term]		0.000264661	0	1	1	2	A2X7C5	A2X7C5 [164-174]	0	1407.76	0	95.2	98.5	113.1	93.2		High	High	High	High	High	0	8.276e-05	2.4
FALSE	High	[R].GGIFNDLGSGSNVDVCVITK.[G]	1xCarbamidomethyl [C16]; 1xiTRAQ4plex [K20]; 1xiTRAQ4plex [N-Term]		2.73468e-05	0	1	2	1	Q9LST8	Q9LST8 [199-218]	0	2340.21	0	101.1	87	97.6	114.3		High	High	High	High	High	0	8.262e-06	3
FALSE	High	[R].LIDVPMSNCINSGINK.[V]	1xCarbamidomethyl [C9]; 1xiTRAQ4plex [K16]; 1xiTRAQ4plex [N-Term]		0.000311814	0	1	2	2	I1PF71	I1PF71 [111-126]	0	2063.09	0	98.1	94.9	110.2	96.8		High	High	High	High	High	0	9.779e-05	3.43
FALSE	High	[K].GLFFSDNQLR.[V]	1xiTRAQ4plex [N-Term]		7.46128e-05	0	1	4	2	B8A753	B8A753 [273-282]	0	1340.71	0	101.7	93.5	117.3	87.5		High	High	High	High	High	0	2.287e-05	2.99
FALSE	High	[K].GGLNVGAVLILPEGFELAPPDR.[I]	1xiTRAQ4plex [N-Term]		2.41646e-06	0	1	1	10	I1PHZ3	I1PHZ3 [102-123]	0	2378.32	0	104.6	97.3	95.3	102.7		High	High	High	High	High	0	1.897e-06	6.28
FALSE	High	[R].LLPITLGQVFQR.[I]	1xiTRAQ4plex [N-Term]		0.000200707	0	1	6	8	A2ZFY8	A2ZFY8 [150-161]	0	1528.93	0	96.3	118.7	76.6	108.4		High	High	High	High	High	9.638e-05	0.0002619	4.06
FALSE	High	[K].LLNVSTNDILIQSTGVIGQR.[I]	1xiTRAQ4plex [N-Term]		9.96221e-06	0	1	2	1	B8AL33	B8AL33 [155-174]	0	2285.29	0	103.9	107.5	86.5	102.1		High	High	High	High	High	0	2.969e-06	4.15
FALSE	High	[K-].IINVDNVQEAAR.[E]	1xiTRAQ4plex [N-Term]		0.00013414	0	1	3	3	A2YU91	A2YU91 [477-488]	0	1485.81	0	92.3	99.5	107	101.2		High	High	High	High	High	0	4.152e-05	3.76
FALSE	High	[K].LLNTLLEGVEMTEK.[Q]	1xiTRAQ4plex [K14]; 1xiTRAQ4plex [N-Term]		0.000178957	0	1	2	1	I1QHV6	I1QHV6 [240-253]	0	1878.05	0	90.5	103.5	99.8	106.2		High	High	High	High	High	0	5.567e-05	2.88
FALSE	High	[R].LINSDEVQSVVKPINK.[E]	2xiTRAQ4plex [K12; K16]; 1xiTRAQ4plex [N-Term]		1.84544e-06	0	2	5	12	A2YIS2; A2XMW9	A2YIS2 [297-312]; A2XMW9 [296-311]	0	2215.3	0	100.7	96.6	104.8	97.9	Shared	High	High	High	High	High	0	7.239e-05	5.09
FALSE	High	[R].LINPQTMMLGQEPR.[Q]	1xiTRAQ4plex [N-Term]		0.000150185	0	1	3	1	A2WN87	A2WN87 [160-173]	0	1771.93	0					No Quan Values	High	High	High	High	High	0	4.658e-05	3.44
FALSE	High	[R].IINGLDLEDK.[L]	1xiTRAQ4plex [K10]; 1xiTRAQ4plex [N-Term]		0.00020399	0	1	3	2	A2ZD01	A2ZD01 [193-202]	0	1417.81	0	100.7	99.2	78.1	121.9		High	High	High	High	High	0	6.367e-05	3.71
FALSE	High	[K].GGPIAFADLIQFAAQSALK.[L]	1xiTRAQ4plex [K19]; 1xiTRAQ4plex [N-Term]		2.06591e-05	0	1	2	4	I1PPF2	I1PPF2 [178-196]	0	2206.25	0	117.4	104.6	87.2	90.9		High	High	High	High	High	0	6.216e-06	5.64
FALSE	High	[R].ILMVGLDAAGK.[T]	1xiTRAQ4plex [K11]; 1xiTRAQ4plex [N-Term]		0.000243708	0	1	9	4	A2XN99	A2XN99 [20-30]	0	1375.82	0	103.6	101.8	113.9	80.7		High	High	High	High	High	0	9.125e-05	3.53
FALSE	High	[K].GIFAPVVVVVR.[N]	1xiTRAQ4plex [N-Term]		7.30979e-05	0	1	1	7	A2YYA0	A2YYA0 [60-70]	0	1299.83	0	106.4	116.1	84	93.6		High	High	High	High	High	0	7.586e-05	4.01
FALSE	High	[R].GGSLVEEWSGR.[V]	1xiTRAQ4plex [N-Term]		0.000222257	0	1	2	1	B8AJ26	B8AJ26 [16-26]	0	1320.67	0	116.9	96.8	106.4	79.9		High	High	High	High	High	0	6.938e-05	3.01
FALSE	High	[R].ILEAIASGDNESLEDFQAIR.[A]	1xiTRAQ4plex [N-Term]		0.000198005	0	1	2	1	A2XPT5	A2XPT5 [311-330]	0	2335.19	0	90.2	89.6	103.5	116.7		High	High	High	High	High	0	6.166e-05	3.64
FALSE	High	[R].GGSTAKPVVIADCGQLS.[-]	1xCarbamidomethyl [C13]; 1xiTRAQ4plex [K6]; 1xiTRAQ4plex [N-Term]		0.000133002	0	1	1	6	Q1KL27	Q1KL27 [156-172]	0	1948.04	0	102.8	97.5	105.9	93.7		High	High	High	High	High	0	4.123e-05	4.03
FALSE	High	[R].LILVGPPGSGK.[G]	1xiTRAQ4plex [K11]; 1xiTRAQ4plex [N-Term]		0.000229438	0	1	1	3	Q08480	Q08480 [33-43]	0	1325.84	0	111.2	96.6	93.1	99.1		High	High	High	High	High	8.061e-05	0.000122	3.34
FALSE	High	[R].GIEVTSISRPVKPSDFR.[D]	1xiTRAQ4plex [K12]; 1xiTRAQ4plex [N-Term]		0.000227024	0	1	3	3	B8B9G9	B8B9G9 [162-178]	0	2176.23	0	115.9	99.3	102.4	82.4		High	High	High	High	High	0	7.091e-05	4.46
FALSE	High	[K].LILTMPASMSMER.[R]	1xiTRAQ4plex [N-Term]		8.83818e-05	0	2	5	4	B8AJV7; Q5JNB0	B8AJV7 [96-108]; Q5JNB0 [165-177]	0	1623.84	0	118.2	90.4	118.4	73	Shared	High	High	High	High	High	0	2.722e-05	3.66
FALSE	High	[K].GGTDSVIGVTLLGADGSGVR.[I]	1xiTRAQ4plex [N-Term]		1.5052e-05	0	1	3	2	I1PLU8	I1PLU8 [59-78]	0	1975.06	0	118.9	115.4	87	78.8		High	High	High	High	High	0	8.903e-06	4.39
FALSE	High	[K].LLIQNQDEMIK.[AS]	1xOxidation [M9]; 1xiTRAQ4plex [K11]; 1xiTRAQ4plex [N-Term]		0.000144789	0	2	4	3	B8AHM8; I1PU82	B8AHM8 [108-118]; I1PU82 [106-116]	0	1648.92	0	97.8	103.5	109.6	89.1	Shared	High	High	High	High	High	9.638e-05	0.0004319	3.15
FALSE	High	[R].GLFIIDKEGVIQHSTINNLAIGR.[S]	1xiTRAQ4plex [K7]; 1xiTRAQ4plex [N-Term]		3.33862e-05	0	1	5	2	B8AJ36	B8AJ36 [193-215]	1	2796.6	0	85.4	99.7	106.2	108.7		High	High	High	High	High	0	1.013e-05	5.98
FALSE	High	[R].ILEEMDTAEK.[A]	1xiTRAQ4plex [K10]; 1xiTRAQ4plex [N-Term]		0.000287586	0	1	2	5	I1PB13	I1PB13 [155-164]	0	1466.77	0	86	118.6	75.7	119.7		High	High	High	High	High	0	9e-05	3.77
FALSE	High	[K].ILGNSGDQWSDLLGLPMATR.[S]	1xOxidation [M17]; 1xiTRAQ4plex [N-Term]		0.000137998	0	1	2	1	A2YE26	A2YE26 [234-253]	0	2304.18	0	93.1	100.7	96.3	109.9		High	High	High	High	High	0	4.277e-05	3.5
FALSE	High	[R].GLASGLDGVSSSAMIDGGEFDGAK.[A]	1xiTRAQ4plex [K24]; 1xiTRAQ4plex [N-Term]		3.02515e-06	0	1	1	2	Q8W3D9	Q8W3D9 [248-271]	0	2529.24	0	111.4	98.6	82.5	107.5		High	High	High	High	High	0	8.855e-07	5
FALSE	High	[R].GLASGLDGVSSSAMIDGGEFDGAK.[A]	1xOxidation [M14]; 1xiTRAQ4plex [K24]; 1xiTRAQ4plex [N-Term]		8.16932e-05	0	1	1	2	Q8W3D9	Q8W3D9 [248-271]	0	2545.23	0	95.2	98.1	78	128.7		High	High	High	High	High	0	2.508e-05	3.51
FALSE	High	[K].IIFTNVGNPHALGQKPLTFPR.[Q]	1xiTRAQ4plex [K15]; 1xiTRAQ4plex [N-Term]		2.61508e-05	0	1	2	2	Q69UU3	Q69UU3 [47-67]	0	2608.5	0	102.3	94.6	120.9	82.2		High	High	High	High	High	0	7.892e-06	5.29
FALSE	High	[K].GLDVIQQAQSGTGK.[T]	1xiTRAQ4plex [K14]; 1xiTRAQ4plex [N-Term]		2.46365e-05	0	1	4	4	A2X0V4	A2X0V4 [78-91]	0	1689.94	0	104.5	97.4	107.7	90.3		High	High	High	High	High	0	9.821e-05	3.75
FALSE	High	[K].LIFGADSPAIQENR.[V]	1xiTRAQ4plex [N-Term]		7.1403e-05	0	1	3	2	I1NRT6	I1NRT6 [140-153]	0	1674.89	0	91.1	93.4	115.6	99.9		High	High	High	High	High	0	3.24e-05	4.31
FALSE	High	[R].GLCAIAQAESLR.[Y]	1xCarbamidomethyl [C3]; 1xiTRAQ4plex [N-Term]		3.8507e-05	0	1	3	4	Q75G91	Q75G91 [95-106]	0	1432.77	0	101.2	93.8	109.1	95.9		High	High	High	High	High	0	2.139e-05	3.75
FALSE	High	[K].GLCGGINSTSVK.[V]	1xCarbamidomethyl [C3]; 1xiTRAQ4plex [K12]; 1xiTRAQ4plex [N-Term]		7.18231e-05	0	1	2	2	I1QTD1	I1QTD1 [117-128]	0	1480.8	0	107.1	99	111.2	82.8		High	High	High	High	High	9.638e-05	0.0001356	3.83
FALSE	High	[R].GLCGSFNNNVLK.[K]	1xCarbamidomethyl [C3]; 1xiTRAQ4plex [K12]; 1xiTRAQ4plex [N-Term]		6.63062e-06	0	1	3	5	A2YLT1	A2YLT1 [122-133]	0	1610.86	0	108.3	100.2	101.4	90.2		High	High	High	High	High	0	1.962e-06	4.51
FALSE	High	[R].LLFEVAPLGFLIEK.[A]	1xiTRAQ4plex [K14]; 1xiTRAQ4plex [N-Term]		2.98151e-05	0	1	2	20	I1PJL5	I1PJL5 [322-335]	0	1877.14	0	94	106.8	97.2	102		High	High	High	High	High	0	2.683e-05	3.89
FALSE	High	[K].GIDAQIASGGGR.[M]	1xiTRAQ4plex [N-Term]		0.000232483	0	1	1	8	B8ABA7	B8ABA7 [195-206]	0	1245.67	0	87.4	98.5	97.8	116.4		High	High	High	High	High	9.638e-05	0.0001343	3.15
FALSE	High	[K].GIDDIMIDLAAK.[D]	1xiTRAQ4plex [K12]; 1xiTRAQ4plex [N-Term]		3.42046e-06	0	1	4	9	I1NWC3	I1NWC3 [332-343]	0	1562.87	0	96.4	97.5	105.7	100.3		High	High	High	High	High	0	1.005e-06	5.18
FALSE	High	[R].LIFANTAAHGDLR.[D]	1xiTRAQ4plex [N-Term]		1.49622e-05	0	1	2	2	B8ACR9	B8ACR9 [214-226]	0	1542.85	0	96.3	107.3	94	102.4		High	High	High	High	High	0	4.48e-06	4.46
FALSE	High	[K].GIDDIMVSLAAK.[D]	1xiTRAQ4plex [K12]; 1xiTRAQ4plex [N-Term]		1.39264e-05	0	1	3	14	I1PYT7	I1PYT7 [328-339]	0	1520.86	0	96.4	97.3	104.2	102.1		High	High	High	High	High	0	4.168e-06	5.04
FALSE	High	[K].GIDDIMVSLAAK.[D]	1xOxidation [M6]; 1xiTRAQ4plex [K12]; 1xiTRAQ4plex [N-Term]		0.000177485	0	1	3	6	I1PYT7	I1PYT7 [328-339]	0	1536.85	0	94.7	96.1	104.3	104.9		High	High	High	High	High	9.638e-05	0.0001475	3.25
FALSE	High	[K].GLDEGILSMK.[V]	1xiTRAQ4plex [K10]; 1xiTRAQ4plex [N-Term]		0.000107928	0	1	4	5	A2YXM1	A2YXM1 [203-212]	0	1350.75	0	90.6	112.7	82.9	113.8		High	High	High	High	High	0	3.331e-05	4.11
FALSE	High	[R].ILESQPEVTSATVDFEK.[K]	1xiTRAQ4plex [K17]; 1xiTRAQ4plex [N-Term]		0.000123155	0	1	2	1	B8AQL4	B8AQL4 [118-134]	0	2181.15	0	124.2	100.9	100	74.9		High	High	High	High	High	0	3.809e-05	3.63
FALSE	High	[R].LIESPAPGIISR.[R]	1xiTRAQ4plex [N-Term]		0.000105468	0	1	1	14	P0C2Z5	P0C2Z5 [129-140]	0	1396.83	0	99.1	104.3	93.9	102.7		High	High	High	High	High	9.638e-05	0.0001415	4.14
FALSE	High	[K].LLESHLVPSSTAPESK.[V]	1xiTRAQ4plex [K16]; 1xiTRAQ4plex [N-Term]		6.46148e-05	0	1	1	2	A2XUA6	A2XUA6 [110-125]	0	1983.1	0	96.2	105.1	97.8	100.9		High	High	High	High	High	0	1.976e-05	4.11
FALSE	High	[K].GIDGVGGVGGGAAGLGGGEAGDGGGGVGGAASR.[S]	1xiTRAQ4plex [N-Term]		2.40924e-06	0	1	3	2	Q0DKG9	Q0DKG9 [8-40]	0	2670.29	0					No Quan Values	High	High	High	High	High	0	7.033e-07	5.13
FALSE	High	[K].GLDIAIVQAELSDR.[W]	1xiTRAQ4plex [N-Term]		0.000289017	0	1	1	2	A2WX81	A2WX81 [295-308]	0	1643.91	0	100.8	100	97	102.1		High	High	High	High	High	9.638e-05	0.000283	3.14
FALSE	High	[R].GLDIGTLIEVR.[R]	1xiTRAQ4plex [N-Term]		5.79412e-05	0	3	4	8	B8BHM5; Q0IWS0; A2Z8U8	B8BHM5 [294-304]; Q0IWS0 [273-283]; A2Z8U8 [239-249]	0	1329.79	0	106.7	100.2	102.7	90.3	Shared	High	High	High	High	High	0	2.984e-05	3.79
FALSE	High	[K].LIFVTNLVFR.[D]	1xiTRAQ4plex [N-Term]		0.00017313	0	2	2	5	B8BHM5; Q0IWS0	B8BHM5 [212-221]; Q0IWS0 [222-231]	0	1365.84	0	115.6	95	101.8	87.6	Shared	High	High	High	High	High	0.000127	0.0006922	2.9
FALSE	High	[K].GKLETESLLETR.[D]	1xiTRAQ4plex [K2]; 1xiTRAQ4plex [N-Term]		6.93521e-06	0	1	4	9	Q2QSR7	Q2QSR7 [187-198]	1	1663.95	0	99.3	103.1	99.1	98.5		High	High	High	High	High	0	8.116e-06	5.44
FALSE	High	[K].GLAITFVSSASDSDVLNQVQER.[F]	1xiTRAQ4plex [N-Term]		8.07445e-05	0	1	5	1	Q0JM17	Q0JM17 [391-412]	0	2480.27	0	103.6	80.5	117.3	98.6		High	High	High	High	High	0	2.477e-05	3.46
FALSE	High	[K].GIALNLENENVGIVVFGSDTAIK.[E]	1xiTRAQ4plex [K23]; 1xiTRAQ4plex [N-Term]		1.55578e-06	0	1	1	2	P0C522	P0C522 [63-85]	0	2661.47	0	101.7	96.8	105.9	95.7		High	High	High	High	High	0	4.525e-07	5.27
FALSE	High	[K].GLEEEEINKEHDLLK.[E]	2xiTRAQ4plex [K9; K15]; 1xiTRAQ4plex [N-Term]		0.000101877	0	1	3	7	B8BPS3	B8BPS3 [145-159]	1	2228.21	0	105	98.9	98.2	97.9		High	High	High	High	High	0	0.000102	4.67
FALSE	High	[R].ILGMGDVLSFVEK.[A]	1xiTRAQ4plex [K13]; 1xiTRAQ4plex [N-Term]		0.00030359	0	1	3	1	B8BJ56	B8BJ56 [368-380]	0	1695.96	0	87.1	98.8	107.1	107		High	High	High	High	High	0	9.508e-05	2.92
FALSE	High	[R].GKPAPAEEEK.[S]	2xiTRAQ4plex [K2; K10]; 1xiTRAQ4plex [N-Term]		8.1455e-05	0	1	1	7	I1PGY3	I1PGY3 [41-50]	0	1487.84	0	111.1	100.2	79.5	109.2		High	High	High	High	High	0	3.682e-05	4.77
FALSE	High	[R].IIGLGEIMSGELVEFAEGTR.[G]	1xOxidation [M8]; 1xiTRAQ4plex [N-Term]		7.6725e-07	0	1	1	24	P0C2Z5	P0C2Z5 [42-61]	0	2281.19	0	101.3	104.6	89.9	104.3		High	High	High	High	High	0	7.196e-07	6.19
FALSE	High	[R].IIGLGEIMSGELVEFAEGTR.[G]	1xiTRAQ4plex [N-Term]		7.42382e-07	0	1	1	13	P0C2Z5	P0C2Z5 [42-61]	0	2265.19	0	94.3	106.4	98	101.4		High	High	High	High	High	0	3.899e-07	5.84
FALSE	High	[K].LIGLAGETNVQGEEQK.[K]	1xiTRAQ4plex [K16]; 1xiTRAQ4plex [N-Term]		1.03264e-05	0	1	1	10	I1NTN8	I1NTN8 [59-74]	0	1974.07	0	99	94.8	116	90.1		High	High	High	High	High	0	4.897e-06	4.92
FALSE	High	[K].GKVDVFIGGIGTGGTISGAGR.[F]	1xiTRAQ4plex [K2]; 1xiTRAQ4plex [N-Term]		1.77496e-06	0	1	3	2	Q5JNB0	Q5JNB0 [243-263]	1	2207.24	0	109.1	95.9	102.4	92.6		High	High	High	High	High	0	5.163e-07	5.44
FALSE	High	[K].LLGGATIASGGVMPNIHQHLLPK.[K]	1xiTRAQ4plex [K23]; 1xiTRAQ4plex [N-Term]		4.85273e-05	0	1	4	1	I1QBD1	I1QBD1 [99-121]	0	2612.49	0	113.5	87.1	104.4	94.9		High	High	High	High	High	0	1.479e-05	3.93
FALSE	High	[R].LLEGALADAGGVR.[L]	1xiTRAQ4plex [N-Term]		0.000112364	0	1	2	1	B8A769	B8A769 [123-135]	0	1385.79	0	99.2	97.4	107.9	95.6		High	High	High	High	High	0	3.473e-05	2.69
FALSE	High	[R].GIAAGQGASCGFGMR.[G]	1xCarbamidomethyl [C10]; 1xiTRAQ4plex [N-Term]		0.00012636	0	1	1	5	A2XE09	A2XE09 [92-106]	0	1583.75	0	90.4	106.3	105.5	97.7		High	High	High	High	High	0	5.215e-05	2.66
FALSE	High	[R].GIAAGQGASCGFGMR.[G]	1xCarbamidomethyl [C10]; 1xOxidation [M14]; 1xiTRAQ4plex [N-Term]		0.00031106	0	1	1	2	A2XE09	A2XE09 [92-106]	0	1599.75	0	95.2	93.2	107.9	103.6		High	High	High	High	High	0	9.736e-05	3.12
FALSE	High	[R].GLAASQEDLDR.[A]	1xiTRAQ4plex [N-Term]		6.25561e-05	0	1	4	5	A2ZFY8	A2ZFY8 [85-95]	0	1318.67	0	99.7	116.8	79.3	104.1		High	High	High	High	High	0	2.297e-05	4.2
FALSE	High	[R].GLAASQEDLDRADAAAR.[E]	1xiTRAQ4plex [N-Term]		4.72693e-06	0	1	4	2	A2ZFY8	A2ZFY8 [85-101]	1	1873.95	0	96.5	107.2	88.1	108.1		High	High	High	High	High	0	1.393e-06	4.33
FALSE	High	[R].GIADAMVEEMER.[G]	1xiTRAQ4plex [N-Term]		7.39599e-05	0	1	1	1	I1NRJ1	I1NRJ1 [65-76]	0	1494.7	0	92.1	100.4	112.3	95.2		High	High	High	High	High	0	2.268e-05	4.07
FALSE	High	[K].ILGDGDVSVK.[L]	1xiTRAQ4plex [K10]; 1xiTRAQ4plex [N-Term]		0.00017313	0	1	1	3	A2XE09	A2XE09 [191-200]	0	1290.75	0	91.1	103.9	95.7	109.2		High	High	High	High	High	0	5.386e-05	4.37
FALSE	High	[R].IIGATRPWEAAPGTIR.[A]	1xiTRAQ4plex [N-Term]		5.93245e-05	0	1	3	8	A6N0M9	A6N0M9 [87-102]	0	1853.05	0	96.7	100.4	88.3	114.5		High	High	High	High	High	0	3.505e-05	4.52
FALSE	High	[K].GLAGGAAATTAERPR.[A]	1xiTRAQ4plex [N-Term]		3.87364e-05	0	1	2	6	I1Q8T9	I1Q8T9 [126-140]	0	1542.85	0	101.2	103.1	95.6	100		High	High	High	High	High	0	1.176e-05	4.71
FALSE	High	[K].LIGATNPLQAEPGTIR.[G]	1xiTRAQ4plex [N-Term]		5.94997e-05	0	1	5	5	Q0IMS5	Q0IMS5 [158-173]	0	1795.02	0	102.4	98.4	98	101.2		High	High	High	High	High	0	1.819e-05	4.45
FALSE	High	[R].LLELANATEPTILDK.[L]	1xiTRAQ4plex [K15]; 1xiTRAQ4plex [N-Term]		0.00026737	0	1	2	2	A2YML2	A2YML2 [204-218]	0	1929.11	0	98.2	101.2	96.5	104		High	High	High	High	High	0	8.375e-05	3.37
FALSE	High	[K].GIAHITGGGFTDNIPR.[V]	1xiTRAQ4plex [N-Term]		4.78143e-05	0	1	2	1	B8AMR2	B8AMR2 [301-316]	0	1769.94	0	112.8	95.8	109.8	81.6		High	High	High	High	High	0	1.456e-05	4.11
FALSE	High	[K].LLGASFFDADLTGADLSDADLR.[G]	1xiTRAQ4plex [N-Term]		2.01292e-06	0	1	3	7	I1NK53	I1NK53 [106-127]	0	2427.22	0	96	115.4	85.3	103.2		High	High	High	High	High	0	5.864e-07	5.14
FALSE	High	[R].LIGALPVVGLVAR.[I]	1xiTRAQ4plex [N-Term]		0.000222848	0	1	3	2	B8B092	B8B092 [55-67]	0	1421.93	0	112.4	97.2	108.8	81.6		High	High	High	High	High	0	6.961e-05	2.76
FALSE	High	[K].LTFVDAAIAK.[C]	1xiTRAQ4plex [K10]; 1xiTRAQ4plex [N-Term]		0.000206203	0	1	2	6	I1PPF2	I1PPF2 [197-206]	0	1336.81	0	106.5	106.2	97.3	90		High	High	High	High	High	0	6.627e-05	4.24
FALSE	High	[K].GIFSSIENAASSVAR.[T]	1xiTRAQ4plex [N-Term]		5.84698e-06	0	1	4	7	B8BD60	B8BD60 [253-267]	0	1652.87	0	109.6	97.4	101.5	91.5		High	High	High	High	High	0	2.991e-05	4.57
FALSE	High	[R].GGLDFTKDDENVNSQPFMR.[W]	1xiTRAQ4plex [K7]; 1xiTRAQ4plex [N-Term]		8.1462e-07	0	1	6	95	I1QWG3	I1QWG3 [202-220]	1	2458.19	0	93.1	83.5	127.7	95.7		High	High	High	High	High	0	3.743e-06	6.18
FALSE	High	[R].LNAVESDFEDPEAIAK.[S]	1xiTRAQ4plex [K16]; 1xiTRAQ4plex [N-Term]		0.000111079	0	1	4	2	A0A0P0WKD6	A0A0P0WKD6 [145-160]	0	2036.04	0	105.4	110.4	87	97.2		High	High	High	High	High	0	3.429e-05	4.38
FALSE	High	[R].GFGFVTMSTIEEADK.[A]	1xiTRAQ4plex [K15]; 1xiTRAQ4plex [N-Term]		4.71117e-05	0	1	3	8	A2YY14	A2YY14 [170-184]	0	1919.97	0	104.8	96.2	91.2	107.8		High	High	High	High	High	8.061e-05	0.000116	4.19
FALSE	High	[R].GFGFVTMSTVEEAEK.[A]	1xiTRAQ4plex [K15]; 1xiTRAQ4plex [N-Term]		2.8512e-05	0	1	2	9	Q650W6	Q650W6 [185-199]	0	1919.97	0	100.3	101	91	107.6		High	High	High	High	High	0	4.916e-05	4.69
FALSE	High	[R].GFGFVTMSTVEEAEK.[A]	1xOxidation [M7]; 1xiTRAQ4plex [K15]; 1xiTRAQ4plex [N-Term]		0.000106384	0	1	2	12	Q650W6	Q650W6 [185-199]	0	1935.96	0	100.3	98.2	85	116.6		High	High	High	High	High	0	9.071e-05	4.2
FALSE	High	[R].LNALQSSETEVTEFTQLK.[E]	1xiTRAQ4plex [K18]; 1xiTRAQ4plex [N-Term]		0.000212393	0	1	3	1	I1Q2R2	I1Q2R2 [233-250]	0	2326.24	0	105.7	107.3	92.7	94.3		High	High	High	High	High	0	6.632e-05	2.78
FALSE	High	[K].GILAADESTGTIGK.[R]	1xiTRAQ4plex [K14]; 1xiTRAQ4plex [N-Term]		4.3597e-06	0	3	12	15	Q5N725; I1Q3J5; I1PVH5	Q5N725 [25-38]; I1Q3J5 [54-67]; I1PVH5 [25-38]	0	1620.9	0	95	100.3	98.6	106.1	Shared	High	High	High	High	High	0	2.446e-06	5.33
FALSE	High	[K].GFGTDFSWEK.[L]	1xiTRAQ4plex [K10]; 1xiTRAQ4plex [N-Term]		0.00012386	0	1	3	7	A0A0P0WKD6	A0A0P0WKD6 [407-416]	0	1461.73	0	107.4	115.3	83.7	93.6		High	High	High	High	High	0	3.826e-05	3.51
FALSE	High	[K].LIDGVPETLDMLR.[S]	1xiTRAQ4plex [N-Term]		0.000105164	0	1	3	9	B8AVV2	B8AVV2 [99-111]	0	1615.88	0	96.6	97.8	104.9	100.6		High	High	High	High	High	0	4.065e-05	3.92
FALSE	High	[R].LNADDWENDENLKK.[I]	2xiTRAQ4plex [K13; K14]; 1xiTRAQ4plex [N-Term]		0.000177974	0	1	1	2	A2XCT8	A2XCT8 [52-65]	1	2136.09	0	92.9	102.4	97.6	107.1		High	High	High	High	High	0	5.533e-05	3.15
FALSE	High	[R].GFIFGPPIALAIGAK.[F]	1xiTRAQ4plex [K15]; 1xiTRAQ4plex [N-Term]		3.15507e-05	0	1	5	12	Q2QMV8	Q2QMV8 [128-142]	0	1760.07	0	100.7	98.1	99.4	101.8		High	High	High	High	High	0	9.555e-06	4.92
FALSE	High	[R].GFLGPNQLEAALTGMDLVIIPAGLPR.[K]	1xiTRAQ4plex [N-Term]		0.000246897	0	1	1	5	I1PFY8	I1PFY8 [97-122]	0	2807.56	0					No Quan Values	Not Found	Not Found	Not Found	Not Found	High	0	7.712e-05	2.6
FALSE	High	[R].GFLGPNQLEAALTGMDLVIIPAGLPR.[K]	1xOxidation [M15]; 1xiTRAQ4plex [N-Term]		0.000115637	0	1	1	6	I1PFY8	I1PFY8 [97-122]	0	2823.56	0					No Quan Values	High	High	High	High	High	0	5.137e-05	3.41
FALSE	High	[K].INAAVFPGLQGGPHNHTITGLAVALK.[Q]	1xiTRAQ4plex [K26]; 1xiTRAQ4plex [N-Term]		6.77273e-05	0	1	3	5	B8AJX7	B8AJX7 [316-341]	0	2884.64	0	94.1	103.4	105.4	97.1		High	High	High	High	High	0	2.073e-05	4.25
FALSE	High	[R].GFLNSDQTLFSDNAGTR.[L]	1xiTRAQ4plex [N-Term]		0.000106691	0	1	2	1	Q6K4J4	Q6K4J4 [278-294]	0	1986.96	0	109.6	104.3	88.1	98		High	High	High	High	High	0	3.291e-05	3.5
FALSE	High	[K].LLDHTSVTHLFPITK.[Y]	1xiTRAQ4plex [K15]; 1xiTRAQ4plex [N-Term]		0.00030731	0	1	1	1	A2XD75	A2XD75 [60-74]	0	2010.16	0	101.3	87.4	109.2	102.1		High	High	High	High	High	0	9.631e-05	3.53
FALSE	High	[R].GLGWETNSDSLR.[A]	1xiTRAQ4plex [N-Term]		7.09852e-05	0	1	1	1	Q5ZDX8	Q5ZDX8 [82-93]	0	1478.74	0					No Quan Values	High	High	High	High	High	0	2.173e-05	3.65
FALSE	High	[K].IMTDPFVGSLTFVR.[I]	1xOxidation [M2]; 1xiTRAQ4plex [N-Term]		0.000248826	0	1	3	1	A2XVY3	A2XVY3 [392-405]	0	1742.93	0	117.8	90.9	114.9	76.4		High	High	High	High	High	0	7.779e-05	3.44
FALSE	High	[K].IMTDPFVGSLTFVR.[I]	1xiTRAQ4plex [N-Term]		0.000166541	0	1	3	3	A2XVY3	A2XVY3 [392-405]	0	1726.93	0	112.2	82.6	114.7	90.4		High	High	High	High	High	0	5.181e-05	3.24
FALSE	High	[R].LMTDGFNSCR.[N]	1xCarbamidomethyl [C9]; 1xiTRAQ4plex [N-Term]		0.000325609	0	1	3	5	Q69UU3	Q69UU3 [376-385]	0	1344.62	0	107.6	92.3	123	77.1		High	High	High	High	High	9.638e-05	0.0002251	2.98
FALSE	High	[K].GFMDFFEPATLFIQR.[W]	1xOxidation [M3]; 1xiTRAQ4plex [N-Term]		0.000192169	0	1	4	3	I1NNJ0	I1NNJ0 [160-174]	0	1978.99	0					No Quan Values	High	High	High	High	High	0	5.99e-05	2.28
FALSE	High	[K].GFMGDDQLGEALEGSDIVIIPAGVPR.[K]	1xiTRAQ4plex [N-Term]		4.79398e-07	0	1	1	5	I1NQ57	I1NQ57 [82-107]	0	2800.43	0	94.4	104.6	74.7	126.3		High	High	High	High	High	0	1.373e-07	5.65
FALSE	High	[K].LNDAAAVPDIADDQVLVR.[V]	1xiTRAQ4plex [N-Term]		7.53584e-07	0	1	2	14	A2YUR3	A2YUR3 [17-34]	0	2039.09	0	101.3	111.9	89.1	97.6		High	High	High	High	High	0	2.17e-07	5.37
FALSE	High	[K].GFMGDDQLGEALEGSDIVIIPAGVPR.[K]	1xOxidation [M3]; 1xiTRAQ4plex [N-Term]		1.67174e-06	0	1	1	3	I1NQ57	I1NQ57 [82-107]	0	2816.43	0	111.2	96.5	97.4	94.9		High	High	High	High	High	0	4.858e-07	4.48
FALSE	High	[R].GFGFVTFSSEQSMR.[D]	1xiTRAQ4plex [N-Term]		5.52687e-05	0	1	5	6	Q10FE7	Q10FE7 [50-63]	0	1723.82	4	100.7	108.8	92.9	97.6		High	High	High	High	High	0	1.687e-05	4.1
FALSE	High	[R].GFGFVTFSSEQAMR.[D]	1xiTRAQ4plex [N-Term]		0.000196398	0	1	3	2	Q2QLR2	Q2QLR2 [50-63]	0	1707.83	0	90.9	101.7	94	113.4		High	High	High	High	High	0	6.114e-05	3.18
FALSE	High	[K].LNPTFTEGSFELPFSSIR.[A]	1xiTRAQ4plex [N-Term]		4.32321e-05	0	1	2	1	Q6EUK5	Q6EUK5 [406-423]	0	2186.12	0	100.9	98.4	101	99.7		High	High	High	High	High	0	1.314e-05	4.19
FALSE	High	[K].LNPTFTEGPFELPFSSIR.[A]	1xiTRAQ4plex [N-Term]		5.51057e-05	0	1	2	4	B8AEK7	B8AEK7 [406-423]	0	2196.15	0	108.4	95	97.4	99.1		High	High	High	High	High	0	1.684e-05	3.87
FALSE	High	[K].GLLDLTCQTVADMIK.[G]	1xCarbamidomethyl [C7]; 1xiTRAQ4plex [K15]; 1xiTRAQ4plex [N-Term]		0.000143569	0	1	4	3	A2ZDZ0	A2ZDZ0 [125-139]	0	1966.06	0	112.7	88.2	111.4	87.8		High	High	High	High	High	9.638e-05	0.0001424	3.32
FALSE	High	[R].GFDEEVRDFIAEQMSLR.[G]	1xiTRAQ4plex [N-Term]		0.000321734	0	1	2	1	A2XCU8	A2XCU8 [289-305]	1	2186.07	0					No Quan Values	High	High	High	High	High	0	0.0001009	2.04
FALSE	High	[R].INPPDEAQTVLLFATGTGISPVR.[S]	1xiTRAQ4plex [N-Term]		8.81189e-06	0	1	2	5	B8AGN1	B8AGN1 [156-178]	0	2540.38	0	99.4	96.8	98	105.8		High	High	High	High	High	0	2.62e-06	5.74
FALSE	High	[K].INPLVPVDLVIDHSVQVDVAR.[S]	1xiTRAQ4plex [N-Term]		0.000288301	0	2	7	1	I1QGA1; I1R8I2	I1QGA1 [211-231]; I1R8I2 [207-227]	0	2442.38	0	84.1	90	118	107.9	Shared	High	High	High	High	High	0	9.025e-05	3.13
FALSE	High	[K].INPGEIGDIVVGTVLGPGSQR.[A]	1xiTRAQ4plex [N-Term]		6.83269e-05	0	1	2	1	A2XB19	A2XB19 [89-109]	0	2222.23	0	106.5	99.7	88.2	105.6		High	High	High	High	High	0	2.093e-05	3.78
FALSE	High	[K].GFFEVTHDITHLTCADFLR.[A]	1xCarbamidomethyl [C14]; 1xiTRAQ4plex [N-Term]		1.74334e-06	0	1	2	2	I1P782	I1P782 [76-94]	0	2423.19	0	95.8	95.3	110.9	98		High	High	High	High	High	0	3.023e-06	5.88
FALSE	High	[K].GFFGQTAGALQQLPAPIR.[D]	1xiTRAQ4plex [N-Term]		8.21715e-05	0	1	1	3	B8AVZ8	B8AVZ8 [219-236]	0	2016.11	0	99.3	104.2	93.4	103		High	High	High	High	High	0	2.527e-05	4.41
FALSE	High	[R].LNLLDLAPGGHLGR.[F]	1xiTRAQ4plex [N-Term]		2.2662e-05	0	2	5	5	A2YIS2; A2XMW9	A2YIS2 [240-253]; A2XMW9 [239-252]	0	1589.92	0	100.9	93	106	100.1	Shared	High	High	High	High	High	0	6.834e-06	4.24
FALSE	High	[K].LNLKPEGQFIFSAK.[G]	2xiTRAQ4plex [K4; K14]; 1xiTRAQ4plex [N-Term]		0.000215257	0	1	3	2	I1PBU0	I1PBU0 [118-131]	0	2024.19	0	92.9	92.7	96.5	117.9		High	High	High	High	High	0	6.724e-05	4.11
FALSE	High	[K].GFGFISPDDGSEDLFVHQSSIK.[A]	1xiTRAQ4plex [K22]; 1xiTRAQ4plex [N-Term]		4.14736e-05	0	1	3	3	Q6YUR8	Q6YUR8 [19-40]	0	2670.33	0	99.8	98	112.3	89.8		High	High	High	High	High	0	1.26e-05	4.14
FALSE	High	[R].GFGFITFDAEDAVDR.[V]	1xiTRAQ4plex [N-Term]		9.55917e-05	0	1	3	4	Q7XDI5	Q7XDI5 [170-184]	0	1803.87	0	102.8	99.9	104.6	92.7		High	High	High	High	High	0	2.947e-05	3.81
FALSE	High	[K].GFGFITPDDGGEDLFVHQSSLK.[S]	1xiTRAQ4plex [K22]; 1xiTRAQ4plex [N-Term]		6.65434e-05	0	1	3	3	A2YQW2	A2YQW2 [18-39]	0	2654.33	0	93	98.6	106.6	101.7		High	High	High	High	High	0	2.656e-05	3.72
FALSE	High	[R].GILAMDESNATCGKR.[L]	1xCarbamidomethyl [C12]; 1xiTRAQ4plex [K14]; 1xiTRAQ4plex [N-Term]		1.5235e-06	0	1	1	2	I1QY31	I1QY31 [58-72]	1	1910.97	0	89.7	104.2	97.2	108.9		High	High	High	High	High	0	4.427e-07	5.29
FALSE	High	[R].LNLEAAGVEVDNIGAIK.[V]	1xiTRAQ4plex [K17]; 1xiTRAQ4plex [N-Term]		2.47101e-05	0	1	3	2	I1P5G4	I1P5G4 [302-318]	0	2014.14	0	77	100.8	109.7	112.5		High	High	High	High	High	0	7.449e-06	3.95
FALSE	High	[R].GILAMDESNATCGK.[R]	1xCarbamidomethyl [C12]; 1xOxidation [M5]; 1xiTRAQ4plex [K14]; 1xiTRAQ4plex [N-Term]		2.33484e-05	0	1	1	22	I1QY31	I1QY31 [58-71]	0	1770.86	0	96.2	100.8	102.6	100.4		High	High	High	High	High	0	2.124e-05	4.94
FALSE	High	[R].GILAMDESNATCGK.[R]	1xCarbamidomethyl [C12]; 1xiTRAQ4plex [K14]; 1xiTRAQ4plex [N-Term]		4.72693e-06	0	1	1	21	I1QY31	I1QY31 [58-71]	0	1754.87	0	95.9	97.1	111.3	95.7		High	High	High	High	High	0	1.512e-05	4.95
FALSE	High	[R].GFGFVSMASK.[E]	1xiTRAQ4plex [K10]; 1xiTRAQ4plex [N-Term]		0.000238045	0	1	3	2	A2YY14	A2YY14 [264-273]	0	1318.71	0	104	96.8	91.8	107.5		High	High	High	High	High	0	7.433e-05	4.46
FALSE	High	[K].GILAADESTGTIGKR.[LF]	1xiTRAQ4plex [K14]; 1xiTRAQ4plex [N-Term]		1.23163e-06	0	3	12	3	Q5N725; I1Q3J5; I1PVH5	Q5N725 [25-39]; I1Q3J5 [54-68]; I1PVH5 [25-39]	1	1777.01	0	84.2	103.5	104.6	107.8	Shared	High	High	High	High	High	0	3.57e-07	5.8
FALSE	High	[R].LNEAVMHFGESIK.[E]	1xiTRAQ4plex [K13]; 1xiTRAQ4plex [N-Term]		0.000137218	0	1	2	3	I1QVB5	I1QVB5 [95-107]	0	1762.94	0	96.9	107.7	86.6	108.8		High	High	High	High	High	9.638e-05	0.0001329	3.83
FALSE	High	[R].GFGFVTFSSEQAMR.[D]	1xOxidation [M13]; 1xiTRAQ4plex [N-Term]		0.000146843	0	1	3	6	Q2QLR2	Q2QLR2 [50-63]	0	1723.82	0	91.3	95.5	97.1	116.1		High	High	High	High	High	0	4.556e-05	4
FALSE	High	[R].GGLDFTKDDENVNSQPFMR.[W]	1xOxidation [M18]; 1xiTRAQ4plex [K7]; 1xiTRAQ4plex [N-Term]		0.000257315	0	1	6	33	I1QWG3	I1QWG3 [202-220]	1	2474.19	0	95.2	86.5	119.7	98.6		High	High	High	High	High	9.638e-05	0.0001249	4.59
FALSE	High	[K].LIDIDVEAVKK.[A]	2xiTRAQ4plex [K10; K11]; 1xiTRAQ4plex [N-Term]		7.24578e-05	0	1	2	1	Q6ZG03	Q6ZG03 [443-453]	1	1675.04	0	114.4	96.7	108.4	80.5		High	High	High	High	High	0	2.221e-05	4.35
FALSE	High	[R].ILDIMPTEIHQR.[V]	1xiTRAQ4plex [N-Term]		0.000151031	0	1	2	5	O64422	O64422 [376-387]	0	1609.89	0	98.6	88.3	111.1	102		High	High	High	High	High	0	4.686e-05	3.85
FALSE	High	[K].LLDSHLVPSSTAAESK.[V]	1xiTRAQ4plex [K16]; 1xiTRAQ4plex [N-Term]		0.000262643	0	1	3	6	A2YVG3	A2YVG3 [104-119]	0	1943.07	0	106.9	92	108.3	92.8		High	High	High	High	High	0	8.255e-05	4.66
FALSE	High	[K].LLDSHLVPSSTAPESK.[V]	1xiTRAQ4plex [K16]; 1xiTRAQ4plex [N-Term]		0.000109808	0	1	1	3	Q6EUP4	Q6EUP4 [110-125]	0	1969.08	0	97.3	90.5	112.1	100.1		High	High	High	High	High	0	3.386e-05	4.17
FALSE	High	[K].IIVACSTGGTLKPTQNFPDGK.[Q]	1xCarbamidomethyl [C5]; 2xiTRAQ4plex [K12; K21]; 1xiTRAQ4plex [N-Term]		3.12701e-05	0	1	1	1	I1QQM3	I1QQM3 [168-188]	0	2636.44	0	108.8	104	91.9	95.3		High	High	High	High	High	0	9.466e-06	5.27
FALSE	High	[K].LITTFTVHDLGTPGLK.[G]	1xiTRAQ4plex [K16]; 1xiTRAQ4plex [N-Term]		0.000110125	0	1	1	5	Q6L5I5	Q6L5I5 [82-97]	0	2001.16	0	96.7	107.2	101.2	95		High	High	High	High	High	0	6.754e-05	3.28
FALSE	High	[R].LLTLLGMPFAEHIK.[S]	1xOxidation [M7]; 1xiTRAQ4plex [K14]; 1xiTRAQ4plex [N-Term]		7.59354e-05	0	1	1	4	A2XBY3	A2XBY3 [243-256]	0	1887.1	0	106.6	101.3	105.2	87		High	High	High	High	High	0	2.329e-05	4.29
FALSE	High	[R].LLTLLGMPFAEHIK.[S]	1xiTRAQ4plex [K14]; 1xiTRAQ4plex [N-Term]		0.000145198	0	1	1	3	A2XBY3	A2XBY3 [243-256]	0	1871.11	0	89	100.3	107.8	103		High	High	High	High	High	0	4.509e-05	4.17
FALSE	High	[R].LITFDLDELEGR.[E]	1xiTRAQ4plex [N-Term]		4.32321e-05	0	1	3	8	I1Q8T9	I1Q8T9 [189-200]	0	1564.83	0	99.3	105.6	91	104		High	High	High	High	High	0	1.313e-05	3.93
FALSE	High	[K].IITDVNVDVESAEIDTEGLVAK.[D]	1xiTRAQ4plex [K22]; 1xiTRAQ4plex [N-Term]		0.000311814	0	1	4	2	I1R446	I1R446 [221-242]	0	2618.4	0					No Quan Values	High	High	High	High	High	0	9.761e-05	2.69
FALSE	High	[K].GGGEESAGSGGAAGGLFK.[M]	1xiTRAQ4plex [K18]; 1xiTRAQ4plex [N-Term]		0.000271469	0	1	1	4	Q7G649	Q7G649 [141-158]	0	1796.9	0	83.1	112.8	80.4	123.7		High	High	High	High	High	0	8.488e-05	2.75
FALSE	High	[K].LITDKNEIDGLPATALGLAAQTAASK.[G]	2xiTRAQ4plex [K5; K26]; 1xiTRAQ4plex [N-Term]		6.93521e-06	0	2	5	1	I1P5U5; Q6K9T1	I1P5U5 [275-300]; Q6K9T1 [254-279]	1	3014.71	0	107.4	101.7	93.9	97	Shared	High	High	High	High	High	0	2.057e-06	4.35
FALSE	High	[R].GGGGGEGEGILASFSR.[S]	1xiTRAQ4plex [N-Term]		4.85273e-05	0	1	1	2	Q6K929	Q6K929 [8-23]	0	1594.79	0	104.8	101.1	92	102.1		High	High	High	High	High	8.061e-05	0.0001197	3.08
FALSE	High	[R].GGGGGGGGGGGGGGVR.[E]	1xiTRAQ4plex [N-Term]		2.28658e-05	0	1	3	1	B8AZ11	B8AZ11 [22-37]	0	1216.59	0	100.9	84.2	111.7	103.2		High	High	High	High	High	0	6.895e-06	3.4
FALSE	High	[K].LISIPLEELPSK.[T]	1xiTRAQ4plex [K12]; 1xiTRAQ4plex [N-Term]		0.000142358	0	1	2	5	B8AI07	B8AI07 [252-263]	0	1626.99	0	106.2	109	101.9	82.8		High	High	High	High	High	0	4.415e-05	3.8
FALSE	High	[K].IISLGIGDTTEPIPDVITNAMAER.[A]	1xiTRAQ4plex [N-Term]		2.49323e-05	0	1	2	2	B8AM24	B8AM24 [96-119]	0	2670.41	0	97.2	92.6	103.8	106.5		High	High	High	High	High	0	7.514e-06	4.19
FALSE	High	[K].GIFTNVTSPTAK.[A]	1xiTRAQ4plex [K12]; 1xiTRAQ4plex [N-Term]		3.11771e-05	0	1	2	14	I1PJL5	I1PJL5 [306-317]	0	1523.87	0	94.7	103.7	98.6	103.1		High	High	High	High	High	0	9.431e-06	4.77
FALSE	High	[K].ILSEEFGWDKDLAK.[K]	2xiTRAQ4plex [K10; K14]; 1xiTRAQ4plex [N-Term]		0.000178465	0	2	11	2	I1P0T4; Q7XTK1	I1P0T4 [619-632]; Q7XTK1 [619-632]	1	2083.14	0	95.7	82.1	141.1	81.1	Shared	High	High	High	High	High	0	5.546e-05	4.01
FALSE	High	[R].GGGSNFDSSNK.[L]	1xiTRAQ4plex [K11]; 1xiTRAQ4plex [N-Term]		2.98151e-05	0	1	3	4	I1QCH6	I1QCH6 [171-181]	0	1357.66	0	104.5	99.7	72.8	123		High	High	High	High	High	0	9.004e-06	3.02
FALSE	High	[R].LISEATAAAGTGLIELR.[R]	1xiTRAQ4plex [N-Term]		8.73312e-06	0	1	7	2	A2XUB9	A2XUB9 [228-244]	0	1830.05	0	110.8	102.5	82.7	104		High	High	High	High	High	0	1.728e-05	4.67
FALSE	High	[K].LISASDVVGHASR.[K]	1xiTRAQ4plex [N-Term]		0.000128906	0	1	2	1	A2ZJ31	A2ZJ31 [12-24]	0	1455.8	0	105.9	92.7	99.3	102.2		High	High	High	High	High	0	3.991e-05	3.45
FALSE	High	[K].GGHELSLSTGNAGGR.[L]	1xiTRAQ4plex [N-Term]		7.79617e-05	0	1	3	10	I1QKG1	I1QKG1 [186-200]	0	1556.79	0	107.9	95.8	102.1	94.2		High	High	High	High	High	0	2.393e-05	4.56
FALSE	High	[K].LISAASDDQRPPLLDLATR.[L]	1xiTRAQ4plex [N-Term]		4.24374e-06	0	1	1	6	I1Q7E3	I1Q7E3 [165-183]	0	2196.21	0	98.9	100.5	89.5	111.1		High	High	High	High	High	0	1.249e-06	4.92
FALSE	High	[R].GGDLVSAFAELMGR.[Q]	1xiTRAQ4plex [N-Term]		0.000272845	0	1	2	7	I1P439	I1P439 [127-140]	0	1566.81	0	85.7	83.6	103.9	126.7		High	High	High	High	High	0	8.542e-05	2.6
FALSE	High	[R].GIGTASSAHGLGTAALSAK.[E]	1xiTRAQ4plex [K19]; 1xiTRAQ4plex [N-Term]		2.17995e-05	0	1	2	4	I1NNJ0	I1NNJ0 [466-484]	0	1958.09	0	102.3	94	119.1	84.6		High	High	High	High	High	0	6.567e-06	5.04
FALSE	High	[K].LLDSHLVPSATAAESK.[V]	1xiTRAQ4plex [K16]; 1xiTRAQ4plex [N-Term]		1.84981e-05	0	2	2	11	I1PEX8; A2XL95	I1PEX8 [109-124]; A2XL95 [109-124]	0	1927.07	0	100.9	91.2	115.6	92.2	Shared	High	High	High	High	High	9.638e-05	0.0001376	4.79
FALSE	High	[K].LLVTLVAAPALALATK.[R]	1xiTRAQ4plex [K16]; 1xiTRAQ4plex [N-Term]		8.26525e-05	0	1	1	1	I1PPE6	I1PPE6 [117-132]	0	1853.21	0					No Quan Values	High	High	High	High	High	0	2.538e-05	3.61
FALSE	High	[R].ILDIMPTEIHQR.[V]	1xOxidation [M5]; 1xiTRAQ4plex [N-Term]		0.000279798	0	1	2	5	O64422	O64422 [376-387]	0	1625.88	0	95.4	99.1	97.7	107.8		High	High	High	High	High	9.638e-05	0.000252	3.7
FALSE	High	[K].IMLTHVLHGQGSII.[-]	1xiTRAQ4plex [N-Term]		0.000305818	0	1	1	1	Q8HCQ9	Q8HCQ9 [142-155]	0	1662.95	0	114.7	96.1	104.2	84.9		High	High	High	High	High	0	9.573e-05	1.94
FALSE	High	[R].GLGPITLGGDSDHEK.[R]	1xiTRAQ4plex [K15]; 1xiTRAQ4plex [N-Term]		2.04942e-06	0	2	2	10	B8BHM5; Q0IWS0	B8BHM5 [375-389]; Q0IWS0 [354-368]	0	1783.94	0	104	101.7	101.2	93.1	Shared	High	High	High	High	High	0	5.984e-07	5.76
FALSE	High	[R].GFVADDDAFAR.[S]	1xiTRAQ4plex [N-Term]		0.000116636	0	1	1	2	I1PC79	I1PC79 [13-23]	0	1327.64	0	95.6	107.8	87.2	109.4		High	High	High	High	High	0	3.602e-05	4.19
FALSE	High	[R].GFVEEDFAK.[V]	1xiTRAQ4plex [K9]; 1xiTRAQ4plex [N-Term]		0.000284737	0	1	3	7	B8AJX7	B8AJX7 [436-444]	0	1329.69	0	89.7	102.8	105	102.5		High	High	High	High	High	8.061e-05	0.0001155	3.99
FALSE	High	[K].GFVGEEQLGEALEGSDVVIIPAGVPR.[K]	1xiTRAQ4plex [N-Term]		8.90416e-08	0	1	1	9	I1PY62	I1PY62 [81-106]	0	2782.47	0	100.7	98.4	96.6	104.3		High	High	High	High	High	0	2.486e-08	7.52
FALSE	High	[K].GFVPFSQVSSK.[S]	1xiTRAQ4plex [K11]; 1xiTRAQ4plex [N-Term]		0.000207876	0	1	2	4	A2XG06	A2XG06 [202-212]	0	1470.82	0	99.3	96.3	107.9	96.6		High	High	High	High	High	9.638e-05	0.0001703	3.51
FALSE	High	[R].IMIHQPVGGASGQALDVEVQAK.[E]	1xiTRAQ4plex [K22]; 1xiTRAQ4plex [N-Term]		1.16391e-05	0	1	2	2	I1QWC5	I1QWC5 [181-202]	0	2536.38	0	98.5	108.3	88.2	105		High	High	High	High	High	0	3.478e-06	5.18
FALSE	High	[K].LMGDLGQIVPMK.[Y]	1xiTRAQ4plex [K12]; 1xiTRAQ4plex [N-Term]		0.000277003	0	1	2	1	B8AEU4	B8AEU4 [118-129]	0	1589.9	0	106.7	101.1	109.4	82.7		High	High	High	High	High	0	8.661e-05	3.15
FALSE	High	[K].ILDQAVLEMNDDLTK.[M]	1xiTRAQ4plex [K15]; 1xiTRAQ4plex [N-Term]		4.22184e-05	0	1	2	5	B8A7P4	B8A7P4 [85-99]	0	2006.07	0	110.3	103.8	94.4	91.5		High	High	High	High	High	0	1.391e-05	4.7
FALSE	High	[K].ILDQAVLEMNDDLTK.[M]	1xOxidation [M9]; 1xiTRAQ4plex [K15]; 1xiTRAQ4plex [N-Term]		0.000223441	0	1	2	3	B8A7P4	B8A7P4 [85-99]	0	2022.07	0	105.2	119.5	78.6	96.7		High	High	High	High	High	0	6.97e-05	3.36
FALSE	High	[K].GGAFVEAPVSGSK.[K]	1xiTRAQ4plex [K13]; 1xiTRAQ4plex [N-Term]		3.2311e-05	0	1	2	5	B8ADY7	B8ADY7 [112-124]	0	1493.82	0	96.7	101.9	94.2	107.2		High	High	High	High	High	0	7.224e-05	3.88
FALSE	High	[K].GLGLENVNVVTQR.[G]	1xiTRAQ4plex [N-Term]		5.37666e-06	0	1	2	2	A2WPH0	A2WPH0 [356-368]	0	1542.87	0	99.3	95.4	107.5	97.8		High	High	High	High	High	0	1.586e-06	3.34
FALSE	High	[K].IMANPEVAVAFQNPK.[I]	1xiTRAQ4plex [K15]; 1xiTRAQ4plex [N-Term]		0.000296973	0	1	1	2	B8AU34	B8AU34 [375-389]	0	1917.05	0	104.8	104.4	95.5	95.4		High	High	High	High	High	8.061e-05	0.000106	3.19
FALSE	High	[K].GGAGGGGGGGGGFGSR.[GA]	1xiTRAQ4plex [N-Term]		8.1455e-05	0	1	3	2	Q6YUR8	Q6YUR8 [80-95]	0	1308.62	0	116.3	90.1	92	101.6		High	High	High	High	High	0	2.502e-05	3.47
FALSE	High	[R].GGAGPSAACCSGVR.[S]	2xCarbamidomethyl [C9; C10]; 1xiTRAQ4plex [N-Term]		7.7734e-05	0	2	2	5	Q0IQK9; A2ZAT1	Q0IQK9 [44-57]; A2ZAT1 [44-57]	0	1450.66	0	87.1	107.3	90.6	114.9	Shared	High	High	High	High	High	0	2.388e-05	4.49
FALSE	High	[R].GGAIDDSVVTK.[V]	1xiTRAQ4plex [K11]; 1xiTRAQ4plex [N-Term]		5.59252e-05	0	1	2	5	I1PQ18	I1PQ18 [129-139]	0	1349.75	0	95.5	97.2	119.6	87.7		High	High	High	High	High	0	1.71e-05	3.89
FALSE	High	[R].GGANPLAELTDR.[V]	1xiTRAQ4plex [N-Term]		2.35583e-05	0	1	1	2	B8ATH5	B8ATH5 [24-35]	0	1357.72	0	116.6	91.9	99.9	91.6		High	High	High	High	High	0	7.096e-06	3.33
FALSE	High	[K].GGAPAEFQPSFR.[SG]	1xiTRAQ4plex [N-Term]		0.000300637	0	2	2	3	P0DKK8; Q94DM7	P0DKK8 [146-157]; Q94DM7 [146-157]	0	1407.71	0	100.1	95.6	95.4	108.9	Shared	High	High	High	High	High	9.638e-05	0.0002316	3.2
FALSE	High	[K].GLGGLTVSVSPER.[L]	1xiTRAQ4plex [N-Term]		0.000218734	0	1	3	1	I1PVZ1	I1PVZ1 [692-704]	0	1415.8	0	96.1	103.2	103.3	97.5		High	High	High	High	High	0	6.836e-05	2.84
FALSE	High	[K].GIGESVASVAK.[S]	1xiTRAQ4plex [K11]; 1xiTRAQ4plex [N-Term]		2.05975e-05	0	1	2	5	A2XAI5	A2XAI5 [191-201]	0	1305.76	0	88	91.4	118.5	102.1		High	High	High	High	High	0	6.204e-06	3.98
FALSE	High	[R].GLGDPETTLTK.[I]	1xiTRAQ4plex [K11]; 1xiTRAQ4plex [N-Term]		0.000101877	0	1	1	6	I1NU00	I1NU00 [105-115]	0	1419.79	0	98.5	96.5	88.6	116.4		High	High	High	High	High	0	3.141e-05	3.87
FALSE	High	[K].ITGDHGDGGEHK.[E]	1xiTRAQ4plex [K12]; 1xiTRAQ4plex [N-Term]		0.000150607	0	1	2	3	I1PDZ7	I1PDZ7 [57-68]	0	1510.75	0	103.3	111.8	88.3	96.5		High	High	High	High	High	0	4.669e-05	3.97
FALSE	High	[K].GLVDSDTLPLNVSR.[E]	1xiTRAQ4plex [N-Term]		2.32095e-05	0	1	5	1	A2YH08	A2YH08 [469-482]	0	1629.89	0	99.8	89.8	116.5	93.9		High	High	High	High	High	0	6.991e-06	3
FALSE	High	[R].LTGLHETASIDNFSWGVANR.[G]	1xiTRAQ4plex [N-Term]		2.42371e-06	0	1	1	16	P14655	P14655 [348-367]	0	2332.18	0	100.9	99.8	101.9	97.4		High	High	High	High	High	0	7.08e-07	6.34
FALSE	High	[R].MQADSTLPIAQR.[R]	1xiTRAQ4plex [N-Term]		8.88975e-05	0	1	2	2	I1PT96	I1PT96 [141-152]	0	1474.78	0	101.2	94.6	124.8	79.5		High	High	High	High	High	0	2.731e-05	3.84
FALSE	High	[R].MQADSTLPAAQSR.[N]	1xiTRAQ4plex [N-Term]		0.000194274	0	1	2	8	B8BKA3	B8BKA3 [144-156]	0	1519.77	0	112.2	95.7	130	62		High	High	High	High	High	0	6.06e-05	2.95
FALSE	High	[R].MPTFFETFPVVLVDEEGIVR.[A]	1xOxidation [M1]; 1xiTRAQ4plex [N-Term]		6.31111e-05	0	1	3	7	I1QWF7	I1QWF7 [359-378]	0	2485.28	0	91.1	103.1	105.3	100.5		High	High	High	High	High	0	1.933e-05	4.48
FALSE	High	[R].MPTFFETFPVVLVDEEGIVR.[A]	1xiTRAQ4plex [N-Term]		4.09842e-05	0	1	3	8	I1QWF7	I1QWF7 [359-378]	0	2469.29	0	81.4	105	108.1	105.5		High	High	High	High	High	0	1.245e-05	4.83
FALSE	High	[R].LGLSAVIMGSK.[G]	1xiTRAQ4plex [K11]; 1xiTRAQ4plex [N-Term]		0.00018648	0	1	4	2	A2YMG8	A2YMG8 [181-191]	0	1363.82	0	99.7	96.9	105.6	97.9		High	High	High	High	High	0	5.815e-05	3.53
FALSE	High	[R].MNQDLVLQISK.[L]	1xiTRAQ4plex [K11]; 1xiTRAQ4plex [N-Term]		0.000181435	0	1	4	3	A2WLD9	A2WLD9 [534-544]	0	1576.9	0	109.3	95.2	117.2	78.3		High	High	High	High	High	0	5.644e-05	2.34
FALSE	High	[R].MNPLAPGAPALEK.[L]	1xiTRAQ4plex [K13]; 1xiTRAQ4plex [N-Term]		0.0002368	0	1	1	2	Q67J09	Q67J09 [228-240]	0	1596.9	0	106.4	88.9	125	79.7		High	High	High	High	High	0	7.394e-05	3.94
FALSE	High	[R].FASINVENIEDNRR.[A]	1xiTRAQ4plex [N-Term]		0.000197468	0	0	1	1			1	1820.94	0					No Quan Values	High	High	High	High	High	0	6.154e-05	3.7
FALSE	High	[R].FASINVENVEENRR.[S]	1xiTRAQ4plex [N-Term]		3.21192e-05	0	2	5	3	Q5N725; I1PVH5	Q5N725 [40-53]; I1PVH5 [40-53]	1	1820.94	1	88.8	88.7	110.5	112	Shared	High	High	High	High	High	0	2.566e-05	3.99
FALSE	High	[K].FASVPSGGGGGIAVAAPTAAGGGAAPAEEAK.[K]	1xiTRAQ4plex [K31]; 1xiTRAQ4plex [N-Term]		1.66525e-07	0	1	4	10	B8AYR2	B8AYR2 [137-167]	0	2884.5	0	100.4	105.2	91.2	103.2		High	High	High	High	High	0	5.905e-08	7.64
FALSE	High	[K].FASVPSGGGGVAVAAAAPAAGGAGGAPAAEAK.[K]	1xiTRAQ4plex [K32]; 1xiTRAQ4plex [N-Term]		1.58839e-05	0	1	1	2	A2WLK9	A2WLK9 [62-93]	0	2853.51	0	115.7	87.9	103.8	92.7		High	High	High	High	High	0	4.761e-06	4.1
FALSE	High	[K].FATSFDMPGFTLDSMK.[Y]	1xiTRAQ4plex [K16]; 1xiTRAQ4plex [N-Term]		0.000182435	0	1	3	2	I1QZZ4	I1QZZ4 [453-468]	0	2083.01	0	94.2	79.2	133.2	93.4		High	High	High	High	High	0	5.673e-05	2.92
FALSE	High	[K].FAVAAPVAADSGAAAPSAAK.[E]	1xiTRAQ4plex [K20]; 1xiTRAQ4plex [N-Term]		6.61079e-06	0	1	3	3	P41095	P41095 [278-297]	0	2031.11	0	88.7	95.3	104	112		High	High	High	High	High	0	1.957e-06	4.97
FALSE	High	[K].MNEVDEESK.[Q]	1xiTRAQ4plex [K9]; 1xiTRAQ4plex [N-Term]		0.000315603	0	1	2	10	I1PU83	I1PU83 [125-133]	0	1368.66	0	105.3	100.8	92.1	101.7		High	High	High	High	High	0.000664	0.005294	3.02
FALSE	High	[K].FAVGTEAIAK.[K]	1xiTRAQ4plex [K10]; 1xiTRAQ4plex [N-Term]		0.000131499	0	1	5	21	A0A0P0WP33	A0A0P0WP33 [410-419]	0	1294.76	0	129	101.3	102.2	67.5		High	High	High	High	High	0	0.0001013	3.98
FALSE	High	[R].MMREEFELTMALSGCTSLADITR.[A]	1xCarbamidomethyl [C15]; 1xOxidation [M10]; 1xiTRAQ4plex [N-Term]		4.91051e-05	0	1	2	1	Q10CE4	Q10CE4 [330-352]	1	2822.33	0	53.1	113.9	117.5	115.5		High	High	High	High	High	0	1.495e-05	3.38
FALSE	High	[K].FCLEPTSFTVK.[A]	1xCarbamidomethyl [C2]; 1xiTRAQ4plex [K11]; 1xiTRAQ4plex [N-Term]		0.000114646	0	1	2	55	B8A8L8	B8A8L8 [137-147]	0	1616.86	0	96.8	112.6	81.4	109.3		High	High	High	High	High	9.638e-05	0.0004398	3.89
FALSE	High	[R].FCSGGVVLASR.[D]	1xCarbamidomethyl [C2]; 1xiTRAQ4plex [N-Term]		0.000114975	0	1	2	1	A2WTF3	A2WTF3 [185-195]	0	1296.69	0	116.6	91	107.8	84.6		High	High	High	High	High	0	3.549e-05	3.79
FALSE	High	[R].LGMASTIPEAR.[Q]	1xiTRAQ4plex [N-Term]		0.000308806	0	1	1	4	I1Q1X7	I1Q1X7 [98-108]	0	1289.7	0	106	99.4	103.1	91.6		High	High	High	High	High	9.638e-05	0.0001407	2.71
FALSE	High	[R].FDAELSHGANAGLINALK.[L]	1xiTRAQ4plex [K18]; 1xiTRAQ4plex [N-Term]		1.29234e-05	0	1	2	4	Q69SV0	Q69SV0 [141-158]	0	2129.16	0	104	102.1	99.8	94		High	High	High	High	High	0	3.858e-06	5.5
FALSE	High	[K].FDAGFTESQMIDHMQR.[L]	1xiTRAQ4plex [N-Term]		2.25944e-05	0	1	2	1	A2WUC5	A2WUC5 [119-134]	0	2056.93	0	90.1	82.5	137.9	89.4		High	High	High	High	High	0	6.814e-06	4.35
FALSE	High	[K].FANVCGALTVTER.[G]	1xCarbamidomethyl [C5]; 1xiTRAQ4plex [N-Term]		0.000326388	0	1	3	1	B9FSC3	B9FSC3 [364-376]	0	1581.82	0	89.9	108.8	103.3	98		High	High	High	High	High	0	0.0001023	2.86
FALSE	High	[R].MMMTSGEAVK.[Y]	1xiTRAQ4plex [K10]; 1xiTRAQ4plex [N-Term]		0.000299902	0	2	4	3	B8AHM8; I1PU82	B8AHM8 [315-324]; I1PU82 [313-322]	0	1372.69	0	102.1	94.4	129.1	74.3	Shared	High	High	High	High	High	0	9.385e-05	3.82
FALSE	High	[K].GPNPGEQASTAGAAANAVK.[T]	1xiTRAQ4plex [K19]; 1xiTRAQ4plex [N-Term]		7.46128e-05	0	1	2	1	A2Z481	A2Z481 [55-73]	0	1999.04	0	103.1	99.8	97.4	99.8		High	High	High	High	High	0	2.29e-05	4.65
FALSE	High	[R].MQVAAAADSK.[N]	1xiTRAQ4plex [K10]; 1xiTRAQ4plex [N-Term]		0.00024244	0	1	3	1	Q2QSR7	Q2QSR7 [43-52]	0	1279.69	0	91.5	98.7	106.9	103		High	High	High	High	High	0	7.582e-05	2.59
FALSE	High	[R].FAANEAEWK.[Q]	1xiTRAQ4plex [K9]; 1xiTRAQ4plex [N-Term]		0.000205094	0	1	4	2	B8A753	B8A753 [294-302]	0	1353.7	0	100	80.4	126.6	93		High	High	High	High	High	0	6.388e-05	2.82
FALSE	High	[K].MVEIMANQASSCDLK.[E]	1xCarbamidomethyl [C12]; 1xiTRAQ4plex [K15]; 1xiTRAQ4plex [N-Term]		0.00022049	0	1	3	1	I1P8K7	I1P8K7 [169-183]	0	1984.97	0	93	107	116.2	83.9		High	High	High	High	High	0	6.892e-05	3.43
FALSE	High	[R].MVEEADKFAQEDK.[E]	2xiTRAQ4plex [K7; K13]; 1xiTRAQ4plex [N-Term]		0.000143164	0	1	6	2	B8BP25	B8BP25 [586-598]	1	1972.01	0	111.2	91.9	110.7	86.2		High	High	High	High	High	0	4.445e-05	3.35
FALSE	High	[K].MVEAASDKFIVVVDETK.[L]	2xiTRAQ4plex [K8; K17]; 1xiTRAQ4plex [N-Term]		1.21368e-05	0	1	3	3	B8B7P6	B8B7P6 [155-171]	1	2313.27	0	96.5	98.1	91.1	114.3		High	High	High	High	High	0	3.625e-06	6.3
FALSE	High	[R].IGIIQETLGEGVETGVISSIK.[D]	1xiTRAQ4plex [K21]; 1xiTRAQ4plex [N-Term]		4.05728e-06	0	1	3	1	Q25A68	Q25A68 [312-332]	0	2431.39	0	100.1	94.7	106.8	98.4		High	High	High	High	High	0	1.193e-06	4.79
FALSE	High	[K].LGLLSVTSGANPVSIK.[K]	1xiTRAQ4plex [K16]; 1xiTRAQ4plex [N-Term]		1.98726e-05	0	2	5	12	A2ZJH7; A2XPB4	A2ZJH7 [137-152]; A2XPB4 [142-157]	0	1844.11	0	102.2	100.6	93.7	103.4	Shared	High	High	High	High	High	0	5.974e-06	5.11
FALSE	High	[R].FAELDDATIEK.[I]	1xiTRAQ4plex [K11]; 1xiTRAQ4plex [N-Term]		5.82841e-05	0	1	3	7	I1R4P4	I1R4P4 [176-186]	0	1539.81	0	97	114.9	84	104.1		High	High	High	High	High	0	1.78e-05	3.85
FALSE	High	[R].MTVTQLAAAGAAGGASGGAAGAGGAPAADVSLR.[K]	1xiTRAQ4plex [N-Term]		2.23263e-05	0	1	1	2	Q5ZDX8	Q5ZDX8 [145-177]	0	2899.48	0	119.3	81.9	96.5	102.3		High	High	High	High	High	0	6.723e-06	4.53
FALSE	High	[K].LGLLSVTSGANPVSIKK.[G]	2xiTRAQ4plex [K16; K17]; 1xiTRAQ4plex [N-Term]		4.49307e-05	0	2	5	12	A2ZJH7; A2XPB4	A2ZJH7 [137-153]; A2XPB4 [142-158]	1	2116.31	0	97.6	95	99.1	108.3	Shared	High	High	High	High	High	0	3.05e-05	5.02
FALSE	High	[K].MTEEIGDQVQIVGDDLLVTNPTR.[V]	1xOxidation [M1]; 1xiTRAQ4plex [N-Term]		1.94035e-05	0	1	3	1	I1P9H2	I1P9H2 [315-337]	0	2703.36	0					No Quan Values	High	High	High	High	High	0	5.837e-06	3.24
FALSE	High	[K].MTAEIGEQVQIVGDDLLVTNPTR.[V]	1xiTRAQ4plex [N-Term]		4.33605e-05	0	1	4	1	I1QSV0	I1QSV0 [349-371]	0	2643.38	0					No Quan Values	High	High	High	High	High	0	1.317e-05	3.01
FALSE	High	[R].MSLGLPVAATVNCADNTGAK.[N]	1xCarbamidomethyl [C13]; 1xiTRAQ4plex [K20]; 1xiTRAQ4plex [N-Term]		0.000255995	0	1	6	1	A0A0P0VRI0	A0A0P0VRI0 [28-47]	0	2278.18	0	100.9	87.7	108	103.4		High	High	High	High	High	0	8.002e-05	2.92
FALSE	High	[R].MSGGDHIHAGTVVGK.[L]	1xOxidation [M1]; 1xiTRAQ4plex [K15]; 1xiTRAQ4plex [N-Term]		0.000163786	0	1	5	31	I1QWG3	I1QWG3 [327-341]	0	1769.92	0	93.9	83.9	124.3	97.9		High	High	High	High	High	8.061e-05	0.0001076	4.72
FALSE	High	[K].FAGTAASHGQIGSIVDSLR.[S]	1xiTRAQ4plex [N-Term]		7.06093e-06	0	1	2	1	B8B461	B8B461 [297-315]	0	2031.07	0					No Quan Values	High	High	High	High	High	0	2.096e-06	3.47
FALSE	High	[R].MSGGDHIHAGTVVGK.[L]	1xiTRAQ4plex [K15]; 1xiTRAQ4plex [N-Term]		7.97717e-07	0	1	5	64	I1QWG3	I1QWG3 [327-341]	0	1753.93	0	93.4	84.5	129.7	92.4		High	High	High	High	High	0	1.479e-05	4.69
FALSE	High	[R].MSAMSSATDNAIELR.[K]	2xOxidation [M1; M4]; 1xiTRAQ4plex [N-Term]		8.38669e-05	0	1	3	10	A2YLT1	A2YLT1 [314-328]	0	1772.83	0	106.4	102.4	91.9	99.4		High	High	High	High	High	0	2.575e-05	4.77
FALSE	High	[R].MSAMSSATDNAIELR.[K]	1xOxidation [M]; 1xiTRAQ4plex [N-Term]		2.02318e-05	0	1	3	14	A2YLT1	A2YLT1 [314-328]	0	1756.83	0	99	96.4	104.2	100.3		High	High	High	High	High	0	3.212e-05	4.46
FALSE	High	[R].FALEVVQAVTDEIGADK.[V]	1xiTRAQ4plex [K17]; 1xiTRAQ4plex [N-Term]		7.12464e-06	0	1	3	2	B9FSC8	B9FSC8 [210-226]	0	2093.14	0	95.3	99.4	94.8	110.6		High	High	High	High	High	0	2.111e-06	4.14
FALSE	High	[R].MSAMSSATDNAIELR.[K]	1xiTRAQ4plex [N-Term]		1.15654e-06	0	1	3	11	A2YLT1	A2YLT1 [314-328]	0	1740.84	0	99.3	100.9	102	97.9		High	High	High	High	High	0	5.832e-05	4.55
FALSE	High	[K].FALLETSSVDDDLAQMK.[K]	1xiTRAQ4plex [K17]; 1xiTRAQ4plex [N-Term]		8.38669e-05	0	1	2	4	B8A7P4	B8A7P4 [254-270]	0	2171.11	0	108.9	107.4	90.2	93.5		High	High	High	High	High	0	2.58e-05	5.26
FALSE	High	[K].MRPGETPEAAAVR.[A]	1xiTRAQ4plex [N-Term]		0.000324831	0	1	3	1	A2YGX1	A2YGX1 [123-135]	0	1528.8	0	109.7	80.9	119	90.3		High	High	High	High	High	0	0.0001018	2.77
FALSE	High	[R].FAMAGVAGILATDFIR.[V]	1xiTRAQ4plex [N-Term]		9.23207e-05	0	1	1	2	B8AJ38	B8AJ38 [102-117]	0	1796.98	0	101.9	108	88.8	101.4		High	High	High	High	High	0	2.844e-05	3.66
FALSE	High	[R].MVGESTEAVGAGVGGGSSGQK.[M]	1xiTRAQ4plex [K21]; 1xiTRAQ4plex [N-Term]		9.78495e-06	0	1	3	2	I1P698	I1P698 [227-247]	0	2153.07	0	101.1	101.8	107.9	89.2		High	High	High	High	High	0	2.914e-06	4.86
FALSE	High	[K].GPLNNWATHLSDPLHTTIFDTFSSSS.[-]	1xiTRAQ4plex [N-Term]		6.55722e-05	0	1	1	4	I1QBJ9	I1QBJ9 [265-290]	0	2989.44	0	102.2	111.9	90.2	95.8		High	High	High	High	High	0	3.836e-05	3.79
FALSE	High	[R].MLVAAGQTDGLAAR.[D]	1xiTRAQ4plex [N-Term]		0.000222848	0	1	1	2	Q67J09	Q67J09 [246-259]	0	1517.82	0	103.8	91.6	122.8	81.8		High	High	High	High	High	8.061e-05	0.0001193	3.2
FALSE	High	[KR].IGPNEPSQLAIDLNAQGLAR.[Y]	1xiTRAQ4plex [N-Term]		9.72656e-06	0	1	3	2	I1PVH5	I1PVH5 [149-168]	0	2221.21	0	110.7	86.9	113.6	88.8		High	High	High	High	High	0	2.895e-06	5.36
FALSE	High	[K].FEDPAEGEDVLVAK.[F]	1xiTRAQ4plex [K14]; 1xiTRAQ4plex [N-Term]		0.000189565	0	1	3	2	B8B107	B8B107 [587-600]	0	1806.94	0	98.2	94.3	109.3	98.3		High	High	High	High	High	0	5.913e-05	3.09
FALSE	High	[R].GPAPLSLALVHADVDDGK.[V]	1xiTRAQ4plex [K18]; 1xiTRAQ4plex [N-Term]		5.37193e-07	0	1	1	21	Q69S39	Q69S39 [188-205]	0	2063.14	0	103.8	96.6	95.1	104.5		High	High	High	High	High	0	3.068e-07	6.47
FALSE	High	[K].FEELCSDLIDR.[L]	1xCarbamidomethyl [C5]; 1xiTRAQ4plex [N-Term]		0.000233711	0	2	7	8	B8BP25; I1PU83	B8BP25 [376-386]; I1PU83 [348-358]	0	1540.74	0	96.6	107.1	96.8	99.6	Shared	High	High	High	High	High	0	7.294e-05	3.35
FALSE	High	[K].IGPNEPSQLSIDLNAQGLAR.[Y]	1xiTRAQ4plex [N-Term]		9.35544e-06	0	1	2	2	Q5N725	Q5N725 [149-168]	0	2237.2	0	97.7	94.6	104.3	103.4		High	High	High	High	High	0	2.782e-06	5.21
FALSE	High	[K].LGPPPPPSGGLPGTLNSDQAR.[D]	1xiTRAQ4plex [N-Term]		1.19209e-05	0	1	2	8	P83646	P83646 [76-96]	0	2172.15	0	99.4	111.7	63.5	125.4		High	High	High	High	High	0	4.934e-06	4.79
FALSE	High	[R].MGLVNVVVPLADLER.[E]	1xiTRAQ4plex [N-Term]		0.000269414	0	1	2	1	A2WTG9	A2WTG9 [244-258]	0	1769.01	0	107.1	90.2	110.4	92.3		High	High	High	High	High	0	8.429e-05	2.96
FALSE	High	[R].MGLSDKEIVALSGAHTLGR.[AS]	1xiTRAQ4plex [K6]; 1xiTRAQ4plex [N-Term]		1.97543e-05	0	1	5	1	P0C0L1	P0C0L1 [184-202]	1	2243.24	0	108.8	92.7	103.7	94.8		High	High	High	High	High	0	5.931e-06	4.51
FALSE	High	[R].MGLSDKDIVALSGGHTLGR.[A]	1xOxidation [M1]; 1xiTRAQ4plex [K6]; 1xiTRAQ4plex [N-Term]		0.000239921	0	1	1	3	A2YXU4	A2YXU4 [146-164]	1	2231.21	0	106.2	100.3	101.2	92.2		High	High	High	High	High	0	7.505e-05	4.27
FALSE	High	[R].MGLSDKDIVALSGGHTLGR.[A]	1xiTRAQ4plex [K6]; 1xiTRAQ4plex [N-Term]		3.83282e-06	0	1	1	2	A2YXU4	A2YXU4 [146-164]	1	2215.21	0	104.2	101.7	103.1	91		High	High	High	High	High	0	2.608e-06	4.87
FALSE	High	[K].MGINPIMMSAGELESGNAGEPAK.[L]	3xOxidation [M1; M7; M8]; 1xiTRAQ4plex [K23]; 1xiTRAQ4plex [N-Term]		1.44786e-06	0	1	2	26	P93431	P93431 [173-195]	0	2640.26	0	110.3	107.3	93.7	88.6		High	High	High	High	High	0	4.204e-07	4.63
FALSE	High	[R].FEGVPMAPPDPILGVSEAFK.[A]	1xiTRAQ4plex [K20]; 1xiTRAQ4plex [N-Term]		8.8383e-06	0	1	1	5	Q6KAJ2	Q6KAJ2 [58-77]	0	2389.27	0	87.7	99.4	92.7	120.3		High	High	High	High	High	0	2.63e-06	4.86
FALSE	High	[R].FEGVPMAPPDPILGVSEAFK.[A]	1xOxidation [M6]; 1xiTRAQ4plex [K20]; 1xiTRAQ4plex [N-Term]		0.000183439	0	1	1	5	Q6KAJ2	Q6KAJ2 [58-77]	0	2405.27	0	90.6	103.5	92.4	113.6		High	High	High	High	High	0	5.709e-05	3.72
FALSE	High	[K].MGINPIMMSAGELESGNAGEPAK.[L]	2xOxidation [M7; M]; 1xiTRAQ4plex [K23]; 1xiTRAQ4plex [N-Term]		2.90701e-07	0	1	2	50	P93431	P93431 [173-195]	0	2624.26	0	112.2	97.2	100.7	90		High	High	High	High	High	0	1.659e-07	6.23
FALSE	High	[K].FELFGQNIDLTPLK.[G]	1xiTRAQ4plex [K14]; 1xiTRAQ4plex [N-Term]		6.14603e-05	0	1	4	5	B8BD60	B8BD60 [239-252]	0	1923.08	0	110.7	93.7	107.2	88.4		High	High	High	High	High	0	4.073e-05	3.63
FALSE	High	[K].FELIERGPTPEPLCQVMLR.[V]	1xCarbamidomethyl [C14]; 1xiTRAQ4plex [N-Term]		6.20058e-05	0	1	3	1	B8AZP2	B8AZP2 [463-481]	1	2429.28	0					No Quan Values	High	High	High	High	High	0	1.898e-05	3.64
FALSE	High	[K].FEILERPGTPEPLCQVMLR.[V]	1xCarbamidomethyl [C14]; 1xiTRAQ4plex [N-Term]		3.54325e-05	0	1	2	1	A2X3G6	A2X3G6 [237-255]	0	2429.28	1	86	111.1	96.5	106.3		High	High	High	High	High	0	1.075e-05	3.64
FALSE	High	[R].FEIVFVSPTGEEIK.[N]	1xiTRAQ4plex [K14]; 1xiTRAQ4plex [N-Term]		1.44783e-05	0	1	3	7	I1R7Y8	I1R7Y8 [52-65]	0	1883.04	0	95	105.6	92.4	107		High	High	High	High	High	0	6.921e-05	4.17
FALSE	High	[K].MGINPIMMSAGELESGNAGEPAK.[L]	1xOxidation [M]; 1xiTRAQ4plex [K23]; 1xiTRAQ4plex [N-Term]		7.5291e-08	0	1	2	76	P93431	P93431 [173-195]	0	2608.27	0	108.9	95.2	107.3	88.6		High	High	High	High	High	0	4.863e-07	5.9
FALSE	High	[K].MGINPIMMSAGELESGNAGEPAK.[L]	1xiTRAQ4plex [K23]; 1xiTRAQ4plex [N-Term]		5.91234e-07	0	1	2	26	P93431	P93431 [173-195]	0	2592.27	0	111	91.6	115.3	82.2		High	High	High	High	High	0	1.698e-07	6.7
FALSE	High	[K].FENLTEDEKEK.[L]	2xiTRAQ4plex [K9; K11]; 1xiTRAQ4plex [N-Term]		0.000176023	0	1	4	1	B8AKK2	B8AKK2 [469-479]	1	1813.95	0	93.8	96.6	112.2	97.3		High	High	High	High	High	0	5.478e-05	3.22
FALSE	High	[K].GPDFATIINSVTSK.[K]	1xiTRAQ4plex [K14]; 1xiTRAQ4plex [N-Term]		0.000148924	0	1	2	5	A2Z3G7	A2Z3G7 [287-300]	0	1737.96	0	104.7	96.8	105.1	93.4		High	High	High	High	High	9.638e-05	0.0002127	4.1
FALSE	High	[K].GPHQDSQPPSAAAPAK.[E]	1xiTRAQ4plex [K16]; 1xiTRAQ4plex [N-Term]		0.000116636	0	1	3	1	I1R7Y8	I1R7Y8 [269-284]	0	1846.96	0	101.5	105.9	83	109.6		High	High	High	High	High	0	3.606e-05	4.03
FALSE	High	[K].GPDGGVVTTDEALR.[V]	1xiTRAQ4plex [N-Term]		9.13411e-06	0	1	4	7	A0A0P0WKD6	A0A0P0WKD6 [178-191]	0	1530.79	0	106.7	111.7	90.3	91.3		High	High	High	High	High	0	2.716e-06	4.21
FALSE	High	[K].MKDTDSEEELK.[E]	2xiTRAQ4plex [K2; K11]; 1xiTRAQ4plex [N-Term]		0.000212393	0	1	5	2	B8AC80	B8AC80 [77-87]	1	1756.9	0	96.4	96.1	114.7	92.8		High	High	High	High	High	0	6.625e-05	3.3
FALSE	High	[K].LGNDVLAEEWLK.[T]	1xiTRAQ4plex [K12]; 1xiTRAQ4plex [N-Term]		1.22461e-05	0	1	1	5	Q69S39	Q69S39 [106-117]	0	1674.93	0	106.7	93.5	90.3	109.5		High	High	High	High	High	0	4.641e-05	4.54
FALSE	High	[R].FDDSFSAASLK.[A]	1xiTRAQ4plex [K11]; 1xiTRAQ4plex [N-Term]		6.89317e-05	0	1	3	2	I1Q247	I1Q247 [10-20]	0	1475.76	0	97.6	94.3	109.6	98.5		High	High	High	High	High	0	2.111e-05	2.98
FALSE	High	[-].MIQPQTLLNVADNSGAR.[K]	1xiTRAQ4plex [N-Term]		4.7673e-05	0	1	3	1	I1Q6C6	I1Q6C6 [1-17]	0	1972.04	0	110.8	107.3	92	90		High	High	High	High	High	0	1.453e-05	4.1
FALSE	High	[K].FDEGIIGTPQLTDSIVLPEK.[F]	1xiTRAQ4plex [K20]; 1xiTRAQ4plex [N-Term]		1.5233e-05	0	1	4	6	B8BD60	B8BD60 [219-238]	0	2460.35	0	111.3	96.9	104	87.8		High	High	High	High	High	0	1.691e-05	4.38
FALSE	High	[K].MILSDDGNVSEILVR.[G]	1xiTRAQ4plex [N-Term]		0.00021069	0	1	3	4	A0A0P0Y329	A0A0P0Y329 [220-234]	0	1804.96	0	96.7	105.2	97.1	101.1		High	High	High	High	High	0	8.494e-05	3.37
FALSE	High	[K].FDELMAAAAEER.[E]	1xiTRAQ4plex [N-Term]		0.000233096	0	2	4	2	I1NKP6; B8ADU1	I1NKP6 [132-143]; B8ADU1 [121-132]	0	1496.72	0	96.2	105	84.4	114.4	Shared	High	High	High	High	High	0	7.284e-05	3.21
FALSE	High	[K].FDGADMSEVVMSK.[A]	1xiTRAQ4plex [K13]; 1xiTRAQ4plex [N-Term]		0.000133002	0	1	1	12	A2Z925	A2Z925 [141-153]	0	1703.82	0	103.7	104.4	82.3	109.6		High	High	High	High	High	0	4.122e-05	3.26
FALSE	High	[R].MIGETTEAVGAGVGGGSSGNK.[M]	1xOxidation [M1]; 1xiTRAQ4plex [K21]; 1xiTRAQ4plex [N-Term]		1.86646e-05	0	1	2	1	B8BNQ4	B8BNQ4 [721-741]	0	2183.09	0	113.6	103.1	102.4	80.8		High	High	High	High	High	0	5.609e-06	5.05
FALSE	High	[R].MIGETTEAVGAGVGGGSSGNK.[M]	1xiTRAQ4plex [K21]; 1xiTRAQ4plex [N-Term]		9.81427e-06	0	1	2	3	B8BNQ4	B8BNQ4 [721-741]	0	2167.09	0	109.3	105.6	105.9	79.2		High	High	High	High	High	0	2.92e-06	3.59
FALSE	High	[K].FDIDANGILSVSAVDK.[G]	1xiTRAQ4plex [K16]; 1xiTRAQ4plex [N-Term]		0.0002368	0	1	3	1	I1PU83	I1PU83 [519-534]	0	1952.06	0	95.4	99.5	96.1	109		High	High	High	High	High	0	7.394e-05	3.2
FALSE	High	[K].FDLHAEPEISGK.[K]	1xiTRAQ4plex [K12]; 1xiTRAQ4plex [N-Term]		0.000171699	0	1	2	2	B8BN80	B8BN80 [432-443]	0	1630.87	0	103	94.3	128.9	73.8		High	High	High	High	High	0	5.333e-05	3.64
FALSE	High	[R].FDLSTAFASGPALR.[L]	1xiTRAQ4plex [N-Term]		0.000212963	0	1	3	1	A2Z2L9	A2Z2L9 [45-58]	0	1596.85	0	101.9	107.4	95.5	95.1		High	High	High	High	High	0	6.648e-05	2.56
FALSE	High	[K].LGNKPVFVLVK.[A]	2xiTRAQ4plex [K4; K11]; 1xiTRAQ4plex [N-Term]		0.000190083	0	1	3	1	Q2QMV8	Q2QMV8 [228-238]	0	1646.07	0	97.9	107.3	96.7	98.1		High	High	High	High	High	0	5.924e-05	4.05
FALSE	High	[K].FDMGGSAAVFGAAK.[A]	1xiTRAQ4plex [K14]; 1xiTRAQ4plex [N-Term]		1.00822e-05	0	1	2	2	A2XAI5	A2XAI5 [391-404]	0	1616.83	0	80.5	104.9	117.8	96.8		High	High	High	High	High	9.638e-05	0.0001369	3.61
FALSE	High	[K].FDPPEGFSLDDEPAVEEKDPEPAPAPAAAAPPPPVEEK.[K]	2xiTRAQ4plex [K18; K38]; 1xiTRAQ4plex [N-Term]		8.12175e-05	0	1	1	2	B8AJE7	B8AJE7 [327-364]	1	4385.17	0	108.1	103.9	92.6	95.4		High	High	High	High	High	0	2.498e-05	3.97
FALSE	High	[R].MIAPVIDELAK.[E]	1xOxidation [M1]; 1xiTRAQ4plex [K11]; 1xiTRAQ4plex [N-Term]		0.000192693	0	1	3	24	B8BNI2	B8BNI2 [100-110]	0	1503.87	0	97.4	106.5	79.2	116.9		High	High	High	High	High	0	6.004e-05	3.94
FALSE	High	[R].MIAPVIDELAK.[E]	1xiTRAQ4plex [K11]; 1xiTRAQ4plex [N-Term]		0.000152736	0	1	3	14	B8BNI2	B8BNI2 [100-110]	0	1487.87	0	103.7	105	91	100.3		High	High	High	High	High	9.638e-05	0.0001327	4.08
FALSE	High	[R].FDSLEQLDEFSR.[S]	1xiTRAQ4plex [N-Term]		2.21273e-05	0	1	3	45	I1QKV4	I1QKV4 [70-81]	0	1629.79	0	97.6	103.6	59.6	139.2		High	High	High	High	High	0	1.076e-05	4.66
FALSE	High	[K].FDTDVSLEVIAMR.[T]	1xiTRAQ4plex [N-Term]		0.000223441	0	1	1	3	A2YG12	A2YG12 [402-414]	0	1639.85	0	96.3	102.8	97.5	103.4		High	High	High	High	High	0	6.98e-05	2.79
FALSE	High	[K].FDVGNVVMVTGGR.[N]	1xiTRAQ4plex [N-Term]		1.92304e-05	0	2	6	5	P49398; I1NN05	P49398 [175-187]; I1NN05 [175-187]	0	1494.79	0	103.1	95.8	109.3	91.8	Shared	High	High	High	High	High	0	5.785e-06	4.48
FALSE	High	[K].MKDTDSEEELKEAFR.[V]	2xiTRAQ4plex [K2; K11]; 1xiTRAQ4plex [N-Term]		8.8383e-06	0	1	5	4	B8AC80	B8AC80 [77-91]	2	2260.15	0	99.4	102.5	100.5	97.6		High	High	High	High	High	0	2.626e-06	4.53
FALSE	High	[R].MGVMALVAADLPSGVNR.[D]	1xiTRAQ4plex [N-Term]		0.000316365	0	1	3	3	I1NXV0	I1NXV0 [88-104]	0	1844.98	0	102.6	93.3	84	120		High	High	High	High	High	0	9.899e-05	3.52
FALSE	High	[R].MGLDDKEIVALSGAHTLGR.[S]	1xOxidation [M1]; 1xiTRAQ4plex [K6]; 1xiTRAQ4plex [N-Term]		7.75069e-05	0	2	3	3	Q69SV0; B8AJE7	Q69SV0 [232-250]; B8AJE7 [211-229]	1	2287.23	0	105.3	104.4	96.3	94	Shared	High	High	High	High	High	0	2.382e-05	5.58
FALSE	High	[R].MVGESTEAVGAGVGGGSSGQK.[M]	1xOxidation [M1]; 1xiTRAQ4plex [K21]; 1xiTRAQ4plex [N-Term]		5.70927e-05	0	1	3	1	I1P698	I1P698 [227-247]	0	2169.07	0	105.8	92.2	114.8	87.2		High	High	High	High	High	0	1.743e-05	3.98
FALSE	High	[R].FAADPATGAPTAELSVR.[N]	1xiTRAQ4plex [N-Term]		1.28848e-05	0	1	3	2	B8ANU6	B8ANU6 [46-62]	0	1817.95	0	95.7	106.6	96.5	101.1		High	High	High	High	High	0	3.846e-06	4.7
FALSE	High	[K].EVAIETASFSK.[Y]	1xiTRAQ4plex [K11]; 1xiTRAQ4plex [N-Term]		0.000196398	0	1	3	4	B8AM24	B8AM24 [298-308]	0	1469.81	0	98.7	99.5	100.1	101.6		High	High	High	High	High	9.638e-05	0.000233	3.22
FALSE	High	[K].NKPISSATNASTK.[K]	2xiTRAQ4plex [K2; K13]; 1xiTRAQ4plex [N-Term]		0.000219318	0	1	2	2	Q7XSJ9	Q7XSJ9 [295-307]	0	1751	0	117.3	94.2	101	87.4		High	High	High	High	High	0	6.837e-05	3.36
FALSE	High	[K].NKDVTEAIQK.[V]	2xiTRAQ4plex [K2; K10]; 1xiTRAQ4plex [N-Term]		0.000270783	0	1	2	1	A2Y3I6	A2Y3I6 [163-172]	1	1577.92	0	90.6	90.9	104.8	113.7		High	High	High	High	High	0	8.471e-05	2.92
FALSE	High	[K].NKAELQAQLK.[D]	2xiTRAQ4plex [K2; K10]; 1xiTRAQ4plex [N-Term]		0.00012457	0	1	4	3	B8AIB7	B8AIB7 [13-22]	1	1574.96	0	92.8	104.9	105.9	96.4		High	High	High	High	High	0	3.85e-05	3.87
FALSE	High	[K].EVAVNEFLPAEDAINAIK.[Y]	1xiTRAQ4plex [K18]; 1xiTRAQ4plex [N-Term]		2.9638e-05	0	1	1	3	A2X8Q3	A2X8Q3 [181-198]	0	2231.22	0	106.1	94.9	98.1	100.8		High	High	High	High	High	0	1.502e-05	4.18
FALSE	High	[R].EVDAVISSGVTPAER.[L]	1xiTRAQ4plex [N-Term]		0.000179945	0	1	9	3	B8B5S6	B8B5S6 [634-648]	0	1673.88	0	92.1	105.7	99.3	103		High	High	High	High	High	0	5.607e-05	3.5
FALSE	High	[R].EVDDADKLVAAIQAK.[K]	2xiTRAQ4plex [K7; K15]; 1xiTRAQ4plex [N-Term]		0.00017313	0	1	3	6	A2Z468	A2Z468 [160-174]	1	2018.15	0	84.9	93.4	103	118.7		High	High	High	High	High	0	5.39e-05	4.22
FALSE	High	[K].EVDEVLLVGGMTR.[V]	1xiTRAQ4plex [N-Term]		0.000310307	0	1	4	2	I1P4R6	I1P4R6 [378-390]	0	1561.84	0	86	96.6	100.3	117.2		High	High	High	High	High	0	9.714e-05	2.26
FALSE	High	[K].EVDFNTATLADILR.[Q]	1xiTRAQ4plex [N-Term]		0.000257977	0	1	2	1	B8A8G2	B8A8G2 [435-448]	0	1721.92	0	115.7	88.1	123.9	72.2		High	High	High	High	High	0	8.063e-05	2.71
FALSE	High	[K].LGKPEIFPASTDAR.[Y]	1xiTRAQ4plex [K3]; 1xiTRAQ4plex [N-Term]		0.00032328	0	1	3	1	B8BCC4	B8BCC4 [380-393]	0	1790.01	0	94.4	106.8	103.6	95.2		High	High	High	High	High	0	0.0001013	3.76
FALSE	High	[R].NHLFVPGPVNIPDQVIR.[A]	1xiTRAQ4plex [N-Term]		1.4392e-05	0	1	1	7	I1QJX3	I1QJX3 [11-27]	0	2059.16	0	99.9	90.9	110.4	98.8		High	High	High	High	High	0	4.311e-06	4.6
FALSE	High	[K].NHIFTSGASGTNAAVIR.[G]	1xiTRAQ4plex [N-Term]		9.39426e-05	0	1	2	1	B8A7H0	B8A7H0 [173-189]	0	1859.98	0	95.2	104.2	98.6	102.1		High	High	High	High	High	0	2.889e-05	4.57
FALSE	High	[K].LGKPSLGADGK.[F]	2xiTRAQ4plex [K3; K11]; 1xiTRAQ4plex [N-Term]		0.000292616	0	1	3	1	B8AKM3	B8AKM3 [222-232]	0	1474.9	0	100.1	101.7	101.5	96.6		High	High	High	High	High	0	9.172e-05	3.28
FALSE	High	[R].EVEEAAVEAAEVGGEAVK.[A]	1xiTRAQ4plex [K18]; 1xiTRAQ4plex [N-Term]		2.68356e-06	0	1	2	3	A0A0P0VR55	A0A0P0VR55 [111-128]	0	2075.07	0	108.5	96.2	88.2	107.2		High	High	High	High	High	0	7.852e-07	5.2
FALSE	High	[R].IGLAGLAVMGQNLALNIAEK.[G]	1xiTRAQ4plex [K20]; 1xiTRAQ4plex [N-Term]		4.32321e-05	0	1	3	4	I1PYW0	I1PYW0 [6-25]	0	2284.33	0	73.9	95.4	110.2	120.5		High	High	High	High	High	0	1.315e-05	2.91
FALSE	High	[K].NFMIDFLMGGVSAAVSK.[T]	2xOxidation [M3; M8]; 1xiTRAQ4plex [K17]; 1xiTRAQ4plex [N-Term]		4.19687e-05	0	1	2	1	B8AHM8	B8AHM8 [81-97]	0	2107.08	0	110.8	99	100.5	89.6		High	High	High	High	High	0	1.275e-05	3.99
FALSE	High	[KR].EVELEDPVENIGAK.[L]	1xiTRAQ4plex [K14]; 1xiTRAQ4plex [N-Term]		6.65434e-05	0	1	5	9	I1PYX1	I1PYX1 [115-128]	0	1829.97	0	101.4	100.9	100.5	97.3		High	High	High	High	High	0	2.037e-05	4.28
FALSE	High	[K].NFMIDFLMGGVSAAVSK.[T]	1xOxidation [M]; 1xiTRAQ4plex [K17]; 1xiTRAQ4plex [N-Term]		0.000130753	0	1	2	2	B8AHM8	B8AHM8 [81-97]	0	2091.09	0	101.4	100.4	104.8	93.4		High	High	High	High	High	0	4.043e-05	3.42
FALSE	High	[K].NFMIDFLMGGVSAAVSK.[T]	1xiTRAQ4plex [K17]; 1xiTRAQ4plex [N-Term]		3.18319e-06	0	1	2	2	B8AHM8	B8AHM8 [81-97]	0	2075.09	0	120.2	92.7	135.3	51.8		High	High	High	High	High	0	9.341e-07	4.86
FALSE	High	[K].EVETAAGDGAEER.[S]	1xiTRAQ4plex [N-Term]		0.000324055	0	1	1	1	I1NUK0	I1NUK0 [62-74]	0	1477.69	0	106.9	107.6	104.4	81.1		High	High	High	High	High	0	0.0001016	3.28
FALSE	High	[K].IGLATSPSTTAVQDR.[V]	1xiTRAQ4plex [N-Term]		3.81654e-05	0	1	4	6	B8A7P7	B8A7P7 [571-585]	0	1660.9	0	112.8	109.9	90.4	86.9		High	High	High	High	High	8.061e-05	0.0001212	4.45
FALSE	High	[R].LGGSSAFIGK.[V]	1xiTRAQ4plex [K10]; 1xiTRAQ4plex [N-Term]		0.0001647	0	1	3	4	B9FSC3	B9FSC3 [122-131]	0	1224.72	0	88.1	101.4	106.8	103.7		High	High	High	High	High	0	5.122e-05	3
FALSE	High	[R].EVEVGAVLPPAASNPGFVFFR.[A]	1xiTRAQ4plex [N-Term]		1.12961e-05	0	1	1	2	B8AAX3	B8AAX3 [79-99]	0	2347.26	0	111.9	99.6	94	94.5		High	High	High	High	High	0	3.37e-06	4.1
FALSE	High	[K].EVAIAAPGTLVK.[A]	1xiTRAQ4plex [K12]; 1xiTRAQ4plex [N-Term]		0.000298435	0	1	2	1	A2X335	A2X335 [1351-1362]	0	1456.9	0	105.9	104.3	80.5	109.3		High	High	High	High	High	0	9.352e-05	3.48
FALSE	High	[K].EVAEGVDIMVVR.[E]	1xiTRAQ4plex [N-Term]		0.000175054	0	1	3	2	I1PE00	I1PE00 [164-175]	0	1460.79	0	95.2	103.4	98.7	102.7		High	High	High	High	High	0	5.45e-05	4.09
FALSE	High	[K].ETIPTSIELVDIAGLVK.[G]	1xiTRAQ4plex [K17]; 1xiTRAQ4plex [N-Term]		0.000254681	0	1	2	1	I1PG29	I1PG29 [124-140]	0	2086.22	0	99.3	110.9	89.3	100.5		High	High	High	High	High	0	7.955e-05	3.64
FALSE	High	[R].NIGIMAHIDAGK.[T]	1xiTRAQ4plex [K12]; 1xiTRAQ4plex [N-Term]		0.000128174	0	1	2	4	A2XVY3	A2XVY3 [87-98]	0	1527.86	0	104.1	94.8	113.7	87.4		High	High	High	High	High	9.638e-05	0.0001467	3.62
FALSE	High	[K].NLGLEEVGVK.[ML]	1xiTRAQ4plex [K10]; 1xiTRAQ4plex [N-Term]		5.20975e-05	0	1	4	4	A2XCU8	A2XCU8 [353-362]	0	1345.79	0	81	113.7	90.2	115		High	High	High	High	High	0	1.591e-05	3.72
FALSE	High	[R].NLFPLLPEAFK.[G]	1xiTRAQ4plex [K11]; 1xiTRAQ4plex [N-Term]		0.000284737	0	2	6	6	A2WTA6; B8AWV4	A2WTA6 [98-108]; B8AWV4 [95-105]	0	1576.93	0	65.4	100.3	69.5	164.8	Shared	High	High	High	High	High	9.638e-05	0.0002455	3.84
FALSE	High	[R].LGGGGGGGGGQGGGSSK.[D]	1xiTRAQ4plex [K17]; 1xiTRAQ4plex [N-Term]		2.79234e-05	0	1	1	1	A2WXP4	A2WXP4 [71-87]	0	1534.78	0	108.3	97.3	99.4	94.9		High	High	High	High	High	0	8.448e-06	4.59
FALSE	High	[K].NIEVEVDKPLGLTLGQK.[T]	2xiTRAQ4plex [K8; K17]; 1xiTRAQ4plex [N-Term]		3.61753e-07	0	1	1	7	I1QFX4	I1QFX4 [74-90]	0	2285.34	0	92.9	105	99.3	102.8		High	High	High	High	High	0	1.03e-07	6.37
FALSE	High	[R].LGGSDVAVTK.[L]	1xiTRAQ4plex [K10]; 1xiTRAQ4plex [N-Term]		0.00022463	0	1	2	4	B8B764	B8B764 [52-61]	0	1234.72	1	98	96.2	115	90.8		High	High	High	High	High	0	7.016e-05	3.18
FALSE	High	[K].ETTGIVGLEVVPNAR.[E]	1xiTRAQ4plex [N-Term]		2.64646e-05	0	1	2	2	Q10MD5	Q10MD5 [24-38]	0	1698.95	0	100.2	93.4	100.8	105.5		High	High	High	High	High	0	7.99e-06	4.55
FALSE	High	[R].ETTNLEDAAR.[L]	1xiTRAQ4plex [N-Term]		0.000324055	0	1	1	2	B8AP73	B8AP73 [183-192]	0	1263.63	0	110.9	113.6	90.9	84.6		High	High	High	High	High	9.638e-05	0.0003221	2.76
FALSE	High	[K].GQLTSEAGIVESLAPLVK.[E]	1xiTRAQ4plex [K18]; 1xiTRAQ4plex [N-Term]		1.42635e-05	0	1	2	2	I1PSM1	I1PSM1 [264-281]	0	2100.22	0	99.5	93.6	107.3	99.6		High	High	High	High	High	0	4.271e-06	3.55
FALSE	High	[R].NIEEVVDLK.[S]	1xiTRAQ4plex [K9]; 1xiTRAQ4plex [N-Term]		0.000250119	0	1	2	2	A2XFY9	A2XFY9 [529-537]	0	1346.78	0	81.9	101.9	103.5	112.8		High	High	High	High	High	0	7.816e-05	2.5
FALSE	High	[R].NLDSEVLDEVIEISSDEAVETAK.[Q]	1xiTRAQ4plex [K23]; 1xiTRAQ4plex [N-Term]		5.86451e-06	0	1	3	9	Q5JNB0	Q5JNB0 [306-328]	0	2793.41	0	111.7	83.1	116.6	88.6		High	High	High	High	High	0	1.732e-06	4.49
FALSE	High	[K].ETTVQATGVASNLVEAIQGAGFK.[L]	1xiTRAQ4plex [K23]; 1xiTRAQ4plex [N-Term]		4.91025e-07	0	1	3	3	A0A0P0WL76	A0A0P0WL76 [114-136]	0	2579.39	0	100.5	100.8	94.9	103.8		High	High	High	High	High	0	1.404e-07	6.67
FALSE	High	[K].NLDAITDSIQR.[A]	1xiTRAQ4plex [N-Term]		8.78689e-05	0	1	3	2	B8AA22	B8AA22 [127-137]	0	1389.75	0	94.6	103.8	100.2	101.4		High	High	High	High	High	0	2.706e-05	3.75
FALSE	High	[R].NLAVEGEPAAAAAAAGGGGEGAQR.[R]	1xiTRAQ4plex [N-Term]		2.32788e-05	0	1	2	1	I1NKP6	I1NKP6 [12-35]	0	2239.12	0	107.3	99.6	101	92.2		High	High	High	High	High	0	7.013e-06	4.88
FALSE	High	[K].EVAAASEISGEK.[F]	1xiTRAQ4plex [K12]; 1xiTRAQ4plex [N-Term]		2.46365e-05	0	1	2	3	A2XAI5	A2XAI5 [505-516]	0	1478.79	0	88.7	102.6	108.1	100.6		High	High	High	High	High	9.638e-05	0.0001987	3.74
FALSE	High	[R].NIAQADASLK.[A]	1xiTRAQ4plex [K10]; 1xiTRAQ4plex [N-Term]		0.00020676	0	1	2	2	I1PQC4	I1PQC4 [185-194]	0	1318.76	0	74.7	99.4	106.6	119.2		High	High	High	High	High	9.638e-05	0.0002034	3.03
FALSE	High	[R].EVAAFAQFGSDLDAATQALLNR.[G]	1xiTRAQ4plex [N-Term]		4.62819e-05	0	1	1	4	P0C522	P0C522 [402-423]	0	2452.26	0	71.9	102.1	119.6	106.4		High	High	High	High	High	0	1.409e-05	4.49
FALSE	High	[K].NIAIQAACVDLQNQIDQLK.[L]	1xCarbamidomethyl [C8]; 1xiTRAQ4plex [K19]; 1xiTRAQ4plex [N-Term]		0.00024498	0	1	2	1	I1NM45	I1NM45 [214-232]	0	2443.32	0	99.4	103.4	99.2	98		High	High	High	High	High	0	7.655e-05	2.35
FALSE	High	[K].EVAALEEEIK.[A]	1xiTRAQ4plex [K10]; 1xiTRAQ4plex [N-Term]		0.000282613	0	1	3	2	A2Y746	A2Y746 [145-154]	0	1418.8	0					No Quan Values	High	High	High	High	High	0	8.84e-05	2.97
FALSE	High	[K].EVAATDPPEHLSSLLNVLQAR.[G]	1xiTRAQ4plex [N-Term]		0.000195865	0	1	3	1	Q10SV7	Q10SV7 [51-71]	0	2404.3	0	110.4	94.7	98.4	96.5		High	High	High	High	High	0	6.108e-05	2.79
FALSE	High	[R].GQLPVFLDGGVR.[R]	1xiTRAQ4plex [N-Term]		3.54325e-05	0	1	1	18	I1Q848	I1Q848 [279-290]	0	1401.8	0	98.1	100.5	99.5	102		High	High	High	High	High	0	1.075e-05	3.75
FALSE	High	[R].LGLIPLTSAAAMAMR.[F]	1xiTRAQ4plex [N-Term]		0.000205094	0	1	2	1	I1QLW3	I1QLW3 [75-89]	0	1659.94	0	102.1	87.4	107.2	103.3		High	High	High	High	High	0	6.389e-05	3.22
FALSE	High	[K].NFGDEALIGEGSFGR.[V]	1xiTRAQ4plex [N-Term]		0.000290453	0	1	1	2	Q75L45	Q75L45 [67-81]	0	1712.84	0	96.4	94.6	121.9	87.2		High	High	High	High	High	0	9.087e-05	2.22
FALSE	High	[K].NFEGLDLAEMDK.[S]	1xOxidation [M10]; 1xiTRAQ4plex [K12]; 1xiTRAQ4plex [N-Term]		4.88154e-05	0	1	2	10	Q10CE4	Q10CE4 [183-194]	0	1685.83	0	91.4	105.7	87.8	115.2		High	High	High	High	High	9.638e-05	0.000286	4.06
FALSE	High	[K].NAVFGDSSALAPGGVR.[I]	1xiTRAQ4plex [N-Term]		0.000225227	0	1	3	3	I1QZZ4	I1QZZ4 [374-389]	0	1661.87	0	112.6	68	114	105.4		High	High	High	High	High	0	7.038e-05	3.18
FALSE	High	[K].NATWWEENVDQEK.[S]	1xiTRAQ4plex [K13]; 1xiTRAQ4plex [N-Term]		0.000243708	0	1	2	2	B8AGH9	B8AGH9 [359-371]	0	1936.93	0	103.9	104.8	97.3	94		High	High	High	High	High	0	7.622e-05	3.57
FALSE	High	[K].NASSSTGNITLSVTK.[S]	1xiTRAQ4plex [K15]; 1xiTRAQ4plex [N-Term]		1.97706e-06	0	1	2	40	B8A8L8	B8A8L8 [278-292]	0	1767.97	0	99.9	108.3	85.2	106.6		High	High	High	High	High	0	5.76e-07	5.37
FALSE	High	[R].NALLSGQGSLPGGAIQLR.[G]	1xiTRAQ4plex [N-Term]		0.000132625	0	1	3	1	Q6K1X5	Q6K1X5 [145-162]	0	1896.08	0	96.5	98.6	112.2	92.8		High	High	High	High	High	0	4.112e-05	4.02
FALSE	High	[R].NAGVGQQQAFEK.[L]	1xiTRAQ4plex [K12]; 1xiTRAQ4plex [N-Term]		5.23367e-06	0	2	2	10	B8BHM5; Q0IWS0	B8BHM5 [200-211]; Q0IWS0 [210-221]	0	1564.83	0	112.6	100.9	102.4	84.1	Shared	High	High	High	High	High	0	1.547e-06	4.94
FALSE	High	[K].NAGQAQEFAGALGWSLTGDEVEELR.[S]	1xiTRAQ4plex [N-Term]		3.70481e-05	0	1	2	1	Q8H4J8	Q8H4J8 [336-360]	0	2792.36	0	111.9	84.8	89.5	113.8		High	High	High	High	High	0	1.124e-05	3.05
FALSE	High	[K].NAESNAEVK.[G]	1xiTRAQ4plex [K9]; 1xiTRAQ4plex [N-Term]		0.000229438	0	1	1	3	A2YZ23	A2YZ23 [98-106]	0	1249.66	0	97.6	98.2	96.3	107.9		High	High	High	High	High	0	7.174e-05	3.25
FALSE	High	[K].NAENLAIPSVR.[N]	1xiTRAQ4plex [N-Term]		0.000253371	0	1	2	1	A2XY28	A2XY28 [100-110]	0	1327.75	0	113.9	104.3	96.3	85.5		High	High	High	High	High	0	7.921e-05	3.55
FALSE	High	[K].EVVAAATASDGTGGAVPGASGLAK.[K]	1xiTRAQ4plex [K24]; 1xiTRAQ4plex [N-Term]		0.000137608	0	1	3	1	A2YYU4	A2YYU4 [50-73]	0	2345.26	0					No Quan Values	High	High	High	High	High	0	4.264e-05	3.38
FALSE	High	[K].NAACLAEQLAQQFK.[D]	1xCarbamidomethyl [C4]; 1xiTRAQ4plex [K14]; 1xiTRAQ4plex [N-Term]		0.000107928	0	1	3	1	A2YP90	A2YP90 [51-64]	0	1879.99	0	131.8	104.1	97.5	66.6		High	High	High	High	High	0	3.326e-05	3.96
FALSE	High	[K].MVVELIQPVACEQGMR.[F]	1xCarbamidomethyl [C11]; 1xOxidation [M]; 1xiTRAQ4plex [N-Term]		0.000321734	0	1	3	5	B8AEQ9	B8AEQ9 [476-491]	0	2020.01	0	105.8	100.8	102.9	90.5		High	High	High	High	High	9.638e-05	0.0001496	3.3
FALSE	High	[K].MVVELIQPVACEQGMR.[F]	1xCarbamidomethyl [C11]; 1xiTRAQ4plex [N-Term]		0.000189048	0	1	3	2	B8AEQ9	B8AEQ9 [476-491]	0	2004.02	0	122.4	89.3	110.6	77.8		High	High	High	High	High	0	5.883e-05	3.77
FALSE	High	[R].EVVPGMIVTGMEVAEIDGAPR.[M]	1xiTRAQ4plex [N-Term]		1.59351e-06	0	1	3	1	A2YM28	A2YM28 [274-294]	0	2314.19	0	128.7	57.5	135.3	78.6		High	High	High	High	High	0	4.629e-07	5.12
FALSE	High	[R].EVVPGMIVTGMEVAEIDGAPR.[M]	1xOxidation [M]; 1xiTRAQ4plex [N-Term]		4.42698e-05	0	1	3	2	A2YM28	A2YM28 [274-294]	0	2330.19	0	99.5	88.9	116.1	95.6		High	High	High	High	High	0	1.345e-05	3.59
FALSE	High	[R].GPVIDEVALVEHLK.[A]	1xiTRAQ4plex [K14]; 1xiTRAQ4plex [N-Term]		2.26235e-06	0	1	3	15	Q6YU90	Q6YU90 [274-287]	0	1807.06	0	90.2	93.5	107	109.3		High	High	High	High	High	0	7.461e-07	5.62
FALSE	High	[K].EVVSVEMPAPEGWTK.[K]	1xiTRAQ4plex [K15]; 1xiTRAQ4plex [N-Term]		0.000320193	0	1	4	6	I1R7Y8	I1R7Y8 [28-42]	0	1947.01	0	101.6	114.9	81.8	101.7		High	High	High	High	High	8.061e-05	0.0001123	3.4
FALSE	High	[K].EVVSVEMPAPEGWTK.[K]	1xOxidation [M7]; 1xiTRAQ4plex [K15]; 1xiTRAQ4plex [N-Term]		8.50984e-05	0	1	4	4	I1R7Y8	I1R7Y8 [28-42]	0	1963.01	0	94.7	95.4	89	121		High	High	High	High	High	0	3.491e-05	3.72
FALSE	High	[K].MVQEAELHSQK.[D]	1xiTRAQ4plex [K11]; 1xiTRAQ4plex [N-Term]		5.11815e-05	0	1	4	1	I1P4R6	I1P4R6 [560-570]	0	1587.84	0	104.2	100.8	97.9	97.1		High	High	High	High	High	0	1.563e-05	3.68
FALSE	High	[R].MVLNEANLTNAVLVR.[S]	1xOxidation [M1]; 1xiTRAQ4plex [N-Term]		7.88789e-05	0	1	3	3	Q6H667	Q6H667 [171-185]	0	1817.01	0	107.3	103.4	88.6	100.7		High	High	High	High	High	0	2.425e-05	4.48
FALSE	High	[R].EWVGLQQFPAATQTK.[L]	1xiTRAQ4plex [K15]; 1xiTRAQ4plex [N-Term]		4.51978e-05	0	1	2	1	B8AJZ3	B8AJZ3 [42-56]	0	1992.08	0	105.1	114.2	109.7	71		High	High	High	High	High	0	1.376e-05	4.77
FALSE	High	[R].MVLNEANLTNAVLVR.[S]	1xiTRAQ4plex [N-Term]		4.01415e-05	0	1	3	2	Q6H667	Q6H667 [171-185]	0	1801.01	0	101.7	102	95.1	101.2		High	High	High	High	High	0	1.218e-05	5.21
FALSE	High	[K].NAVSPGFDPDVDLVK.[V]	1xiTRAQ4plex [K15]; 1xiTRAQ4plex [N-Term]		0.000269414	0	1	3	3	B8AR23	B8AR23 [284-298]	0	1860.99	0	107.3	99.8	106	86.9		High	High	High	High	High	0	8.425e-05	4.05
FALSE	High	[R].IGIDDDTPEDPEVLNIVEILK.[L]	1xiTRAQ4plex [K21]; 1xiTRAQ4plex [N-Term]		0.000158839	0	1	3	2	B8A9G8	B8A9G8 [116-136]	0	2625.41	0	106.7	105.5	104.6	83.1		High	High	High	High	High	0	4.94e-05	3.79
FALSE	High	[K].LGLGSVGGAAAIK.[Y]	1xiTRAQ4plex [K13]; 1xiTRAQ4plex [N-Term]		1.35973e-05	0	1	1	2	Q6K851	Q6K851 [70-82]	0	1401.87	0	113.2	92.6	89.5	104.7		High	High	High	High	High	0	1.904e-05	4.08
FALSE	High	[R].EVQVANASSK.[R]	1xiTRAQ4plex [K10]; 1xiTRAQ4plex [N-Term]		0.000198005	0	1	3	3	A2XC62	A2XC62 [152-161]	0	1320.74	0	98.3	86.3	127.7	87.6		High	High	High	High	High	0	6.171e-05	3.42
FALSE	High	[K].NFEGLDLAEMDK.[S]	1xiTRAQ4plex [K12]; 1xiTRAQ4plex [N-Term]		7.98065e-05	0	1	2	12	Q10CE4	Q10CE4 [183-194]	0	1669.83	0	92.1	104.9	89.2	113.9		High	High	High	High	High	0	2.453e-05	3.9
FALSE	High	[K].EVGSLSAEWLAEER.[T]	1xiTRAQ4plex [N-Term]		0.000104258	0	1	2	6	I1P1A7	I1P1A7 [85-98]	0	1719.87	0	96.3	106.6	90.6	106.4		High	High	High	High	High	0	3.219e-05	3.9
FALSE	High	[R].NFASNAAAFSSAFTTAMVK.[M]	1xOxidation [M17]; 1xiTRAQ4plex [K19]; 1xiTRAQ4plex [N-Term]		1.88326e-05	0	1	3	1	A2YPX2	A2YPX2 [283-301]	0	2240.13	0	80.2	102.1	81.5	136.2		High	High	High	High	High	0	5.659e-06	4.67
FALSE	High	[R].NFASNAAAFSSAFTTAMVK.[M]	1xiTRAQ4plex [K19]; 1xiTRAQ4plex [N-Term]		6.75082e-06	0	1	3	1	A2YPX2	A2YPX2 [283-301]	0	2224.13	0	54.3	85.8	94.3	165.6		High	High	High	High	High	0	1.998e-06	4.45
FALSE	High	[K].NESIFSEIQSQVK.[N]	1xiTRAQ4plex [K13]; 1xiTRAQ4plex [N-Term]		2.17345e-05	0	1	1	2	Q6L5I5	Q6L5I5 [54-66]	0	1796.96	0	101.4	100.8	98.5	99.3		High	High	High	High	High	0	6.538e-06	3.87
FALSE	High	[K].NENKEVAVNEFLPAEDAINAIK.[Y]	2xiTRAQ4plex [K4; K22]; 1xiTRAQ4plex [N-Term]		9.75504e-05	0	1	1	1	A2X8Q3	A2X8Q3 [177-198]	1	2860.54	0	96.3	101.3	101.5	100.9		High	High	High	High	High	0	3.009e-05	4.22
FALSE	High	[R].GQAGGLTFFAPSEER.[L]	1xiTRAQ4plex [N-Term]		6.89381e-06	0	1	4	10	Q5Z974	Q5Z974 [520-534]	0	1710.86	0	96.9	103.8	97	102.3		High	High	High	High	High	0	2.04e-06	5.1
FALSE	High	[R].GQAGAAGLEAR.[T]	1xiTRAQ4plex [N-Term]		0.0002368	0	1	2	1	B8BCC4	B8BCC4 [70-80]	0	1144.62	0	96.4	111	92.9	99.7		High	High	High	High	High	0	7.391e-05	3.14
FALSE	High	[R].NELNMSILTLLDENIASAK.[T]	1xOxidation [M5]; 1xiTRAQ4plex [K19]; 1xiTRAQ4plex [N-Term]		1.34356e-05	0	1	3	2	B8AU81	B8AU81 [209-227]	0	2393.28	0	106.5	101.5	89.7	102.3		High	High	High	High	High	0	1.249e-05	4.23
FALSE	High	[R].EVLHTVAGAGAGGEVR.[G]	1xiTRAQ4plex [N-Term]		7.59354e-05	0	1	1	3	B8ANU6	B8ANU6 [92-107]	0	1666.9	0	90.7	96.1	112.6	100.7		High	High	High	High	High	0	3.747e-05	3.81
FALSE	High	[R].NELNMSILTLLDENIASAK.[T]	1xiTRAQ4plex [K19]; 1xiTRAQ4plex [N-Term]		7.30979e-05	0	1	3	2	B8AU81	B8AU81 [209-227]	0	2377.29	0	112.6	89.8	89.3	108.4		High	High	High	High	High	0	2.243e-05	3.62
FALSE	High	[K].EVLPPSLTSSSEPPPLFDGTTR.[L]	1xiTRAQ4plex [N-Term]		0.000158839	0	1	3	2	Q8H8U5	Q8H8U5 [14-35]	0	2471.28	0	99.2	105.5	95.7	99.6		High	High	High	High	High	0	4.938e-05	3.4
FALSE	High	[R].EVLQREDDLNEIVQLVGK.[D]	1xiTRAQ4plex [K18]; 1xiTRAQ4plex [N-Term]		0.000251416	0	1	3	1	B8B107	B8B107 [481-498]	1	2385.32	0	107.8	90.4	109	92.8		High	High	High	High	High	0	7.862e-05	2.98
FALSE	High	[K].EVLSGVVFQPFEELK.[G]	1xiTRAQ4plex [K15]; 1xiTRAQ4plex [N-Term]		0.000231262	0	1	6	3	A2ZHA2	A2ZHA2 [54-68]	0	2009.12	0	86.9	109.2	72.7	131.2		High	High	High	High	High	0	7.231e-05	4.32
FALSE	High	[K].NDIIVSPSILSANFSK.[L]	1xiTRAQ4plex [K16]; 1xiTRAQ4plex [N-Term]		1.39681e-05	0	1	2	36	I1P7Z7	I1P7Z7 [49-64]	0	1993.12	0	97.7	103.6	86	112.7		High	High	High	High	High	0	1.1e-05	4.41
FALSE	High	[K].NDGSVATIGITDHAQGHLGEVVFVELPEAGAK.[V]	1xiTRAQ4plex [K32]; 1xiTRAQ4plex [N-Term]		4.91051e-05	0	1	1	16	A3C6G9	A3C6G9 [52-83]	0	3519.83	0	100.7	99.2	102.7	97.4		High	High	High	High	High	0	2.199e-05	4.71
FALSE	High	[K].NDEGIDLLKDK.[Q]	2xiTRAQ4plex [K9; K11]; 1xiTRAQ4plex [N-Term]		0.000102171	0	1	3	6	I1PU83	I1PU83 [289-299]	1	1691.95	0	91.1	103.6	98	107.4		High	High	High	High	High	0	3.15e-05	4.03
FALSE	High	[R].NDAGLAAAELALAVEK.[H]	1xiTRAQ4plex [K16]; 1xiTRAQ4plex [N-Term]		0.000230045	0	1	3	1	B8BMU1	B8BMU1 [308-323]	0	1844.04	0	98.6	105.2	104.4	91.9		High	High	High	High	High	0	7.18e-05	2.98
FALSE	High	[K].IGLFGGAGVGK.[T]	1xiTRAQ4plex [K11]; 1xiTRAQ4plex [N-Term]		1.97543e-05	0	3	11	38	Q0JKB4; P12085; Q01859	Q0JKB4 [228-238]; P12085 [168-178]; Q01859 [223-233]	0	1263.77	0	98.5	102.1	96.3	103.1	Shared	High	High	High	High	High	0	7.022e-05	4.27
FALSE	High	[R].NCTVTGVEMFQK.[T]	1xCarbamidomethyl [C2]; 1xiTRAQ4plex [K12]; 1xiTRAQ4plex [N-Term]		5.38189e-05	0	1	2	4	B8AEQ9	B8AEQ9 [365-376]	0	1701.85	0	119.7	89.6	119.4	71.3		High	High	High	High	High	0	9.937e-05	3.97
FALSE	High	[R].EVQLVSFHTVSK.[G]	1xiTRAQ4plex [K12]; 1xiTRAQ4plex [N-Term]		6.38586e-05	0	1	3	8	Q69UU3	Q69UU3 [287-298]	0	1661.95	0	96	94.3	126.3	83.4		High	High	High	High	High	0	2.169e-05	3.9
FALSE	High	[K].NAVVVPHIASASK.[W]	1xiTRAQ4plex [K13]; 1xiTRAQ4plex [N-Term]		9.49648e-06	0	1	3	12	Q6YU90	Q6YU90 [314-326]	0	1580.94	0	92.4	94.7	108.8	104.1		High	High	High	High	High	0	2.887e-06	5
FALSE	High	[K].ETLIAGGPFVLPLAQK.[H]	1xiTRAQ4plex [K16]; 1xiTRAQ4plex [N-Term]		6.46148e-05	0	1	4	2	A2WJR2	A2WJR2 [201-216]	0	1942.16	0	98	88.4	103.5	110.1		High	High	High	High	High	0	7.389e-05	3.99
FALSE	High	[R].MGLDDKEIVALSGAHTLGR.[S]	1xiTRAQ4plex [K6]; 1xiTRAQ4plex [N-Term]		2.6892e-07	0	2	3	8	Q69SV0; B8AJE7	Q69SV0 [232-250]; B8AJE7 [211-229]	1	2271.24	0	109.8	98.6	104.5	87.1	Shared	High	High	High	High	High	0	2.093e-06	5.65
FALSE	High	[R].MGHAGAIVSGGK.[G]	1xiTRAQ4plex [K12]; 1xiTRAQ4plex [N-Term]		0.000164242	0	1	3	1	Q6ZL94	Q6ZL94 [281-292]	0	1372.76	0	99.6	95.7	107.4	97.3		High	High	High	High	High	0	5.109e-05	2.27
FALSE	High	[R].IVGIAHVEDFESIEDASK.[R]	1xiTRAQ4plex [K18]; 1xiTRAQ4plex [N-Term]		0.000177974	0	1	4	1	I1PQR5	I1PQR5 [372-389]	0	2247.17	0	88.4	112.3	108	91.2		High	High	High	High	High	0	5.543e-05	2.87
FALSE	High	[R].LVGGPEDATFSGADLAALIR.[S]	1xiTRAQ4plex [N-Term]		1.76876e-05	0	1	2	1	A2WJR6	A2WJR6 [182-201]	0	2117.14	0	94.6	119.7	96.2	89.4		High	High	High	High	High	0	5.312e-06	5.19
FALSE	High	[R].GMEVIDTGAPLSVPVGGATLGR.[I]	1xiTRAQ4plex [N-Term]		3.33648e-07	0	1	3	15	P12085	P12085 [88-109]	0	2241.2	0	100.4	101.7	98.8	99		High	High	High	High	High	0	9.493e-08	5.17
FALSE	High	[K].LGWAIDEDFGSFEALVK.[K]	1xiTRAQ4plex [K17]; 1xiTRAQ4plex [N-Term]		0.000196933	0	1	3	2	B8AWM4	B8AWM4 [125-141]	0	2185.14	0	98.2	91.7	79.7	130.5		High	High	High	High	High	0	6.141e-05	3.12
FALSE	High	[K].LVGATNPLAAEPGTIR.[G]	1xiTRAQ4plex [N-Term]		0.000127809	0	1	1	2	I1QW04	I1QW04 [89-104]	0	1723.98	0	105.6	97.9	90.3	106.2		High	High	High	High	High	0	3.953e-05	3.52
FALSE	High	[K].IVGANPDEVK.[K]	1xiTRAQ4plex [K10]; 1xiTRAQ4plex [N-Term]		0.000304332	0	1	1	1	Q0J9V5	Q0J9V5 [103-112]	0	1329.76	0	94.2	101.8	100.9	103		High	High	High	High	High	0	9.539e-05	2.82
FALSE	High	[K].LVGAIMEAAPISSAIASR.[I]	1xiTRAQ4plex [N-Term]		8.78689e-05	0	1	2	1	Q6Z0Z1	Q6Z0Z1 [209-226]	0	1901.06	0	97.5	103.8	83.4	115.3		High	High	High	High	High	0	2.705e-05	2.85
FALSE	High	[K].IVFLSDRPDTPELR.[N]	1xiTRAQ4plex [N-Term]		0.000266013	0	1	3	4	A2WLL0	A2WLL0 [185-198]	0	1801.99	0	103.3	102.8	106.4	87.4		High	High	High	High	High	0	8.315e-05	3.58
FALSE	High	[K].LVFLGDQSVGK.[T]	1xiTRAQ4plex [K11]; 1xiTRAQ4plex [N-Term]		0.000233711	0	1	2	2	Q8H4Q9	Q8H4Q9 [12-22]	0	1450.85	0	93.1	111.3	99.5	96.1		High	High	High	High	High	0	7.298e-05	3.96
FALSE	High	[K].FPTGVVEPGEDINLGAVR.[E]	1xiTRAQ4plex [N-Term]		0.000324055	0	1	4	1	I1Q3V7	I1Q3V7 [226-243]	0	2014.07	0	103.7	97.3	106.2	92.8		High	High	High	High	High	0	0.0001016	4.32
FALSE	High	[K].LVFETLETIVDR.[A]	1xiTRAQ4plex [N-Term]		0.000302111	0	1	2	3	I1Q3G3	I1Q3G3 [132-143]	0	1578.89	0	102.1	110.3	103	84.5		High	High	High	High	High	9.638e-05	0.0002645	2.75
FALSE	High	[R].IVFDTAPTGHTLR.[L]	1xiTRAQ4plex [N-Term]		0.000264661	0	1	3	1	B8AIG1	B8AIG1 [216-228]	0	1571.87	0	103.9	108.8	94.3	93		High	High	High	High	High	0	8.288e-05	3.48
FALSE	High	[R].LGWIDESIK.[K]	1xiTRAQ4plex [K9]; 1xiTRAQ4plex [N-Term]		0.000271469	0	1	3	2	A2Z3J8	A2Z3J8 [362-370]	0	1348.77	0	86.6	97.4	102	114		High	High	High	High	High	0	8.492e-05	3.28
FALSE	High	[R].IHAPPAAVWAVVR.[R]	1xiTRAQ4plex [N-Term]		0.000304332	0	1	2	1	A2ZAH5	A2ZAH5 [49-61]	0	1530.9	0	109.4	84.8	114.1	91.7		High	High	High	High	High	0	9.536e-05	3.07
FALSE	High	[K].GMAGGELVVVPVEK.[T]	1xiTRAQ4plex [K14]; 1xiTRAQ4plex [N-Term]		7.46128e-05	0	1	4	1	B8B5I7	B8B5I7 [1427-1440]	0	1672.95	0	81.9	84.7	144.3	89.1		High	High	High	High	High	0	2.286e-05	3.28
FALSE	High	[K].LHGGTPANFLDVGGSASEGQVVEAFK.[I]	1xiTRAQ4plex [K26]; 1xiTRAQ4plex [N-Term]		0.000239294	0	1	1	1	A2X7C5	A2X7C5 [313-338]	0	2875.48	0	85.3	102	123.9	88.8		High	High	High	High	High	0	7.474e-05	3.63
FALSE	High	[K].FQEQEASLLDQLSSTK.[K]	1xiTRAQ4plex [K16]; 1xiTRAQ4plex [N-Term]		0.000163786	0	1	3	2	A2WLD9	A2WLD9 [261-276]	0	2112.11	0	117.5	88.3	113.6	80.6		High	High	High	High	High	0	5.747e-05	4.38
FALSE	High	[K].LVEPTASVSATEAESK.[E]	1xiTRAQ4plex [K16]; 1xiTRAQ4plex [N-Term]		0.000106078	0	2	3	2	A0A0P0YB77; A2ZLC1	A0A0P0YB77 [529-544]; A2ZLC1 [529-544]	0	1907.02	0	90.6	76.5	112.4	120.5	Shared	High	High	High	High	High	0	3.268e-05	4.03
FALSE	High	[K].FQEVPETGVTFVDVAGADQAK.[L]	1xiTRAQ4plex [K21]; 1xiTRAQ4plex [N-Term]		8.42501e-06	0	1	3	10	Q5Z974	Q5Z974 [221-241]	0	2496.29	0	96.9	104	97.6	101.6		High	High	High	High	High	0	2.5e-06	5.37
FALSE	High	[R].FQFMNSALLLDR.[R]	1xiTRAQ4plex [N-Term]		0.000105468	0	1	3	2	B8ANR3	B8ANR3 [72-83]	0	1598.85	0	111	99.4	110.1	79.5		High	High	High	High	High	0	3.257e-05	3.59
FALSE	High	[K].IVEGVLSHQLK.[Q]	1xiTRAQ4plex [K11]; 1xiTRAQ4plex [N-Term]		0.00023556	0	1	2	1	A2Y3I6	A2Y3I6 [181-191]	0	1510.92	0	88.8	87.3	125.5	98.4		High	High	High	High	High	0	7.357e-05	3.08
FALSE	High	[K].IVGMGMNEDELKR.[N]	1xiTRAQ4plex [K12]; 1xiTRAQ4plex [N-Term]		2.9904e-05	0	1	3	1	I1NR81	I1NR81 [171-183]	1	1779.93	0	102	101.2	103.1	93.8		High	High	High	High	High	0	9.057e-06	3.73
FALSE	High	[R].IVEFAEKPK.[G]	2xiTRAQ4plex [K7; K9]; 1xiTRAQ4plex [N-Term]		0.000294064	0	1	1	1	A2YU91	A2YU91 [255-263]	0	1492.91	0	87.8	93.7	117.5	101.1		High	High	High	High	High	0	9.211e-05	3.79
FALSE	High	[R].GMEVIDTGAPLSVPVGGATLGR.[I]	1xOxidation [M2]; 1xiTRAQ4plex [N-Term]		2.36632e-06	0	1	3	22	P12085	P12085 [88-109]	0	2257.2	0	100	100.3	96.4	103.3		High	High	High	High	High	0	2.47e-05	5.03
FALSE	High	[R].LVGVSEETTTGVK.[R]	1xiTRAQ4plex [K13]; 1xiTRAQ4plex [N-Term]		6.93377e-05	0	1	2	1	A0A0P0Y1Y5	A0A0P0Y1Y5 [229-241]	0	1607.91	0	75.8	83.8	122.2	118.1		High	High	High	High	High	0	2.124e-05	2.81
FALSE	High	[K].LVPLLTEAGAIASSAK.[T]	1xiTRAQ4plex [K16]; 1xiTRAQ4plex [N-Term]		8.37472e-06	0	1	1	4	I1PMW4	I1PMW4 [92-107]	0	1829.1	0	90.2	95.9	81.6	132.4		High	High	High	High	High	0	2.485e-06	4.2
FALSE	High	[R].GMTGMLWETSLLDPDEGIR.[F]	1xiTRAQ4plex [N-Term]		0.000276307	0	1	3	1	I1NY63	I1NY63 [81-99]	0	2265.1	0	141.3	81.9	103.6	73.3		High	High	High	High	High	0	8.644e-05	3.4
FALSE	High	[K].GMSCTWDVAEAVDK.[H]	1xCarbamidomethyl [C4]; 1xiTRAQ4plex [K14]; 1xiTRAQ4plex [N-Term]		0.000195334	0	1	2	1	B8AUC7	B8AUC7 [136-149]	0	1856.88	0	99.4	109.2	87.9	103.5		High	High	High	High	High	0	6.085e-05	3.05
FALSE	High	[R].IVNTGGECLTFDQLALR.[A]	1xCarbamidomethyl [C8]; 1xiTRAQ4plex [N-Term]		8.91565e-05	0	1	1	2	B8APD9	B8APD9 [112-128]	0	2051.07	0	94.5	101.7	91.5	112.3		High	High	High	High	High	0	2.74e-05	4.27
FALSE	High	[R].IVNNEIIILGNDAELGSDIDPEEAQQALEIAEANVSR.[A]	1xiTRAQ4plex [N-Term]		1.07681e-05	0	1	4	7	P0C2Z2	P0C2Z2 [70-106]	0	4107.08	0					No Quan Values	High	High	High	High	High	0	3.208e-06	4.44
FALSE	High	[K].IGVIESLLEK.[C]	1xiTRAQ4plex [K10]; 1xiTRAQ4plex [N-Term]		0.000120026	0	1	8	11	A0A0P0WP33	A0A0P0WP33 [285-294]	0	1388.86	0	140.8	105.3	100	53.8		High	High	High	High	High	0	3.709e-05	3.83
FALSE	High	[RK].IVNDGVTVAR.[E]	1xiTRAQ4plex [N-Term]		0.000305818	0	1	3	2	I1PYX1	I1PYX1 [105-114]	0	1187.69	0	100.3	95.7	101.7	102.3		High	High	High	High	High	0.0003961	0.002695	2.82
FALSE	High	[R].IVNAGGECLTFDQLALR.[A]	1xCarbamidomethyl [C8]; 1xiTRAQ4plex [N-Term]		1.85534e-05	0	1	2	2	I1PSL1	I1PSL1 [113-129]	0	2021.06	0	92.6	108.1	101.5	97.9		High	High	High	High	High	0	5.579e-06	5.52
FALSE	High	[R].IGVQPHVIELDQLGAQGPQLQK.[V]	1xiTRAQ4plex [K22]; 1xiTRAQ4plex [N-Term]		7.18892e-06	0	1	2	2	A2YY90	A2YY90 [93-114]	0	2656.5	0	103.4	106.8	89.9	100		High	High	High	High	High	0	2.134e-06	6.01
FALSE	High	[K].LVIVGDGGTGK.[T]	1xiTRAQ4plex [K11]; 1xiTRAQ4plex [N-Term]		0.000231872	0	1	3	5	A2Y7R5	A2Y7R5 [16-26]	0	1303.78	0	100.3	93.8	120	85.9		High	High	High	High	High	9.638e-05	0.0001557	3.47
FALSE	High	[R].FLSEACDLVFDAASQGK.[S]	1xCarbamidomethyl [C6]; 1xiTRAQ4plex [K17]; 1xiTRAQ4plex [N-Term]		3.02624e-05	0	1	2	3	I1QKT9	I1QKT9 [53-69]	0	2146.07	0	90.9	94.7	114.9	99.6		High	High	High	High	High	0	1.695e-05	4.38
FALSE	High	[R].LVIVAGPAAFVTESFR.[R]	1xiTRAQ4plex [N-Term]		4.13507e-05	0	1	3	6	I1PMV4	I1PMV4 [188-203]	0	1821.04	0	109.9	103.5	102.9	83.7		High	High	High	High	High	0	2.835e-05	4.23
FALSE	High	[R].FLSVTDSSVLSDGGELEIR.[I]	1xiTRAQ4plex [N-Term]		4.41387e-05	0	1	3	5	B8BCQ3	B8BCQ3 [126-144]	0	2168.12	0	99.6	95.3	102.6	102.5		High	High	High	High	High	0	1.342e-05	4.18
FALSE	High	[K].IVLTVDNAASK.[K]	1xiTRAQ4plex [K11]; 1xiTRAQ4plex [N-Term]		0.00032328	0	1	2	2	B8AYI6	B8AYI6 [555-565]	0	1418.85	0	97.4	99	106.1	97.4		High	High	High	High	High	0	0.0001011	3.05
FALSE	High	[K].FLTLEDMVVLSGAHTVGR.[S]	1xiTRAQ4plex [N-Term]		3.5538e-05	0	1	3	2	B8A753	B8A753 [190-207]	0	2089.12	0	105.1	92.2	102.8	100		High	High	High	High	High	0	1.077e-05	3.39
FALSE	High	[K].LGVQSQNCLVVEDSVIGLQAAK.[G]	1xCarbamidomethyl [C8]; 1xiTRAQ4plex [K22]; 1xiTRAQ4plex [N-Term]		6.89381e-06	0	1	1	4	I1QJL9	I1QJL9 [255-276]	0	2616.43	0	93.9	98.4	118.7	89		High	High	High	High	High	0	2.042e-06	4.96
FALSE	High	[K].LVLNISVGESGDR.[L]	1xiTRAQ4plex [N-Term]		6.95416e-05	0	1	9	3	A0A0P0WXQ4	A0A0P0WXQ4 [36-48]	0	1502.83	0	98.8	99	94.7	107.5		High	High	High	High	High	0	2.132e-05	3.69
FALSE	High	[R].GMGSLEAMTK.[G]	1xiTRAQ4plex [K10]; 1xiTRAQ4plex [N-Term]		0.000114317	0	1	4	1	B8AKM3	B8AKM3 [442-451]	0	1312.68	0					No Quan Values	High	High	High	High	High	0	3.531e-05	2.87
FALSE	High	[R].LGVSAAAFAPAAVVAAPGAAGGGEDGAPAEK.[T]	1xiTRAQ4plex [K31]; 1xiTRAQ4plex [N-Term]		3.33862e-05	0	1	2	2	A2Y7L1	A2Y7L1 [79-109]	0	2938.55	0	98	101	89	112		High	High	High	High	High	0	1.01e-05	4.19
FALSE	High	[R].LVLEVAQHLGENMVR.[T]	1xiTRAQ4plex [N-Term]		8.34377e-07	0	2	7	6	Q0JKB4; Q01859	Q0JKB4 [121-135]; Q01859 [116-130]	0	1852.02	0	99.2	95.5	108.6	96.7	Shared	High	High	High	High	High	0	2.406e-07	5.61
FALSE	High	[R].LGVSAAAFAPAAVVAAPGAGGAGAAADEAPAEK.[T]	1xiTRAQ4plex [K33]; 1xiTRAQ4plex [N-Term]		9.31336e-08	0	1	1	9	O22386	O22386 [83-115]	0	3094.64	0	104.8	98.4	81.7	115.1		High	High	High	High	High	0	2.602e-08	6.53
FALSE	High	[K].LVGVAVAAETSSR.[Q]	1xiTRAQ4plex [N-Term]		0.000291173	0	1	3	2	B8AKM3	B8AKM3 [145-157]	0	1403.8	0	108.4	100.6	99.9	91.1		High	High	High	High	High	0.000127	0.0006431	2.63
FALSE	High	[R].GMVESALEFAR.[I]	1xiTRAQ4plex [N-Term]		0.000119341	0	1	1	1	Q6K8J4	Q6K8J4 [259-269]	0	1353.7	0	103.9	82.2	117.7	96.3		High	High	High	High	High	0	3.694e-05	2.62
FALSE	High	[K].LVEENISTALNNLNNR.[T]	1xiTRAQ4plex [N-Term]		9.01995e-05	0	2	2	1	B8BHM5; Q0IWS0	B8BHM5 [328-343]; Q0IWS0 [307-322]	0	1958.04	0	99.7	88.4	105.7	106.2	Shared	High	High	High	High	High	0	2.778e-05	3.39
FALSE	High	[K].FQMEPNTGVTFDDVAGVDEAK.[Q]	1xiTRAQ4plex [K21]; 1xiTRAQ4plex [N-Term]		4.29489e-06	0	1	2	5	A2YG12	A2YG12 [203-223]	0	2558.23	0	101.3	105.2	92	101.5		High	High	High	High	High	0	1.264e-06	5.01
FALSE	High	[R].LTTIEPCFDTANNAWDFAVTR.[K]	1xCarbamidomethyl [C7]; 1xiTRAQ4plex [N-Term]		0.000139569	0	1	2	1	B8ANR3	B8ANR3 [144-164]	0	2586.24	0	104.9	100.8	100.8	93.5		High	High	High	High	High	0	4.33e-05	4.13
FALSE	High	[K].ITTEAHENTEDAQNLISR.[L]	1xiTRAQ4plex [N-Term]		0.000112041	0	1	4	2	A2WLD9	A2WLD9 [706-723]	0	2186.08	0	126.6	86.2	118.7	68.5		High	High	High	High	High	0	3.46e-05	3.43
FALSE	High	[R].LTSVFGGAAEPPK.[G]	1xiTRAQ4plex [K13]; 1xiTRAQ4plex [N-Term]		1.19924e-05	0	1	1	8	Q8GRU9	Q8GRU9 [77-89]	0	1561.88	0	95.2	102.8	96.8	105.3		High	High	High	High	High	0	5.544e-05	4.11
FALSE	High	[R].FSQGLAQDPTTR.[R]	1xiTRAQ4plex [N-Term]		5.33439e-05	0	1	1	7	I1R2E3	I1R2E3 [8-19]	0	1464.76	0	90.2	89.9	127.9	92		High	High	High	High	High	0	2.51e-05	3.86
FALSE	High	[R].FSQVVSNALDMK.[L]	1xiTRAQ4plex [K12]; 1xiTRAQ4plex [N-Term]		0.000151455	0	1	5	3	A2YIM5	A2YIM5 [95-106]	0	1626.88	0	95.2	102.6	103.5	98.8		High	High	High	High	High	0	4.7e-05	4.13
FALSE	High	[R].FSQVVSNALDMK.[L]	1xOxidation [M11]; 1xiTRAQ4plex [K12]; 1xiTRAQ4plex [N-Term]		9.31283e-05	0	1	5	4	A2YIM5	A2YIM5 [95-106]	0	1642.87	0	98.6	100.9	94.7	105.8		High	High	High	High	High	0	3.011e-05	3.49
FALSE	High	[K].GLVPLAGSNNESWCQGLDGLASR.[E]	1xCarbamidomethyl [C14]; 1xiTRAQ4plex [N-Term]		5.18227e-07	0	1	1	34	I1QY31	I1QY31 [140-162]	0	2545.26	0	96.1	102.8	96.7	104.4		High	High	High	High	High	0	4.351e-07	5.7
FALSE	High	[K].LTQDGCIVCPTTDSTFDLR.[T]	2xCarbamidomethyl [C6; C9]; 1xiTRAQ4plex [N-Term]		1.05765e-05	0	1	2	4	A2ZCZ7	A2ZCZ7 [125-143]	0	2343.11	0	106.1	98.5	100.6	94.8		High	High	High	High	High	0	3.153e-06	4.36
FALSE	High	[K].FTADDVAAAAGGAAATGASLQEID.[-]	1xiTRAQ4plex [N-Term]		0.000263987	0	1	1	1	I1NK33	I1NK33 [134-157]	0	2337.13	0	114.7	108.1	85.2	92		High	High	High	High	High	0	8.25e-05	2.94
FALSE	High	[R].LTNRPNATIEDIGSPER.[L]	1xiTRAQ4plex [N-Term]		2.894e-05	0	1	1	6	B8AAX3	B8AAX3 [169-185]	0	2027.06	0	101.1	106	96	96.9		High	High	High	High	High	0	8.749e-06	4.99
FALSE	High	[R].LTNLAEIDPLASLPK.[L]	1xiTRAQ4plex [K15]; 1xiTRAQ4plex [N-Term]		2.25271e-05	0	1	2	1	I1NYT7	I1NYT7 [100-114]	0	1883.11	0	115.8	86.8	103.1	94.2		High	High	High	High	High	0	6.776e-06	3.32
FALSE	High	[K].ITLISDFGEISGSR.[G]	1xiTRAQ4plex [N-Term]		4.20934e-05	0	1	1	2	Q8HCQ9	Q8HCQ9 [101-114]	0	1638.88	0	103.3	93.6	109.2	94		High	High	High	High	High	0	2.801e-05	3.67
FALSE	High	[K].LTLLLDPTDEFVWTDETCQK.[V]	1xCarbamidomethyl [C18]; 1xiTRAQ4plex [K20]; 1xiTRAQ4plex [N-Term]		0.000103359	0	1	2	4	A2XVZ1	A2XVZ1 [130-149]	0	2712.37	0	91.1	103	93.3	112.6		High	High	High	High	High	0	3.184e-05	4.54
FALSE	High	[R].ITIGLFGDAAPAGASR.[F]	1xiTRAQ4plex [N-Term]		1.40099e-05	0	1	3	4	Q657T1	Q657T1 [91-106]	0	1660.91	0	97.2	103.2	91.3	108.3		High	High	High	High	High	0	4.188e-06	4.31
FALSE	High	[K].ITIFAGDVVPR.[K]	1xiTRAQ4plex [N-Term]		0.00013376	0	1	1	5	Q10I42	Q10I42 [222-232]	0	1331.78	0	103.8	96.1	105.5	94.6		High	High	High	High	High	0	4.14e-05	4.06
FALSE	High	[K].LTLEPAAGGEQSVIEADIVLVSAGR.[V]	1xiTRAQ4plex [N-Term]		8.43679e-08	0	1	3	8	A2WPC2	A2WPC2 [250-274]	0	2639.44	0	100.4	96.8	109.5	93.3		High	High	High	High	High	0	2.357e-08	5.64
FALSE	High	[R].GLVEATTSESLGSASASPR.[E]	1xiTRAQ4plex [N-Term]		6.79266e-05	0	1	2	3	I1NND6	I1NND6 [57-75]	0	1964.01	0	101.7	108.6	96.1	93.5		High	High	High	High	High	0	2.08e-05	3.84
FALSE	High	[R].FTQANSEVSALLGR.[I]	1xiTRAQ4plex [N-Term]		1.58839e-05	0	2	7	15	Q0JKB4; Q01859	Q0JKB4 [339-352]; Q01859 [334-347]	0	1636.88	0	101.2	99.6	99.2	100	Shared	High	High	High	High	High	0	4.648e-05	4.65
FALSE	High	[R].FTTFALSGFIR.[A]	1xiTRAQ4plex [N-Term]		0.000234326	0	1	6	4	B8APE8	B8APE8 [90-100]	0	1403.78	0	103	103.9	86.4	106.6		High	High	High	High	High	0	7.314e-05	3.22
FALSE	High	[K].GIVDSEDLPLNISR.[E]	1xiTRAQ4plex [N-Term]		7.98308e-06	0	3	8	6	I1QJW3; A2Z2G1; Q07078	I1QJW3 [360-373]; A2Z2G1 [360-373]; Q07078 [360-373]	0	1671.9	0	106.5	88.3	116	89.2	Shared	High	High	High	High	High	0	1.37e-05	4.32
FALSE	High	[R].LTGQSTVPNVFIGGK.[H]	1xiTRAQ4plex [K15]; 1xiTRAQ4plex [N-Term]		0.000142761	0	1	3	1	A2YY90	A2YY90 [119-133]	0	1806.04	0	94.2	105.1	88.8	111.9		High	High	High	High	High	0	4.43e-05	3.96
FALSE	High	[K].FSNLEVDLPAMMAQK.[D]	1xOxidation [M]; 1xiTRAQ4plex [K15]; 1xiTRAQ4plex [N-Term]		0.000289017	0	1	3	4	A2WPC2	A2WPC2 [74-88]	0	1998.03	0	101.9	102.7	102.5	93		High	High	High	High	High	0	9.058e-05	3.38
FALSE	High	[R].LHGVALVDAGK.[T]	1xiTRAQ4plex [K11]; 1xiTRAQ4plex [N-Term]		0.000195334	0	1	1	2	A2Z9L8	A2Z9L8 [183-193]	0	1367.82	0	101.6	95.3	93.9	109.3		High	High	High	High	High	8.061e-05	0.0001233	3.91
FALSE	High	[K].FSNLEVDLPAMMAQK.[D]	1xiTRAQ4plex [K15]; 1xiTRAQ4plex [N-Term]		6.14603e-05	0	1	3	6	A2WPC2	A2WPC2 [74-88]	0	1982.03	0	96.9	98.6	110.2	94.3		High	High	High	High	High	0	2.863e-05	5.04
FALSE	High	[K].LTVSTVSSSGVGLTSTAVK.[K]	1xiTRAQ4plex [K19]; 1xiTRAQ4plex [N-Term]		3.49096e-05	0	1	2	9	I1P8M3	I1P8M3 [30-48]	0	2082.19	0	98.7	107.1	101.9	92.2		High	High	High	High	High	0	1.059e-05	5.04
FALSE	High	[K].FQMEPNTGVTFDDVAGVDEAK.[Q]	1xOxidation [M3]; 1xiTRAQ4plex [K21]; 1xiTRAQ4plex [N-Term]		0.000304332	0	1	2	2	A2YG12	A2YG12 [203-223]	0	2574.23	0	90	115.9	80.2	113.8		High	High	High	High	High	0	9.539e-05	2.72
FALSE	High	[K].FQNAVEAVK.[T]	1xiTRAQ4plex [K9]; 1xiTRAQ4plex [N-Term]		0.000240549	0	1	5	3	B8ABA7	B8ABA7 [237-245]	0	1293.74	0	86.2	99	98.2	116.7		High	High	High	High	High	9.638e-05	0.0002272	3.84
FALSE	High	[R].FQNDVGEMATEESK.[N]	1xiTRAQ4plex [K14]; 1xiTRAQ4plex [N-Term]		0.000261303	0	1	3	1	B8AE40	B8AE40 [226-239]	0	1872.89	0	103.5	110.7	87.3	98.5		High	High	High	High	High	0	8.164e-05	2.95
FALSE	High	[K].IVDSFPGQSIDFFGALR.[A]	1xiTRAQ4plex [N-Term]		1.05135e-05	0	1	2	46	P93431	P93431 [324-340]	0	2013.06	0	116.5	92	109.1	82.4		High	High	High	High	High	0	1.435e-05	4.79
FALSE	High	[K].GIVVLVTSQK.[E]	1xiTRAQ4plex [K10]; 1xiTRAQ4plex [N-Term]		0.000270097	0	1	2	6	I1PVG8	I1PVG8 [180-189]	0	1331.85	0	97.4	110.9	84.6	107.1		High	High	High	High	High	9.638e-05	0.0001616	4
FALSE	High	[K].LVDLANKPDWFLK.[I]	2xiTRAQ4plex [K7; K13]; 1xiTRAQ4plex [N-Term]		3.74911e-05	0	1	3	4	I1Q0Z0	I1Q0Z0 [101-113]	0	1991.17	0	108.7	103.2	92.4	95.8		High	High	High	High	High	0	1.137e-05	4.96
FALSE	High	[K].FQVPVFVVMGEK.[D]	1xiTRAQ4plex [K12]; 1xiTRAQ4plex [N-Term]		0.000310307	0	1	4	2	Q0IWN4	Q0IWN4 [261-272]	0	1667.94	0	96.1	102.1	100	101.8		High	High	High	High	High	0	9.716e-05	2.81
FALSE	High	[R].FRECELIHGR.[W]	1xCarbamidomethyl [C4]; 1xiTRAQ4plex [N-Term]		0.000193746	0	1	1	5	I1QBJ9	I1QBJ9 [135-144]	1	1460.75	0	96.8	101.4	97.2	104.6		High	High	High	High	High	0	6.036e-05	4.18
FALSE	High	[R].FRPEIAGLMTDIVK.[F]	1xiTRAQ4plex [K14]; 1xiTRAQ4plex [N-Term]		0.000127445	0	1	2	1	A2YIJ5	A2YIJ5 [175-188]	0	1878.08	0					No Quan Values	High	High	High	High	High	0	3.947e-05	3.95
FALSE	High	[K].LVDLALASGK.[I]	1xiTRAQ4plex [K10]; 1xiTRAQ4plex [N-Term]		0.000297704	0	1	3	5	B8ABA7	B8ABA7 [100-109]	0	1274.79	0	81.6	94.4	98.4	125.5		High	High	High	High	High	0	9.318e-05	3.95
FALSE	High	[K].IVDDQTISVDGK.[L]	1xiTRAQ4plex [K12]; 1xiTRAQ4plex [N-Term]		2.42718e-05	0	1	2	20	I1P765	I1P765 [142-153]	0	1577.86	0	109.6	98.7	118.2	73.5		High	High	High	High	High	0	8.224e-06	4.54
FALSE	High	[R].IVANVVGDPTMFGEWK.[Q]	1xiTRAQ4plex [K16]; 1xiTRAQ4plex [N-Term]		6.53796e-05	0	1	1	4	Q6KAJ2	Q6KAJ2 [350-365]	0	2051.09	0	86.9	100.2	92.5	120.4		High	High	High	High	High	0	1.999e-05	3.66
FALSE	High	[R].FSDASVQSDIK.[LM]	1xiTRAQ4plex [K11]; 1xiTRAQ4plex [N-Term]		0.00026805	0	2	6	2	I1R2A1; I1PGU1	I1R2A1 [81-91]; I1PGU1 [82-92]	0	1484.78	0	87.3	82.8	121	108.8	Shared	High	High	High	High	High	0	8.393e-05	2.48
FALSE	High	[K].LHPGGPFDPLGLASDPDQAALLK.[V]	1xiTRAQ4plex [K23]; 1xiTRAQ4plex [N-Term]		1.13935e-06	0	1	3	25	A2ZD01	A2ZD01 [203-225]	0	2617.42	0	104.5	103.5	76.9	115.1		High	High	High	High	High	0	1.338e-06	6.46
FALSE	High	[R].FSDTSVQSDAK.[L]	1xiTRAQ4plex [K11]; 1xiTRAQ4plex [N-Term]		0.000138389	0	1	2	2	I1PA01	I1PA01 [81-91]	0	1472.75	0	96.1	84.3	134.7	84.9		High	High	High	High	High	0	4.291e-05	3.27
FALSE	High	[R].IVAGMEGTVMTDGK.[S]	2xOxidation [M5; M10]; 1xiTRAQ4plex [K14]; 1xiTRAQ4plex [N-Term]		0.000192169	0	1	1	2	A2YG12	A2YG12 [454-467]	0	1728.88	0	98.7	106.3	86.1	108.9		High	High	High	High	High	0	5.984e-05	3.82
FALSE	High	[R].IVAGMEGTVMTDGK.[S]	1xOxidation [M]; 1xiTRAQ4plex [K14]; 1xiTRAQ4plex [N-Term]		0.000289017	0	1	1	9	A2YG12	A2YG12 [454-467]	0	1712.88	0	98.7	104.8	95.2	101.3		High	High	High	High	High	9.638e-05	0.0001486	4.1
FALSE	High	[R].FSGELDPETGK.[F]	1xiTRAQ4plex [K11]; 1xiTRAQ4plex [N-Term]		0.000289734	0	1	4	1	Q0DVI1	Q0DVI1 [273-283]	0	1467.76	0	89.5	103	105	102.4		High	High	High	High	High	0	9.074e-05	2.44
FALSE	High	[K].FSGPLATTSVSTNAK.[F]	1xiTRAQ4plex [K15]; 1xiTRAQ4plex [N-Term]		2.04138e-05	0	1	4	6	B8BD60	B8BD60 [192-206]	0	1768.97	0	115	95.6	104.8	84.7		High	High	High	High	High	0	3.707e-05	4.74
FALSE	High	[K].FSIAIPQDWLIGAGEVSGFK.[S]	1xiTRAQ4plex [K20]; 1xiTRAQ4plex [N-Term]		0.000320963	0	1	2	2	B8BCC6	B8BCC6 [91-110]	0	2423.32	0	85.6	117	89.5	107.9		High	High	High	High	High	9.638e-05	0.0002084	2.72
FALSE	High	[R].IVAGMEGTVMTDGK.[S]	1xiTRAQ4plex [K14]; 1xiTRAQ4plex [N-Term]		5.41378e-05	0	1	1	6	A2YG12	A2YG12 [454-467]	0	1696.89	0	95.9	99.5	103.2	101.4		High	High	High	High	High	0	9.39e-05	3.45
FALSE	High	[R].GLVPLLAEGSAK.[A]	1xiTRAQ4plex [K12]; 1xiTRAQ4plex [N-Term]		0.000180937	0	1	1	3	A2XYZ3	A2XYZ3 [452-463]	0	1442.88	0	93.6	89.2	113.6	103.6		High	High	High	High	High	0	5.633e-05	3.5
FALSE	High	[K].GNTVVLFVASASDK.[Q]	1xiTRAQ4plex [K14]; 1xiTRAQ4plex [N-Term]		2.64646e-05	0	1	1	5	B8AAX3	B8AAX3 [241-254]	0	1695.95	0	105.5	106.1	90.2	98.1		High	High	High	High	High	0	2.38e-05	4.84
FALSE	High	[K].LVQENISSALDIVK.[S]	1xiTRAQ4plex [K14]; 1xiTRAQ4plex [N-Term]		0.00022049	0	1	2	1	A2Z8U8	A2Z8U8 [273-286]	0	1817.06	0	91.6	99.9	119.8	88.7		High	High	High	High	High	0	6.879e-05	2.62
FALSE	High	[R].LVQLFSEHGK.[V]	1xiTRAQ4plex [K10]; 1xiTRAQ4plex [N-Term]		4.17204e-05	0	1	2	17	Q650W6	Q650W6 [253-262]	0	1445.84	0	97.1	104.9	93.7	104.3		High	High	High	High	High	0	1.269e-05	3.83
FALSE	High	[K].FGDDEFGHMLVDILK.[K]	1xiTRAQ4plex [K15]; 1xiTRAQ4plex [N-Term]		0.000231262	0	1	3	2	Q0J8G4	Q0J8G4 [72-86]	0	2024.04	0	117	67.2	136.3	79.4		High	High	High	High	High	0	7.216e-05	3.12
FALSE	High	[K].MDGAVDVPASEAALK.[R]	1xOxidation [M1]; 1xiTRAQ4plex [K15]; 1xiTRAQ4plex [N-Term]		0.000172652	0	1	2	1	A2Z445	A2Z445 [224-238]	0	1777.92	0	97.8	89.5	127	85.7		High	High	High	High	High	0	5.362e-05	3.26
FALSE	High	[K].FGEDGGIQELLEK.[A]	1xiTRAQ4plex [K13]; 1xiTRAQ4plex [N-Term]		0.000234326	0	1	5	1	B8B6A3	B8B6A3 [170-182]	0	1722.92	0	115.9	104	124	56.1		High	High	High	High	High	0	7.322e-05	1.99
FALSE	High	[K].FGEIIGILNK.[Q]	1xiTRAQ4plex [K10]; 1xiTRAQ4plex [N-Term]		0.000261303	0	1	3	6	B8AG23	B8AG23 [120-129]	0	1391.85	0	86.3	108	92.8	112.9		High	High	High	High	High	0	8.165e-05	3.62
FALSE	High	[K].MDGAVDVPASEAALK.[R]	1xiTRAQ4plex [K15]; 1xiTRAQ4plex [N-Term]		0.000102763	0	1	2	4	A2Z445	A2Z445 [224-238]	0	1761.93	0	106.5	93.9	129.8	69.7		High	High	High	High	High	0	3.166e-05	3.75
FALSE	High	[R].MDEWGVDVALTGSQK.[A]	1xOxidation [M1]; 1xiTRAQ4plex [K15]; 1xiTRAQ4plex [N-Term]		4.00225e-05	0	1	2	6	I1QJX3	I1QJX3 [188-202]	0	1939.97	0	97.9	94.2	107.5	100.4		High	High	High	High	High	0	1.923e-05	4.22
FALSE	High	[R].FGFSQEDVEEAFEVSAR.[G]	1xiTRAQ4plex [N-Term]		7.57134e-05	0	1	3	1	B8B9C5	B8B9C5 [341-357]	0	2090.98	0	110.1	80.8	110.7	98.4		High	High	High	High	High	0	2.325e-05	4
FALSE	High	[R].FGFVTMSTPEEANAAIESLNETEVGGR.[K]	1xiTRAQ4plex [N-Term]		6.13396e-06	0	1	2	4	Q6H443	Q6H443 [113-139]	0	3000.44	0	96	111.9	84.2	107.9		High	High	High	High	High	0	1.813e-06	6.02
FALSE	High	[R].FGFVTMSTPEEANAAIESLNETEVGGR.[K]	1xOxidation [M6]; 1xiTRAQ4plex [N-Term]		5.64058e-06	0	1	2	3	Q6H443	Q6H443 [113-139]	0	3016.43	0	96.9	104.4	93.4	105.2		High	High	High	High	High	0	1.669e-06	4.08
FALSE	High	[R].FGGFVADSDVGEQAALLDASLQGTR.[W]	1xiTRAQ4plex [N-Term]		2.04942e-06	0	1	1	2	Q9LD82	Q9LD82 [147-171]	0	2668.33	0	93.5	100.9	88	117.5		High	High	High	High	High	0	5.983e-07	5.56
FALSE	High	[R].MDEWGVDVALTGSQK.[A]	1xiTRAQ4plex [K15]; 1xiTRAQ4plex [N-Term]		7.51913e-06	0	1	2	4	I1QJX3	I1QJX3 [188-202]	0	1923.97	0	97.7	94.4	117.4	90.6		High	High	High	High	High	0	1.361e-05	5.13
FALSE	High	[R].LGREDSLTASQEDSDNIMPSPR.[A]	1xiTRAQ4plex [N-Term]		0.000139569	0	1	2	2	Q6K4J4	Q6K4J4 [159-180]	1	2562.22	0					No Quan Values	High	High	High	High	High	0	4.326e-05	3.61
FALSE	High	[K].MDATAQELSEEK.[T]	1xiTRAQ4plex [K12]; 1xiTRAQ4plex [N-Term]		2.62289e-05	0	1	3	4	Q7XDC8	Q7XDC8 [313-324]	0	1639.81	0	70.6	95.5	104	129.8		High	High	High	High	High	0	7.926e-06	4.7
FALSE	High	[K].FGLASDIDELHVVR.[Q]	1xiTRAQ4plex [N-Term]		0.000176509	0	1	5	1	B8AEZ8	B8AEZ8 [314-327]	0	1714.92	0	97.9	100.5	92.7	108.9		High	High	High	High	High	0	5.493e-05	3.25
FALSE	High	[R].LGSALMQDPAMSSMLGGLTNPAHK.[E]	1xiTRAQ4plex [K24]; 1xiTRAQ4plex [N-Term]		0.000145198	0	1	1	1	A2XP52	A2XP52 [124-147]	0	2715.39	0	112.3	100.8	99.5	87.4		High	High	High	High	High	0	4.497e-05	3.49
FALSE	High	[K].FGLLCGADGLPHLIVSGDQR.[H]	1xCarbamidomethyl [C5]; 1xiTRAQ4plex [N-Term]		3.87555e-07	0	1	2	35	I1PG16	I1PG16 [137-156]	0	2269.19	0	97.7	102.9	99.1	100.2		High	High	High	High	High	0	2.376e-07	5.71
FALSE	High	[K].MCCLFINDLDAGAGR.[M]	2xCarbamidomethyl [C2; C3]; 1xOxidation [M1]; 1xiTRAQ4plex [N-Term]		3.37859e-05	0	1	2	8	P93431	P93431 [213-227]	0	1872.85	0	118	94.6	103.5	84		High	High	High	High	High	0	2.363e-05	4.58
FALSE	High	[K].MCCLFINDLDAGAGR.[M]	2xCarbamidomethyl [C2; C3]; 1xiTRAQ4plex [N-Term]		5.37666e-06	0	1	2	16	P93431	P93431 [213-227]	0	1856.86	0	115.9	92.4	110.6	81		High	High	High	High	High	0	1.586e-06	4.95
FALSE	High	[R].FGIVEGLMTTVHAITATQK.[T]	1xiTRAQ4plex [K19]; 1xiTRAQ4plex [N-Term]		7.0821e-06	0	2	5	4	B8AF09; A2XUU7	B8AF09 [189-207]; A2XUU7 [218-236]	0	2305.28	0	114	89.1	115.9	81	Shared	High	High	High	High	High	0	2.096e-06	5.6
FALSE	High	[R].FGIVEGLMTTVHAITATQK.[T]	1xOxidation [M8]; 1xiTRAQ4plex [K19]; 1xiTRAQ4plex [N-Term]		4.23439e-05	0	2	5	1	B8AF09; A2XUU7	B8AF09 [189-207]; A2XUU7 [218-236]	0	2321.28	0	110	97	102.3	90.7	Shared	High	High	High	High	High	0	1.288e-05	3.36
FALSE	High	[K].GNLGGLAVSVTPSR.[L]	1xiTRAQ4plex [N-Term]		2.56871e-05	0	1	4	2	I1NTQ7	I1NTQ7 [690-703]	0	1471.83	0	100.4	89.7	120.1	89.8		High	High	High	High	High	0	7.751e-06	4.53
FALSE	High	[K].MDGAVDVPASEAALKR.[S]	1xiTRAQ4plex [K15]; 1xiTRAQ4plex [N-Term]		2.73468e-05	0	1	2	4	A2Z445	A2Z445 [224-239]	1	1918.03	0	97.8	84.7	145	72.5		High	High	High	High	High	0	8.27e-06	4.11
FALSE	High	[K].LGSASTELEK.[A]	1xiTRAQ4plex [K10]; 1xiTRAQ4plex [N-Term]		9.84014e-05	0	1	2	9	A2YLI3	A2YLI3 [177-186]	0	1322.74	0	109.1	95.6	87.8	107.5		High	High	High	High	High	0	3.034e-05	3.92
FALSE	High	[K].MDGAVDVPASEAALKR.[S]	1xOxidation [M1]; 1xiTRAQ4plex [K15]; 1xiTRAQ4plex [N-Term]		7.98065e-05	0	1	2	2	A2Z445	A2Z445 [224-239]	1	1934.03	0	101.9	94.9	128.8	74.4		High	High	High	High	High	0	2.451e-05	3.31
FALSE	High	[K].FGANCGPEAVWFK.[T]	1xCarbamidomethyl [C5]; 1xiTRAQ4plex [K13]; 1xiTRAQ4plex [N-Term]		2.2662e-05	0	1	3	9	A2ZD01	A2ZD01 [140-152]	0	1770.89	0	111	106.8	76.2	106		High	High	High	High	High	0	6.82e-06	4.37
FALSE	High	[R].GNPTVEVDVGLSDGSFAR.[G]	1xiTRAQ4plex [N-Term]		3.41903e-05	0	1	1	5	B8B2A2	B8B2A2 [18-35]	0	1963.98	0	103.1	89.9	95.6	111.4		High	High	High	High	High	0	1.037e-05	4.4
FALSE	High	[K].MEVATDESFTPIKQDTK.[K]	1xOxidation [M1]; 2xiTRAQ4plex [K13; K17]; 1xiTRAQ4plex [N-Term]		7.01568e-05	0	1	3	2	Q0DX85	Q0DX85 [113-129]	1	2388.23	0	86.9	118.7	80	114.3		High	High	High	High	High	8.061e-05	0.0001158	3.72
FALSE	High	[K].MEVATDESFTPIKQDTK.[K]	2xiTRAQ4plex [K13; K17]; 1xiTRAQ4plex [N-Term]		0.000252066	0	1	3	2	Q0DX85	Q0DX85 [113-129]	1	2372.24	0	90.5	100.1	95.6	113.8		High	High	High	High	High	8.061e-05	0.0001122	4.65
FALSE	High	[K].MEVATDESFTPIK.[Q]	1xiTRAQ4plex [K13]; 1xiTRAQ4plex [N-Term]		0.000168401	0	1	3	9	Q0DX85	Q0DX85 [113-125]	0	1755.91	0	98	111.3	82.1	108.6		High	High	High	High	High	9.638e-05	0.0001284	4.1
FALSE	High	[R].GNPTVEVDVCCSDGTFAR.[A]	2xCarbamidomethyl [C10; C11]; 1xiTRAQ4plex [N-Term]		0.000166541	0	1	4	3	I1QSV0	I1QSV0 [51-68]	0	2127.96	0	88.7	101	107.2	103.1		High	High	High	High	High	0	5.179e-05	3.68
FALSE	High	[R].FFEPGLTAEEAAAR.[I]	1xiTRAQ4plex [N-Term]		3.47026e-05	0	1	1	5	Q6EP57	Q6EP57 [114-127]	0	1652.84	0	97.2	107.8	87.4	107.6		High	High	High	High	High	0	6.493e-05	4.1
FALSE	High	[K].FFETFAGPFTK.[R]	1xiTRAQ4plex [K11]; 1xiTRAQ4plex [N-Term]		4.27223e-05	0	1	1	40	I1PXV8	I1PXV8 [86-96]	0	1579.84	0	119.6	120.8	79.5	80.1		High	High	High	High	High	0	5.005e-05	4.41
FALSE	High	[R].MEQLLNMDTTPFTDK.[I]	2xOxidation [M1; M7]; 1xiTRAQ4plex [K15]; 1xiTRAQ4plex [N-Term]		0.000103657	0	1	1	9	P14655	P14655 [60-74]	0	2104.02	0	101.1	99.9	96.6	102.3		High	High	High	High	High	0	8.663e-05	4.25
FALSE	High	[R].MEQLLNMDTTPFTDK.[I]	1xOxidation [M]; 1xiTRAQ4plex [K15]; 1xiTRAQ4plex [N-Term]		2.41274e-05	0	1	1	20	P14655	P14655 [60-74]	0	2088.02	0	102	100.5	102.4	95.1		High	High	High	High	High	0	1.267e-05	4.33
FALSE	High	[R].MEQLLNMDTTPFTDK.[I]	1xiTRAQ4plex [K15]; 1xiTRAQ4plex [N-Term]		1.57421e-05	0	1	1	7	P14655	P14655 [60-74]	0	2072.03	0	99	99	109	93.1		High	High	High	High	High	0	4.717e-06	4.49
FALSE	High	[K].MELVDAAFPLLK.[G]	1xOxidation [M1]; 1xiTRAQ4plex [K12]; 1xiTRAQ4plex [N-Term]		0.000253371	0	1	2	5	Q7XDC8	Q7XDC8 [56-67]	0	1650.94	0	84	97.6	95.4	123		High	High	High	High	High	0	7.919e-05	3.58
FALSE	High	[K].MELVDAAFPLLK.[G]	1xiTRAQ4plex [K12]; 1xiTRAQ4plex [N-Term]		0.000106078	0	1	2	8	Q7XDC8	Q7XDC8 [56-67]	0	1634.94	0	77.2	95.9	102.7	124.3		High	High	High	High	High	0	3.934e-05	3.88
FALSE	High	[R].FFNDFAQLIGDER.[A]	1xiTRAQ4plex [N-Term]		0.000188532	0	1	2	2	I1QHA7	I1QHA7 [279-291]	0	1715.85	0	91.3	104	96.7	108		High	High	High	High	High	0	5.871e-05	3.08
FALSE	High	[K].MELSTLSQTNISLPFITATADGPK.[H]	1xiTRAQ4plex [K24]; 1xiTRAQ4plex [N-Term]		3.21192e-05	0	1	4	1	B8BP25	B8BP25 [342-365]	0	2823.51	0	120.8	82.3	104.2	92.7		High	High	High	High	High	0	9.737e-06	3.36
FALSE	High	[K].MELSSLTQTNISLPFITATADGPK.[H]	1xOxidation [M1]; 1xiTRAQ4plex [K24]; 1xiTRAQ4plex [N-Term]		5.39781e-05	0	1	3	2	I1PU83	I1PU83 [314-337]	0	2839.5	1	99.7	85.7	99.8	114.9		High	High	High	High	High	0	1.648e-05	3.75
FALSE	High	[K].MELSSLTQTNISLPFITATADGPK.[H]	1xiTRAQ4plex [K24]; 1xiTRAQ4plex [N-Term]		4.57372e-06	0	1	3	7	I1PU83	I1PU83 [314-337]	0	2823.51	0	100.6	104.5	94.9	99.9		High	High	High	High	High	0	1.35e-06	6.75
FALSE	High	[K].MELPEWVDIVK.[T]	1xiTRAQ4plex [K11]; 1xiTRAQ4plex [N-Term]		0.000317128	0	1	1	5	P40978	P40978 [31-41]	0	1646.91	0	97.1	102	92.4	108.5		High	High	High	High	High	0	9.933e-05	3.15
FALSE	High	[K].IGQVAIGGPGGNPFLGQQMSSQK.[D]	1xiTRAQ4plex [K23]; 1xiTRAQ4plex [N-Term]		1.0022e-05	0	1	4	2	Q5Z974	Q5Z974 [596-618]	0	2559.36	0	89	102.5	106.5	102		High	High	High	High	High	0	2.987e-06	5.17
FALSE	High	[K].MEGLLWGASK.[L]	1xiTRAQ4plex [K10]; 1xiTRAQ4plex [N-Term]		0.000194803	0	2	6	3	A2XHU1; B8B8K0	A2XHU1 [165-174]; B8B8K0 [168-177]	0	1379.76	0	97.6	105.8	96.6	100.1	Shared	High	High	High	High	High	0	6.069e-05	3.55
FALSE	High	[R].MEGKPVQGFNSSTASLLTR.[Y]	1xiTRAQ4plex [K4]; 1xiTRAQ4plex [N-Term]		8.48507e-05	0	1	3	1	A0A0P0WUR5	A0A0P0WUR5 [557-575]	0	2311.23	0	88.7	95.7	115.6	100.1		High	High	High	High	High	0	2.609e-05	3.13
FALSE	High	[K].GNLSQLPPLEVPR.[I]	1xiTRAQ4plex [N-Term]		7.819e-05	0	1	4	4	A2ZFY8	A2ZFY8 [217-229]	0	1563.9	0	98.6	111.4	86.8	103.2		High	High	High	High	High	0	2.401e-05	4.23
FALSE	High	[K].GNINIEELR.[K]	1xiTRAQ4plex [N-Term]		0.000277003	0	2	5	4	I1Q3M1; A2WUC5	I1Q3M1 [686-694]; A2WUC5 [688-696]	0	1201.67	0	93.7	77	145.6	83.7	Shared	High	High	High	High	High	9.638e-05	0.0001364	3.68
FALSE	High	[K].LVQIEHALTAVGSGQTSLGIK.[A]	1xiTRAQ4plex [K21]; 1xiTRAQ4plex [N-Term]		1.64637e-05	0	1	2	4	B8AFT1	B8AFT1 [19-39]	0	2410.39	0	91.3	99.3	98.7	110.7		High	High	High	High	High	0	1.105e-05	5.15
FALSE	High	[K].MAFSEPEILHNLLQK.[CF]	1xiTRAQ4plex [K15]; 1xiTRAQ4plex [N-Term]		0.000178465	0	1	2	1	I1PB43	I1PB43 [213-227]	0	2058.13	0	79.3	97.3	83.7	139.7		High	High	High	High	High	0	5.552e-05	4.37
FALSE	High	[R].MAELCQLTGVK.[L]	1xCarbamidomethyl [C5]; 1xiTRAQ4plex [K11]; 1xiTRAQ4plex [N-Term]		0.000211256	0	1	5	3	A2Z469	A2Z469 [324-334]	0	1537.83	0	101.9	91.2	122.1	84.8		High	High	High	High	High	0	6.596e-05	3.04
FALSE	High	[K].IVVCDSATHVLK.[VA]	1xCarbamidomethyl [C4]; 1xiTRAQ4plex [K12]; 1xiTRAQ4plex [N-Term]		0.000270783	0	1	4	1	A2ZLJ0	A2ZLJ0 [70-81]	0	1629.92	0	83.4	95.2	109.3	112.1		High	High	High	High	High	0	8.474e-05	2.56
FALSE	High	[R].GNAGSHDLPFSVETLESLLK.[L]	1xiTRAQ4plex [K20]; 1xiTRAQ4plex [N-Term]		2.193e-05	0	1	2	3	I1NQP9	I1NQP9 [268-287]	0	2402.28	0	89.2	98.1	120.7	92		High	High	High	High	High	0	6.609e-06	3.89
FALSE	High	[K].FLEDHPGGDDVLLSSTGK.[D]	1xiTRAQ4plex [K18]; 1xiTRAQ4plex [N-Term]		8.07445e-05	0	1	2	3	I1PRR9	I1PRR9 [37-54]	0	2175.12	0	110.2	94.3	106.7	88.8		High	High	High	High	High	0	2.476e-05	3.45
FALSE	High	[K].IVTGVPDAIPVIGSPLVELLR.[G]	1xiTRAQ4plex [N-Term]		1.15696e-05	0	1	3	10	I1PI01	I1PI01 [167-187]	0	2302.39	0	99.5	78.8	92.1	129.7		High	High	High	High	High	0	1.772e-05	4.53
FALSE	High	[K].LVTGLGGSGLAMPVEVVQFCWK.[Y]	1xCarbamidomethyl [C20]; 1xOxidation [M12]; 1xiTRAQ4plex [K22]; 1xiTRAQ4plex [N-Term]		3.67541e-06	0	1	3	3	B8B7P6	B8B7P6 [172-193]	0	2652.41	0	103.1	100.4	82	114.5		High	High	High	High	High	0	1.08e-06	4.68
FALSE	High	[K].LVTGLGGSGLAMPVEVVQFCWK.[Y]	1xCarbamidomethyl [C20]; 1xiTRAQ4plex [K22]; 1xiTRAQ4plex [N-Term]		1.6919e-06	0	1	3	6	B8B7P6	B8B7P6 [172-193]	0	2636.42	0	99.1	96.2	102.2	102.6		High	High	High	High	High	0	1.431e-06	5.19
FALSE	High	[R].IVTEDFLPLPSK.[G]	1xiTRAQ4plex [K12]; 1xiTRAQ4plex [N-Term]		0.000141556	0	1	2	6	I1QR41	I1QR41 [169-180]	0	1646.96	0	83.6	106.5	96.3	113.5		High	High	High	High	High	9.638e-05	0.0001555	3.6
FALSE	High	[K].LGTVTVQELPFFDTVK.[V]	1xiTRAQ4plex [K16]; 1xiTRAQ4plex [N-Term]		5.44586e-05	0	2	4	4	I1Q3M1; A2WUC5	I1Q3M1 [437-452]; A2WUC5 [439-454]	0	2082.17	0	102.7	87.3	136.1	73.8	Shared	High	High	High	High	High	0	6.572e-05	4.83
FALSE	High	[K].GMVIIGNIGDQWSDLLGSPEGR.[R]	1xOxidation [M2]; 1xiTRAQ4plex [N-Term]		2.35924e-06	0	1	3	2	A2WLL0	A2WLL0 [245-266]	0	2474.25	0	108.3	105.2	94.5	92.1		High	High	High	High	High	0	6.902e-07	5.04
FALSE	High	[K].IVSSTGALCLSEIPK.[K]	1xCarbamidomethyl [C9]; 1xiTRAQ4plex [K15]; 1xiTRAQ4plex [N-Term]		0.000109808	0	1	3	2	A2WPC2	A2WPC2 [161-175]	0	1863.05	0	105.5	90.7	123.2	80.7		High	High	High	High	High	0	3.394e-05	4.22
FALSE	High	[R].FLGETASEVVILEVR.[T]	1xiTRAQ4plex [N-Term]		0.000308806	0	1	3	1	A2Z3H3	A2Z3H3 [150-164]	0	1806.01	0	88.3	90.1	135.4	86.2		High	High	High	High	High	0	9.678e-05	3.29
FALSE	High	[R].IVSSIEQKEEGR.[G]	1xiTRAQ4plex [K8]; 1xiTRAQ4plex [N-Term]		6.25561e-05	0	2	4	1	A2YVG3; A2YWB4	A2YVG3 [63-74]; A2YWB4 [73-84]	1	1662.93	0	96.3	92.6	108.8	102.3	Shared	High	High	High	High	High	0	1.913e-05	4.07
FALSE	High	[K].FIGMQVEVSK.[Y]	1xiTRAQ4plex [K10]; 1xiTRAQ4plex [N-Term]		0.000161071	0	1	9	2	I1PK11	I1PK11 [198-207]	0	1425.8	0	111.9	103.8	99.7	84.5		High	High	High	High	High	0	5.007e-05	2.77
FALSE	High	[K].GMVIIGNIGDQWSDLLGSPEGR.[R]	1xiTRAQ4plex [N-Term]		0.000104861	0	1	3	3	A2WLL0	A2WLL0 [245-266]	0	2458.25	0	95.4	101.1	101.4	102		High	High	High	High	High	0	3.232e-05	5.25
FALSE	High	[K].LGVEEAHELQLNR.[I]	1xiTRAQ4plex [N-Term]		0.000294064	0	1	1	2	B8AK27	B8AK27 [15-27]	0	1651.89	0	99.1	93	97.9	110		High	High	High	High	High	0	9.203e-05	3.21
FALSE	High	[R].LVQTLVAPSILSQR.[Y]	1xiTRAQ4plex [N-Term]		0.000246257	0	1	1	1	B8B822	B8B822 [62-75]	0	1669.01	0	94	101.3	89.9	114.9		High	High	High	High	High	0	7.703e-05	2.83
FALSE	High	[R].FLHLSQAALGESK.[K]	1xiTRAQ4plex [K13]; 1xiTRAQ4plex [N-Term]		0.000308057	0	1	2	1	B8AXI7	B8AXI7 [23-35]	0	1688.96	0					No Quan Values	High	High	High	High	High	0	9.653e-05	3.2
FALSE	High	[K].IVQQLEEVNQVKEPLK.[S]	2xiTRAQ4plex [K12; K16]; 1xiTRAQ4plex [N-Term]		0.000195334	0	1	3	1	A2XL53	A2XL53 [121-136]	1	2326.37	0					No Quan Values	High	High	High	High	High	0	6.091e-05	4.35
FALSE	High	[R].FIHVSSLGASASSPSR.[M]	1xiTRAQ4plex [N-Term]		0.000239294	0	1	1	2	B8AEU4	B8AEU4 [187-202]	0	1746.93	0	102	96.2	105	96.8		High	High	High	High	High	0	7.477e-05	3.95
FALSE	High	[R].LVQQAVAAAFK.[N]	1xiTRAQ4plex [K11]; 1xiTRAQ4plex [N-Term]		0.000103359	0	1	2	2	Q9AS12	Q9AS12 [41-51]	0	1433.87	0	92.6	88.4	113.9	105.2		High	High	High	High	High	0	3.184e-05	4.68
FALSE	High	[K].FLKPSVAGFLLQK.[E]	2xiTRAQ4plex [K3; K13]; 1xiTRAQ4plex [N-Term]		1.75298e-05	0	1	4	12	A0A0P0WP33	A0A0P0WP33 [244-256]	0	1880.17	0	133.7	106	100.8	59.6		High	High	High	High	High	0	5.269e-06	6.05
FALSE	High	[R].GNDAHAATIR.[S]	1xiTRAQ4plex [N-Term]		0.000286872	0	1	1	3	Q2R2W2	Q2R2W2 [84-93]	0	1169.61	0	97.7	91	114.2	97.2		High	High	High	High	High	0	8.981e-05	2.95
FALSE	High	[K].MAEVDDEAK.[Q]	1xiTRAQ4plex [K9]; 1xiTRAQ4plex [N-Term]		0.000176509	0	1	4	2	B8BP25	B8BP25 [136-144]	0	1295.64	0	116.1	90.9	123.5	69.5		High	High	High	High	High	0	5.496e-05	3.6
FALSE	High	[R].LGSNIAVQGNVDPGVLFGSK.[E]	1xiTRAQ4plex [K20]; 1xiTRAQ4plex [N-Term]		0.000284028	0	1	3	2	I1PB43	I1PB43 [323-342]	0	2260.25	0	99.4	110.8	74.5	115.3		High	High	High	High	High	0	8.896e-05	2.85
FALSE	High	[K].IGSGQVIPAFEEAISDMAPGGVR.[R]	1xiTRAQ4plex [N-Term]		8.26912e-07	0	1	2	3	A2YHW8	A2YHW8 [178-200]	0	2445.26	0	106.9	122.5	76.1	94.5		High	High	High	High	High	0	2.384e-07	5.03
FALSE	High	[R].LGSEVTVVEFAPDIVPSMDGEVR.[K]	1xiTRAQ4plex [N-Term]		3.07164e-05	0	1	3	2	A2WPC2	A2WPC2 [196-218]	0	2590.32	0	97	95.3	96.9	110.8		High	High	High	High	High	0	9.29e-06	4.07
FALSE	High	[R].LGSEVTVVEFAPDIVPSMDGEVR.[K]	1xOxidation [M18]; 1xiTRAQ4plex [N-Term]		4.1106e-05	0	1	3	2	A2WPC2	A2WPC2 [196-218]	0	2606.31	0	92.7	99.1	101.1	107.1		High	High	High	High	High	0	1.25e-05	4.44
FALSE	High	[R].IWVFSGDTDAVLPVTSTR.[Y]	1xiTRAQ4plex [N-Term]		0.000152308	0	1	2	1	I1Q052	I1Q052 [390-407]	0	2108.11	0	89	99.6	111.8	99.7		High	High	High	High	High	0	4.725e-05	3.78
FALSE	High	[K].IWQVPETLHEEVLGK.[M]	1xiTRAQ4plex [K15]; 1xiTRAQ4plex [N-Term]		1.0052e-05	0	1	2	7	A2WVT8	A2WVT8 [37-51]	0	2066.15	0	93.3	93.6	105.8	107.2		High	High	High	High	High	0	2.997e-06	4.44
FALSE	High	[R].LWGDAATQAAVQSFAGNVR.[G]	1xiTRAQ4plex [N-Term]		0.000171699	0	1	2	1	A2WL79	A2WL79 [262-280]	0	2106.08	0	102.8	94.8	103.1	99.3		High	High	High	High	High	0	5.333e-05	3.61
FALSE	High	[R].IWFGIATAHDFESHDDITEER.[L]	1xiTRAQ4plex [N-Term]		4.43876e-06	0	1	1	1	I1R2E3	I1R2E3 [21-41]	0	2633.24	0	80	89.2	132	98.8		High	High	High	High	High	0	1.309e-06	4.99
FALSE	High	[K].GNIDDQGGAAAAAAHK.[A]	1xiTRAQ4plex [K16]; 1xiTRAQ4plex [N-Term]		6.63481e-05	0	1	3	1	A0A0P0X6V5	A0A0P0X6V5 [329-344]	0	1754.9	0	112.1	141.1	76.5	70.4		High	High	High	High	High	0	2.031e-05	4.47
FALSE	High	[K].LWDDVVAGPRPETGLEK.[L]	1xiTRAQ4plex [K17]; 1xiTRAQ4plex [N-Term]		0.000180937	0	1	3	2	B8B9G7	B8B9G7 [5-21]	0	2170.17	0	79	115.6	64.1	141.4		High	High	High	High	High	0	5.631e-05	3.4
FALSE	High	[K].LVVVVFPSFGER.[Y]	1xiTRAQ4plex [N-Term]		0.000150185	0	2	6	6	B8AJV7; Q5JNB0	B8AJV7 [293-304]; Q5JNB0 [362-373]	0	1492.86	0	113.3	94.2	106.2	86.3	Shared	High	High	High	High	High	9.638e-05	0.0001361	3.49
FALSE	High	[R].LVVVEFAASHSVNSSR.[I]	1xiTRAQ4plex [N-Term]		8.10346e-06	0	1	3	2	Q84NN4	Q84NN4 [94-109]	0	1845.99	0	107.7	92.2	114.7	85.3		High	High	High	High	High	0	2.404e-06	4.69
FALSE	High	[K].GNKPWVSLPK.[G]	2xiTRAQ4plex [K3; K10]; 1xiTRAQ4plex [N-Term]		0.000195334	0	2	4	4	P49398; I1NN05	P49398 [231-240]; I1NN05 [231-240]	0	1557.95	0	93.9	97.2	106.3	102.6	Shared	High	High	High	High	High	0	6.086e-05	3.18
FALSE	High	[K].FKDLVEEISESLAK.[T]	2xiTRAQ4plex [K2; K14]; 1xiTRAQ4plex [N-Term]		8.41118e-05	0	1	4	3	B8AX15	B8AX15 [124-137]	1	2040.16	0	98	93.1	100.6	108.3		High	High	High	High	High	0	6.794e-05	3.43
FALSE	High	[R].FKDPENTTLVILDK.[F]	2xiTRAQ4plex [K2; K14]; 1xiTRAQ4plex [N-Term]		2.9638e-05	0	2	2	6	I1NZ48; A2X345	I1NZ48 [191-204]; A2X345 [191-204]	1	2065.19	0	114.9	105.2	90	90	Shared	High	High	High	High	High	0	8.967e-06	4.25
FALSE	High	[K].FKNEPESGPQLDK.[F]	2xiTRAQ4plex [K2; K13]; 1xiTRAQ4plex [N-Term]		0.00022049	0	1	3	1	Q69UF2	Q69UF2 [281-293]	1	1921.04	0	100.4	89.9	84.7	125		High	High	High	High	High	0	6.877e-05	2.87
FALSE	High	[K].FKTEDGIFGTSGGIGFTK.[E]	2xiTRAQ4plex [K2; K18]; 1xiTRAQ4plex [N-Term]		1.58875e-06	0	1	2	14	A2WXD9	A2WXD9 [73-90]	1	2294.24	0	105.9	103.6	105.4	85.2		High	High	High	High	High	0	4.612e-07	6.42
FALSE	High	[K].IVVNCGLGAEAGNSK.[G]	1xCarbamidomethyl [C5]; 1xiTRAQ4plex [K15]; 1xiTRAQ4plex [N-Term]		6.55722e-05	0	1	1	2	A2XBY3	A2XBY3 [108-122]	0	1776.95	0	85.5	102.8	107.6	104.1		High	High	High	High	High	0	2.01e-05	3.61
FALSE	High	[R].FLALTDKEVLGEGDTAK.[L]	2xiTRAQ4plex [K7; K17]; 1xiTRAQ4plex [N-Term]		0.000254025	0	1	4	1	A2YH08	A2YH08 [147-163]	1	2239.25	0	94.5	92.8	114.9	97.8		High	High	High	High	High	0	7.95e-05	3.38
FALSE	High	[R].FLANVDPVDVAR.[S]	1xiTRAQ4plex [N-Term]		0.000309556	0	2	6	4	B8AKL0; A0A0P0WUR5	B8AKL0 [185-196]; A0A0P0WUR5 [211-222]	0	1459.8	0	96.8	95.3	107.5	100.4	Shared	High	High	High	High	High	0	9.697e-05	3.36
FALSE	High	[K].FIASEGDTVTPGTK.[V]	1xiTRAQ4plex [K14]; 1xiTRAQ4plex [N-Term]		0.000195865	0	1	3	6	I1PKR1	I1PKR1 [130-143]	0	1710.92	0	94.3	101.7	94.9	109		High	High	High	High	High	0	6.107e-05	4
FALSE	High	[R].LVVIVDVVDQNR.[A]	1xiTRAQ4plex [N-Term]		0.000189048	0	1	2	1	A2X7C9	A2X7C9 [24-35]	0	1512.89	0	97.2	102.3	95	105.5		High	High	High	High	High	0	5.886e-05	3.73
FALSE	High	[K].IVVLGGSGFVGSAICK.[A]	1xCarbamidomethyl [C15]; 1xiTRAQ4plex [K16]; 1xiTRAQ4plex [N-Term]		0.000130011	0	1	3	3	B8ATG9	B8ATG9 [81-96]	0	1852.06	0	102.3	111.1	86.9	99.7		High	High	High	High	High	0	4.026e-05	3.53
FALSE	High	[R].FLDLDTGIIATNK.[Q]	1xiTRAQ4plex [K13]; 1xiTRAQ4plex [N-Term]		0.000245618	0	1	4	2	Q2QWT4	Q2QWT4 [322-334]	0	1708.97	0	103.2	89.4	106	101.4		High	High	High	High	High	0.0001946	0.001709	3.74
FALSE	High	[R].DIQAWETIPLGPFLGK.[S]	1xiTRAQ4plex [K16]; 1xiTRAQ4plex [N-Term]		3.57499e-05	0	1	4	2	B8ADR9	B8ADR9 [251-266]	0	2073.16	0	92.1	92	113	102.9		High	High	High	High	High	0	1.083e-05	3.59
FALSE	High	[K].GLDVDNLFVSHIQVNQAQK.[Q]	1xiTRAQ4plex [K19]; 1xiTRAQ4plex [N-Term]		0.000202343	0	1	3	1	B8B928	B8B928 [107-125]	0	2413.31	0	85.9	101.3	104.8	107.9		High	High	High	High	High	0	6.3e-05	3.11
FALSE	High	[K].IDFPGAKPVSDAVAK.[S]	2xiTRAQ4plex [K7; K15]; 1xiTRAQ4plex [N-Term]		1.53243e-05	0	1	1	10	Q0JPA6	Q0JPA6 [94-108]	0	1947.13	0	112.1	89.2	112.3	86.4		High	High	High	High	High	0	1.017e-05	5.15
FALSE	High	[R].VHTVVLNDPGR.[L]	1xiTRAQ4plex [N-Term]		9.53149e-05	0	1	2	18	I1QWF7	I1QWF7 [8-18]	0	1350.76	0	95.9	98.4	106.6	99.2		High	High	High	High	High	0	3.384e-05	3.73
FALSE	High	[K].AIDLVDESAAK.[L]	1xiTRAQ4plex [K11]; 1xiTRAQ4plex [N-Term]		9.23207e-05	0	1	5	2	I1PCF7	I1PCF7 [473-483]	0	1419.79	0	106.3	100.6	100.4	92.7		High	High	High	High	High	0	2.839e-05	3.17
FALSE	High	[K].ALDLVEFTGTVTQAIPGPR.[V]	1xiTRAQ4plex [N-Term]		0.000147257	0	1	2	1	B8ASC1	B8ASC1 [95-113]	0	2129.17	0	101.5	90.4	109.6	98.5		High	High	High	High	High	0	4.565e-05	3.47
FALSE	High	[RK].VHNAALSAQPALVQNER.[K]	1xiTRAQ4plex [N-Term]		2.67023e-05	0	1	6	1	A2WQL6	A2WQL6 [258-274]	0	1962.06	0	102.6	77.4	113.1	106.9		High	High	High	High	High	0	8.065e-06	3.89
FALSE	High	[K].KVPFISDDLEIECEGK.[E]	1xCarbamidomethyl [C13]; 2xiTRAQ4plex [K1; K16]; 1xiTRAQ4plex [N-Term]		2.29649e-06	0	1	3	17	I1R4N8	I1R4N8 [121-136]	1	2311.22	0	97.5	115.7	80.9	105.9		High	High	High	High	High	0	6.699e-07	5.52
FALSE	High	[R].KFSAGLAAALGR.[R]	1xiTRAQ4plex [K1]; 1xiTRAQ4plex [N-Term]		7.68296e-05	0	1	2	3	I1NTQ7	I1NTQ7 [187-198]	1	1449.88	0	100.5	89.7	115.9	93.9		High	High	High	High	High	0	2.359e-05	4.23
FALSE	High	[K].VHGGGLSGQAQAICLGVAR.[A]	1xCarbamidomethyl [C14]; 1xiTRAQ4plex [N-Term]		1.47844e-05	0	1	3	1	A2XMC2	A2XMC2 [160-178]	0	1995.07	0	102.5	105.8	96.7	94.9		High	High	High	High	High	0	4.426e-06	5.42
FALSE	High	[R].VGWASVWVGQEDGK.[A]	1xiTRAQ4plex [K14]; 1xiTRAQ4plex [N-Term]		0.000261303	0	1	3	2	Q6K1X5	Q6K1X5 [321-334]	0	1805.94	0	103.5	101.1	109.6	85.9		High	High	High	High	High	0	8.174e-05	3.91
FALSE	High	[K].VGVLFEGGIWDR.[L]	1xiTRAQ4plex [N-Term]		8.63472e-05	0	1	3	5	I1Q8T9	I1Q8T9 [177-188]	0	1491.81	0	95.9	106.4	95.8	101.9		High	High	High	High	High	0	4.528e-05	3.81
FALSE	High	[K].AIDLIDEAGSR.[VA]	1xiTRAQ4plex [N-Term]		0.00013414	0	2	12	5	I1P698; B8BNQ4	I1P698 [497-507]; B8BNQ4 [973-983]	0	1303.7	0	125.4	93.9	115.7	65	Shared	High	High	High	High	High	0	5.961e-05	3.85
FALSE	High	[R].ALEDLDSLLLQASR.[N]	1xiTRAQ4plex [N-Term]		2.97264e-05	0	1	3	2	I1P842	I1P842 [150-163]	0	1687.93	0	101.9	103.3	98.6	96.1		High	High	High	High	High	0	4.044e-05	3.08
FALSE	High	[K].VGVADVMSHISTGGGASLELLEGK.[E]	1xOxidation [M7]; 1xiTRAQ4plex [K24]; 1xiTRAQ4plex [N-Term]		2.66753e-06	0	1	5	13	A0A0P0WP33	A0A0P0WP33 [445-468]	0	2631.39	0	119.5	109	95.2	76.3		High	High	High	High	High	0	8.244e-07	5.51
FALSE	High	[K].VGVADVMSHISTGGGASLELLEGK.[E]	1xiTRAQ4plex [K24]; 1xiTRAQ4plex [N-Term]		5.54692e-08	0	1	5	27	A0A0P0WP33	A0A0P0WP33 [445-468]	0	2615.4	0	119	107.5	100.2	73.3		High	High	High	High	High	0	8.681e-08	7.73
FALSE	High	[K].AIEGTPWEALKPCMK.[G]	1xCarbamidomethyl [C13]; 2xiTRAQ4plex [K11; K15]; 1xiTRAQ4plex [N-Term]		2.30714e-05	0	1	3	2	Q10N30	Q10N30 [100-114]	0	2163.17	0	101.4	96	101.8	100.8		High	High	High	High	High	0	6.951e-06	3.81
FALSE	High	[R].VGTLDSLLALSDDLVK.[S]	1xiTRAQ4plex [K16]; 1xiTRAQ4plex [N-Term]		8.38669e-05	0	1	1	5	B8AXG9	B8AXG9 [49-64]	0	1947.13	0	104.7	91.5	106.4	97.4		High	High	High	High	High	0	2.581e-05	3.35
FALSE	High	[K].KFGITTSQICMVGDR.[L]	1xCarbamidomethyl [C10]; 1xOxidation [M11]; 1xiTRAQ4plex [K1]; 1xiTRAQ4plex [N-Term]		0.000118659	0	1	3	1	B8AVV2	B8AVV2 [296-310]	1	2017.04	0	108.4	97.7	105.7	88.1		High	High	High	High	High	0	3.671e-05	3.56
FALSE	High	[K].ALELIGASPDHTFIFEDSASGIR.[A]	1xiTRAQ4plex [N-Term]		4.58744e-06	0	1	2	2	B8BIC2	B8BIC2 [179-201]	0	2590.33	0	88.2	104	112.4	95.3		High	High	High	High	High	0	1.352e-06	5.31
FALSE	High	[K].VGSSLLAPPPPPARPR.[E]	1xiTRAQ4plex [N-Term]		0.00020289	0	1	1	1	Q9FVZ9	Q9FVZ9 [87-102]	0	1756.04	0	101.6	92.5	107.8	98.1		High	High	High	High	High	0	6.319e-05	4.12
FALSE	High	[K].VGSSESALLAK.[L]	1xiTRAQ4plex [K11]; 1xiTRAQ4plex [N-Term]		0.000103061	0	1	5	3	P41095	P41095 [170-180]	0	1349.79	0	93.9	101.1	104.1	100.8		High	High	High	High	High	0	3.177e-05	4.25
FALSE	High	[R].VGSNLEVDGAPWK.[V]	1xiTRAQ4plex [K13]; 1xiTRAQ4plex [N-Term]		1.29234e-05	0	1	4	2	I1R2M1	I1R2M1 [54-66]	0	1659.89	0	102.3	112.8	97.8	87.2		High	High	High	High	High	0	3.866e-06	4.15
FALSE	High	[R].KVQAEIISQK.[Y]	2xiTRAQ4plex [K1; K10]; 1xiTRAQ4plex [N-Term]		0.000289734	0	1	4	1	B8B8S6	B8B8S6 [1132-1141]	1	1575.98	0	108.7	102.4	101.7	87.2		High	High	High	High	High	0	9.071e-05	3.43
FALSE	High	[K].VKDELVLDGNDIELVSR.[S]	1xiTRAQ4plex [K2]; 1xiTRAQ4plex [N-Term]		6.83269e-05	0	1	4	2	A2Z2J3	A2Z2J3 [139-155]	1	2202.22	0	89.2	102.4	105.3	103.1		High	High	High	High	High	0	2.095e-05	4.34
FALSE	High	[R].AIDLASLITLDVEDGK.[V]	1xiTRAQ4plex [K16]; 1xiTRAQ4plex [N-Term]		3.34857e-05	0	1	2	1	Q5JJV6	Q5JJV6 [141-156]	0	1961.1	0	106.9	93	109.4	90.7		High	High	High	High	High	0	1.014e-05	3.19
FALSE	High	[K].VKDFFGDVTSGAK.[E]	2xiTRAQ4plex [K2; K13]; 1xiTRAQ4plex [N-Term]		2.17995e-05	0	1	4	2	B8AF05	B8AF05 [205-217]	1	1803	0	110.5	105.5	107.3	76.7		High	High	High	High	High	0	6.57e-06	4.6
FALSE	High	[K].ALAENEGDGLAK.[ML]	1xiTRAQ4plex [K12]; 1xiTRAQ4plex [N-Term]		0.000259969	0	1	5	1	A2WPH0	A2WPH0 [473-484]	0	1475.79	0	88.7	94.4	118.6	98.3		High	High	High	High	High	0	8.131e-05	2.25
FALSE	High	[K].KGCTVVASETGK.[L]	1xCarbamidomethyl [C3]; 2xiTRAQ4plex [K1; K12]; 1xiTRAQ4plex [N-Term]		0.000128174	0	1	2	2	Q6ZG03	Q6ZG03 [431-442]	1	1668.93	0	105.8	91.4	121.4	81.3		High	High	High	High	High	0	3.964e-05	4.85
FALSE	High	[K].ALAESGGDIEK.[A]	1xiTRAQ4plex [K11]; 1xiTRAQ4plex [N-Term]		0.000107308	0	1	2	2	A2ZLC1	A2ZLC1 [709-719]	0	1377.75	0	83.8	89.2	114.3	112.7		High	High	High	High	High	0	3.31e-05	4
FALSE	High	[K].ALAETGGDIQQAQEFLR.[K]	1xiTRAQ4plex [N-Term]		0.000293339	0	1	3	3	A2ZLC1	A2ZLC1 [950-966]	0	1991.03	0	92.2	107.7	94.7	105.4		High	High	High	High	High	8.061e-05	0.0001151	2.67
FALSE	High	[K].KGASSIEGVEAK.[I]	2xiTRAQ4plex [K1; K12]; 1xiTRAQ4plex [N-Term]		0.000214107	0	1	2	2	A2WVT8	A2WVT8 [25-36]	1	1607.93	0	87.3	91.4	103.1	118.1		High	High	High	High	High	0	6.677e-05	4.34
FALSE	High	[K].VKPSSPSELDALLDPAK.[Y]	2xiTRAQ4plex [K2; K17]; 1xiTRAQ4plex [N-Term]		1.34356e-05	0	1	1	18	A3C6G9	A3C6G9 [137-153]	0	2199.26	0	103.2	98	106.2	92.6		High	High	High	High	High	0	8.226e-06	4.96
FALSE	High	[K].AIALHSQVITEFCK.[T]	1xCarbamidomethyl [C13]; 1xiTRAQ4plex [K14]; 1xiTRAQ4plex [N-Term]		8.63472e-05	0	1	1	3	A2YYA0	A2YYA0 [85-98]	0	1905.05	0	107.6	117.5	86.5	88.3		High	High	High	High	High	0	2.653e-05	5.09
FALSE	High	[K].VKPLAALAMIDEGELDWK.[I]	1xOxidation [M9]; 2xiTRAQ4plex [K2; K18]; 1xiTRAQ4plex [N-Term]		0.000127809	0	1	3	2	Q0DX85	Q0DX85 [189-206]	0	2447.36	0	103.6	109.6	72	114.9		High	High	High	High	High	0	9.811e-05	4.38
FALSE	High	[K].VKGQDGNEVFFR.[I]	1xiTRAQ4plex [K2]; 1xiTRAQ4plex [N-Term]		0.000131873	0	2	2	2	P55857; Q8RZU9	P55857 [25-36]; Q8RZU9 [26-37]	1	1683.91	0	87.4	91.9	111.1	109.6	Shared	High	High	High	High	High	0	4.084e-05	3.44
FALSE	High	[R].ALAPVGAVLDNLALSDVGLQDQIASADGVLSTER.[R]	1xiTRAQ4plex [N-Term]		2.69727e-07	0	1	2	8	A2YWT1	A2YWT1 [140-173]	0	3522.88	0	88.2	116.9	60.9	134.1		High	High	High	High	High	0	1.547e-07	6.85
FALSE	High	[R].ALAQGVHTASIIDGR.[V]	1xiTRAQ4plex [N-Term]		0.000310307	0	1	5	1	A2X7Z3	A2X7Z3 [311-325]	0	1652.92	0	104.5	107	95.2	93.4		High	High	High	High	High	0	9.722e-05	3.64
FALSE	High	[K].ALAVGADVSLDTATGNLTK.[Y]	1xiTRAQ4plex [K19]; 1xiTRAQ4plex [N-Term]		3.11771e-05	0	1	3	3	A2Z0D1	A2Z0D1 [138-156]	0	2105.17	0	92.2	107.9	100.1	99.8		High	High	High	High	High	0	9.421e-06	4.89
FALSE	High	[K].ALCAEHNVHLVTVPSAK.[T]	1xCarbamidomethyl [C3]; 1xiTRAQ4plex [K17]; 1xiTRAQ4plex [N-Term]		7.4519e-06	0	1	4	1	B8B7B6	B8B7B6 [74-90]	0	2134.17	0	93.3	101.3	106.5	98.9		High	High	High	High	High	0	2.209e-06	3.5
FALSE	High	[R].VKEEAQQLAR.[V]	1xiTRAQ4plex [K2]; 1xiTRAQ4plex [N-Term]		0.000208437	0	1	2	4	I1P5P0	I1P5P0 [100-109]	1	1459.85	0	104.1	105.9	96.7	93.3		High	High	High	High	High	0	6.508e-05	4.5
FALSE	High	[R].ALCEAVLDSIIGEHGVSPAAK.[R]	1xCarbamidomethyl [C3]; 1xiTRAQ4plex [K21]; 1xiTRAQ4plex [N-Term]		4.89992e-06	0	1	1	1	Q84T92	Q84T92 [184-204]	0	2425.3	0	108.5	86	108.1	97.4		High	High	High	High	High	0	1.445e-06	5.09
FALSE	High	[K].AICIVHNETATGVTNDLSAVR.[K]	1xCarbamidomethyl [C3]; 1xiTRAQ4plex [N-Term]		3.70527e-07	0	1	2	6	I1QJX3	I1QJX3 [141-161]	0	2385.23	0	93.6	88.8	120.6	97		High	High	High	High	High	0	1.055e-07	6.43
FALSE	High	[K].ALDAQIASLSDEIVK.[K]	1xiTRAQ4plex [K15]; 1xiTRAQ4plex [N-Term]		6.81173e-06	0	1	2	22	A2XF65	A2XF65 [191-205]	0	1861.05	0	114.6	94.5	78.5	112.4		High	High	High	High	High	0	5.731e-06	4.85
FALSE	High	[K].ALDAQIASLSDEIVKK.[V]	2xiTRAQ4plex [K15; K16]; 1xiTRAQ4plex [N-Term]		1.08181e-07	0	1	2	7	A2XF65	A2XF65 [191-206]	1	2133.25	0	110.2	94.5	80.2	115.1		High	High	High	High	High	0	3.028e-08	7.17
FALSE	High	[K].AIDDAEGLVK.[V]	1xiTRAQ4plex [K10]; 1xiTRAQ4plex [N-Term]		9.39426e-05	0	2	5	6	A2WPC2; I1PSP2	A2WPC2 [390-399]; I1PSP2 [427-436]	0	1318.75	0	96.9	95.1	113.1	94.9	Shared	High	High	High	High	High	0	3.262e-05	4.06
FALSE	High	[K].VKEAEDDGFDDDNAE.[-]	1xiTRAQ4plex [K2]; 1xiTRAQ4plex [N-Term]		0.000201251	0	1	3	2	B8AFE0	B8AFE0 [318-332]	1	1956.85	0	92.7	112.2	81.3	113.8		High	High	High	High	High	0	6.273e-05	3.05
FALSE	High	[K].KVLQFAGIEDVFTSSR.[G]	1xiTRAQ4plex [K1]; 1xiTRAQ4plex [N-Term]		6.55167e-06	0	1	5	2	A2XN63	A2XN63 [195-210]	1	2085.16	0	90.8	101.4	99.5	108.3		High	High	High	High	High	0	1.939e-06	5.31
FALSE	High	[R].VGQALLSMGPPGADVLVGR.[G]	1xOxidation [M8]; 1xiTRAQ4plex [N-Term]		6.12795e-05	0	2	3	1	I1QH01; A0A0P0XEB3	I1QH01 [56-74]; A0A0P0XEB3 [56-74]	0	1997.1	0	112.3	100	87.4	100.3	Shared	High	High	High	High	High	0	1.873e-05	4.01
FALSE	High	[R].VGQALLSMGPPGADVLVGR.[G]	1xiTRAQ4plex [N-Term]		2.31722e-06	0	2	3	6	I1QH01; A0A0P0XEB3	I1QH01 [56-74]; A0A0P0XEB3 [56-74]	0	1981.1	0	103.3	97.1	93	106.5	Shared	High	High	High	High	High	0	2.956e-06	4.91
FALSE	High	[K].ALENLMANPAIK.[R]	1xiTRAQ4plex [K12]; 1xiTRAQ4plex [N-Term]		0.000102467	0	1	2	5	B8AEQ9	B8AEQ9 [280-291]	0	1572.9	0	123.8	96.3	117.6	62.4		High	High	High	High	High	0	3.163e-05	4.42
FALSE	High	[K].ALENLMANPAIK.[R]	1xOxidation [M6]; 1xiTRAQ4plex [K12]; 1xiTRAQ4plex [N-Term]		0.000318658	0	1	2	4	B8AEQ9	B8AEQ9 [280-291]	0	1588.9	0	108.4	101.3	104.9	85.4		High	High	High	High	High	0	9.984e-05	3.65
FALSE	High	[KR].AIGLMPMIDQGEKDDK.[I]	2xiTRAQ4plex [K13; K16]; 1xiTRAQ4plex [N-Term]		7.146e-06	0	2	7	2	B8ARU1; A2X8Q3	B8ARU1 [123-138]; A2X8Q3 [124-139]	1	2193.16	0	102.8	85.6	110.5	101.1	Shared	High	High	High	High	High	0	2.116e-06	4.9
FALSE	High	[K].VGDIMTEENQLITVKPDTR.[V]	1xiTRAQ4plex [K15]; 1xiTRAQ4plex [N-Term]		1.29621e-05	0	1	4	3	A2XLS8	A2XLS8 [159-177]	0	2447.31	0	103.6	99.4	97.3	99.6		High	High	High	High	High	0	4.31e-06	4.85
FALSE	High	[K].VGDKVNLEADILGK.[Y]	2xiTRAQ4plex [K4; K14]; 1xiTRAQ4plex [N-Term]		3.38986e-06	0	1	3	2	B7FAH8	B7FAH8 [270-283]	1	1903.12	0	94.2	109	91.1	105.7		High	High	High	High	High	0	9.946e-07	5.29
FALSE	High	[K].ALGLNDIDAANVHMEIAK.[R]	1xiTRAQ4plex [K18]; 1xiTRAQ4plex [N-Term]		1.33009e-08	0	2	2	6	B8BHM5; Q0IWS0	B8BHM5 [178-195]; Q0IWS0 [188-205]	0	2183.17	0	106.3	98.7	109	86	Shared	High	High	High	High	High	0	3.62597e-09	5.76
FALSE	High	[K].ALGLNDIDAANVHMEIAK.[R]	1xOxidation [M14]; 1xiTRAQ4plex [K18]; 1xiTRAQ4plex [N-Term]		4.05005e-05	0	2	2	3	B8BHM5; Q0IWS0	B8BHM5 [178-195]; Q0IWS0 [188-205]	0	2199.17	0	108.7	91.5	107.3	92.5	Shared	High	High	High	High	High	0	1.23e-05	4.38
FALSE	High	[R].VGAEAFSWAAK.[K]	1xiTRAQ4plex [K11]; 1xiTRAQ4plex [N-Term]		0.000203439	0	1	4	4	B8A7P7	B8A7P7 [554-564]	0	1424.78	0	104.9	106.3	97.5	91.2		High	High	High	High	High	0.0001621	0.001127	3.59
FALSE	High	[R].ALGLPLERPK.[S]	1xiTRAQ4plex [K10]; 1xiTRAQ4plex [N-Term]		0.000251416	0	1	6	2	I1NY63	I1NY63 [447-456]	0	1381.88	0	90.2	92.6	117	100.2		High	High	High	High	High	0	7.853e-05	2.47
FALSE	High	[R].ALGLQSLPVAFGMETAK.[W]	1xiTRAQ4plex [K17]; 1xiTRAQ4plex [N-Term]		6.77273e-05	0	1	4	1	Q5W6H5	Q5W6H5 [283-299]	0	2021.13	0	100.6	99.1	96.4	103.9		High	High	High	High	High	0	2.074e-05	3.35
FALSE	High	[K].KFDTDVSLEVIAMR.[T]	1xiTRAQ4plex [K1]; 1xiTRAQ4plex [N-Term]		9.84014e-05	0	1	1	3	A2YG12	A2YG12 [401-414]	1	1912.05	0	100	92.4	105.3	102.3		High	High	High	High	High	0	3.028e-05	4.18
FALSE	High	[K].VGAATETELEDR.[QK]	1xiTRAQ4plex [N-Term]		3.36855e-05	0	2	7	4	A2ZJH7; A2XPB4	A2ZJH7 [416-427]; A2XPB4 [421-432]	0	1434.72	0	98.4	102.1	96.9	102.6	Shared	High	High	High	High	High	0	1.02e-05	3.84
FALSE	High	[K].ALGRPNAIDGTIK.[K]	1xiTRAQ4plex [K13]; 1xiTRAQ4plex [N-Term]		0.000218151	0	1	2	5	A2YM28	A2YM28 [316-328]	0	1613.96	0	121.5	55.7	133.9	88.9		High	High	High	High	High	0	6.8e-05	3.92
FALSE	High	[K].KFCLEPTSFTVK.[A]	1xCarbamidomethyl [C3]; 2xiTRAQ4plex [K1; K12]; 1xiTRAQ4plex [N-Term]		6.85279e-05	0	1	2	58	B8A8L8	B8A8L8 [136-147]	1	1889.06	0	96.4	110.9	85	107.7		High	High	High	High	High	0	5.569e-05	4.61
FALSE	High	[K].VFSPEEVSAMILGK.[M]	1xiTRAQ4plex [K14]; 1xiTRAQ4plex [N-Term]		0.000193219	0	1	1	2	Q6Z7B0	Q6Z7B0 [143-156]	0	1794.99	0	89.6	92.2	114.4	103.9		High	High	High	High	High	0	6.022e-05	4.18
FALSE	High	[R].ALGSIGAGTTPGR.[V]	1xiTRAQ4plex [N-Term]		1.96366e-05	0	1	3	7	Q0E446	Q0E446 [200-212]	0	1301.73	0	88.7	107.5	88.2	115.5		High	High	High	High	High	0	2.278e-05	3.51
FALSE	High	[R].VFQQAVQGALGTLNSCLNTELHFR.[T]	1xCarbamidomethyl [C16]; 1xiTRAQ4plex [N-Term]		2.85971e-05	0	1	2	1	P0C2Z0	P0C2Z0 [144-167]	0	2847.47	0					No Quan Values	High	High	High	High	High	0	8.656e-06	3.3
FALSE	High	[K].ALGVDILTGFGTIVGK.[Q]	1xiTRAQ4plex [K16]; 1xiTRAQ4plex [N-Term]		0.000215833	0	1	2	2	A2WPH0	A2WPH0 [177-192]	0	1849.1	0	90.8	98.9	105.2	105.1		High	High	High	High	High	0	6.728e-05	2.48
FALSE	High	[K].VFQGDFSSNLPVDK.[A]	1xiTRAQ4plex [K14]; 1xiTRAQ4plex [N-Term]		0.000258639	0	1	3	4	I1PYW0	I1PYW0 [306-319]	0	1840.97	0	99.3	91.5	107.3	101.9		High	High	High	High	High	9.638e-05	0.000158	3.26
FALSE	High	[R].KWVSDTGVENIGK.[R]	2xiTRAQ4plex [K1; K13]; 1xiTRAQ4plex [N-Term]		1.8902e-06	0	1	2	15	P93431	P93431 [350-362]	1	1865.05	0	113.6	91.6	110.6	84.2		High	High	High	High	High	0	1.552e-06	5.7
FALSE	High	[R].ALGVEMDLSDKPMGLGVR.[S]	1xiTRAQ4plex [K11]; 1xiTRAQ4plex [N-Term]		8.10346e-06	0	1	3	5	A2X1X4	A2X1X4 [172-189]	0	2176.17	0	119.3	98.4	114.4	67.9		High	High	High	High	High	0	2.404e-06	4.48
FALSE	High	[R].ALGVEMDLSDKPMGLGVR.[S]	1xOxidation [M]; 1xiTRAQ4plex [K11]; 1xiTRAQ4plex [N-Term]		0.000103957	0	1	3	10	A2X1X4	A2X1X4 [172-189]	0	2192.17	0	113.7	99.9	100	86.4		High	High	High	High	High	0	5.444e-05	3.87
FALSE	High	[R].ALGVEMDLSDKPMGLGVR.[S]	2xOxidation [M6; M13]; 1xiTRAQ4plex [K11]; 1xiTRAQ4plex [N-Term]		0.000200164	0	1	3	12	A2X1X4	A2X1X4 [172-189]	0	2208.16	0	112.6	102.7	92	92.6		High	High	High	High	High	0	6.247e-05	2.93
FALSE	High	[K].ALGLELDLSEK.[G]	1xiTRAQ4plex [K11]; 1xiTRAQ4plex [N-Term]		0.000252066	0	1	1	12	A2WTQ2	A2WTQ2 [111-121]	0	1475.86	0	103.4	97.3	92.1	107.2		High	High	High	High	High	0	7.882e-05	3.92
FALSE	High	[K].VIACIGELLEER.[E]	1xCarbamidomethyl [C4]; 1xiTRAQ4plex [N-Term]		7.07772e-05	0	1	2	5	A2Z3G7	A2Z3G7 [172-183]	0	1545.84	0	103.1	96.7	114.9	85.3		High	High	High	High	High	0	2.169e-05	4.39
FALSE	High	[K].VGDQLEESGENVFVGGK.[N]	1xiTRAQ4plex [K17]; 1xiTRAQ4plex [N-Term]		3.38865e-05	0	1	3	2	A0A0P0WMB8	A0A0P0WMB8 [121-137]	0	2052.05	0	95.1	110	96	98.9		High	High	High	High	High	0	1.025e-05	3.57
FALSE	High	[R].KWLAANVSAEVAESTR.[I]	1xiTRAQ4plex [K1]; 1xiTRAQ4plex [N-Term]		0.000123155	0	1	2	4	B8AD93	B8AD93 [191-206]	1	2020.11	0	96.7	107.3	91.4	104.6		High	High	High	High	High	0	3.805e-05	4.59
FALSE	High	[K].ALEQLDAAVAK.[G]	1xiTRAQ4plex [K11]; 1xiTRAQ4plex [N-Term]		5.8802e-05	0	1	3	6	B8AWM4	B8AWM4 [70-80]	0	1416.83	0	96.2	91.3	80.8	131.6		High	High	High	High	High	0	4.075e-05	4.44
FALSE	High	[K].KVQTEHASLPFDDQCAILEK.[E]	1xCarbamidomethyl [C15]; 2xiTRAQ4plex [K1; K20]; 1xiTRAQ4plex [N-Term]		2.91998e-05	0	1	2	11	A2WT25	A2WT25 [210-229]	1	2761.46	0	123.5	90.4	114.4	71.7		High	High	High	High	High	0	2.309e-05	5.75
FALSE	High	[R].KVSPWHDVPLR.[A]	1xiTRAQ4plex [K1]; 1xiTRAQ4plex [N-Term]		0.000191124	0	1	3	5	Q0DX85	Q0DX85 [83-93]	1	1621.94	0	103.3	109.7	87.7	99.3		High	High	High	High	High	9.638e-05	0.0002774	4.45
FALSE	High	[R].AIESSPGTTK.[Q]	1xiTRAQ4plex [K10]; 1xiTRAQ4plex [N-Term]		0.000266013	0	1	4	1	A2X967	A2X967 [61-70]	0	1278.71	0	116.9	85.1	109.8	88.2		High	High	High	High	High	0	8.322e-05	2.22
FALSE	High	[K].VGPALACGNTVVLK.[T]	1xCarbamidomethyl [C7]; 1xiTRAQ4plex [K14]; 1xiTRAQ4plex [N-Term]		0.000149763	0	1	2	4	A2YBK1	A2YBK1 [227-240]	0	1686.98	0	98	93.1	106.5	102.5		High	High	High	High	High	9.638e-05	0.0001618	3.61
FALSE	High	[R].VGLVAPVDVVVPPGNTGLDPSQTSFFQVLNIPTK.[I]	1xiTRAQ4plex [K34]; 1xiTRAQ4plex [N-Term]		0.00030731	0	1	5	4	P41095	P41095 [116-149]	0	3794.1	0					No Quan Values	High	High	High	High	High	0	9.615e-05	2.43
FALSE	High	[K].AIETVQNNFNTVR.[T]	1xiTRAQ4plex [N-Term]		1.82784e-05	0	1	1	5	A3BLC3	A3BLC3 [97-109]	0	1649.87	0	95.1	120	77.7	107.3		High	High	High	High	High	0	5.481e-06	3.52
FALSE	High	[R].VGLTGLTVAEHFR.[D]	1xiTRAQ4plex [N-Term]		1.11284e-05	0	2	8	9	Q0JKB4; Q01859	Q0JKB4 [310-322]; Q01859 [305-317]	0	1543.87	0	103.5	95.1	101.7	99.6	Shared	High	High	High	High	High	0	6.634e-05	4.36
FALSE	High	[R].ALEVVDTEPAR.[A]	1xiTRAQ4plex [N-Term]		0.000118999	0	1	3	5	I1QUZ5	I1QUZ5 [264-274]	0	1343.73	0	91.6	105.5	81.7	121.2		High	High	High	High	High	0	3.682e-05	3.89
FALSE	High	[R].VGLIGLGQNAPSTTTACK.[G]	1xCarbamidomethyl [C17]; 1xiTRAQ4plex [K18]; 1xiTRAQ4plex [N-Term]		6.71051e-06	0	1	2	3	A2XAI5	A2XAI5 [173-190]	0	2076.14	0	93.5	98.8	118.5	89.2		High	High	High	High	High	0	3.087e-06	5.15
FALSE	High	[K].AIFPDAGAAALLK.[Y]	1xiTRAQ4plex [K13]; 1xiTRAQ4plex [N-Term]		0.000189565	0	1	2	1	I1PZJ0	I1PZJ0 [158-170]	0	1545.92	0	132.1	111.4	79.6	76.9		High	High	High	High	High	0	5.909e-05	3.86
FALSE	High	[K].KVVNAVSVIVGPK.[E]	2xiTRAQ4plex [K1; K13]; 1xiTRAQ4plex [N-Term]		0.000250767	0	2	4	1	B8AEK7; Q6EUK5	B8AEK7 [181-193]; Q6EUK5 [181-193]	1	1742.13	0	101	105	98.7	95.3	Shared	High	High	High	High	High	0	7.847e-05	4.11
FALSE	High	[R].ALFVDLEPTVIDEVK.[T]	1xiTRAQ4plex [K15]; 1xiTRAQ4plex [N-Term]		0.000241178	0	1	2	1	I1P8Y9	I1P8Y9 [65-79]	0	1976.12	0	105.3	94.1	100.3	100.2		High	High	High	High	High	0	7.536e-05	3.64
FALSE	High	[R].ALFVQADGVK.[L]	1xiTRAQ4plex [K10]; 1xiTRAQ4plex [N-Term]		0.000266013	0	1	2	1	B8B782	B8B782 [244-253]	0	1335.79	0	99	93.2	126.2	81.5		High	High	High	High	High	0	8.326e-05	3.43
FALSE	High	[R].VGGGPLGEGLDK.[V]	1xiTRAQ4plex [K12]; 1xiTRAQ4plex [N-Term]		1.36788e-05	0	1	3	15	I1PD66	I1PD66 [174-185]	0	1386.78	0	93.4	104.4	66.3	135.9		High	High	High	High	High	0	4.54e-05	4.07
FALSE	High	[R].ALGDAAAAAAVFADGK.[K]	1xiTRAQ4plex [K16]; 1xiTRAQ4plex [N-Term]		1.69631e-05	0	1	2	3	A2Z744	A2Z744 [46-61]	0	1706.93	0	106.1	93.5	84.1	116.2		High	High	High	High	High	0	5.088e-06	4.37
FALSE	High	[K].VGGGLISELRDPIVK.[A]	1xiTRAQ4plex [K15]; 1xiTRAQ4plex [N-Term]		3.50136e-05	0	1	3	1	I1NKL1	I1NKL1 [282-296]	1	1841.11	0	102.5	104.2	111.5	81.8		High	High	High	High	High	0	1.062e-05	3.19
FALSE	High	[K].ALGEAAKPALPALK.[S]	2xiTRAQ4plex [K7; K14]; 1xiTRAQ4plex [N-Term]		8.07924e-06	0	1	2	4	B8AI07	B8AI07 [91-104]	0	1782.12	0	107	109.7	95.8	87.5		High	High	High	High	High	0	2.396e-06	5.31
FALSE	High	[R].VGGGDVPRPGDLVVIDLK.[G]	1xiTRAQ4plex [K18]; 1xiTRAQ4plex [N-Term]		6.07401e-05	0	1	1	5	Q53RK7	Q53RK7 [141-158]	0	2094.22	0	104.9	106.5	83.1	105.5		High	High	High	High	High	0	1.856e-05	3.54
FALSE	High	[K].VGEVALDLK.[S]	1xiTRAQ4plex [K9]; 1xiTRAQ4plex [N-Term]		0.000288301	0	1	2	5	B8AKQ8	B8AKQ8 [78-86]	0	1231.75	0	97.8	102.8	90	109.4		High	High	High	High	High	0	9.027e-05	3.73
FALSE	High	[K].ALGGSVTGSNK.[R]	1xiTRAQ4plex [K11]; 1xiTRAQ4plex [N-Term]		0.000152308	0	1	2	2	A2XYU1	A2XYU1 [223-233]	0	1278.73	0	87.7	96.1	106.3	109.9		High	High	High	High	High	0	4.724e-05	2.48
FALSE	High	[K].VGDTVDIVGIR.[E]	1xiTRAQ4plex [N-Term]		5.59252e-05	0	1	2	2	B8AEQ9	B8AEQ9 [351-361]	0	1287.74	0	122.3	92	112.3	73.4		High	High	High	High	High	0	2.121e-05	3.81
FALSE	High	[K].ALADEIGIPFLETSAK.[D]	1xiTRAQ4plex [K16]; 1xiTRAQ4plex [N-Term]		6.03832e-05	0	1	2	6	A2WRD4	A2WRD4 [138-153]	0	1963.1	0	97	94.4	100.7	107.9		High	High	High	High	High	0	2.887e-05	4.18
FALSE	High	[K].VIACVGETLEQR.[E]	1xCarbamidomethyl [C4]; 1xiTRAQ4plex [N-Term]		3.50136e-05	0	1	2	6	B8AD93	B8AD93 [124-135]	0	1518.81	0	90.4	106.3	94.8	108.5		High	High	High	High	High	0	4.113e-05	4.3
FALSE	High	[R].VLADEIDDTLLSIK.[A]	1xiTRAQ4plex [K14]; 1xiTRAQ4plex [N-Term]		5.64227e-05	0	1	3	2	B8AMC6	B8AMC6 [344-357]	0	1833.05	0	89.1	102.1	132.1	76.7		High	High	High	High	High	0	5.911e-05	3.16
FALSE	High	[R].VIGTLLGSVLPDGTVHVR.[N]	1xiTRAQ4plex [N-Term]		0.000203439	0	1	1	1	I1PRN7	I1PRN7 [43-60]	0	1977.16	0	110.8	99	112.4	77.8		High	High	High	High	High	0	6.348e-05	3.25
FALSE	High	[K].AGIGLTAGAIGACVGSPADLALIR.[M]	1xCarbamidomethyl [C13]; 1xiTRAQ4plex [N-Term]		6.58554e-07	0	1	2	5	B8BKA3	B8BKA3 [120-143]	0	2368.31	0	93.8	95.1	117.9	93.2		High	High	High	High	High	0	1.89e-07	6.19
FALSE	High	[R].VIGQDEAVK.[A]	1xiTRAQ4plex [K9]; 1xiTRAQ4plex [N-Term]		0.000311814	0	1	2	3	B8BNQ4	B8BNQ4 [1098-1106]	0	1246.72	0	125.5	90.3	121.1	63.1		High	High	High	High	High	0	9.762e-05	2.83
FALSE	High	[R].KVDMLEGVTILR.[S]	1xiTRAQ4plex [K1]; 1xiTRAQ4plex [N-Term]		0.000132249	0	1	4	3	A2Z2J3	A2Z2J3 [124-135]	1	1661.99	0	88.5	104.9	79.3	127.3		High	High	High	High	High	0	4.094e-05	3.77
FALSE	High	[R].VLGLQEEQGSSLEFLR.[R]	1xiTRAQ4plex [N-Term]		7.66051e-05	0	1	2	2	B8AGH9	B8AGH9 [339-354]	0	1949.05	0	110.7	98.7	92.3	98.3		High	High	High	High	High	0	2.354e-05	4.25
FALSE	High	[K].VIGIEPSESNILSGGKPGPHK.[I]	2xiTRAQ4plex [K16; K21]; 1xiTRAQ4plex [N-Term]		2.22598e-05	0	1	3	8	Q5JNB0	Q5JNB0 [274-294]	0	2548.45	0	104.8	95	113.6	86.7		High	High	High	High	High	0	3.344e-05	4.93
FALSE	High	[R].VLGIDGVQLIGINNR.[N]	1xiTRAQ4plex [N-Term]		0.000174571	0	1	3	1	B8AV46	B8AV46 [273-287]	0	1725.01	0	97.1	89.3	105.6	108.1		High	High	High	High	High	0	5.423e-05	3.33
FALSE	High	[K].VLGGMGIAILSTSR.[G]	1xOxidation [M5]; 1xiTRAQ4plex [N-Term]		0.00024498	0	1	3	2	I1PDU5	I1PDU5 [101-114]	0	1534.87	0	100	101.7	93.6	104.7		High	High	High	High	High	0	7.663e-05	2.72
FALSE	High	[K].VLGGMGIAILSTSR.[G]	1xiTRAQ4plex [N-Term]		0.000139175	0	1	3	3	I1PDU5	I1PDU5 [101-114]	0	1518.88	0	97.2	105.8	100.8	96.3		High	High	High	High	High	8.061e-05	0.0001102	3.61
FALSE	High	[K].VIGDVMTSAPLVVR.[E]	1xiTRAQ4plex [N-Term]		9.01995e-05	0	1	1	1	B8AP73	B8AP73 [169-182]	0	1600.92	0	119.7	111.9	89.8	78.6		High	High	High	High	High	0	2.779e-05	4.48
FALSE	High	[K].VIGDGGDPDGHDDDDEHHH.[-]	1xiTRAQ4plex [N-Term]		0.000143569	0	1	3	3	P92683	P92683 [151-169]	0	2182.88	0	110.2	91.8	117.8	80.2		High	High	High	High	High	0	4.453e-05	4.3
FALSE	High	[K].VLGAFLEGGSPDENK.[A]	1xiTRAQ4plex [K15]; 1xiTRAQ4plex [N-Term]		6.00283e-05	0	1	3	2	A2Z468	A2Z468 [404-418]	0	1820.96	0	82.1	101.8	99.9	116.1		High	High	High	High	High	0	1.836e-05	3.91
FALSE	High	[K].VLFVPWVETDFR.[T]	1xiTRAQ4plex [N-Term]		0.000324831	0	1	1	15	Q69S39	Q69S39 [206-217]	0	1651.9	0	109.5	96.5	87.6	106.4		High	High	High	High	High	9.638e-05	0.0001762	3.33
FALSE	High	[K].AGNLGDSVTVTR.[D]	1xiTRAQ4plex [N-Term]		5.05796e-05	0	1	1	2	I1QD52	I1QD52 [56-67]	0	1333.72	0	92.7	105.2	93.7	108.4		High	High	High	High	High	0	1.73e-05	3.61
FALSE	High	[K].AGNLGESVTVSR.[D]	1xiTRAQ4plex [N-Term]		3.50136e-05	0	1	1	7	A2XGK2	A2XGK2 [57-68]	0	1333.72	0	97.1	99.6	96.5	106.8		High	High	High	High	High	0	4.324e-05	3.04
FALSE	High	[K].AGNSGHVLNLGHGIK.[V]	1xiTRAQ4plex [K15]; 1xiTRAQ4plex [N-Term]		0.000190083	0	1	2	2	I1PB43	I1PB43 [356-370]	0	1762	0					No Quan Values	High	High	High	High	High	0	5.915e-05	3.45
FALSE	High	[R].KVEGGIAAVK.[K]	2xiTRAQ4plex [K1; K10]; 1xiTRAQ4plex [N-Term]		0.000153164	0	1	3	2	A2YEP4	A2YEP4 [310-319]	1	1403.89	0	105.1	95.5	109.4	90		High	High	High	High	High	0	5.054e-05	3.59
FALSE	High	[K].VIETQVVLER.[D]	1xiTRAQ4plex [N-Term]		0.000237422	0	1	2	1	B8B7X7	B8B7X7 [33-42]	0	1329.79	0	105.9	92.5	103.2	98.5		High	High	High	High	High	0	7.415e-05	3.23
FALSE	High	[K].AGPVPFFAAGISSVLHPK.[N]	1xiTRAQ4plex [K18]; 1xiTRAQ4plex [N-Term]		3.88516e-05	0	1	2	1	B8AU70	B8AU70 [174-191]	0	2083.19	0	92.9	96.1	105.2	105.8		High	High	High	High	High	0	1.18e-05	4
FALSE	High	[R].VLESLGADPSNIR.[T]	1xiTRAQ4plex [N-Term]		1.40099e-05	0	1	2	2	B8BNQ4	B8BNQ4 [703-715]	0	1514.83	0	120.1	91.4	116	72.5		High	High	High	High	High	0	4.187e-06	3.85
FALSE	High	[R].KVERPPVWLMR.[Q]	1xiTRAQ4plex [K1]; 1xiTRAQ4plex [N-Term]		0.000312569	0	1	2	3	I1PB43	I1PB43 [60-70]	1	1699.01	0	93.2	94.7	94.5	117.6		High	High	High	High	High	0	9.786e-05	3.82
FALSE	High	[K].VIHDNFGIIEGLMTTVHAITATQK.[T]	1xiTRAQ4plex [K24]; 1xiTRAQ4plex [N-Term]		1.26179e-05	0	1	2	3	I1QF99	I1QF99 [176-199]	0	2897.58	0	101.9	93.2	97.1	107.8		High	High	High	High	High	0	8.995e-06	3.76
FALSE	High	[K].KVEVEVTEAPPAAAAAAETEPAAK.[D]	2xiTRAQ4plex [K1; K24]; 1xiTRAQ4plex [N-Term]		1.16001e-06	0	1	2	6	Q7XMK5	Q7XMK5 [8-31]	1	2782.52	0	116.9	100.2	108.2	74.7		High	High	High	High	High	0	3.354e-07	8.28
FALSE	High	[K].VIHDNFGIIEGLMTTVHAITATQK.[T]	1xOxidation [M13]; 1xiTRAQ4plex [K24]; 1xiTRAQ4plex [N-Term]		4.01415e-05	0	1	2	1	I1QF99	I1QF99 [176-199]	0	2913.57	0	101.9	96.4	100.6	101.1		High	High	High	High	High	0	1.218e-05	3.38
FALSE	High	[R].VIKDFMIQGGDFDK.[G]	2xiTRAQ4plex [K3; K14]; 1xiTRAQ4plex [N-Term]		0.000137998	0	1	2	7	A2XZE6	A2XZE6 [138-151]	1	2045.11	0	98.7	103.6	96	101.6		High	High	High	High	High	0	4.275e-05	3.75
FALSE	High	[K].AGFAGDDAPR.[A]	1xiTRAQ4plex [N-Term]		0.000207876	0	3	16	7	I1QXY9; P0C540; A3C6D7	I1QXY9 [21-30]; P0C540 [20-29]; A3C6D7 [21-30]	0	1120.55	0	107.8	93.4	110.2	88.6	Shared	High	High	High	High	High	0	6.485e-05	3.76
FALSE	High	[R].KVAILGAAGGIGQPLALLMK.[L]	1xOxidation [M19]; 2xiTRAQ4plex [K1; K20]; 1xiTRAQ4plex [N-Term]		1.18498e-05	0	1	1	2	I1PY62	I1PY62 [28-47]	1	2369.47	0	95.1	107.2	96.9	100.8		High	High	High	High	High	0	3.536e-06	4.82
FALSE	High	[R].KGVVTLEEGR.[S]	1xiTRAQ4plex [K1]; 1xiTRAQ4plex [N-Term]		0.000264661	0	1	3	4	I1PYX1	I1PYX1 [227-236]	1	1375.81	0	106.2	97.6	109.3	86.9		High	High	High	High	High	0	8.288e-05	3.78
FALSE	High	[R].KVAILGAAGGIGQPLSLLMK.[L]	2xiTRAQ4plex [K1; K20]; 1xiTRAQ4plex [N-Term]		1.9932e-05	0	1	1	1	I1NQ57	I1NQ57 [29-48]	1	2369.47	0	92.5	99.4	100.9	107.3		High	High	High	High	High	0	5.987e-06	5.11
FALSE	High	[K].KVALVVLTGER.[G]	1xiTRAQ4plex [K1]; 1xiTRAQ4plex [N-Term]		0.000179451	0	1	3	4	A2YLT1	A2YLT1 [111-121]	1	1472.94	0	98.3	99	106	96.7		High	High	High	High	High	0	5.583e-05	4.21
FALSE	High	[K].VILSSHLGRPK.[G]	1xiTRAQ4plex [K11]; 1xiTRAQ4plex [N-Term]		8.76135e-05	0	1	3	29	A0A0P0WP33	A0A0P0WP33 [137-147]	0	1494.94	0	123.4	101.3	105.3	69.9		High	High	High	High	High	0	2.697e-05	5.08
FALSE	High	[R].KVDGFEIPLDVVGQPLEK.[L]	2xiTRAQ4plex [K1; K18]; 1xiTRAQ4plex [N-Term]		4.4533e-05	0	1	3	9	B8ATG9	B8ATG9 [233-250]	1	2415.39	0	104.7	107.3	99.5	88.5		High	High	High	High	High	0	8.74e-05	4.22
FALSE	High	[R].KGSPAADEEQSTAAAAVR.[F]	1xiTRAQ4plex [K1]; 1xiTRAQ4plex [N-Term]		6.97461e-05	0	1	1	1	I1NPU7	I1NPU7 [18-35]	1	2047.07	0	83.9	104.5	103.5	108.1		High	High	High	High	High	0	2.136e-05	3.58
FALSE	High	[R].AGGLQDKDGGVR.[E]	1xiTRAQ4plex [K7]; 1xiTRAQ4plex [N-Term]		0.000167005	0	1	4	3	A0A0P0WH35	A0A0P0WH35 [235-246]	1	1460.81	0	80	118.2	85.5	116.3		High	High	High	High	High	0	9.287e-05	3.02
FALSE	High	[R].AGGTMTGVLSAANEK.[A]	1xiTRAQ4plex [K15]; 1xiTRAQ4plex [N-Term]		2.52315e-05	0	1	4	2	A2WJR2	A2WJR2 [395-409]	0	1694.9	0	104.6	100.3	98.8	96.4		High	High	High	High	High	0	4.213e-05	4.42
FALSE	High	[K].VLLEGTLLKPNMVTPGSDSPK.[V]	1xOxidation [M12]; 2xiTRAQ4plex [K9; K21]; 1xiTRAQ4plex [N-Term]		6.17081e-06	0	1	2	7	I1Q3J5	I1Q3J5 [247-267]	0	2644.5	0	95.5	103.4	92.1	109.1		High	High	High	High	High	0	1.825e-06	5.81
FALSE	High	[R].AGGVDDAPLVGNK.[A]	1xiTRAQ4plex [K13]; 1xiTRAQ4plex [N-Term]		1.44351e-05	0	1	3	10	B8AJ36	B8AJ36 [63-75]	0	1500.83	0	95.7	103.9	96	104.4		High	High	High	High	High	0	5.274e-06	4.27
FALSE	High	[K].VLLEGTLLKPNMVTPGSDSPK.[V]	2xiTRAQ4plex [K9; K21]; 1xiTRAQ4plex [N-Term]		1.57453e-06	0	1	2	15	I1Q3J5	I1Q3J5 [247-267]	0	2628.5	0	95.2	97.9	104.6	102.2		High	High	High	High	High	0	1.089e-05	6.2
FALSE	High	[K].VIIDQDSDPDATIVEITLGDR.[L]	1xiTRAQ4plex [N-Term]		7.03982e-06	0	1	3	12	Q0J709	Q0J709 [79-99]	0	2429.25	0	101.9	102.1	98.6	97.4		High	High	High	High	High	0	2.085e-06	5.1
FALSE	High	[K].VLIAVADNVGSNQLQEIR.[K]	1xiTRAQ4plex [N-Term]		3.96121e-06	0	1	4	2	P41095	P41095 [28-45]	0	2083.16	0	101.6	103.4	97.2	97.8		High	High	High	High	High	0	1e-05	4.89
FALSE	High	[R].AGHAATPLAMGSGHIDPNR.[A]	1xiTRAQ4plex [N-Term]		5.86289e-05	0	1	4	1	I1NTQ7	I1NTQ7 [579-597]	0	2017.02	0	97.8	91.4	116.8	94		High	High	High	High	High	0	1.789e-05	5.63
FALSE	High	[R].AGHQTSAESWGTGR.[A]	1xiTRAQ4plex [N-Term]		9.09895e-05	0	2	5	2	A2YIS2; A2XMW9	A2YIS2 [62-75]; A2XMW9 [61-74]	0	1588.76	0	92.1	101.6	109.1	97.2	Shared	High	High	High	High	High	0	2.8e-05	3.66
FALSE	High	[K].KGSGAGNLPGAIDAEIR.[E]	1xiTRAQ4plex [K1]; 1xiTRAQ4plex [N-Term]		0.000112364	0	1	3	1	A2WKK2	A2WKK2 [72-88]	1	1914.06	0	89.6	105.9	70	134.4		High	High	High	High	High	0	3.466e-05	4.63
FALSE	High	[K].AGIALNDNFVK.[L]	1xiTRAQ4plex [K11]; 1xiTRAQ4plex [N-Term]		1.20284e-05	0	2	6	5	I1QF99; A2XUU7	I1QF99 [312-322]; A2XUU7 [349-359]	0	1449.83	0	101.5	97.3	100.7	100.5	Shared	High	High	High	High	High	0	3.588e-06	3.89
FALSE	High	[K].AGIALSDTFVK.[L]	1xiTRAQ4plex [K11]; 1xiTRAQ4plex [N-Term]		0.000155325	0	1	2	2	B8AF09	B8AF09 [320-330]	0	1409.82	0	92.9	103.9	102.9	100.3		High	High	High	High	High	9.638e-05	0.0003056	3.66
FALSE	High	[R].AGLAMAENASSVLPATK.[T]	1xiTRAQ4plex [K17]; 1xiTRAQ4plex [N-Term]		0.000103061	0	1	3	1	B8AYT9	B8AYT9 [170-186]	0	1919.05	0	91.1	109.5	99.2	100.2		High	High	High	High	High	0	3.176e-05	3.53
FALSE	High	[K].VLHGSLTWVDDAGK.[Y]	1xiTRAQ4plex [K14]; 1xiTRAQ4plex [N-Term]		0.000103061	0	1	4	2	I1NTQ7	I1NTQ7 [729-742]	0	1785.97	0	100.9	83.9	131.6	83.5		High	High	High	High	High	0	3.845e-05	3.88
FALSE	High	[K].ALGVSLVLPVAISVLVNECGK.[H]	1xCarbamidomethyl [C19]; 1xiTRAQ4plex [K21]; 1xiTRAQ4plex [N-Term]		5.96754e-05	0	1	2	2	A2XXF5	A2XXF5 [129-149]	0	2426.43	0					No Quan Values	High	High	High	High	High	0	1.822e-05	3.41
FALSE	High	[K].AGRPIPVPGAGNQITQLGHVK.[D]	1xiTRAQ4plex [K21]; 1xiTRAQ4plex [N-Term]		1.22684e-07	0	1	4	42	Q2QSR7	Q2QSR7 [229-249]	0	2398.39	0	99.8	99.6	100.2	100.3		High	High	High	High	High	0	1.214e-07	7.32
FALSE	High	[R].AGSFVTLPDGSEGFLPR.[E]	1xiTRAQ4plex [N-Term]		0.000160175	0	2	4	4	A0A0P0YB77; A2ZLC1	A0A0P0YB77 [276-292]; A2ZLC1 [276-292]	0	1893.98	0	100.8	97.9	102.2	99.2	Shared	High	High	High	High	High	0	4.976e-05	4.68
FALSE	High	[R].VIDLVSSADVVK.[Q]	1xiTRAQ4plex [K12]; 1xiTRAQ4plex [N-Term]		4.14736e-05	0	1	1	6	I1PZA2	I1PZA2 [97-108]	0	1532.91	0	95.9	110.4	92.1	101.6		High	High	High	High	High	0	1.261e-05	3.17
FALSE	High	[K].AHPDVFNMMLQILEDGR.[L]	2xOxidation [M8; M9]; 1xiTRAQ4plex [N-Term]		9.58692e-05	0	2	6	1	I1P698; B8BNQ4	I1P698 [734-750]; B8BNQ4 [1210-1226]	0	2162.05	0	108.3	107.5	99.8	84.5	Shared	High	High	High	High	High	0	2.955e-05	4.65
FALSE	High	[K].AHPGGPASSEFDWGTGDTPR.[R]	1xiTRAQ4plex [N-Term]		5.09447e-06	0	1	3	6	I1R7Y8	I1R7Y8 [76-95]	0	2186	0	98	100.5	93.3	108.2		High	High	High	High	High	0	1.512e-06	5.37
FALSE	High	[R].VLDKDASGTVSVADLR.[H]	1xiTRAQ4plex [K4]; 1xiTRAQ4plex [N-Term]		9.27182e-06	0	1	1	1	I1QF59	I1QF59 [91-106]	1	1934.08	0	100.3	96.8	105	97.9		High	High	High	High	High	0	2.757e-06	3.91
FALSE	High	[K].KGGGEESAGSGGAAGGLFK.[M]	2xiTRAQ4plex [K1; K19]; 1xiTRAQ4plex [N-Term]		1.29597e-06	0	1	1	3	Q7G649	Q7G649 [140-158]	1	2069.1	0	65.8	111.3	58.8	164.1		High	High	High	High	High	0	3.758e-07	6.42
FALSE	High	[R].VLDELEEALLVSDFGPK.[I]	1xiTRAQ4plex [K17]; 1xiTRAQ4plex [N-Term]		0.000101583	0	1	1	2	I1NVD3	I1NVD3 [93-109]	0	2162.18	0					No Quan Values	High	High	High	High	High	0	3.131e-05	2.63
FALSE	High	[K].AKDIDLQVTEK.[F]	2xiTRAQ4plex [K2; K11]; 1xiTRAQ4plex [N-Term]		0.00017313	0	2	6	2	I1P698; B8BNQ4	I1P698 [851-861]; B8BNQ4 [1327-1337]	1	1691.99	0	114.9	90.8	123.7	70.6	Shared	High	High	High	High	High	0	5.391e-05	3.98
FALSE	High	[K].VIDAFGPEVIGENVEGK.[V]	1xiTRAQ4plex [K17]; 1xiTRAQ4plex [N-Term]		1.73734e-05	0	1	3	8	I1R4P4	I1R4P4 [193-209]	0	2061.11	0	92.3	121.4	78.9	107.3		High	High	High	High	High	0	5.217e-06	4.9
FALSE	High	[K].VLDADVTDSVIGEGCVIK.[N]	1xCarbamidomethyl [C15]; 1xiTRAQ4plex [K18]; 1xiTRAQ4plex [N-Term]		2.40555e-05	0	1	1	3	A2YU91	A2YU91 [386-403]	0	2178.16	0	114.9	85.7	100.7	98.7		High	High	High	High	High	0	7.253e-06	4.02
FALSE	High	[K].KVLEEVSILPSKR.[L]	2xiTRAQ4plex [K1; K12]; 1xiTRAQ4plex [N-Term]		0.000170279	0	2	3	2	I1P6Q8; Q7XEQ3	I1P6Q8 [33-45]; Q7XEQ3 [33-45]	2	1930.21	0	98.3	108.9	98.3	94.5	Shared	High	High	High	High	High	0	5.302e-05	4.77
FALSE	High	[K].AKENAPCIVFVDEIDAVGR.[Q]	1xCarbamidomethyl [C7]; 1xiTRAQ4plex [K2]; 1xiTRAQ4plex [N-Term]		0.000170751	0	1	1	2	A2YG12	A2YG12 [302-320]	1	2391.26	0	100.1	100.5	99.6	99.9		High	High	High	High	High	0	7.76e-05	3.71
FALSE	High	[R].AKESAQDIINLKPLIEK.[K]	3xiTRAQ4plex [K2; K12; K17]; 1xiTRAQ4plex [N-Term]		3.25064e-06	0	1	2	3	P83646	P83646 [120-136]	1	2486.5	0	92.7	113.8	68.5	124.9		High	High	High	High	High	0	9.532e-07	5.44
FALSE	High	[K].AKEVTEAITK.[A]	2xiTRAQ4plex [K2; K10]; 1xiTRAQ4plex [N-Term]		0.000233711	0	1	2	5	I1PCP0	I1PCP0 [212-221]	1	1521.92	0	96.5	102.4	95.9	105.3		High	High	High	High	High	9.638e-05	0.0001433	4.4
FALSE	High	[R].AKFEELCSDLLDR.[L]	1xCarbamidomethyl [C7]; 1xiTRAQ4plex [K2]; 1xiTRAQ4plex [N-Term]		2.8512e-05	0	2	7	14	B8BP25; I1PU83	B8BP25 [374-386]; I1PU83 [346-358]	1	1883.98	0	96.5	101.8	100.4	101.3	Shared	High	High	High	High	High	0	1.286e-05	4.79
FALSE	High	[K].KGFAFVTMATAEEAAAAVEK.[L]	2xiTRAQ4plex [K1; K20]; 1xiTRAQ4plex [N-Term]		9.2053e-05	0	1	3	1	Q7F9Y6	Q7F9Y6 [120-139]	1	2474.33	0	123.7	99	87.6	89.8		High	High	High	High	High	0	2.83e-05	4.07
FALSE	High	[R].KVLFDMGPPMSR.[E]	1xiTRAQ4plex [K1]; 1xiTRAQ4plex [N-Term]		3.96676e-05	0	1	3	5	Q69UU3	Q69UU3 [275-286]	1	1665.91	0	97.5	92.2	118.6	91.7		High	High	High	High	High	0	1.241e-05	4.49
FALSE	High	[K].AKMELSSLTQTNISLPFITATADGPK.[H]	1xOxidation [M3]; 2xiTRAQ4plex [K2; K26]; 1xiTRAQ4plex [N-Term]		1.79538e-05	0	1	3	1	I1PU83	I1PU83 [312-337]	1	3182.73	1	99.9	97.8	92.5	109.7		High	High	High	High	High	0	5.396e-06	5.46
FALSE	High	[K].AKMELSTLSQTNISLPFITATADGPK.[H]	1xOxidation [M3]; 2xiTRAQ4plex [K2; K26]; 1xiTRAQ4plex [N-Term]		0.000119341	0	1	4	1	B8BP25	B8BP25 [340-365]	1	3182.73	0					No Quan Values	High	High	High	High	High	0	3.684e-05	5.25
FALSE	High	[K].AKPAAPAPK.[A]	2xiTRAQ4plex [K2; K9]; 1xiTRAQ4plex [N-Term]		0.000115637	0	1	2	1	B7EMI6	B7EMI6 [111-119]	0	1282.82	0	100	104.4	121.7	73.9		High	High	High	High	High	0	3.576e-05	3.92
FALSE	High	[R].VLAEQFEAETLEEALASNPVDLK.[F]	1xiTRAQ4plex [K23]; 1xiTRAQ4plex [N-Term]		3.52224e-05	0	1	2	3	A2Y5W6	A2Y5W6 [152-174]	0	2804.48	0	94.6	107.1	84.3	114		High	High	High	High	High	0	1.067e-05	4.85
FALSE	High	[K].ALAAFMFNTEEAVVR.[I]	1xiTRAQ4plex [N-Term]		0.000290453	0	1	5	1	I1PCF7	I1PCF7 [704-718]	0	1812.94	0					No Quan Values	High	High	High	High	High	0	9.101e-05	2.32
FALSE	High	[K].AHGGVSVFGGVGER.[T]	1xiTRAQ4plex [N-Term]		4.54641e-06	0	1	3	115	P12085	P12085 [192-205]	0	1472.77	0	102.5	102.3	96.7	98.6		High	High	High	High	High	0	1.339e-06	4.48
FALSE	High	[R].AGSCSSCAGK.[V]	2xCarbamidomethyl [C4; C7]; 1xiTRAQ4plex [K10]; 1xiTRAQ4plex [N-Term]		6.97461e-05	0	1	2	19	A2YQD9	A2YQD9 [84-93]	0	1272.59	0	89.6	105.1	102.3	103.1		High	High	High	High	High	0	0.0001022	3.37
FALSE	High	[K].AHGGFSVFAGVGER.[T]	1xiTRAQ4plex [N-Term]		0.000125283	0	2	8	3	Q0JKB4; Q01859	Q0JKB4 [252-265]; Q01859 [247-260]	0	1534.79	0	98.9	93.9	110.2	97	Shared	High	High	High	High	High	0	3.873e-05	3.97
FALSE	High	[R].VLDTHVEGGNLFIVPR.[F]	1xiTRAQ4plex [N-Term]		0.000146018	0	1	3	2	A2XZQ4	A2XZQ4 [381-396]	0	1910.06	0	91.8	86	119.5	102.6		High	High	High	High	High	0	4.526e-05	3.97
FALSE	High	[K].AGSGVATLGLPDSPGVPK.[G]	1xiTRAQ4plex [K18]; 1xiTRAQ4plex [N-Term]		6.29256e-05	0	1	3	3	I1QLJ6	I1QLJ6 [206-223]	0	1911.08	0	107	111.2	94.8	87		High	High	High	High	High	0	1.924e-05	4.46
FALSE	High	[R].AGSMDNGDGIAVGWLGHPIFR.[D]	1xiTRAQ4plex [N-Term]		8.90416e-08	0	1	3	5	I1QWF7	I1QWF7 [327-347]	0	2314.15	0	92.9	102.1	102.7	102.3		High	High	High	High	High	0	2.489e-08	6.58
FALSE	High	[R].AGSMDNGDGIAVGWLGHPIFR.[D]	1xOxidation [M4]; 1xiTRAQ4plex [N-Term]		8.7534e-07	0	1	3	4	I1QWF7	I1QWF7 [327-347]	0	2330.15	0	96.5	92.3	104.7	106.6		High	High	High	High	High	0	2.522e-07	6.19
FALSE	High	[R].AGSTIPEASISK.[E]	1xiTRAQ4plex [K12]; 1xiTRAQ4plex [N-Term]		0.00030285	0	1	4	10	I1R2M1	I1R2M1 [101-112]	0	1448.82	0	104.7	108.8	94.5	92		High	High	High	High	High	9.638e-05	0.0002697	3.81
FALSE	High	[K].AGTVSPNITQAIEEFK.[K]	1xiTRAQ4plex [K16]; 1xiTRAQ4plex [N-Term]		0.000151881	0	1	2	4	B8AXU6	B8AXU6 [318-333]	0	1993.08	0	90.2	96.8	99.1	113.9		High	High	High	High	High	0	4.714e-05	4.91
FALSE	High	[K].AGTVSPNITQAIEEFKK.[G]	2xiTRAQ4plex [K16; K17]; 1xiTRAQ4plex [N-Term]		2.82375e-06	0	1	2	5	B8AXU6	B8AXU6 [318-334]	1	2265.28	0	96.4	104.1	94.8	104.7		High	High	High	High	High	0	2.047e-05	6
FALSE	High	[R].AGVAANVPVVGLTTR.[N]	1xiTRAQ4plex [N-Term]		0.000159283	0	1	2	2	B8BIC2	B8BIC2 [202-216]	0	1568.92	0	102.5	93.4	115	89		High	High	High	High	High	0	4.947e-05	3.7
FALSE	High	[K].VLEQLSGQSPVFSK.[A]	1xiTRAQ4plex [K14]; 1xiTRAQ4plex [N-Term]		0.000103061	0	1	5	18	A0A0P0WXQ4	A0A0P0WXQ4 [55-68]	0	1807.02	0	97.2	99.5	100.3	103		High	High	High	High	High	0	3.716e-05	3.87
FALSE	High	[R].KGLDATDMVALSGAHTIGQAQCQNFR.[D]	1xCarbamidomethyl [C22]; 1xiTRAQ4plex [K1]; 1xiTRAQ4plex [N-Term]		7.72805e-05	0	1	3	1	A2YPX2	A2YPX2 [182-207]	1	3077.55	0	72.3	92.7	85.2	149.9		High	High	High	High	High	0	2.374e-05	4.85
FALSE	High	[R].AGVLGEDDTGEESPK.[N]	1xiTRAQ4plex [K15]; 1xiTRAQ4plex [N-Term]		4.85273e-05	0	1	2	2	Q9AUW4	Q9AUW4 [184-198]	0	1791.89	0	86.1	100.8	97.1	116		High	High	High	High	High	0	1.477e-05	4.39
FALSE	High	[K].VLENVHIAANK.[N]	1xiTRAQ4plex [K11]; 1xiTRAQ4plex [N-Term]		3.53273e-05	0	1	3	14	B8AJX7	B8AJX7 [400-410]	0	1495.88	0	95.6	98.7	111.5	94.3		High	High	High	High	High	0	1.071e-05	5
FALSE	High	[R].KGLAGGAAATTAERPR.[A]	1xiTRAQ4plex [K1]; 1xiTRAQ4plex [N-Term]		1.25427e-05	0	1	2	4	I1Q8T9	I1Q8T9 [125-140]	1	1815.04	0	102.4	99.2	102.4	96		High	High	High	High	High	0	3.742e-06	5.11
FALSE	High	[R].AGVPDLASAQELAR.[L]	1xiTRAQ4plex [N-Term]		5.69245e-05	0	1	4	9	A0A0P0WKD6	A0A0P0WKD6 [116-129]	0	1541.84	0	101.7	110.4	91.1	96.7		High	High	High	High	High	0	4.112e-05	3.93
FALSE	High	[K].VLELGDAIAGLTLEEAR.[G]	1xiTRAQ4plex [N-Term]		5.55188e-07	0	2	4	12	O22386; A2Y7L1	O22386 [57-73]; A2Y7L1 [53-69]	0	1914.07	0	85.4	103.9	64.5	146.2	Shared	High	High	High	High	High	0	2.857e-06	5.14
FALSE	High	[K].VLEEVSILPSKR.[L]	1xiTRAQ4plex [K11]; 1xiTRAQ4plex [N-Term]		0.000102467	0	2	3	3	I1P6Q8; Q7XEQ3	I1P6Q8 [34-45]; Q7XEQ3 [34-45]	1	1658.01	0	91.2	104.5	94.8	109.5	Shared	High	High	High	High	High	0	3.162e-05	4.52
FALSE	High	[R].KVFDGLPGFSAR.[L]	1xiTRAQ4plex [K1]; 1xiTRAQ4plex [N-Term]		0.0002805	0	1	3	1	I1PK15	I1PK15 [185-196]	1	1581.9	0	96.2	99.2	98	106.5		High	High	High	High	High	0	8.788e-05	3.7
FALSE	High	[R].AHAPAAVASGAVVVDNSSAFR.[M]	1xiTRAQ4plex [N-Term]		1.32343e-06	0	1	1	1	I1PFQ5	I1PFQ5 [116-136]	0	2141.12	0	111.2	99.3	108	81.5		High	High	High	High	High	0	3.841e-07	4.81
FALSE	High	[R].AHASTEGVTK.[FY]	1xiTRAQ4plex [K10]; 1xiTRAQ4plex [N-Term]		0.000181935	0	3	8	15	A2YG06; A0A0P0WP33; B8AIH2	A2YG06 [156-165]; A0A0P0WP33 [234-243]; B8AIH2 [156-165]	0	1288.71	0	120.4	109.8	106	63.8	Shared	High	High	High	High	High	9.638e-05	0.0001721	4.16
FALSE	High	[K].VIEETNESWEK.[L]	1xiTRAQ4plex [K11]; 1xiTRAQ4plex [N-Term]		4.46652e-05	0	1	2	9	Q0DX85	Q0DX85 [270-280]	0	1651.84	0	97	110.6	81.6	110.9		High	High	High	High	High	0	2.612e-05	4.32
FALSE	High	[R].KVGIENIGR.[V]	1xiTRAQ4plex [K1]; 1xiTRAQ4plex [N-Term]		0.00026805	0	1	1	16	P0C2Z5	P0C2Z5 [23-31]	1	1273.78	0	100.8	100.3	98.6	100.3		High	High	High	High	High	9.638e-05	0.0001275	4.44
FALSE	High	[K].KGGLNVGAVLILPEGFELAPPDR.[I]	1xiTRAQ4plex [K1]; 1xiTRAQ4plex [N-Term]		1.04143e-06	0	1	1	6	I1PHZ3	I1PHZ3 [101-123]	1	2650.52	0	104.7	93.8	101.5	100		High	High	High	High	High	0	3.978e-06	6.8
FALSE	High	[R].VIDSEIECIVQSEEGAASAK.[Q]	1xCarbamidomethyl [C8]; 1xiTRAQ4plex [K20]; 1xiTRAQ4plex [N-Term]		1.40099e-05	0	1	4	2	I1Q215	I1Q215 [87-106]	0	2423.22	0	92.1	112.9	96.6	98.4		High	High	High	High	High	0	4.192e-06	3.9
FALSE	High	[R].VLMSAALSTELR.[H]	1xiTRAQ4plex [N-Term]		0.000136443	0	2	2	1	G2XMV6; Q2QXN5	G2XMV6 [28-39]; Q2QXN5 [28-39]	0	1434.81	0	93.5	97.8	109.6	99.1	Shared	High	High	High	High	High	0	4.226e-05	3.98
FALSE	High	[R].KEWGVPADLFGTLPGR.[Q]	1xiTRAQ4plex [K1]; 1xiTRAQ4plex [N-Term]		4.28204e-06	0	1	2	12	I1Q0A3	I1Q0A3 [215-230]	1	2031.13	0	103.3	106.6	101.4	88.6		High	High	High	High	High	0	1.261e-06	5.52
FALSE	High	[K].VFGSPTSAEVAR.[V]	1xiTRAQ4plex [N-Term]		0.000152736	0	1	3	5	A2XC62	A2XC62 [8-19]	0	1364.73	0	104.5	83.5	121.2	90.8		High	High	High	High	High	0	4.737e-05	3.03
FALSE	High	[R].VATLQSLSGTGSLR.[L]	1xiTRAQ4plex [N-Term]		0.000222848	0	1	1	2	Q6KAJ2	Q6KAJ2 [151-164]	0	1533.87	0	100.4	95.6	104.5	99.6		High	High	High	High	High	8.061e-05	0.0001082	4.11
FALSE	High	[K].AMQVDTTVLGLPQDEAK.[E]	1xOxidation [M2]; 1xiTRAQ4plex [K17]; 1xiTRAQ4plex [N-Term]		0.000301374	0	1	2	1	I1PF71	I1PF71 [268-284]	0	2120.11	0	88.7	101	107.4	102.8		High	High	High	High	High	0	9.438e-05	2.31
FALSE	High	[K].KEDIDGFLVGGASLK.[G]	2xiTRAQ4plex [K1; K15]; 1xiTRAQ4plex [N-Term]		0.000111079	0	1	2	9	A2Z3G7	A2Z3G7 [272-286]	1	1981.13	0	102.1	94.4	104.6	98.8		High	High	High	High	High	0	6.274e-05	4.56
FALSE	High	[K].AMSIMNSFINDIFEK.[L]	1xiTRAQ4plex [K15]; 1xiTRAQ4plex [N-Term]		9.31283e-05	0	5	24	5	I1NKA5; Q6F362; A2WWU2; I1PA21; A0A0P0XHD8	I1NKA5 [89-103]; Q6F362 [86-100]; A2WWU2 [73-87]; I1PA21 [86-100]; A0A0P0XHD8 [146-160]	0	2048.04	0	104.2	102.6	113.1	80.1	Shared	High	High	High	High	High	0	2.869e-05	3.32
FALSE	High	[K].AMSIMNSFINDIFEK.[L]	1xOxidation [M]; 1xiTRAQ4plex [K15]; 1xiTRAQ4plex [N-Term]		0.000110125	0	5	24	9	I1NKA5; Q6F362; A2WWU2; I1PA21; A0A0P0XHD8	I1NKA5 [89-103]; Q6F362 [86-100]; A2WWU2 [73-87]; I1PA21 [86-100]; A0A0P0XHD8 [146-160]	0	2064.04	0	96.4	105.4	107.8	90.5	Shared	High	High	High	High	High	0	3.397e-05	4.88
FALSE	High	[K].AMSIMNSFINDIFEK.[L]	2xOxidation [M2; M5]; 1xiTRAQ4plex [K15]; 1xiTRAQ4plex [N-Term]		6.42356e-05	0	5	24	6	I1NKA5; Q6F362; A2WWU2; I1PA21; A0A0P0XHD8	I1NKA5 [89-103]; Q6F362 [86-100]; A2WWU2 [73-87]; I1PA21 [86-100]; A0A0P0XHD8 [146-160]	0	2080.03	0	105.8	109.4	97.4	87.3	Shared	High	High	High	High	High	0	1.966e-05	4.73
FALSE	High	[R].VATELELQQAFHQGK.[Y]	1xiTRAQ4plex [K15]; 1xiTRAQ4plex [N-Term]		3.21192e-05	0	1	1	2	Q6ZKI0	Q6ZKI0 [176-190]	0	1987.09	0	100.3	96.8	102.3	100.5		High	High	High	High	High	0	9.72e-06	4.14
FALSE	High	[R].VASPAEEAALNLPSGEAFDR.[N]	1xiTRAQ4plex [N-Term]		0.000197468	0	1	3	2	Q5ZE07	Q5ZE07 [219-238]	0	2188.1	0	74.3	115.8	95.1	114.8		High	High	High	High	High	0	6.159e-05	3.17
FALSE	High	[K].AMTDAAGDRPVILVNPR.[L]	1xiTRAQ4plex [N-Term]		4.65667e-06	0	1	4	2	I1QH88	I1QH88 [480-496]	0	1940.05	0	103.8	95.3	110.5	90.3		High	High	High	High	High	0	1.372e-06	4.77
FALSE	High	[K].VATPDQAQEVHDGLR.[K]	1xiTRAQ4plex [N-Term]		9.42156e-05	0	1	2	9	B8AD93	B8AD93 [176-190]	0	1779.91	0	91.2	103.5	96.1	109.2		High	High	High	High	High	0	2.897e-05	4.79
FALSE	High	[K].AMTVVDDAEK.[A]	1xiTRAQ4plex [K10]; 1xiTRAQ4plex [N-Term]		0.000106999	0	1	2	4	A2Z942	A2Z942 [32-41]	0	1366.71	0	134.9	89.1	111.5	64.4		High	High	High	High	High	8.061e-05	0.0001107	3.76
FALSE	High	[R].LACQATVGNPDSTGQMVIQQLPEWK.[I]	1xCarbamidomethyl [C3]; 1xiTRAQ4plex [K25]; 1xiTRAQ4plex [N-Term]		1.3638e-05	0	1	2	3	A2YLE6	A2YLE6 [180-204]	0	3059.55	0	92.3	103.2	104.8	99.8		High	High	High	High	High	0	4.077e-06	4.65
FALSE	High	[R].AMVIINPGNPTGQCLSEGNIK.[E]	1xCarbamidomethyl [C14]; 1xiTRAQ4plex [K21]; 1xiTRAQ4plex [N-Term]		5.84698e-06	0	1	3	7	Q69UU3	Q69UU3 [220-240]	0	2501.31	0	102.1	90.7	127.2	79.9		High	High	High	High	High	0	1.728e-06	4.95
FALSE	High	[R].VASDSTTVLADAVVVATGAVAR.[R]	1xiTRAQ4plex [N-Term]		2.57335e-06	0	1	2	1	Q6ZFU6	Q6ZFU6 [106-127]	0	2217.22	0	94.5	102	111.5	92.1		High	High	High	High	High	0	7.518e-07	3.78
FALSE	High	[K].ANEAEAVETAK.[E]	1xiTRAQ4plex [K11]; 1xiTRAQ4plex [N-Term]		0.000306563	0	1	2	2	I1NQK0	I1NQK0 [133-143]	0	1420.75	0	100	99.2	100.2	100.6		High	High	High	High	High	9.638e-05	0.0001935	3
FALSE	High	[R].VARPGGFQIASEAAVTVGR.[V]	1xiTRAQ4plex [N-Term]		3.73087e-06	0	1	8	4	B8BLT0	B8BLT0 [155-173]	0	2030.13	0	103	99.3	89.8	108		High	High	High	High	High	0	1.096e-06	5.43
FALSE	High	[K].VAQGVVGAVADK.[G]	1xiTRAQ4plex [K12]; 1xiTRAQ4plex [N-Term]		4.80983e-05	0	1	5	1	B8AKM3	B8AKM3 [466-477]	0	1401.83	0	94.8	92.4	112.3	100.5		High	High	High	High	High	0	1.466e-05	3.71
FALSE	High	[K].VAPNIEAPATPMSLMQPRPPTPAAIPSK.[L]	2xOxidation [M12; M15]; 1xiTRAQ4plex [K28]; 1xiTRAQ4plex [N-Term]		0.000144381	0	1	2	1	A2YLI3	A2YLI3 [47-74]	0	3202.72	0	107.2	110.6	67.1	115.1		High	High	High	High	High	0	4.482e-05	4.14
FALSE	High	[K].VAPFVPKEEPKPEPEAEAAAETTSR.[E]	2xiTRAQ4plex [K7; K11]; 1xiTRAQ4plex [N-Term]		0.000177485	0	1	1	1	Q0JPA6	Q0JPA6 [125-149]	1	3112.65	0	114.1	84	109.3	92.6		High	High	High	High	High	0	5.525e-05	4.38
FALSE	High	[R].VAPEEHPVLLTEAPLNPK.[A]	1xiTRAQ4plex [K18]; 1xiTRAQ4plex [N-Term]		0.000238669	0	1	8	4	I1QXY9	I1QXY9 [98-115]	0	2242.27	0	98.8	96	120.7	84.5		High	High	High	High	High	0	9.353e-05	3.71
FALSE	High	[K].AMTVVDDAEK.[A]	1xOxidation [M2]; 1xiTRAQ4plex [K10]; 1xiTRAQ4plex [N-Term]		0.000232483	0	1	2	6	A2Z942	A2Z942 [32-41]	0	1382.71	0	124	97.2	98.5	80.2		High	High	High	High	High	0	7.261e-05	2.96
FALSE	High	[K].VATPDQAQEVHDGLRK.[W]	1xiTRAQ4plex [K16]; 1xiTRAQ4plex [N-Term]		6.46148e-05	0	1	2	4	B8AD93	B8AD93 [176-191]	1	2052.11	0	79.8	107.2	95.7	117.3		High	High	High	High	High	0	1.975e-05	5.3
FALSE	High	[R].AMNEINAAAR.[L]	1xiTRAQ4plex [N-Term]		0.000296973	0	2	6	2	Q6L4S3; A2YUZ2	Q6L4S3 [160-169]; A2YUZ2 [160-169]	0	1204.62	0	101.6	96.9	100.6	101	Shared	High	High	High	High	High	0	9.298e-05	3.3
FALSE	High	[K].AMMVDTTILGLDDVR.[A]	1xiTRAQ4plex [N-Term]		0.000161071	0	1	1	2	A2YU91	A2YU91 [269-283]	0	1793.93	0	101.8	92.2	111.2	94.8		High	High	High	High	High	0	5.005e-05	3.33
FALSE	High	[K].VCMLGDAQHVEEAEK.[MI]	1xCarbamidomethyl [C2]; 1xiTRAQ4plex [K15]; 1xiTRAQ4plex [N-Term]		0.000196398	0	3	11	2	I1QLR2; B7F845; B7F9R7	I1QLR2 [64-78]; B7F845 [64-78]; B7F9R7 [64-78]	0	2003.98	0	103	93.3	111.9	91.8	Shared	High	High	High	High	High	0	6.155e-05	3.76
FALSE	High	[R].LAAQQMQQIQAR.[E]	1xiTRAQ4plex [N-Term]		0.000162877	0	1	1	4	B8AFD5	B8AFD5 [93-104]	0	1529.83	0	102.5	96.7	101	99.8		High	High	High	High	High	9.638e-05	0.0001774	4.19
FALSE	High	[R].VCENIPIVLCGNK.[V]	2xCarbamidomethyl [C2; C10]; 1xiTRAQ4plex [K13]; 1xiTRAQ4plex [N-Term]		0.000210125	0	1	4	2	A2Y7R5	A2Y7R5 [114-126]	0	1803.97	0	111	88.7	120	80.3		High	High	High	High	High	0	6.561e-05	3.72
FALSE	High	[R].VCCLSIIDPGDSDIIK.[T]	2xCarbamidomethyl [C2; C3]; 1xiTRAQ4plex [K16]; 1xiTRAQ4plex [N-Term]		0.00018648	0	1	2	2	Q9SDG6	Q9SDG6 [91-106]	0	2093.09	0	100.6	89.3	110.1	100		High	High	High	High	High	0	5.809e-05	3.47
FALSE	High	[R].VAVVGGGPAGGAAAEALAK.[G]	1xiTRAQ4plex [K19]; 1xiTRAQ4plex [N-Term]		0.000130753	0	1	1	1	Q6Z2T6	Q6Z2T6 [53-71]	0	1854.07	0	92	98.2	100.9	108.9		High	High	High	High	High	0	4.046e-05	2.37
FALSE	High	[K].VAVTVDAPAVVEMIMQR.[L]	1xiTRAQ4plex [N-Term]		1.45651e-05	0	1	2	1	I1PCE5	I1PCE5 [315-331]	0	1973.07	0	92.6	90.4	111.3	105.8		High	High	High	High	High	0	4.354e-06	4.33
FALSE	High	[K].LAASDVTGQWQSDAASAAR.[F]	1xiTRAQ4plex [N-Term]		0.000113989	0	1	3	2	Q0DVI1	Q0DVI1 [254-272]	0	2049.01	0	111.4	88.2	100.9	99.5		High	High	High	High	High	0	3.521e-05	3.59
FALSE	High	[K].IAAVPSSVVVLTPETFDSVVLDETK.[D]	1xiTRAQ4plex [K25]; 1xiTRAQ4plex [N-Term]		0.000281204	0	1	2	1	I1PSM1	I1PSM1 [143-167]	0	2904.61	0					No Quan Values	High	High	High	High	High	0	8.795e-05	2.34
FALSE	High	[K].VAVITGAASGIGEATAK.[E]	1xiTRAQ4plex [K17]; 1xiTRAQ4plex [N-Term]		9.86867e-05	0	1	6	1	A0A0P0XAP6	A0A0P0XAP6 [165-181]	0	1804.04	0	101.3	97.5	97.7	103.6		High	High	High	High	High	0	3.044e-05	2.24
FALSE	High	[K].AMFFATDFADNVR.[L]	1xOxidation [M2]; 1xiTRAQ4plex [N-Term]		0.000122103	0	1	2	2	B8AKQ8	B8AKQ8 [221-233]	0	1664.79	0	112.2	98.2	91.7	97.9		High	High	High	High	High	0	3.771e-05	3.12
FALSE	High	[K].VAVLGAAGGIGQPLSLLMK.[L]	1xOxidation [M18]; 1xiTRAQ4plex [K19]; 1xiTRAQ4plex [N-Term]		4.71279e-06	0	1	1	11	I1PFY8	I1PFY8 [45-63]	0	2099.25	0	102.1	99.9	101.1	96.9		High	High	High	High	High	0	2.48e-06	4.77
FALSE	High	[K].VAVLGAAGGIGQPLSLLMK.[L]	1xiTRAQ4plex [K19]; 1xiTRAQ4plex [N-Term]		1.77496e-06	0	1	1	9	I1PFY8	I1PFY8 [45-63]	0	2083.26	0	103.6	94.2	119.3	82.9		High	High	High	High	High	0	5.168e-07	5.63
FALSE	High	[R].AMGVEPVIMSAGELESEK.[A]	1xiTRAQ4plex [K18]; 1xiTRAQ4plex [N-Term]		1.60749e-05	0	1	3	1	B8AVM5	B8AVM5 [196-213]	0	2165.11	0	110.6	93	112.1	84.3		High	High	High	High	High	0	4.818e-06	3.68
FALSE	High	[K].VAVDFIASHPQAK.[-]	1xiTRAQ4plex [K13]; 1xiTRAQ4plex [N-Term]		9.05247e-06	0	1	1	5	A2XGQ6	A2XGQ6 [123-135]	0	1670.95	0	112.2	100.2	86.3	101.3		High	High	High	High	High	0	2.694e-06	3.77
FALSE	High	[R].VAVCDAASHVLK.[S]	1xCarbamidomethyl [C4]; 1xiTRAQ4plex [K12]; 1xiTRAQ4plex [N-Term]		2.17345e-05	0	1	4	1	I1R744	I1R744 [70-81]	0	1557.87	0	86.3	78.2	156.8	78.7		High	High	High	High	High	0	6.544e-06	4.29
FALSE	High	[R].VAVASALAATSVPSLVLAR.[G]	1xiTRAQ4plex [N-Term]		2.15648e-06	0	1	3	8	A2YIS2	A2YIS2 [126-144]	0	1940.17	0	105.4	98.2	102.2	94.2		High	High	High	High	High	0	2.975e-06	5.53
FALSE	High	[R].VATVQCLSGTGSLR.[V]	1xCarbamidomethyl [C6]; 1xiTRAQ4plex [N-Term]		0.00020676	0	1	3	2	I1NRT6	I1NRT6 [154-167]	0	1592.85	0	103.6	94	111.5	90.9		High	High	High	High	High	0	6.452e-05	3.7
FALSE	High	[R].AMIGQVAGGGR.[T]	1xiTRAQ4plex [N-Term]		0.000191646	0	1	1	4	A2ZLS7	A2ZLS7 [164-174]	0	1160.63	0	93.9	96.8	105.3	104.1		High	High	High	High	High	0	5.969e-05	2.8
FALSE	High	[R].AMIGQVAGGGR.[T]	1xOxidation [M2]; 1xiTRAQ4plex [N-Term]		0.000308806	0	1	1	3	A2ZLS7	A2ZLS7 [164-174]	0	1176.63	0	91.3	99.7	97.4	111.6		High	High	High	High	High	0	9.685e-05	2.54
FALSE	High	[R].AMLLAPGAAVAAVGSR.[S]	1xiTRAQ4plex [N-Term]		2.73468e-05	0	1	3	4	B8BGQ8	B8BGQ8 [41-56]	0	1598.92	0	95.8	97.3	103.2	103.7		High	High	High	High	High	0	1.391e-05	4.61
FALSE	High	[K].VATPEQAQEVHAAVR.[D]	1xiTRAQ4plex [N-Term]		3.84088e-07	0	1	2	12	A2Z3G7	A2Z3G7 [224-238]	0	1749.94	0	104.5	98.8	107.5	89.2		High	High	High	High	High	0	8.226e-07	6
FALSE	High	[R].VAPEEHPILLTEAPLNPK.[A]	1xiTRAQ4plex [K18]; 1xiTRAQ4plex [N-Term]		0.000221078	0	1	3	1	A3C6D7	A3C6D7 [98-115]	0	2256.28	0	103.1	95.3	110.9	90.7		High	High	High	High	High	0	6.908e-05	3.28
FALSE	High	[R].ANFTGADLSDTLMDR.[M]	1xiTRAQ4plex [N-Term]		7.24578e-05	0	1	3	10	Q6H667	Q6H667 [156-170]	0	1770.84	0	99.9	103.6	96	100.6		High	High	High	High	High	0	5.96e-05	3.52
FALSE	High	[K].VAPEEALHIGDSMR.[K]	1xiTRAQ4plex [N-Term]		0.000306563	0	1	1	1	A2YFY3	A2YFY3 [188-201]	0	1668.85	0	115.7	98.5	97.7	88.2		High	High	High	High	High	0	9.599e-05	3.27
FALSE	High	[R].LACQATVGNPDSTGQMVIQQLPEWK.[I]	1xCarbamidomethyl [C3]; 1xOxidation [M16]; 1xiTRAQ4plex [K25]; 1xiTRAQ4plex [N-Term]		0.000226424	0	1	2	2	A2YLE6	A2YLE6 [180-204]	0	3075.55	0	91.5	110.4	92.1	106		High	High	High	High	High	0	7.075e-05	3.22
FALSE	High	[K].ANVVVASLEETLEIVASR.[K]	1xiTRAQ4plex [N-Term]		1.05765e-05	0	1	3	1	B8B3B1	B8B3B1 [240-257]	0	2044.14	0					No Quan Values	High	High	High	High	High	0	3.152e-06	3.87
FALSE	High	[-K].APAADDDDDDDVDLFGEETEEEK.[K]	1xiTRAQ4plex [K23]; 1xiTRAQ4plex [N-Term]		0.000145198	0	1	4	2	B8B8K0	B8B8K0 [97-119]	0	2828.2	0	86	105.6	96.1	112.3		High	High	High	High	High	0	4.509e-05	3.16
FALSE	High	[K].VAGAGTVAVDVLR.[K]	1xiTRAQ4plex [N-Term]		3.58564e-05	0	1	3	1	B8A7P7	B8A7P7 [222-234]	0	1371.81	0	118.8	112.6	93.5	75		High	High	High	High	High	0	1.087e-05	3.56
FALSE	High	[K].APCIVFIDEIDAVGR.[Q]	1xCarbamidomethyl [C3]; 1xiTRAQ4plex [N-Term]		7.30979e-05	0	1	4	10	Q5Z974	Q5Z974 [324-338]	0	1818.95	0	97.2	103.1	99.8	99.9		High	High	High	High	High	0	2.241e-05	3.94
FALSE	High	[K].VAESSGDSGANVK.[R]	1xiTRAQ4plex [K13]; 1xiTRAQ4plex [N-Term]		0.000181435	0	2	3	1	I1P3E5; A2XX62	I1P3E5 [61-73]; A2XX62 [61-73]	0	1508.78	0	107.4	97.2	73.2	122.2	Shared	High	High	High	High	High	0	5.652e-05	3.03
FALSE	High	[K].VAEQSAGVLK.[A]	1xiTRAQ4plex [K10]; 1xiTRAQ4plex [N-Term]		8.07445e-05	0	1	2	7	B8AI07	B8AI07 [81-90]	0	1289.77	0	107.1	110.5	94.7	87.7		High	High	High	High	High	0	2.48e-05	3.96
FALSE	High	[K].IADGVNTTTGNATK.[E]	1xiTRAQ4plex [K14]; 1xiTRAQ4plex [N-Term]		0.000107617	0	1	3	11	I1NK53	I1NK53 [183-196]	0	1650.89	0	96.4	110	86	107.7		High	High	High	High	High	0	7.292e-05	3.64
FALSE	High	[K].APDFDAEAVFDQEFINVK.[L]	1xiTRAQ4plex [K18]; 1xiTRAQ4plex [N-Term]		2.25944e-05	0	1	3	22	B8AJ36	B8AJ36 [76-93]	0	2343.17	0	97.6	102.1	95.9	104.4		High	High	High	High	High	0	9.063e-06	5.6
FALSE	High	[K].VAEIEDFLFSIEEEK.[N]	1xiTRAQ4plex [K15]; 1xiTRAQ4plex [N-Term]		7.05698e-05	0	1	3	2	B8AFE0	B8AFE0 [127-141]	0	2086.08	0	99.8	108.8	79.3	112.1		High	High	High	High	High	0	2.16e-05	3.17
FALSE	High	[R].APELPLFLPGMVVLVK.[N]	1xiTRAQ4plex [K16]; 1xiTRAQ4plex [N-Term]		0.000166079	0	1	3	6	I1Q8T9	I1Q8T9 [141-156]	0	2011.23	0	111.8	102.8	95.2	90.2		High	High	High	High	High	0	5.16e-05	3.46
FALSE	High	[R].APELPLFLPGMVVLVK.[N]	1xOxidation [M11]; 1xiTRAQ4plex [K16]; 1xiTRAQ4plex [N-Term]		0.000163786	0	1	3	3	I1Q8T9	I1Q8T9 [141-156]	0	2027.22	0	93.4	103.1	84.4	119.1		High	High	High	High	High	0	5.09e-05	4.04
FALSE	High	[R].VAEEVIFGQENVTTGASNDFMQVSR.[V]	1xiTRAQ4plex [N-Term]		5.09447e-06	0	1	4	3	Q5Z974	Q5Z974 [557-581]	0	2872.39	0	94.3	101	99.2	105.5		High	High	High	High	High	0	1.505e-06	5.77
FALSE	High	[R].KDTSPQSATVDVSATK.[V]	2xiTRAQ4plex [K1; K16]; 1xiTRAQ4plex [N-Term]		0.000103359	0	1	1	1	B8AU34	B8AU34 [177-192]	1	2067.13	0	98.3	105.4	90.9	105.4		High	High	High	High	High	0	3.188e-05	3.54
FALSE	High	[K].VAEAEDKTAGGLILTETTK.[E]	2xiTRAQ4plex [K7; K19]; 1xiTRAQ4plex [N-Term]		0.000135671	0	1	4	2	I1Q0A7	I1Q0A7 [170-188]	1	2379.33	0	81.6	93.1	90.7	134.6		High	High	High	High	High	0	4.206e-05	2.5
FALSE	High	[R-].VADISTVLQPGDTLK.[V]	1xiTRAQ4plex [K15]; 1xiTRAQ4plex [N-Term]		0.000245618	0	1	3	4	A2XG06	A2XG06 [291-305]	0	1845.06	0	96.8	94.1	104.3	104.8		High	High	High	High	High	8.061e-05	0.0001122	3.46
FALSE	High	[R].APLGENTVLLR.[G]	1xiTRAQ4plex [N-Term]		8.46037e-05	0	1	1	2	I1PSL1	I1PSL1 [130-140]	0	1326.79	0	98.1	99.8	96.5	105.6		High	High	High	High	High	0	2.6e-05	3.11
FALSE	High	[R].KDTCPECDGAGFVR.[K]	2xCarbamidomethyl [C4; C7]; 1xiTRAQ4plex [K1]; 1xiTRAQ4plex [N-Term]		0.000200707	0	1	3	2	I1PRS8	I1PRS8 [87-100]	1	1899.89	0	107.1	99.9	86	107		High	High	High	High	High	0	6.26e-05	3.81
FALSE	High	[R].VADHAGVALAGLTADGR.[V]	1xiTRAQ4plex [N-Term]		1.41785e-05	0	1	1	3	P52428	P52428 [66-82]	0	1737.94	0	100.3	90.4	109.6	99.7		High	High	High	High	High	0	1.531e-05	5.08
FALSE	High	[K].VADFFDAAVNLALK.[V]	1xiTRAQ4plex [K14]; 1xiTRAQ4plex [N-Term]		8.8383e-06	0	1	3	15	B8AJX7	B8AJX7 [445-458]	0	1782	0	95.9	102.5	102.7	98.9		High	High	High	High	High	0	2.627e-06	4.35
FALSE	High	[R].APISNLTGVQGAVNVQGEDQK.[K]	1xiTRAQ4plex [K21]; 1xiTRAQ4plex [N-Term]		1.06349e-06	0	1	3	5	O64422	O64422 [111-131]	0	2413.29	0	96.9	89.1	107.6	106.5		High	High	High	High	High	0	4.449e-07	7.17
FALSE	High	[K].VADEPPAEKPAQGGSNDRDVALAR.[V]	1xiTRAQ4plex [K9]; 1xiTRAQ4plex [N-Term]		4.15968e-05	0	1	3	8	Q7XMK5	Q7XMK5 [66-89]	1	2751.43	0	132.2	89.5	117.7	60.5		High	High	High	High	High	0	2.651e-05	5.68
FALSE	High	[K].ANVPVTEVNVPVVGGHAGITILPLFSQATPASNALSHEDIK.[A]	1xiTRAQ4plex [K41]; 1xiTRAQ4plex [N-Term]		1.19171e-06	0	1	1	3	I1PY62	I1PY62 [187-227]	0	4451.42	0	97.8	98.1	117.5	86.7		High	High	High	High	High	0	3.314e-06	4.76
FALSE	High	[K].AMAAEIEVVDGPNDEGEMFTRPGK.[L]	1xiTRAQ4plex [K24]; 1xiTRAQ4plex [N-Term]		0.000137998	0	1	5	1	B8AWB5	B8AWB5 [139-162]	0	2851.38	0					No Quan Values	High	High	High	Not Found	High	0	4.28e-05	1.78
FALSE	High	[K].ANVPVTDVNVPVVGGHAGITILPLFSQATPATNALSDEDIK.[A]	1xiTRAQ4plex [K41]; 1xiTRAQ4plex [N-Term]		7.93542e-06	0	1	1	1	I1NQ57	I1NQ57 [188-228]	0	4429.39	0	99.4	109.9	105	85.6		High	High	High	High	High	0	2.353e-06	5.01
FALSE	High	[K].VALDVAEAQHLMEGLDWPGAVK.[D]	1xiTRAQ4plex [K22]; 1xiTRAQ4plex [N-Term]		3.37972e-06	0	1	3	2	A2WQY7	A2WQY7 [111-132]	0	2637.39	0	97.5	97.7	112.6	92.3		High	High	High	High	High	0	1.913e-05	4.36
FALSE	High	[R].VANELVDNMTEFDR.[F]	1xiTRAQ4plex [N-Term]		9.96221e-06	0	1	1	8	Q6EP57	Q6EP57 [183-196]	0	1796.86	0	100.3	107.8	87	104.9		High	High	High	High	High	0	1.698e-05	5.32
FALSE	High	[R].VAMLGFAASILGEAITGK.[G]	1xOxidation [M3]; 1xiTRAQ4plex [K18]; 1xiTRAQ4plex [N-Term]		1.33555e-05	0	1	2	11	A2WXD9	A2WXD9 [99-116]	0	2053.16	0	105.1	92.5	96.1	106.2		High	High	High	High	High	0	7.379e-06	4.9
FALSE	High	[R].VAMLGFAASILGEAITGK.[G]	1xiTRAQ4plex [K18]; 1xiTRAQ4plex [N-Term]		1.31574e-05	0	1	2	6	A2WXD9	A2WXD9 [99-116]	0	2037.17	0	116.8	93.4	119.2	70.7		High	High	High	High	High	0	3.929e-06	4.48
FALSE	High	[R].ANLGMEVMHER.[N]	1xiTRAQ4plex [N-Term]		6.53796e-05	0	1	2	26	P0C433	P0C433 [324-334]	0	1430.7	0	89.5	99.1	111	100.5		High	High	High	High	High	0	4.377e-05	4.99
FALSE	High	[R].ANLGMEVMHER.[N]	1xOxidation [M]; 1xiTRAQ4plex [N-Term]		0.000142358	0	1	2	43	P0C433	P0C433 [324-334]	0	1446.69	0	90.9	102	102	105.2		High	High	High	High	High	0	5.663e-05	4.32
FALSE	High	[R].LACQTIVGNK.[E]	1xCarbamidomethyl [C3]; 1xiTRAQ4plex [K10]; 1xiTRAQ4plex [N-Term]		0.000211256	0	1	4	1	I1PXS6	I1PXS6 [160-169]	0	1391.79	0	118.6	98.3	107.2	75.8		High	High	High	High	High	0	6.586e-05	2.06
FALSE	High	[K].ANLINATSISLEQLEK.[S]	1xiTRAQ4plex [K16]; 1xiTRAQ4plex [N-Term]		7.9117e-06	0	1	2	9	P0C2Z0	P0C2Z0 [108-123]	0	2032.15	0	102.8	102.3	86.9	108		High	High	High	High	High	0	2.351e-06	5.18
FALSE	High	[K].VAILNSPLTVSSPVPGLFNQLR.[L]	1xiTRAQ4plex [N-Term]		5.19437e-05	0	1	3	3	A2XY71	A2XY71 [238-259]	0	2466.42	0	114.4	91	96.2	98.3		High	High	High	High	High	0	1.582e-05	3.86
FALSE	High	[R].ANISILGAMEWK.[S]	1xiTRAQ4plex [K12]; 1xiTRAQ4plex [N-Term]		8.41118e-05	0	1	2	9	P0C2Z0	P0C2Z0 [171-182]	0	1620.9	0	108	100.1	91.5	100.5		High	High	High	High	High	0	4.631e-05	4.74
FALSE	High	[R].ANISILGAMEWK.[S]	1xOxidation [M9]; 1xiTRAQ4plex [K12]; 1xiTRAQ4plex [N-Term]		0.000255995	0	1	2	6	P0C2Z0	P0C2Z0 [171-182]	0	1636.9	0	98.5	103.5	87	111		High	High	High	High	High	0	8.004e-05	3.64
FALSE	High	[K].ANNMVFVSGVLGLNPETGK.[F]	1xiTRAQ4plex [K19]; 1xiTRAQ4plex [N-Term]		1.80613e-05	0	1	2	1	B8B6M5	B8B6M5 [78-96]	0	2235.2	0	94	98	88.3	119.7		High	High	High	High	High	0	5.417e-06	4.28
FALSE	High	[K].VAILGAAGGIGQPLSLLVK.[M]	1xiTRAQ4plex [K19]; 1xiTRAQ4plex [N-Term]		3.52446e-06	0	1	2	4	I1QCG9	I1QCG9 [80-98]	0	2065.3	0	107.8	100.2	104.2	87.8		High	High	High	High	High	0	1.034e-06	5.02
FALSE	High	[K].VAILGAAGGIGQPLSLLMK.[L]	1xOxidation [M18]; 1xiTRAQ4plex [K19]; 1xiTRAQ4plex [N-Term]		6.61079e-06	0	1	1	3	I1NQ57	I1NQ57 [30-48]	0	2113.27	0	96.7	98	103.2	102.1		High	High	High	High	High	0	6.192e-06	5.04
FALSE	High	[K].VAILGAAGGIGQPLSLLMK.[L]	1xiTRAQ4plex [K19]; 1xiTRAQ4plex [N-Term]		7.29735e-06	0	1	1	5	I1NQ57	I1NQ57 [30-48]	0	2097.27	1	91.6	101.7	103.3	103.4		High	High	High	High	High	0	2.167e-06	5.49
FALSE	High	[K].ANSDSNVVTTVTVDELTPGLK.[S]	1xiTRAQ4plex [K21]; 1xiTRAQ4plex [N-Term]		8.55958e-05	0	1	2	9	A2Z0D1	A2Z0D1 [70-90]	0	2448.31	0	108.6	97.6	98.8	94.9		High	High	High	High	High	0	2.628e-05	4.33
FALSE	High	[K].ANSEATLGK.[Y]	1xiTRAQ4plex [K9]; 1xiTRAQ4plex [N-Term]		0.000237422	0	1	2	6	I1Q3J5	I1Q3J5 [358-366]	0	1178.66	0	92.4	100.8	102.7	104.2		High	High	High	High	High	9.638e-05	0.0001636	3.49
FALSE	High	[K].VAILGAAGGIGQPLALLMK.[L]	1xOxidation [M18]; 1xiTRAQ4plex [K19]; 1xiTRAQ4plex [N-Term]		8.681e-06	0	1	1	5	I1PY62	I1PY62 [29-47]	0	2097.27	0	106.6	92.1	96.6	104.8		High	High	High	High	High	0	2.582e-06	5.15
FALSE	High	[K].VAILGAAGGIGQPLALLMK.[L]	1xiTRAQ4plex [K19]; 1xiTRAQ4plex [N-Term]		2.16295e-06	0	1	1	8	I1PY62	I1PY62 [29-47]	0	2081.28	0	98.2	94.7	104.8	102.4		High	High	High	High	High	0	6.311e-07	6.02
FALSE	High	[R].VALEACVQAR.[N]	1xCarbamidomethyl [C6]; 1xiTRAQ4plex [N-Term]		0.000219318	0	1	7	72	I1QWG3	I1QWG3 [429-438]	0	1260.69	0	93.8	85.6	124.9	95.7		High	High	High	High	High	9.638e-05	0.0003348	3.63
FALSE	High	[R].ANTFVAEVLGIDPK.[D]	1xiTRAQ4plex [K14]; 1xiTRAQ4plex [N-Term]		0.000171699	0	1	1	3	I1PFY8	I1PFY8 [195-208]	0	1762	0	98.8	105.2	115.9	80.1		High	High	High	High	High	8.061e-05	0.0001182	3.21
FALSE	High	[K].VALDVAEAQHLMEGLDWPGAVK.[D]	1xOxidation [M12]; 1xiTRAQ4plex [K22]; 1xiTRAQ4plex [N-Term]		3.35855e-05	0	1	3	3	A2WQY7	A2WQY7 [111-132]	0	2653.39	0	97.4	94.8	105.6	102.2		High	High	High	High	High	0	1.017e-05	3.63
FALSE	High	[K].ANVLGITLDIPVK.[L]	1xiTRAQ4plex [K13]; 1xiTRAQ4plex [N-Term]		0.00017409	0	1	2	4	I1P2V5	I1P2V5 [97-109]	0	1641.02	0	117.1	84.8	116.2	81.9		High	High	High	High	High	0	5.421e-05	4.08
FALSE	High	[K].LAAQNSPDSIKDINETFNSLGK.[L]	2xiTRAQ4plex [K11; K22]; 1xiTRAQ4plex [N-Term]		0.000134904	0	1	1	1	B8ABC6	B8ABC6 [179-200]	1	2794.49	0	111.2	94.9	119.4	74.5		High	High	High	High	High	0	4.18e-05	4.96
FALSE	High	[R].VCPIDLPLVDWR.[F]	1xCarbamidomethyl [C2]; 1xiTRAQ4plex [N-Term]		0.000105772	0	1	2	2	I1QKY4	I1QKY4 [73-84]	0	1626.88	0	95.8	101.6	104.9	97.6		High	High	High	High	High	0	3.265e-05	3.38
FALSE	High	[R].VCPSVTMGLEPGEAFTVR.[N]	1xCarbamidomethyl [C2]; 1xiTRAQ4plex [N-Term]		8.39983e-06	0	1	3	10	A2WT25	A2WT25 [119-136]	0	2094.05	0	139.4	82.5	123.6	54.5		High	High	High	High	High	0	1.004e-05	5.67
FALSE	High	[K].VEQEDPIGAPAAASAPAAAAEAAPPVKR.[G]	1xiTRAQ4plex [K27]; 1xiTRAQ4plex [N-Term]		0.000248826	0	1	2	1	Q69MW7	Q69MW7 [166-193]	1	2943.58	0					No Quan Values	High	High	High	High	High	0	7.776e-05	2.31
FALSE	High	[K].VEQEDPIGAPAAASAPAAAAEAAPPVK.[R]	1xiTRAQ4plex [K27]; 1xiTRAQ4plex [N-Term]		5.28731e-05	0	1	2	2	Q69MW7	Q69MW7 [166-192]	0	2787.48	0	97.8	98.1	92.4	111.7		High	High	High	High	High	0	1.614e-05	4.14
FALSE	High	[K].VELIVVIGHSR.[C]	1xiTRAQ4plex [N-Term]		0.000287586	0	1	3	2	A2WT25	A2WT25 [166-176]	0	1365.83	0	117.9	93.1	108.9	80.1		High	High	High	High	High	9.638e-05	0.0002639	3.35
FALSE	High	[R].KESGSDIVIIAR.[S]	1xiTRAQ4plex [K1]; 1xiTRAQ4plex [N-Term]		1.18498e-05	0	2	3	1	A2XSR2; I1PKM4	A2XSR2 [163-174]; I1PKM4 [163-174]	1	1575.93	0	88.1	101.9	103	107	Shared	High	High	High	High	High	0	3.537e-06	4.27
FALSE	High	[K].ALLSDPAFRPLVEK.[Y]	1xiTRAQ4plex [K14]; 1xiTRAQ4plex [N-Term]		2.63858e-05	0	1	3	5	Q10N21	Q10N21 [210-223]	0	1844.09	0	89.4	96.2	101.7	112.8		High	High	High	High	High	0	7.975e-06	4.29
FALSE	High	[R].AILSEFTEIPVENR.[V]	1xiTRAQ4plex [N-Term]		1.55086e-05	0	1	1	6	A2YG12	A2YG12 [652-665]	0	1761.95	0	97.6	99.5	97.6	105.3		High	High	High	High	High	0	6.662e-05	4.43
FALSE	High	[K].VELGTGTTDANMDEWLEGTAFAQGSK.[S]	1xiTRAQ4plex [K26]; 1xiTRAQ4plex [N-Term]		3.94328e-05	0	1	2	2	I1Q5A4	I1Q5A4 [227-252]	0	3016.44	0	96.1	94.8	108	101.1		High	High	High	High	High	0	1.199e-05	3.13
FALSE	High	[K].AILSTINPELLK.[S]	1xiTRAQ4plex [K12]; 1xiTRAQ4plex [N-Term]		9.09895e-05	0	1	1	5	P0C522	P0C522 [470-481]	0	1599.99	0	92.6	94.9	113.6	98.9		High	High	High	High	High	0	2.802e-05	3.45
FALSE	High	[K].ALLTELQALEEHLK.[A]	1xiTRAQ4plex [K14]; 1xiTRAQ4plex [N-Term]		7.63812e-05	0	1	3	3	I1PRX3	I1PRX3 [123-136]	0	1896.1	0	100.5	81	99.8	118.7		High	High	High	High	High	0	2.344e-05	3.88
FALSE	High	[K].AILVNIFGGIMK.[C]	1xiTRAQ4plex [K12]; 1xiTRAQ4plex [N-Term]		0.000205648	0	1	1	3	A2X7C5	A2X7C5 [348-359]	0	1563.95	0	102.9	89.2	116.6	91.3		High	High	High	High	High	0	6.416e-05	2.84
FALSE	High	[R].VEIESLFDGTDFSEPLTR.[A]	1xiTRAQ4plex [N-Term]		0.00021069	0	1	2	3	Q6Z7B0	Q6Z7B0 [311-328]	0	2199.09	0	97.7	98.3	113.9	90.1		High	High	High	High	High	0	8.758e-05	2.73
FALSE	High	[K].VEHFILVTSLGTNR.[I]	1xiTRAQ4plex [N-Term]		0.000309556	0	1	2	3	Q10A77	Q10A77 [194-207]	0	1729.97	0	105.7	98.2	98.8	97.3		High	High	High	High	High	0	9.697e-05	3.79
FALSE	High	[K].ALMADPAFRPLVEK.[Y]	1xiTRAQ4plex [K14]; 1xiTRAQ4plex [N-Term]		5.70927e-05	0	1	2	8	B8B6B6	B8B6B6 [211-224]	0	1846.05	0	99.5	96	111.1	93.4		High	High	High	High	High	0	3.822e-05	3.96
FALSE	High	[K].ALMADPAFRPLVEK.[Y]	1xOxidation [M3]; 1xiTRAQ4plex [K14]; 1xiTRAQ4plex [N-Term]		0.000212393	0	1	2	9	B8B6B6	B8B6B6 [211-224]	0	1862.04	0	99.3	101.5	96.6	102.6		High	High	High	High	High	9.638e-05	0.000492	3.44
FALSE	High	[R].VEGVGFISGEEAVNWGLSGPMLR.[A]	1xiTRAQ4plex [N-Term]		4.6695e-05	0	1	4	1	I1QA03	I1QA03 [203-225]	0	2548.3	0	112.2	95	92.7	100.1		High	High	High	High	High	0	1.422e-05	4.2
FALSE	High	[R].VEGDGEGVVQSNESSAK.[V]	1xiTRAQ4plex [K17]; 1xiTRAQ4plex [N-Term]		0.000105164	0	1	4	3	A2YQJ6	A2YQJ6 [74-90]	0	1979.98	0	104.5	106.2	97.2	92.1		High	High	High	High	High	0	3.244e-05	3.89
FALSE	High	[K].VEFHLSVEGQDKPVR.[F]	1xiTRAQ4plex [K12]; 1xiTRAQ4plex [N-Term]		2.28278e-06	0	1	1	4	Q6H5V4	Q6H5V4 [120-134]	0	2028.11	0	89.3	117.9	84.3	108.6		High	High	High	High	High	0	6.658e-07	5.3
FALSE	High	[K].AIMISDAMETGTVQINSAPAR.[G]	1xiTRAQ4plex [N-Term]		1.20644e-05	0	1	2	1	B8BB36	B8BB36 [434-454]	0	2320.18	0	102.8	86.5	115.7	95		High	High	High	High	High	0	3.597e-06	3.88
FALSE	High	[K].AINLEEENKLK.[K]	2xiTRAQ4plex [K9; K11]; 1xiTRAQ4plex [N-Term]		4.50641e-05	0	1	3	12	P12085	P12085 [487-497]	1	1733.02	0	90.1	110.6	88.9	110.4		High	High	High	High	High	0	2.077e-05	4.73
FALSE	High	[R].ALNILADILQR.[S]	1xiTRAQ4plex [N-Term]		8.33791e-05	0	1	1	3	A2XDW2	A2XDW2 [195-205]	0	1383.84	0	92.7	98.3	106	103		High	High	High	High	High	0	2.563e-05	4.47
FALSE	High	[R].KEQCLALGTR.[L]	1xCarbamidomethyl [C4]; 1xiTRAQ4plex [K1]; 1xiTRAQ4plex [N-Term]		4.7532e-05	0	1	2	23	Q84PB4	Q84PB4 [127-136]	1	1463.82	0	92	111	87.9	109.1		High	High	High	High	High	0	3.418e-05	5.03
FALSE	High	[K].AIIPFPSNALLGINLK.[G]	1xiTRAQ4plex [K16]; 1xiTRAQ4plex [N-Term]		7.50512e-05	0	1	2	2	B8AFI8	B8AFI8 [99-114]	0	1969.21	0	108.8	105.4	106.3	79.4		High	High	High	High	High	0	2.301e-05	4.53
FALSE	High	[R].LAAALSSPAHPAGGAGR.[N]	1xiTRAQ4plex [N-Term]		0.000298435	0	1	3	2	I1PDF3	I1PDF3 [19-35]	0	1647.9	0	92.9	97.9	108.1	101.1		High	High	High	High	High	0	9.352e-05	2.97
FALSE	High	[K].VESTACSVSPTADQK.[A]	1xCarbamidomethyl [C6]; 1xiTRAQ4plex [K15]; 1xiTRAQ4plex [N-Term]		0.000258639	0	1	3	1	A2XHU1	A2XHU1 [79-93]	0	1867.93	0	105.1	102.7	92.7	99.6		High	High	High	High	High	0	8.097e-05	3.59
FALSE	High	[K].LAAALPEGGVLLLENVR.[F]	1xiTRAQ4plex [N-Term]		5.67567e-05	0	1	2	3	B8AIH2	B8AIH2 [106-122]	0	1879.11	0	111.3	95.1	91.1	102.4		High	High	High	High	High	0	1.731e-05	3.79
FALSE	High	[K].VFGSPSSAEVAR.[V]	1xiTRAQ4plex [N-Term]		6.23721e-05	0	1	1	3	I1QVL0	I1QVL0 [7-18]	0	1350.71	0	110.5	78.6	125.9	85.1		High	High	High	High	High	0	1.91e-05	3.39
FALSE	High	[R].VFGAIAEELR.[DKE]	1xiTRAQ4plex [N-Term]		0.000289017	0	1	3	7	I1Q6C6	I1Q6C6 [99-108]	0	1248.71	0	95.2	102.8	95.4	106.6		High	High	High	High	High	0	9.061e-05	3.68
FALSE	High	[K].AIKFEFEPVDK.[L]	2xiTRAQ4plex [K3; K11]; 1xiTRAQ4plex [N-Term]		0.000126	0	1	6	4	I1QWG3	I1QWG3 [471-481]	1	1755.01	0	86.7	86.4	132.9	94		High	High	High	High	High	0	3.896e-05	4.15
FALSE	High	[K].AIKFEFEPVDKLDS.[-]	2xiTRAQ4plex [K3; K11]; 1xiTRAQ4plex [N-Term]		0.000291894	0	1	6	17	I1QWG3	I1QWG3 [471-484]	2	2070.15	0	96.2	83.5	124.8	95.5		High	High	High	High	High	0	9.151e-05	4.87
FALSE	High	[R].ALLAGVPNLDMVESVDDQK.[I]	1xiTRAQ4plex [K19]; 1xiTRAQ4plex [N-Term]		3.94328e-05	0	1	2	1	B9FMH1	B9FMH1 [94-112]	0	2302.22	0	89.4	100.9	106.7	103		High	High	High	High	High	0	1.199e-05	2.77
FALSE	High	[R].KWVSDTGVENIGKR.[L]	2xiTRAQ4plex [K1; K13]; 1xiTRAQ4plex [N-Term]		1.62582e-07	0	1	2	7	P93431	P93431 [350-363]	2	2021.15	0	107.5	95.4	106.7	90.4		High	High	High	High	High	0	5.913e-08	5.89
FALSE	High	[R].VFFDMTVGGAPAGR.[I]	1xOxidation [M5]; 1xiTRAQ4plex [N-Term]		5.60906e-05	0	1	1	5	Q1KL27	Q1KL27 [6-19]	0	1584.8	0	102.9	104	89.9	103.2		High	High	High	High	High	8.061e-05	0.0001027	3.59
FALSE	High	[R].AIICPADDGFFSDLDLK.[G]	1xCarbamidomethyl [C4]; 1xiTRAQ4plex [K17]; 1xiTRAQ4plex [N-Term]		0.000317128	0	1	2	1	I1PC75	I1PC75 [170-186]	0	2185.11	0	87.3	107.1	100.6	105		High	High	High	High	High	0	9.935e-05	3.46
FALSE	High	[R].ALLDAPVPTTFPADASDAEAAFAR.[L]	1xiTRAQ4plex [N-Term]		9.10682e-06	0	1	3	5	B8A7P7	B8A7P7 [128-151]	0	2561.3	0	106.8	114.2	91.7	87.3		High	High	High	High	High	0	6.571e-06	4.2
FALSE	High	[R].VFFDMTVGGAPAGR.[I]	1xiTRAQ4plex [N-Term]		3.88516e-05	0	1	1	5	Q1KL27	Q1KL27 [6-19]	0	1568.8	0	97.4	100.1	104.7	97.8		High	High	High	High	High	0	1.179e-05	3.75
FALSE	High	[R].KEVAEFIER.[R]	1xiTRAQ4plex [K1]; 1xiTRAQ4plex [N-Term]		0.00028332	0	1	3	3	Q69UU3	Q69UU3 [121-129]	1	1408.8	0	99.3	92.8	119.3	88.5		High	High	High	High	High	0	8.86e-05	4.32
FALSE	High	[K].VFEQDMGFLSSQNEVLLR.[E]	1xiTRAQ4plex [N-Term]		5.24064e-05	0	1	3	1	I1P526	I1P526 [364-381]	0	2256.15	0	94.9	94.6	119.5	91		High	High	High	High	High	0	1.598e-05	3.56
FALSE	High	[R].ALLEADVSLPVVR.[SR]	1xiTRAQ4plex [N-Term]		0.000290453	0	2	5	3	B8BJ56; B8BJ55	B8BJ56 [112-124]; B8BJ55 [107-119]	0	1525.91	0	100	101	107.9	91.1	Shared	High	High	High	High	High	9.638e-05	0.0001268	2.93
FALSE	High	[K].VFAIGNPFGLDHTLTTGVISGLR.[R]	1xiTRAQ4plex [N-Term]		1.1062e-05	0	1	3	3	B8AWT0	B8AWT0 [231-253]	0	2529.39	0	103	110.2	97.7	89.1		High	High	High	High	High	0	3.3e-06	4.57
FALSE	High	[R].ALLELGAEPEAPDGQGR.[T]	1xiTRAQ4plex [N-Term]		0.000214681	0	1	3	2	I1P787	I1P787 [213-229]	0	1866.97	0	101.7	129	80.8	88.5		High	High	High	High	High	0	6.701e-05	2.26
FALSE	High	[R].ALLEVVESGGK.[N]	1xiTRAQ4plex [K11]; 1xiTRAQ4plex [N-Term]		0.000157513	0	2	2	1	B8B9D7; A2Z3I9	B8B9D7 [193-203]; A2Z3I9 [193-203]	0	1389.82	0	92.5	90.7	95.8	121	Shared	High	High	High	High	High	0	4.894e-05	3.67
FALSE	High	[R].LAAAIDGLPDPGGPTFK.[D]	1xiTRAQ4plex [K17]; 1xiTRAQ4plex [N-Term]		1.82239e-05	0	1	2	10	I1PVG8	I1PVG8 [236-252]	0	1928.07	0	101.8	110.6	85.9	101.8		High	High	High	High	High	0	9.538e-06	5.14
FALSE	High	[K].VFAAVPSKPGAEFPNAAR.[W]	1xiTRAQ4plex [K8]; 1xiTRAQ4plex [N-Term]		8.99377e-05	0	1	1	5	P29545	P29545 [39-56]	0	2117.17	0	91.2	111.3	83.8	113.7		High	High	High	High	High	0	2.764e-05	4.25
FALSE	High	[R].VEVDEVASVVK.[E]	1xiTRAQ4plex [K11]; 1xiTRAQ4plex [N-Term]		0.000214107	0	1	4	2	I1PKT8	I1PKT8 [632-642]	0	1461.84	0	96.4	76	135	92.6		High	High	High	High	High	9.638e-05	0.0001932	2.72
FALSE	High	[R].VETGVLKPGMVVTFGPSGLTTEVK.[S]	1xOxidation [M10]; 2xiTRAQ4plex [K7; K24]; 1xiTRAQ4plex [N-Term]		3.91993e-05	0	1	5	1	I1P850	I1P850 [255-278]	0	2894.63	0	101.2	104.8	108.5	85.6		High	High	High	High	High	0	1.189e-05	5.44
FALSE	High	[R].VETGVLKPGMVVTFGPSGLTTEVK.[S]	2xiTRAQ4plex [K7; K24]; 1xiTRAQ4plex [N-Term]		7.81753e-06	0	1	5	7	I1P850	I1P850 [255-278]	0	2878.63	0	102.6	93.1	120.2	84		High	High	High	High	High	0	6.68e-06	6.31
FALSE	High	[K].VESTAVPSASTPDVADAK.[A]	1xiTRAQ4plex [K18]; 1xiTRAQ4plex [N-Term]		2.58407e-05	0	1	3	8	B8B8K0	B8B8K0 [79-96]	0	2033.06	0	96.8	96.4	93	113.7		High	High	High	High	High	0	2.952e-05	4.7
FALSE	High	[K].VFLDSNDLLLNLQQLTVANK.[S]	1xiTRAQ4plex [K20]; 1xiTRAQ4plex [N-Term]		0.000272156	0	1	1	3	Q7EYR6	Q7EYR6 [267-286]	0	2546.44	0	110.7	108.4	105.2	75.8		High	High	High	High	High	9.638e-05	0.0001404	2.35
FALSE	High	[K].AIPGLAGVNFTEILQGADQSQK.[G]	1xiTRAQ4plex [K22]; 1xiTRAQ4plex [N-Term]		0.000219318	0	1	2	1	I1PKM4	I1PKM4 [348-369]	0	2545.39	0					No Quan Values	High	High	High	High	High	0	6.847e-05	4.46
FALSE	High	[R].ALPTPGDEHPK.[I]	1xiTRAQ4plex [K11]; 1xiTRAQ4plex [N-Term]		7.07772e-05	0	1	3	5	I1NQG9	I1NQG9 [15-25]	0	1449.79	0	94	99.5	104.3	102.3		High	High	High	High	High	0	2.166e-05	3.59
FALSE	High	[R].VDIGQVLLSVR.[C]	1xiTRAQ4plex [N-Term]		0.000181435	0	1	5	3	B8AYH0	B8AYH0 [129-139]	0	1342.82	0	94.4	87.7	116.2	101.6		High	High	High	High	High	0	5.646e-05	3.17
FALSE	High	[K].AITEIFAEAGFSDVTK.[N]	1xiTRAQ4plex [K16]; 1xiTRAQ4plex [N-Term]		4.24696e-05	0	1	1	5	Q67W57	Q67W57 [101-116]	0	1987.06	0	100.3	97.9	101.4	100.4		High	High	High	High	High	0	1.292e-05	4.31
FALSE	High	[K].KELMESIQK.[G]	2xiTRAQ4plex [K1; K9]; 1xiTRAQ4plex [N-Term]		0.000259969	0	1	1	3	I1PFY8	I1PFY8 [339-347]	1	1537.9	0	104.2	97.2	112.9	85.6		High	High	High	High	High	0	8.14e-05	5.47
FALSE	High	[R].VDLDNADNPNWDDK.[L]	1xiTRAQ4plex [K14]; 1xiTRAQ4plex [N-Term]		0.000279098	0	1	2	1	Q6ZBX9	Q6ZBX9 [45-58]	0	1918.9	0	97.6	101.6	101.8	99		High	High	High	High	High	0	8.731e-05	3.18
FALSE	High	[K].VDKGLVPLAGSNNESWCQGLDGLASR.[E]	1xCarbamidomethyl [C17]; 1xiTRAQ4plex [K3]; 1xiTRAQ4plex [N-Term]		1.84544e-06	0	1	1	4	I1QY31	I1QY31 [137-162]	1	3031.55	0	97.7	94.8	101.6	105.9		High	High	High	High	High	0	5.381e-07	5.67
FALSE	High	[R].VDKETMEMLAALGMADLPGVER.[Q]	1xOxidation [M14]; 1xiTRAQ4plex [K3]; 1xiTRAQ4plex [N-Term]		0.000263987	0	1	1	2	Q7XEQ3	Q7XEQ3 [98-119]	1	2680.36	0	113.7	113.7	86	86.7		High	High	High	High	High	0	8.258e-05	3.61
FALSE	High	[K].VDGMDVLAVK.[Q]	1xiTRAQ4plex [K10]; 1xiTRAQ4plex [N-Term]		0.000107928	0	1	4	1	I1P439	I1P439 [255-264]	0	1334.76	0	85.6	93.7	111.6	109.1		High	High	High	High	High	0	3.33e-05	4.32
FALSE	High	[K].VDGLVSGIGTGGTITGAGR.[Y]	1xiTRAQ4plex [N-Term]		7.44609e-07	0	1	4	5	A2ZMY2	A2ZMY2 [260-278]	0	1832	0	125.5	103.5	83.3	87.7		High	High	High	High	High	0	2.144e-07	4.68
FALSE	High	[K].LAADTPLLTGQR.[V]	1xiTRAQ4plex [N-Term]		0.000184954	0	1	2	3	B8B107	B8B107 [220-231]	0	1399.8	0	104.1	93.5	109.5	92.9		High	High	High	High	High	0	5.765e-05	3.59
FALSE	High	[K].ALVAPASLIAHNAGVEGEVVVEK.[I]	1xiTRAQ4plex [K23]; 1xiTRAQ4plex [N-Term]		3.8507e-05	0	1	4	2	A2ZJH7	A2ZJH7 [483-505]	0	2561.45	0	97.6	103.2	98.8	100.4		High	High	High	High	High	0	1.17e-05	4.83
FALSE	High	[K].VDFPEEDLIANFMAVVR.[S]	1xiTRAQ4plex [N-Term]		2.00514e-05	0	1	2	2	B8AXU6	B8AXU6 [354-370]	0	2109.08	0	86	103.8	97.4	112.7		High	High	High	High	High	0	6.026e-06	4.51
FALSE	High	[R].KELATDIETLK.[K]	2xiTRAQ4plex [K1; K11]; 1xiTRAQ4plex [N-Term]		3.37859e-05	0	1	1	9	Q5Z6P4	Q5Z6P4 [139-149]	1	1693.01	0	118.1	98.5	86.1	97.3		High	High	High	High	High	0	1.023e-05	4.61
FALSE	High	[R].ALVDVLAALK.[R]	1xiTRAQ4plex [K10]; 1xiTRAQ4plex [N-Term]		0.00014643	0	1	3	4	A2ZIS0	A2ZIS0 [268-277]	0	1300.84	0	99.9	90.5	106.9	102.7		High	High	High	High	High	0	4.548e-05	3.75
FALSE	High	[R].KELADDVDSLKK.[R]	3xiTRAQ4plex [K1; K11; K12]; 1xiTRAQ4plex [N-Term]		2.12851e-05	0	1	3	1	I1P3X5	I1P3X5 [174-185]	2	1937.14	0	118.1	105.6	87.3	88.9		High	High	High	High	High	0	6.402e-06	5.19
FALSE	High	[R].ALVEEPGAQLVDIRPPGDAR.[Q]	1xiTRAQ4plex [N-Term]		2.4858e-05	0	2	3	29	I1NZ48; A2X345	I1NZ48 [137-156]; A2X345 [137-156]	0	2247.22	0	106.9	111.9	92.2	89.1	Shared	High	High	High	High	High	0	8.048e-06	4.41
FALSE	High	[R].VDDHPGLAAAVAAEPR.[R]	1xiTRAQ4plex [N-Term]		7.07772e-05	0	1	2	1	B8BDU5	B8BDU5 [56-71]	0	1732.91	0	111.3	99.6	97.4	91.7		High	High	High	High	High	0	2.166e-05	3.82
FALSE	High	[R].KELADDVDSLK.[K]	2xiTRAQ4plex [K1; K11]; 1xiTRAQ4plex [N-Term]		6.14603e-05	0	1	3	7	I1P3X5	I1P3X5 [174-184]	1	1664.94	0	116.9	105.9	84.5	92.8		High	High	High	High	High	0	1.877e-05	5.24
FALSE	High	[K].ALVNVKPNLQIIADDVK.[C]	2xiTRAQ4plex [K6; K17]; 1xiTRAQ4plex [N-Term]		0.000108239	0	1	3	1	I1NJW9	I1NJW9 [396-412]	0	2282.38	0	96.8	104.1	102.9	96.2		High	High	High	High	High	0	3.344e-05	3.52
FALSE	High	[R].VDAIKDNLENDEQK.[V]	2xiTRAQ4plex [K5; K14]; 1xiTRAQ4plex [N-Term]		2.17345e-05	0	1	4	6	I1PYX1	I1PYX1 [481-494]	1	2063.1	0	98.8	95.2	108	98		High	High	High	High	High	0	1.376e-05	4.4
FALSE	High	[R].AIVSVGQTDLLANK.[K]	1xiTRAQ4plex [K14]; 1xiTRAQ4plex [N-Term]		0.000282613	0	2	3	2	B8BGU2; I1QUH7	B8BGU2 [59-72]; I1QUH7 [123-136]	0	1717.01	0	100.8	96.5	117.4	85.3	Shared	High	High	High	High	High	0	8.842e-05	3.99
FALSE	High	[R].VCPSVTMGLEPGEAFTVR.[N]	1xCarbamidomethyl [C2]; 1xOxidation [M7]; 1xiTRAQ4plex [N-Term]		1.58365e-05	0	1	3	12	A2WT25	A2WT25 [119-136]	0	2110.04	0	143.3	89.3	105.4	62.1		High	High	High	High	High	0	2.297e-05	5.72
FALSE	High	[R].ALTADVEDFFR.[Q]	1xiTRAQ4plex [N-Term]		0.000308806	0	1	3	1	I1QC29	I1QC29 [27-37]	0	1427.73	0	103.5	88.6	127.6	80.3		High	High	High	High	High	0	9.664e-05	3.58
FALSE	High	[K].AIPGLAGVNLTEILQGADQSQK.[G]	1xiTRAQ4plex [K22]; 1xiTRAQ4plex [N-Term]		2.80903e-05	0	1	1	1	A2XSR2	A2XSR2 [348-369]	0	2511.4	0	77.3	98	105.5	119.3		High	High	High	High	High	0	8.478e-06	4.86
FALSE	High	[K].VDILVSGIGTGGTVTGTGK.[Y]	1xiTRAQ4plex [K19]; 1xiTRAQ4plex [N-Term]		1.88326e-05	0	1	3	1	B8AJV7	B8AJV7 [176-194]	0	2020.15	0	115.1	88.3	105	91.5		High	High	High	High	High	0	5.667e-06	3.75
FALSE	High	[R].IAADEGVLALWK.[G]	1xiTRAQ4plex [K12]; 1xiTRAQ4plex [N-Term]		4.07417e-05	0	1	2	5	B8BKA3	B8BKA3 [168-179]	0	1573.92	0	111	98.4	125.9	64.7		High	High	High	High	High	0	1.99e-05	4.04
FALSE	High	[K].LAAATAAAGEAK.[G]	1xiTRAQ4plex [K12]; 1xiTRAQ4plex [N-Term]		4.50641e-05	0	1	3	2	I1QC36	I1QC36 [182-193]	0	1332.77	0	97.9	101.5	96.6	104		High	High	High	High	High	0	1.71e-05	3.76
FALSE	High	[K].VEATGTLEEADVAEQPK.[K]	1xiTRAQ4plex [K17]; 1xiTRAQ4plex [N-Term]		1.5233e-05	0	1	1	1	B8AU34	B8AU34 [193-209]	0	2075.07	0	94.3	116.3	85	104.5		High	High	High	High	High	0	4.559e-06	4.52
FALSE	High	[R].VEAELVEALANLEAQKEEAVK.[A]	2xiTRAQ4plex [K16; K21]; 1xiTRAQ4plex [N-Term]		1.78468e-05	0	1	2	1	A2XF65	A2XF65 [170-190]	1	2715.51	0	101.9	95.8	89.6	112.7		High	High	High	High	High	0	5.36e-06	4.28
FALSE	High	[K].ALQAGTSHNLGQNFSR.[A]	1xiTRAQ4plex [N-Term]		0.000314083	0	1	3	1	I1Q8B2	I1Q8B2 [284-299]	0	1844.95	0	102	101.9	101.1	95		High	High	High	High	High	0	9.849e-05	2.92
FALSE	High	[R].VEAELVEALANLEAQK.[E]	1xiTRAQ4plex [K16]; 1xiTRAQ4plex [N-Term]		5.98516e-05	0	1	2	3	A2XF65	A2XF65 [170-185]	0	2015.13	0	121.3	95	79.5	104.2		High	High	High	High	High	0	1.831e-05	3.94
FALSE	High	[R].VEAELSNICAGILR.[L]	1xCarbamidomethyl [C9]; 1xiTRAQ4plex [N-Term]		8.31362e-05	0	1	1	2	A2YWB4	A2YWB4 [100-113]	0	1688.91	0	90.8	103.2	101.1	104.9		High	High	High	High	High	0	2.555e-05	4.82
FALSE	High	[R].ALQESLASELAAR.[M]	1xiTRAQ4plex [N-Term]		5.32857e-06	0	1	3	30	A2YLT1	A2YLT1 [301-313]	0	1502.83	0	101.5	102.6	95.4	100.6		High	High	High	High	High	0	3.802e-05	5.55
FALSE	High	[K].KENVAAAQAAFLAR.[C]	1xiTRAQ4plex [K1]; 1xiTRAQ4plex [N-Term]		4.45207e-06	0	1	2	7	I1Q3J5	I1Q3J5 [342-355]	1	1748.01	0	105.1	97.7	105.5	91.7		High	High	High	High	High	0	1.31e-06	5.45
FALSE	High	[R].VDVTAAEQCPPEGR.[L]	1xCarbamidomethyl [C9]; 1xiTRAQ4plex [N-Term]		1.98133e-05	0	2	3	10	Q69SV0; B8AJE7	Q69SV0 [199-212]; B8AJE7 [178-191]	0	1672.81	0	108.9	104	94.5	92.7	Shared	High	High	High	High	High	0	7.23e-06	5
FALSE	High	[K].VDVFIGGIGTGGTISGAGR.[F]	1xiTRAQ4plex [N-Term]		8.73588e-05	0	1	3	4	Q5JNB0	Q5JNB0 [245-263]	0	1878.02	0	109.1	96.9	105.8	88.2		High	High	High	High	High	0	4.577e-05	4.1
FALSE	High	[K].VDVDELKEVAEK.[Y]	2xiTRAQ4plex [K7; K12]; 1xiTRAQ4plex [N-Term]		2.4858e-05	0	1	2	5	I1Q8M5	I1Q8M5 [65-76]	1	1806.02	0	62.8	88.7	59.1	189.3		High	High	High	High	High	0	7.501e-06	3.42
FALSE	High	[K].VDTESNISTTLTVFDVLPSTK.[L]	1xiTRAQ4plex [K21]; 1xiTRAQ4plex [N-Term]		3.73798e-05	0	1	2	4	I1P8M3	I1P8M3 [72-92]	0	2555.37	0	104.8	96.6	99.2	99.4		High	High	High	High	High	0	1.286e-05	4.5
FALSE	High	[K].KENITVVSVPGSFEIPVAAQK.[L]	2xiTRAQ4plex [K1; K21]; 1xiTRAQ4plex [N-Term]		7.70547e-05	0	1	3	1	A2XV50	A2XV50 [111-131]	1	2645.52	0	98.5	104.5	99	98		High	High	High	High	High	0	2.363e-05	3.61
FALSE	High	[K].ALQQVLANSLR.[Y]	1xiTRAQ4plex [N-Term]		0.000132625	0	1	3	9	Q0J709	Q0J709 [260-270]	0	1356.81	0	102.8	100.6	91.9	104.7		High	High	High	High	High	0	4.457e-05	3.89
FALSE	High	[R].VDPENVTLLDQSPHQLEK.[A]	1xiTRAQ4plex [K18]; 1xiTRAQ4plex [N-Term]		5.74306e-05	0	1	2	2	I1R7V2	I1R7V2 [145-162]	0	2350.25	0	115.8	88.6	129.1	66.5		High	High	High	High	High	0	1.756e-05	4.59
[truncated: 7,510 more rows]
