# Supplementary material for: iTRAQ-based quantitative proteomic and physiological analysis of the response to N deficiency and the compensation effect in rice
Source: BMC Genomics. 2019 Aug 28;20:681. doi: 10.1186/s12864-019-6031-4 (PMC6714431; doi:10.1186/s12864-019-6031-4)
Supplement: Supplementary file 3 — Table S3. Proteins identified and quantified in experiment 2. (XLSX 243 kb) [file 12864_2019_6031_MOESM3_ESM.xlsx]

## Sheet: Proteins
Accession	Description	# PSMs	# Unique Peptides	# Protein Groups	# AAs	MW [kDa]	calc. pI	Score Sequest HT: Sequest HT	Abundances (Grouped): F2, 114	Abundances (Grouped): F2, 115	Abundances (Grouped): F2, 116	Abundances (Grouped): F2, 117
I1QWG3	Uncharacterized protein OS=Oryza glaberrima PE=3 SV=1	741	22	1	484	53.7	6.8	2152.29	95.2	84.8	124.5	95.6
A0A0P0WP33	Phosphoglycerate kinase OS=Oryza sativa subsp. japonica GN=Os05g0496200 PE=3 SV=1	387	25	1	484	50.1	6.73	1255.69	124	104.9	101.8	69.3
I1PU83	Uncharacterized protein OS=Oryza glaberrima PE=3 SV=1	236	20	1	689	73.5	5.26	685.87	97.6	103.3	96.5	102.6
P12085	ATP synthase subunit beta, chloroplastic OS=Oryza sativa subsp. japonica GN=atpB PE=1 SV=2	644	18	1	498	53.9	5.5	1940.5	100.7	102.6	93.7	103
P0C2Z5	ATP synthase subunit alpha, chloroplastic OS=Oryza sativa subsp. indica GN=atpA PE=3 SV=1	434	20	1	507	55.6	6.25	1276	100.6	100.2	98.7	100.5
P93431	Ribulose bisphosphate carboxylase/oxygenase activase, chloroplastic OS=Oryza sativa subsp. japonica GN=RCA PE=1 SV=2	514	21	1	466	51.4	5.62	1401.6	113.3	91.7	109.7	85.2
A0A0P0WKD6	Os05g0291700 protein OS=Oryza sativa subsp. japonica GN=Os05g0291700 PE=4 SV=1	213	28	1	495	52.3	6.47	597.32	102.7	110.9	89.3	97.1
I1PLW8	Glyceraldehyde-3-phosphate dehydrogenase OS=Oryza glaberrima PE=3 SV=1	290	14	1	412	43.9	8.21	926.36	112	100.8	109.4	77.8
Q9SNK3	Glyceraldehyde-3-phosphate dehydrogenase OS=Oryza sativa subsp. japonica GN=OJ1528D07.7 PE=3 SV=1	255	19	1	444	47.1	6.68	760.88	109.4	98.1	114.6	77.9
B8BNQ4	Uncharacterized protein OS=Oryza sativa subsp. indica GN=OsI_37876 PE=3 SV=1	114	12	1	1412	156.8	6.98	305.61	119.2	91.8	117.5	71.5
Q10CE4	Peroxisomal (S)-2-hydroxy-acid oxidase GLO1 OS=Oryza sativa subsp. japonica GN=GLO1 PE=1 SV=1	213	10	1	369	40.4	8.47	626.13	89.1	105.2	90.3	115.4
Q01859	ATP synthase subunit beta, mitochondrial OS=Oryza sativa subsp. japonica GN=ATPB PE=1 SV=2	167	2	1	552	58.9	6.37	506.62	98.7	97	104.9	99.4
A2ZJH7	Uncharacterized protein OS=Oryza sativa subsp. indica GN=OsI_37967 PE=3 SV=1	112	15	1	578	61.1	5.21	369.18	100.4	99.8	95	104.8
Q0JKB4	ATP synthase subunit beta OS=Oryza sativa subsp. japonica GN=Os01g0685800 PE=3 SV=1	164	1	1	557	59.4	6.55	488.15	95.3	97.1	104.5	103.1
A2YG12	Uncharacterized protein OS=Oryza sativa subsp. indica GN=OsI_24055 PE=3 SV=1	150	23	1	676	72.5	5.72	389.49	98.5	102.8	95.2	103.5
B8BP25	Uncharacterized protein OS=Oryza sativa subsp. indica GN=OsI_37938 PE=3 SV=1	152	18	1	715	76.2	5.26	429.07	111.6	92.6	110.7	85.1
I1PYX1	Uncharacterized protein OS=Oryza glaberrima PE=3 SV=1	102	27	1	601	64	5.67	295.71	99.4	96.7	104.1	99.7
A2WLD9	Uncharacterized protein OS=Oryza sativa subsp. indica GN=OsI_00648 PE=4 SV=1	65	38	1	815	89.8	5.15	171.09	117.4	90.2	114.5	78
I1P698	Uncharacterized protein OS=Oryza glaberrima PE=3 SV=1	88	8	1	936	103.8	6.55	248.24	106.1	100.2	99.6	94.1
I1Q3J5	Fructose-bisphosphate aldolase OS=Oryza glaberrima PE=3 SV=1	162	13	1	387	41.4	7.56	528.98	96.7	100.1	100.2	103
I1QWF7	Photosystem II CP47 reaction center protein OS=Oryza glaberrima GN=19493657 PE=3 SV=1	162	11	1	508	56.2	6.54	526.26	90.8	101.6	103.6	103.9
Q5Z974	ATP-dependent zinc metalloprotease FTSH 1, chloroplastic OS=Oryza sativa subsp. japonica GN=FTSH1 PE=2 SV=1	111	21	1	686	72.7	5.69	352.05	98.2	99.7	97	105
I1Q848	Uncharacterized protein OS=Oryza glaberrima PE=3 SV=1	247	10	1	369	40.2	8.48	655.67	96.5	101.5	97.3	104.7
Q2QSR7	Os12g0420200 protein OS=Oryza sativa subsp. japonica GN=LOC_Os12g23180 PE=4 SV=2	195	16	1	376	41.5	8.53	642.99	98	101.4	99.2	101.4
I1QY31	Fructose-bisphosphate aldolase OS=Oryza glaberrima PE=3 SV=1	261	16	1	388	42	6.8	795.5	94.6	97.4	105.8	102.2
B8B7P6	Uncharacterized protein OS=Oryza sativa subsp. indica GN=OsI_25096 PE=3 SV=1	127	12	1	280	29.2	5.74	359.38	100.4	99.4	90.7	109.5
B8AEQ9	Elongation factor Tu OS=Oryza sativa subsp. indica GN=OsI_07899 PE=3 SV=1	92	17	1	511	55.5	6.01	244.48	115.4	95.4	111.9	77.3
Q0IWS0	Os10g0492300 protein OS=Oryza sativa subsp. japonica GN=Os10g0492300 PE=4 SV=1	115	5	1	427	46	5.95	386.09	106	101.9	102.9	89.2
B8AJX7	Serine hydroxymethyltransferase OS=Oryza sativa subsp. indica GN=OsI_13440 PE=3 SV=1	135	15	1	513	56.4	8.34	389.27	92.8	99.5	107.4	100.3
I1PY62	Malate dehydrogenase OS=Oryza glaberrima PE=3 SV=1	72	5	1	340	35.4	8.1	239.86	95.9	98.7	105.6	99.8
A2WPC2	Dihydrolipoyl dehydrogenase OS=Oryza sativa subsp. indica GN=OsI_01694 PE=3 SV=1	91	12	1	467	48.3	6.73	281.66	95.5	96.1	112.6	95.8
I1PZA0	Uncharacterized protein OS=Oryza glaberrima PE=4 SV=1	155	17	1	742	80	6.57	478.53	90.5	88.9	115.5	105.1
I1PFY8	Malate dehydrogenase OS=Oryza glaberrima PE=3 SV=1	116	14	1	354	37	7.96	340.68	103.6	96.8	108.9	90.8
I1R7Y8	Uncharacterized protein OS=Oryza glaberrima PE=4 SV=1	87	18	1	304	31.6	4.79	242.53	93.5	103	93.6	109.9
A2XAI5	Uncharacterized protein OS=Oryza sativa subsp. indica GN=OsI_09267 PE=3 SV=1	64	19	1	598	61.8	8.1	177.16	89.7	98.5	110.2	101.7
B8A8L8	Uncharacterized protein OS=Oryza sativa subsp. indica GN=OsI_02088 PE=4 SV=1	388	15	1	333	34.9	6.32	1150.79	95.3	111.2	83.4	110.1
B8A7P7	Uncharacterized protein OS=Oryza sativa subsp. indica GN=OsI_04777 PE=4 SV=1	74	19	1	609	63.5	5.16	202.69	110.5	109.6	95.9	84
P0C522	ATP synthase subunit alpha, mitochondrial OS=Oryza sativa subsp. japonica GN=ATPA PE=1 SV=1	114	17	1	509	55.3	6.1	315.99	96.9	93.3	111.5	98.3
I1QR41	Uncharacterized protein OS=Oryza glaberrima PE=4 SV=1	96	21	1	469	51.6	5.59	276.56	87.8	103.4	97.2	111.7
I1Q912	Uncharacterized protein OS=Oryza glaberrima PE=4 SV=1	112	14	1	392	40.9	8.07	390.85	106.9	104.1	103	86
Q5JNB0	Cysteine synthase OS=Oryza sativa subsp. japonica GN=Os01g0978100 PE=2 SV=1	81	13	1	394	41.8	6.7	239.36	110.5	95.4	106.8	87.2
I1PEZ3	Uncharacterized protein OS=Oryza glaberrima PE=3 SV=1	87	18	1	582	62.9	5.63	252.12	91.9	98.7	96.5	112.9
A2X1X4	Uncharacterized protein OS=Oryza sativa subsp. indica GN=OsI_06200 PE=4 SV=1	100	8	1	225	23.1	6.58	307.02	118	98.2	104	79.8
A2ZLC1	Elongation factor Ts, mitochondrial OS=Oryza sativa subsp. indica GN=EFTS PE=3 SV=1	53	14	1	1123	121	4.7	138.78	99.4	95	103.5	102.1
Q6YU90	Os02g0101500 protein OS=Oryza sativa subsp. japonica GN=B1370C05.18-1 PE=2 SV=1	102	17	1	386	42	7.02	302.62	94	94.2	102.4	109.4
I1Q3M1	Glycine cleavage system P protein OS=Oryza glaberrima PE=3 SV=1	63	4	1	1032	111.5	6.81	190.22	90.2	77.9	146.3	85.6
Q69UU3	Os07g0108300 protein OS=Oryza sativa subsp. japonica GN=P0585H11.115 PE=2 SV=1	83	14	1	485	53.6	7.9	255.66	102	94.1	117.4	86.4
I1QJX3	Uncharacterized protein OS=Oryza glaberrima PE=3 SV=1	125	13	1	402	44.2	8.12	374.92	94.7	87.6	119.3	98.4
Q0DX85	Os02g0768600 protein (Fragment) OS=Oryza sativa subsp. japonica GN=Os02g0768600 PE=4 SV=1	103	18	1	294	33	5.82	260.73	97.3	109.3	84.3	109.1
B8BHM5	Uncharacterized protein OS=Oryza sativa subsp. indica GN=OsI_34144 PE=4 SV=1	94	1	1	448	48.2	5.78	291.61	109	102.2	101.3	87.5
B8AIH2	Phosphoglycerate kinase OS=Oryza sativa subsp. indica GN=OsI_06015 PE=3 SV=1	58	10	1	402	42.1	5.86	154.27	107.7	99.1	99.8	93.3
I1NQ57	Malate dehydrogenase OS=Oryza glaberrima PE=3 SV=1	59	5	1	340	35.4	8.56	191.4	97.6	99.1	100.8	102.5
A2WUC5	Glycine cleavage system P protein OS=Oryza sativa subsp. indica GN=OsI_03474 PE=3 SV=1	59	3	1	1033	111.4	6.92	170.7	96	80.1	140.7	83.2
P14655	Glutamine synthetase, chloroplastic OS=Oryza sativa subsp. japonica GN=GLN2 PE=1 SV=1	142	12	1	428	46.6	6.34	420.34	100.2	97.2	106	96.6
A2Z8U8	Uncharacterized protein OS=Oryza sativa subsp. indica GN=OsI_34142 PE=4 SV=1	46	23	1	902	99.3	6.3	129.5	104.4	92.9	114.9	87.8
P83646	Oxygen-evolving enhancer protein 3, chloroplastic OS=Oryza sativa subsp. indica GN=OsI_025465 PE=1 SV=2	157	12	1	217	23	9.8	510.12	96.4	112	72.7	119
I1R5Q4	Ribulose bisphosphate carboxylase small chain OS=Oryza glaberrima PE=3 SV=1	291	11	1	182	20.5	8.85	751.88	109.5	98.2	87.6	104.8
B8A7P4	Uncharacterized protein OS=Oryza sativa subsp. indica GN=OsI_04768 PE=4 SV=1	67	13	1	317	35	9.06	159.76	106.2	105	93.3	95.5
A2X0J1	Uncharacterized protein OS=Oryza sativa subsp. indica GN=OsI_05726 PE=4 SV=1	64	15	1	240	27.3	6.93	134.68	103.3	100.7	100.2	95.8
Q69SV0	Probable L-ascorbate peroxidase 8, chloroplastic OS=Oryza sativa subsp. japonica GN=APX8 PE=1 SV=2	73	1	1	478	51.2	5.53	247.66	107.9	102.3	97.1	92.7
A2ZMY2	Cysteine synthase OS=Oryza sativa subsp. indica GN=OsI_39190 PE=3 SV=1	77	14	1	408	43.5	8.69	213.53	115.4	105.4	90.4	88.8
I1PPF2	Uncharacterized protein OS=Oryza glaberrima PE=3 SV=1	82	13	1	353	38.2	8.46	252.42	104.3	104.6	96.2	94.9
O22386	50S ribosomal protein L12, chloroplastic OS=Oryza sativa subsp. japonica GN=RPL12-2 PE=2 SV=2	86	5	1	185	18.6	5.43	251.95	100.4	99	80.9	119.7
A2WXD9	Uncharacterized protein OS=Oryza sativa subsp. indica GN=OsI_04589 PE=4 SV=1	119	8	1	268	27.9	6.87	373.87	104.7	100	106.1	89.2
I1PQ18	Aminomethyltransferase OS=Oryza glaberrima PE=3 SV=1	74	12	1	410	44.1	8.31	229.26	102.5	93.8	122.8	80.9
Q7XMK5	OSJNBb0039L24.13 protein OS=Oryza sativa subsp. japonica GN=Os04g0533300 PE=2 SV=1	68	14	1	206	22.4	5.5	240.79	122.3	90.9	116	70.7
I1PF71	Glucose-1-phosphate adenylyltransferase OS=Oryza glaberrima PE=3 SV=1	49	19	1	511	55.4	7.37	146.31	95.6	94.9	109.1	100.4
I1QKG1	Superoxide dismutase [Cu-Zn] OS=Oryza glaberrima PE=3 SV=1	101	10	1	211	21.3	6.25	344.88	110.6	97	99.9	92.6
Q8GTK4	Os07g0141400 protein OS=Oryza sativa subsp. japonica GN=OJ1351_C05.112 PE=2 SV=1	205	12	1	254	26.9	8.5	588.16	93.5	110.8	87.5	108.2
B8AJE7	Uncharacterized protein OS=Oryza sativa subsp. indica GN=OsI_07630 PE=3 SV=1	70	1	1	457	49.1	5.52	234.47	112.2	104.2	93.6	90
A2Z2G1	Uncharacterized protein OS=Oryza sativa subsp. indica GN=OsI_31797 PE=3 SV=1	47	4	1	699	80.2	5.06	127.29	112.9	87.8	120.7	78.6
I1PYT7	Uncharacterized protein OS=Oryza glaberrima PE=4 SV=1	85	8	1	362	40	8.51	257.85	95.4	96.5	105.3	102.8
A2YLT1	Uncharacterized protein OS=Oryza sativa subsp. indica GN=OsI_26177 PE=3 SV=1	132	10	1	358	39.6	8.57	378.15	100.5	99.1	98.8	101.6
A2XPB4	Uncharacterized protein OS=Oryza sativa subsp. indica GN=OsI_14427 PE=3 SV=1	50	7	1	584	61.3	5.47	159.61	102.4	98.6	99.8	99.2
I1NWC3	Ferredoxin--NADP reductase OS=Oryza glaberrima PE=3 SV=1	123	9	1	376	41.5	8.31	361.84	95.4	97	104.4	103.1
Q6KAJ2	Aspartate aminotransferase OS=Oryza sativa subsp. japonica GN=Os02g0797500 PE=2 SV=1	64	15	1	458	50.3	8.09	173.51	89.2	102	94.7	114
A2ZD01	Chlorophyll a-b binding protein, chloroplastic OS=Oryza sativa subsp. indica GN=OsI_35663 PE=3 SV=1	105	9	1	283	30.3	5.71	392.38	103.3	105.4	76.4	114.8
I1PHZ3	Cytochrome f OS=Oryza glaberrima GN=19493583 PE=3 SV=1	81	11	1	320	35.4	8.91	253.62	102.2	95.5	99.3	102.9
A2XVY3	Elongation factor G, chloroplastic OS=Oryza sativa subsp. indica GN=OsI_16800 PE=3 SV=1	42	20	1	774	84.9	5.6	122.2	107.8	89.3	116.1	86.8
B8AXU6	Uncharacterized protein OS=Oryza sativa subsp. indica GN=OsI_19812 PE=3 SV=1	60	16	1	414	44.9	8.59	174.98	95.1	104.7	94	106.2
A2WT25	Carbonic anhydrase OS=Oryza sativa subsp. indica GN=OsI_03015 PE=3 SV=1	151	10	1	273	29.2	8.15	562.87	130.6	86.5	116.2	66.7
I1PJL5	Uncharacterized protein OS=Oryza glaberrima PE=3 SV=1	103	10	1	392	42.2	6.09	270.11	95.8	101.4	100.6	102.2
Q0JPA6	Salt stress root protein RS1 OS=Oryza sativa subsp. japonica GN=Os01g0233000 PE=2 SV=1	84	15	1	204	21.8	4.92	275.72	112.7	87.7	109.8	89.9
B8AD93	Uncharacterized protein OS=Oryza sativa subsp. indica GN=OsI_00389 PE=3 SV=1	74	8	1	253	27	5.49	255.66	91	105.5	93.6	109.9
A2YUR3	Uncharacterized protein OS=Oryza sativa subsp. indica GN=OsI_29063 PE=4 SV=1	90	10	1	309	32	6.16	301.25	100.8	107.7	93.2	98.3
A2X7C5	Succinate--CoA ligase [ADP-forming] subunit beta, mitochondrial OS=Oryza sativa subsp. indica GN=OsI_08117 PE=3 SV=1	41	18	1	422	45.1	6.32	106.45	93.8	92.1	115.2	98.8
Q84PB4	Chloroplast photosystem I reaction center subunit II-like protein OS=Oryza sativa subsp. japonica GN=Os08g0560900 PE=2 SV=1	210	8	1	203	22	9.7	574.56	94.1	111	85.4	109.5
Q0J709	ACT domain-containing protein DS12, chloroplastic OS=Oryza sativa subsp. japonica GN=Os08g0242700 PE=4 SV=2	87	11	1	283	30.3	6.09	266.2	101.4	104.8	94.1	99.6
A0A0P0WH35	Os05g0110300 protein (Fragment) OS=Oryza sativa subsp. japonica GN=Os05g0110300 PE=4 SV=1	65	11	1	314	33.5	9.04	190.37	93.4	110.7	89.1	106.7
A2ZFY8	Uncharacterized protein OS=Oryza sativa subsp. indica GN=OsI_36693 PE=4 SV=1	51	10	1	270	28.2	8.43	163.18	97	111.2	87.4	104.4
I1NTN8	Uncharacterized protein OS=Oryza glaberrima PE=3 SV=1	60	11	1	339	37	5.77	176.35	98.2	94.1	117.2	90.5
A2Z3W4	Uncharacterized protein OS=Oryza sativa subsp. indica GN=OsI_32329 PE=4 SV=1	36	21	1	883	94.2	5.38	91.6	112.1	90.4	119.1	78.4
Q7XDC8	Malate dehydrogenase, cytoplasmic OS=Oryza sativa subsp. japonica GN=Os10g0478200 PE=1 SV=3	65	12	1	332	35.5	6.09	185.81	80.6	97	103.4	119.1
I1QUZ5	Uncharacterized protein OS=Oryza glaberrima PE=4 SV=1	62	15	1	469	51.6	5.69	140.84	95.9	106.9	85.4	111.8
I1P5U5	Uncharacterized protein OS=Oryza glaberrima PE=3 SV=1	37	1	1	791	87.8	6.16	95.47	94	95.8	107.8	102.4
A2YVG3	Uncharacterized protein OS=Oryza sativa subsp. indica GN=OsI_29320 PE=3 SV=1	44	7	1	256	28.8	4.84	118.03	101.5	93.9	107.7	96.8
Q6K9T1	Oligopeptidase A-like OS=Oryza sativa subsp. japonica GN=Os02g0830100 PE=2 SV=1	36	1	1	770	86.2	6.07	92.33	89.1	95.6	111.4	103.9
A2YIS2	Uncharacterized protein OS=Oryza sativa subsp. indica GN=OsI_25124 PE=4 SV=1	58	11	1	405	44.7	10.54	162.96	99.9	97.7	103.1	99.3
Q8GRU9	Phosphoribulokinase OS=Oryza sativa subsp. indica GN=OsI_08574 PE=2 SV=1	154	10	1	403	44.8	6.02	454.7	95.3	101	97.4	106.3
B8AVV2	Uncharacterized protein OS=Oryza sativa subsp. indica GN=OsI_16423 PE=4 SV=1	63	9	1	365	39.5	6.61	185.44	99.4	99.1	102.6	98.9
A2XUU7	Glyceraldehyde-3-phosphate dehydrogenase OS=Oryza sativa subsp. indica GN=OsI_16384 PE=3 SV=1	76	3	1	385	42	6.87	228.66	103.3	97.6	103.1	96.1
I1QJW3	Uncharacterized protein OS=Oryza glaberrima PE=3 SV=1	41	1	1	699	80.1	5.06	112.5	117.8	88.3	119.2	74.8
A2XZE6	Peptidyl-prolyl cis-trans isomerase OS=Oryza sativa subsp. indica GN=OsI_18093 PE=3 SV=1	67	8	1	250	26.6	9.29	174.06	97.9	110.7	87	104.3
B8AI07	Uncharacterized protein OS=Oryza sativa subsp. indica GN=OsI_08794 PE=4 SV=1	46	15	1	746	80.2	9.06	142.62	103.2	109.9	99.3	87.6
A2XG06	Uncharacterized protein OS=Oryza sativa subsp. indica GN=OsI_11307 PE=4 SV=1	45	13	1	402	43.3	4.79	124.98	100.8	94.3	107.9	97.1
B8AF09	Glyceraldehyde-3-phosphate dehydrogenase OS=Oryza sativa subsp. indica GN=OsI_07948 PE=3 SV=1	60	4	1	356	38.5	7.17	189.96	91.3	102.4	105.5	100.8
Q7XXS4	Thiamine thiazole synthase, chloroplastic OS=Oryza sativa subsp. japonica GN=Os07g0529600 PE=2 SV=1	53	10	1	355	37.2	5.69	125.98	121.6	60.9	127.7	89.8
A2XF65	Uncharacterized protein OS=Oryza sativa subsp. indica GN=OsI_11006 PE=3 SV=1	75	11	1	211	22.7	5.85	238.65	111	93.1	83.1	112.9
B9FSC3	Os06g0232200 protein OS=Oryza sativa subsp. japonica GN=Os06g0232200 PE=3 SV=1	43	15	1	397	42.2	6.65	106.28	97.7	99.8	102.2	100.4
B8AJ36	Uncharacterized protein OS=Oryza sativa subsp. indica GN=OsI_07554 PE=4 SV=1	117	9	1	263	28.3	6	358.08	98.3	102.4	95.6	103.7
A2YG06	Phosphoglycerate kinase OS=Oryza sativa subsp. indica GN=OsI_24050 PE=3 SV=1	70	3	1	401	42.3	6.61	229.21	104.5	89.2	118.7	87.7
I1PA01	Uncharacterized protein OS=Oryza glaberrima PE=3 SV=1	47	5	1	650	71.1	5.21	120.41	93.6	92.5	115.2	98.7
Q6F362	Histone H2B.9 OS=Oryza sativa subsp. japonica GN=H2B.9 PE=3 SV=1	92	4	1	152	16.2	10.05	253.93	98.7	103	110	88.3
I1PCP0	Uncharacterized protein OS=Oryza glaberrima PE=3 SV=1	43	13	1	326	34.9	5.03	124.95	93.9	104.9	94.5	106.6
A2Z3G7	Uncharacterized protein OS=Oryza sativa subsp. indica GN=OsI_32171 PE=3 SV=1	79	9	1	304	32.4	7.36	257.85	101.2	99.3	105.1	94.4
I1PVH5	Fructose-bisphosphate aldolase OS=Oryza glaberrima PE=3 SV=1	64	3	1	358	38.9	7.33	200.98	90.3	89.9	112.3	107.4
Q5N725	Fructose-bisphosphate aldolase 3, cytoplasmic OS=Oryza sativa subsp. japonica GN=FBA3 PE=2 SV=1	65	2	1	358	38.8	8.16	201.97	93.7	98.5	103.8	103.9
B8B107	Uncharacterized protein OS=Oryza sativa subsp. indica GN=OsI_24004 PE=3 SV=1	29	15	1	620	68.4	5.34	73.87	97.9	93.6	109.2	99.3
I1NKA5	Histone H2B OS=Oryza glaberrima PE=3 SV=1	83	3	1	155	16.8	10.02	236.98	97.7	101.6	112.2	88.5
I1PSP2	Dihydrolipoyl dehydrogenase OS=Oryza glaberrima PE=3 SV=1	49	6	1	504	52.9	7.53	143.22	92.5	98.7	111	97.7
I1QSV0	Uncharacterized protein OS=Oryza glaberrima PE=3 SV=1	34	7	1	479	51.4	5.99	83.1	89.9	96	105.3	108.7
B8AHM8	Uncharacterized protein OS=Oryza sativa subsp. indica GN=OsI_08713 PE=3 SV=1	47	4	1	382	41.5	9.77	133.92	104.1	95.6	115.7	84.5
A2X0V4	Uncharacterized protein OS=Oryza sativa subsp. indica GN=OsI_05839 PE=3 SV=1	39	12	1	414	47.1	5.67	102.29	109.3	92.4	116.4	81.9
Q84NN4	Thioredoxin-like protein CDSP32, chloroplastic OS=Oryza sativa subsp. japonica GN=CDSP32 PE=2 SV=1	32	13	1	301	32.1	6.73	84.43	114.2	85.8	118.5	81.5
I1PGU1	Uncharacterized protein OS=Oryza glaberrima PE=3 SV=1	44	1	1	649	71.3	5.21	114.75	89.9	91.3	111.6	107.2
I1Q0A3	Uncharacterized protein OS=Oryza glaberrima PE=4 SV=1	92	8	1	265	28.9	9.94	295.57	106.6	102.8	103.7	87
I1P4R6	Uncharacterized protein OS=Oryza glaberrima PE=3 SV=1	38	10	1	679	72.9	5.68	99.24	97	95.5	105.2	102.2
B8BAB3	Uncharacterized protein OS=Oryza sativa subsp. indica GN=OsI_29072 PE=4 SV=1	49	9	1	427	46.6	4.98	128.96	103.2	106	92.2	98.6
I1QF99	Glyceraldehyde-3-phosphate dehydrogenase OS=Oryza glaberrima PE=3 SV=1	74	3	1	348	37.4	6.57	225.23	94.3	107.2	97	101.4
A2WLL2	Uncharacterized protein OS=Oryza sativa subsp. indica GN=OsI_00727 PE=4 SV=1	41	15	1	505	53.9	7.14	112.33	96.8	96	107.7	99.5
I1R2A1	Uncharacterized protein OS=Oryza glaberrima PE=3 SV=1	47	1	1	649	71.1	5.21	121.02	94.9	87.9	118.5	98.7
I1PQF5	Plasma membrane ATPase OS=Oryza glaberrima PE=3 SV=1	28	12	1	951	104.8	6.79	59.03	89.8	83.5	139.9	86.8
A2Z2J3	60S ribosomal protein l9 OS=Oryza sativa subsp. indica GN=OsI_31831 PE=2 SV=1	40	9	1	190	21.3	9.61	123.42	96.2	98.9	96.9	108
A2Z925	Uncharacterized protein OS=Oryza sativa subsp. indica GN=OsI_34214 PE=4 SV=1	51	8	1	236	24.5	7.55	126.35	103.3	107.3	80.1	109.3
Q10I42	HAD-superfamily hydrolase, subfamily IA, variant 3 containing protein, expressed OS=Oryza sativa subsp. japonica GN=Os03g0565200 PE=4 SV=1	54	12	1	320	33.7	8.07	168.68	103.7	98.7	107.2	90.4
A2YU91	Glucose-1-phosphate adenylyltransferase OS=Oryza sativa subsp. indica GN=OsI_28901 PE=3 SV=1	34	13	1	514	56.1	7.03	92.09	95.1	94.4	110.3	100.2
Q6H667	Os02g0643500 protein OS=Oryza sativa subsp. japonica GN=Os02g0643500 PE=2 SV=1	40	10	1	277	28.9	8.73	105.52	96.4	105.2	94.4	104
I1P782	Catalase OS=Oryza glaberrima PE=3 SV=1	70	12	1	496	57.1	7.42	198.95	96.1	89.4	105.2	109.3
I1QKT5	Photosystem II CP43 reaction center protein OS=Oryza glaberrima PE=3 SV=1	138	10	1	473	52	7.21	410.72	89.7	105	105.4	99.9
A0A0P0YB77	Os12g0541500 protein OS=Oryza sativa subsp. japonica GN=Os12g0541500 PE=4 SV=1	30	1	1	687	72.6	4.42	72.83
B8B6B6	Uncharacterized protein OS=Oryza sativa subsp. indica GN=OsI_27453 PE=3 SV=1	83	8	1	251	27.1	5.36	221.75	100.5	97.9	105.5	96.1
B8BD60	Uncharacterized protein OS=Oryza sativa subsp. indica GN=OsI_30469 PE=4 SV=1	41	8	1	319	34	5.03	136.85	115.1	96.6	103.1	85.2
Q10N21	L-ascorbate peroxidase 1, cytosolic OS=Oryza sativa subsp. japonica GN=APX1 PE=1 SV=1	54	8	1	250	27.1	5.66	156.38	96.3	97.3	104.1	102.3
A2YBK1	Uncharacterized protein OS=Oryza sativa subsp. indica GN=OsI_22484 PE=3 SV=1	32	14	1	549	59.3	6.8	96.95	95.2	96.6	108.2	100.1
A2X7K2	ATP-dependent Clp protease proteolytic subunit OS=Oryza sativa subsp. indica GN=OsI_08189 PE=3 SV=1	46	6	1	318	34.1	7.01	182.33	104.5	100.7	102.7	92.1
A2Z0D1	Uncharacterized protein OS=Oryza sativa subsp. indica GN=OsI_31052 PE=4 SV=1	45	10	1	274	29.2	7.27	147.92	99.5	102.4	101.7	96.5
A2XCU8	Uncharacterized protein OS=Oryza sativa subsp. indica GN=OsI_10133 PE=3 SV=1	29	17	1	555	60.2	7.61	76.77	88	104.9	96.8	110.3
Q2R2W2	14-3-3-like protein GF14-D OS=Oryza sativa subsp. japonica GN=GF14D PE=1 SV=1	40	8	1	265	29.2	4.91	100.98	99	96.4	106.6	98.1
A2ZCE6	Protein disulfide-isomerase OS=Oryza sativa subsp. indica GN=OsI_35452 PE=3 SV=1	27	17	1	512	56.8	5.1	71.77	90	94.3	105.3	110.5
I1QBJ9	Chlorophyll a-b binding protein, chloroplastic OS=Oryza glaberrima PE=3 SV=1	97	11	1	290	31.3	5.5	255.48	94.4	112.2	92	101.3
I1PD66	Chlorophyll a-b binding protein, chloroplastic OS=Oryza glaberrima PE=3 SV=1	214	5	1	263	28.5	5.91	533.25	93.8	103.7	69.4	133.2
Q6H443	Os09g0279500 protein OS=Oryza sativa subsp. japonica GN=Os09g0279500 PE=2 SV=1	52	8	1	245	26.7	8.41	164.7	96.6	106.1	92.5	104.8
I1PGY3	Uncharacterized protein OS=Oryza glaberrima PE=4 SV=1	51	6	1	119	11.9	9.99	168.52	111.8	103	79.3	106
I1Q0A7	Uncharacterized protein OS=Oryza glaberrima PE=3 SV=1	43	9	1	252	26.3	8.02	148.99	87.9	100.8	83.8	127.5
A2Y7L1	Uncharacterized protein OS=Oryza sativa subsp. indica GN=OsI_21028 PE=3 SV=1	67	3	1	179	18.2	6.34	180.22	101.6	96.9	80.6	120.9
I1QCG9	Uncharacterized protein OS=Oryza glaberrima PE=4 SV=1	29	8	1	404	42.2	8.78	87.64	102.7	95.9	105.2	96.2
I1QH01	Uncharacterized protein OS=Oryza glaberrima PE=4 SV=1	44	1	1	320	33.5	7.68	147.98	105.6	78.8	105	110.7
Q6Z7B0	Heat shock 70 kDa protein BIP1 OS=Oryza sativa subsp. japonica GN=BIP1 PE=1 SV=1	35	15	1	665	73.3	5.19	74.79	94.8	92.8	108.3	104
B8BB36	Uncharacterized protein OS=Oryza sativa subsp. indica GN=OsI_29378 PE=3 SV=1	34	14	1	499	53.3	7.01	70.15	93	95.1	116.4	95.4
B8B8K0	Uncharacterized protein OS=Oryza sativa subsp. indica GN=OsI_26859 PE=3 SV=1	30	6	1	251	27.6	4.7	91.99	94.8	105.1	90.4	109.7
B8BKA3	Uncharacterized protein OS=Oryza sativa subsp. indica GN=OsI_35959 PE=3 SV=1	37	7	1	309	32.6	9.38	109.3	107	96.9	125.3	70.7
P41095	60S acidic ribosomal protein P0 OS=Oryza sativa subsp. japonica GN=Os08g0130500 PE=1 SV=3	30	9	1	319	34.4	5.49	87.87	98.1	97.7	102.2	102
B8AEK7	Uncharacterized protein OS=Oryza sativa subsp. indica GN=OsI_06478 PE=4 SV=1	29	1	1	587	63.8	8.53	88.18	102.9	100.2	97.8	99.1
P49398	40S ribosomal protein S4 OS=Oryza sativa subsp. japonica GN=RPS4 PE=2 SV=3	35	5	1	265	29.8	10.13	87.25	97	98	104.1	100.9
Q6EUK5	Os02g0234500 protein OS=Oryza sativa subsp. japonica GN=Os02g0234500 PE=2 SV=1	29	1	1	587	63.8	8.53	86.9	101.9	100.1	101.1	96.9
Q7XEQ3	40S ribosomal protein S17-4, putative, expressed OS=Oryza sativa subsp. japonica GN=Os10g0411800 PE=3 SV=1	35	5	1	141	16.4	10.14	93.85	96.4	103.7	95	104.9
B8B2A2	Uncharacterized protein OS=Oryza sativa subsp. indica GN=OsI_21538 PE=3 SV=1	26	9	1	446	47.9	5.57	80.9	95.3	100.4	95.9	108.4
A2YJ49	Uncharacterized protein OS=Oryza sativa subsp. indica GN=OsI_25255 PE=4 SV=1	44	10	1	245	25.8	5.49	125.96	100.2	103.7	94.8	101.2
A2X6N1	60S ribosomal protein L6 OS=Oryza sativa subsp. indica GN=OsI_07870 PE=3 SV=1	45	7	1	219	24.2	10.11	120.7	93.2	105.9	96.6	104.3
B8BCQ3	Uncharacterized protein OS=Oryza sativa subsp. indica GN=OsI_31743 PE=3 SV=1	27	13	1	794	89.6	5.05	68.03	106.1	96.1	108.8	88.9
I1NZ48	Uncharacterized protein OS=Oryza glaberrima PE=4 SV=1	64	1	1	476	48.2	5.2	197.67	113	109.8	93.3	84
I1PEX8	Uncharacterized protein OS=Oryza glaberrima PE=3 SV=1	47	1	1	260	29.1	4.88	135.75	100.9	95.2	105.4	98.5
Q10A77	Os10g0100300 protein OS=Oryza sativa subsp. japonica GN=Os10g0100300 PE=2 SV=1	31	8	1	497	52.2	7.55	82.5	104.8	101.1	109	85.1
P29545	Elongation factor 1-beta OS=Oryza sativa subsp. japonica GN=Os07g0662500 PE=1 SV=3	41	7	1	224	23.8	4.77	117.76	92.4	105.1	89.8	112.7
A2YWB4	Uncharacterized protein OS=Oryza sativa subsp. indica GN=OsI_29626 PE=3 SV=1	34	7	1	264	29	4.94	86.18	93.4	98.2	101.9	106.4
P0C2Z0	ATP synthase subunit b, chloroplastic OS=Oryza sativa subsp. japonica GN=atpF PE=3 SV=1	42	6	1	183	20.9	9.42	136.33	102.4	101.3	90.6	105.6
B8ABA7	Uncharacterized protein OS=Oryza sativa subsp. indica GN=OsI_04213 PE=4 SV=1	42	8	1	559	60.7	5.6	107.1	87.5	94.8	98.7	119
Q69LA6	Probable pyridoxal 5'-phosphate synthase subunit PDX1.1 OS=Oryza sativa subsp. japonica GN=PDX11 PE=2 SV=1	35	11	1	318	33.7	6.89	87.12	99.4	90.7	113.2	96.6
A2XL95	Uncharacterized protein OS=Oryza sativa subsp. indica GN=OsI_13240 PE=3 SV=1	46	1	1	260	29.2	4.88	129.19	99.7	96.4	106.1	97.9
A2Z9L8	Uncharacterized protein OS=Oryza sativa subsp. indica GN=OsI_34428 PE=3 SV=1	34	11	1	241	25.7	5.52	93.05	98.3	99.3	93.2	109.2
I1P850	Elongation factor 1-alpha OS=Oryza glaberrima PE=3 SV=1	33	10	1	457	50.5	9.11	111.69	103.6	94.6	118.6	83.2
A2YIK9	Uncharacterized protein OS=Oryza sativa subsp. indica GN=OsI_25059 PE=4 SV=1	42	11	1	335	37.5	7.09	125.38	108.7	105.1	97.8	88.4
A0A0P0XEB3	Os08g0266300 protein OS=Oryza sativa subsp. japonica GN=Os08g0266300 PE=4 SV=1	40	1	1	301	31.8	6.24	129.85	100.9	98.2	104.5	96.5
A2Z468	Uncharacterized protein OS=Oryza sativa subsp. indica GN=OsI_32437 PE=4 SV=1	37	8	1	447	47.9	5.71	103.21	85.3	100.1	102	112.6
A2Z942	Uncharacterized protein OS=Oryza sativa subsp. indica GN=OsI_34233 PE=4 SV=1	46	12	1	171	18.6	6.14	124.99	123.4	92.7	109.4	74.5
I1Q0Z0	Uncharacterized protein OS=Oryza glaberrima PE=4 SV=1	51	8	1	272	29.7	7.96	122.24	109.6	100.9	93.7	95.8
A2ZHA2	Ferritin OS=Oryza sativa subsp. indica GN=OsI_37168 PE=3 SV=1	29	7	1	255	28.2	5.67	94.02	90.3	105.6	83.5	120.5
Q6H748	Chlorophyll a-b binding protein, chloroplastic OS=Oryza sativa subsp. japonica GN=P0026H03.3-1 PE=2 SV=1	84	2	1	269	29.2	7.56	260.74	95.5	98.9	75.5	130.2
I1P5P0	Uncharacterized protein OS=Oryza glaberrima PE=3 SV=1	53	9	1	187	20.8	9.92	140.85	96.6	106.2	94.9	102.3
I1P8M3	Uncharacterized protein OS=Oryza glaberrima PE=4 SV=1	56	11	1	277	29.4	9.17	150.98	101.7	102.9	101.2	94.2
I1PU82	Uncharacterized protein OS=Oryza glaberrima PE=3 SV=1	36	3	1	380	40.9	9.76	101.38	98.1	93.4	131.2	77.2
I1PG29	Obg-like ATPase 1 OS=Oryza glaberrima PE=3 SV=1	19	11	1	431	46.7	7.44	59.69	107.6	103	100.4	89
A2WLL0	Uncharacterized protein OS=Oryza sativa subsp. indica GN=OsI_00725 PE=4 SV=1	36	8	1	303	33	6.8	95.06	98.3	105.5	96.8	99.4
I1PA21	Histone H2B OS=Oryza glaberrima PE=3 SV=1	70	3	1	416	43.7	10.67	188.19	94.6	108.9	105.1	91.3
B8B9L3	Uncharacterized protein OS=Oryza sativa subsp. indica GN=OsI_30287 PE=4 SV=1	39	12	1	433	47	7.3	87.05	90.9	93.5	110	105.6
A2X345	Uncharacterized protein OS=Oryza sativa subsp. indica GN=OsI_06628 PE=4 SV=1	61	1	1	476	48.3	5.15	185.45	109.9	111.3	92.2	86.5
B8B2X2	Uncharacterized protein OS=Oryza sativa subsp. indica GN=OsI_24541 PE=4 SV=1	48	8	1	1485	163.6	7.43	139.99	98.8	105.8	89.8	105.6
A2XBY3	Uncharacterized protein OS=Oryza sativa subsp. indica GN=OsI_09799 PE=3 SV=1	26	9	1	279	30.2	10.35	66.62	97.7	98.9	103.4	100
A2XC62	Uncharacterized protein OS=Oryza sativa subsp. indica GN=OsI_09885 PE=3 SV=1	47	9	1	321	35.9	7.58	132.72	101.7	85.6	118.8	93.9
A2XDW2	Uncharacterized protein OS=Oryza sativa subsp. indica GN=OsI_10505 PE=3 SV=1	33	13	1	533	58.7	5.77	84	99	100.1	101.4	99.5
I1QW69	Uncharacterized protein OS=Oryza glaberrima PE=3 SV=1	37	1	1	320	31.9	9.31	121.33	107.2	99.2	113.6	80
B8BID6	Uncharacterized protein OS=Oryza sativa subsp. indica GN=OsI_34751 PE=3 SV=1	36	1	1	316	31.5	9.31	118.21	105.2	102	116.7	76.1
I1QV68	Uncharacterized protein OS=Oryza glaberrima PE=3 SV=1	33	3	1	635	67	7.96	73.19	96.8	92.1	110.9	100.2
B8AU81	Uncharacterized protein OS=Oryza sativa subsp. indica GN=OsI_14566 PE=4 SV=1	32	11	1	251	28.8	5.87	86.9	101.8	102.1	92.5	103.6
Q6EUP4	14-3-3-like protein GF14-E OS=Oryza sativa subsp. japonica GN=GF14E PE=2 SV=1	42	3	1	262	29.7	4.77	109.92	100.1	92.9	109.7	97.3
I1NQP9	Uncharacterized protein OS=Oryza glaberrima PE=4 SV=1	30	10	1	453	50	8	69.66	100	96.7	109.7	93.7
B8BNI2	Uncharacterized protein OS=Oryza sativa subsp. indica GN=OsI_37718 PE=4 SV=1	111	5	1	172	18.5	7.93	301	99.4	105.6	87.2	107.9
A2XE09	Uncharacterized protein OS=Oryza sativa subsp. indica GN=OsI_10555 PE=3 SV=1	28	10	1	263	27.9	10.61	68.12	91.7	104.7	97.4	106.3
A2ZLS7	Uncharacterized protein OS=Oryza sativa subsp. indica GN=OsI_38771 PE=3 SV=1	33	11	1	261	28.2	10.99	94.14	91.8	98.6	101.3	108.3
A0A0P0XHD8	Histone H2B OS=Oryza sativa subsp. japonica GN=Os08g0490900 PE=3 SV=1	69	1	1	212	23.1	10.35	185.34	114.9	98.7	105.3	81.1
I1PYK3	Nucleoside diphosphate kinase OS=Oryza glaberrima PE=3 SV=1	37	9	1	239	25.9	8.76	111.36	92.7	113.3	85	109
Q10RW9	Chaperonin OS=Oryza sativa subsp. japonica GN=Os03g0143400 PE=2 SV=1	33	3	1	577	61	5.72	75.37	101.1	92.3	102	104.6
Q6L5I5	Mitochondrial outer membrane protein porin 2 OS=Oryza sativa subsp. japonica GN=VDAC2 PE=2 SV=1	41	7	1	280	29.6	8.65	117.46	98.3	105.6	100.5	95.6
A2XVZ1	NAD(P)H-quinone oxidoreductase subunit M, chloroplastic OS=Oryza sativa subsp. indica GN=ndhM PE=3 SV=1	29	9	1	220	25.6	5.74	76	100.6	102.5	95.9	100.9
I1R2E3	Photosystem I P700 chlorophyll a apoprotein A2 OS=Oryza glaberrima GN=19493564 PE=3 SV=1	25	6	1	734	82.5	7.15	85.9	90.6	91.1	126.3	92
Q8H4Q9	GTP-binding protein Rab6 OS=Oryza sativa subsp. japonica GN=OJ1457_D07.114 PE=4 SV=1	22	8	1	208	22.9	7.9	61.96	96.8	106.1	93.3	103.8
P0C436	Photosystem II D2 protein OS=Oryza sativa subsp. indica GN=psbD PE=3 SV=1	70	3	1	353	39.5	5.55	252.2	87.4	99.2	106.1	107.3
B8AWT0	Uncharacterized protein OS=Oryza sativa subsp. indica GN=OsI_21033 PE=4 SV=1	27	12	1	437	45.4	7.5	73.57	102.7	102.7	100.8	93.8
B8AWV4	Ketol-acid reductoisomerase OS=Oryza sativa subsp. indica GN=OsI_21076 PE=3 SV=1	36	2	1	578	62.3	6.43	94.17	72.3	99.2	80.8	147.7
B8AYI6	Uncharacterized protein OS=Oryza sativa subsp. indica GN=OsI_20058 PE=4 SV=1	22	15	1	583	63.8	4.6	40.01	100	96.6	106.1	97.3
A0A0P0WUR5	Glucose-6-phosphate isomerase (Fragment) OS=Oryza sativa subsp. japonica GN=Os06g0256500 PE=3 SV=1	24	5	1	593	65	7.11	63.35	94.4	97.7	107.5	100.5
A0A0P0VBL9	Os01g0899425 protein (Fragment) OS=Oryza sativa subsp. japonica GN=Os01g0899425 PE=4 SV=1	159	1	1	106	11.8	5.48	546.64	117.4	73.3	118.9	90.4
B8AAS7	Uncharacterized protein OS=Oryza sativa subsp. indica GN=OsI_02524 PE=4 SV=1	25	6	1	341	34.8	7.65	70.21	100.2	111.8	97.7	90.3
B8ADY7	Uncharacterized protein OS=Oryza sativa subsp. indica GN=OsI_07685 PE=4 SV=1	16	7	1	293	30.5	6.6	56.74	98.1	99.1	95	107.8
B8AK24	Uncharacterized protein OS=Oryza sativa subsp. indica GN=OsI_10758 PE=3 SV=1	20	4	1	445	48	5.47	52.78	91.3	100.5	81.3	126.8
A2YFJ3	Uncharacterized protein OS=Oryza sativa subsp. indica GN=OsI_23875 PE=3 SV=1	20	2	1	784	81.9	5.34	52.29	90.4	83.7	149.5	76.4
A2Z9L9	Uncharacterized protein OS=Oryza sativa subsp. indica GN=OsI_34429 PE=3 SV=1	31	9	1	264	28.2	5.34	98.71	112.1	87.9	108.4	91.6
B8ANR3	Outer envelope pore protein 24, chloroplastic OS=Oryza sativa subsp. indica GN=OEP24 PE=3 SV=1	25	10	1	224	24.2	9.23	71.17	101.8	103.7	102.2	92.3
Q69S39	Cytochrome b6-f complex iron-sulfur subunit, chloroplastic OS=Oryza sativa subsp. japonica GN=petC PE=1 SV=1	60	6	1	225	23.9	8.25	197.62	107.1	96.7	89.5	106.6
I1PSI2	Uncharacterized protein OS=Oryza glaberrima PE=3 SV=1	21	12	1	292	30.7	7.93	53.09	103.4	98.9	108.2	89.5
A2YXU4	Uncharacterized protein OS=Oryza sativa subsp. indica GN=OsI_30161 PE=3 SV=1	36	10	1	291	31.7	7.97	99.49	100.3	101.4	99.1	99.2
B8AI99	Uncharacterized protein OS=Oryza sativa subsp. indica GN=OsI_07299 PE=4 SV=1	30	11	1	1103	119.2	6	95.38	96.3	101.1	96	106.6
O64422	Fructose-1,6-bisphosphatase, chloroplastic OS=Oryza sativa subsp. japonica GN=Os03g0267300 PE=2 SV=1	35	6	1	406	43.6	5.12	120.65	96.3	94.8	104.5	104.4
B8AAX3	Uncharacterized protein OS=Oryza sativa subsp. indica GN=OsI_04124 PE=4 SV=1	37	9	1	272	28.8	8.25	107.46	103.2	107.5	89.3	100
Q1KL27	Peptidyl-prolyl cis-trans isomerase OS=Oryza sativa subsp. indica GN=OsI_05635 PE=2 SV=1	39	5	1	172	18.3	8.34	95.71	101.2	101.8	100.7	96.4
A2XUA6	Uncharacterized protein OS=Oryza sativa subsp. indica GN=OsI_16185 PE=3 SV=1	37	2	1	262	29.8	4.81	90.98	102.2	102.5	98.1	97.2
A2XZQ4	Uncharacterized protein OS=Oryza sativa subsp. indica GN=OsI_18214 PE=4 SV=1	21	11	1	468	49.7	6.09	55.01	95.1	88.8	114.6	101.5
Q67W57	Os06g0646500 protein OS=Oryza sativa subsp. japonica GN=Os06g0646500 PE=2 SV=1	28	9	1	225	25.1	9.38	78.04	104.9	102.4	93.2	99.4
B8AGN1	Uncharacterized protein OS=Oryza sativa subsp. indica GN=OsI_07017 PE=4 SV=1	37	8	1	287	30.7	5.68	116.87	92.6	105.2	91	111.1
A2XM21	Uncharacterized protein OS=Oryza sativa subsp. indica GN=OsI_13529 PE=3 SV=1	29	8	1	226	25	9.98	87.99	95.3	106.9	95.6	102.1
Q7G649	Expressed protein OS=Oryza sativa subsp. japonica GN=LOC_Os10g18340 PE=2 SV=1	29	7	1	165	16.5	4.78	63.63	77.8	114.7	69.8	137.7
A0A0P0XUE2	Os10g0403700 protein OS=Oryza sativa subsp. japonica GN=Os10g0403700 PE=4 SV=1	21	9	1	380	41	7.01	54.3	92.2	100	108.5	99.3
P0C2Z2	ATP synthase epsilon chain, chloroplastic OS=Oryza sativa subsp. indica GN=atpE PE=3 SV=1	55	6	1	137	15.2	5.1	165.21	108	102.1	93.7	96.2
I1P7B2	Uncharacterized protein OS=Oryza glaberrima PE=3 SV=1	32	9	1	224	24.9	5.72	83.72	94.8	106.5	85.8	112.9
I1QTD1	Uncharacterized protein OS=Oryza glaberrima PE=3 SV=1	18	9	1	324	35.3	9.03	44.54	97.6	93.5	112.2	96.6
B8BJ56	Uncharacterized protein OS=Oryza sativa subsp. indica GN=OsI_35151 PE=3 SV=1	18	11	1	557	61.2	9.74	42.6	96.7	103.3	103.9	96
I1PVJ3	Pyruvate, phosphate dikinase OS=Oryza glaberrima PE=3 SV=1	21	13	1	948	102.8	6.37	48.01	92.5	88	126.3	93.2
I1R7V2	Uncharacterized protein OS=Oryza glaberrima PE=3 SV=1	28	6	1	350	39	9.58	74.13	106	91.9	119.6	82.4
A3BLC3	Ribosome-recycling factor, chloroplastic OS=Oryza sativa subsp. japonica GN=Os07g0570700 PE=2 SV=2	56	9	1	266	29.6	9.33	152.22	94.9	110.8	86.1	108.2
I1QKU4	Uncharacterized protein OS=Oryza glaberrima PE=3 SV=1	55	11	1	750	83	7.01	148.25	87.1	89.8	140.1	83
B8BBS3	ATP synthase subunit d, mitochondrial OS=Oryza sativa subsp. indica GN=OsI_29610 PE=3 SV=1	27	9	1	169	19.7	5.26	73.75	107.4	98.7	99.5	94.4
A2WTQ2	Uncharacterized protein OS=Oryza sativa subsp. indica GN=OsI_03241 PE=4 SV=1	29	5	1	162	17.3	5.88	85.38	102.8	98.9	92.1	106.2
I1Q6F0	Photosystem I iron-sulfur center OS=Oryza glaberrima GN=19493635 PE=3 SV=1	55	6	1	81	8.9	6.92	173.84	88.7	107.3	86.1	117.9
I1NXY4	Uncharacterized protein OS=Oryza glaberrima PE=3 SV=1	20	1	1	770	80.1	5.48	53.85	93.6	89.3	128.6	88.5
A2Y3I6	Uncharacterized protein OS=Oryza sativa subsp. indica GN=OsI_19569 PE=4 SV=1	14	10	1	393	43.2	7.08	40.96	93.8	93	112.1	101.1
A2XMW9	Uncharacterized protein OS=Oryza sativa subsp. indica GN=OsI_13894 PE=4 SV=1	29	5	1	817	90.2	9.86	79.92	97.6	97.1	105.3	100
B8AUT0	Uncharacterized protein OS=Oryza sativa subsp. indica GN=OsI_17514 PE=3 SV=1	26	8	1	342	37.4	6.95	58.09	100.2	105	97.5	97.3
I1P7Z7	Uncharacterized protein OS=Oryza glaberrima PE=4 SV=1	58	4	1	280	29.7	8.87	184.84	99	102.4	87.6	111
A2WTC5	Isocitrate dehydrogenase [NADP] OS=Oryza sativa subsp. indica GN=OsI_03110 PE=3 SV=1	17	11	1	412	46	6.8	39.94	94.1	95.7	105.8	104.3
A2YMD1	Uncharacterized protein OS=Oryza sativa subsp. indica GN=OsI_26387 PE=4 SV=1	30	8	1	722	79.3	7.21	86.33	95.7	102.6	92.9	108.8
Q7XR19	60S ribosomal protein L6 OS=Oryza sativa subsp. japonica GN=Os04g0473400 PE=2 SV=2	22	5	1	222	24.6	10.1	61.93	103	99.6	102.5	94.9
Q6YZK5	Os08g0359000 protein OS=Oryza sativa subsp. japonica GN=Os08g0359000 PE=2 SV=1	30	8	1	271	28.7	8.97	84.59	101.3	108.6	100	90.1
I1R4N8	Uncharacterized protein OS=Oryza glaberrima PE=4 SV=1	59	7	1	149	15.9	9.04	167.44	92.5	116	75.9	115.6
I1QUR2	Uncharacterized protein OS=Oryza glaberrima PE=3 SV=1	17	8	1	378	39.8	6.14	54.3	97.3	90.6	120.4	91.7
Q75H72	Os03g0611200 protein OS=Oryza sativa subsp. japonica GN=OSJNBb0007E22.16 PE=4 SV=1	24	8	1	405	45.6	8.03	74	95.4	101.5	96.4	106.7
A2YLE6	Uncharacterized protein OS=Oryza sativa subsp. indica GN=OsI_26041 PE=4 SV=1	20	5	1	210	22.6	6.86	50.31	94.3	104.5	99.3	101.9
Q0E446	Os02g0137200 protein (Fragment) OS=Oryza sativa subsp. japonica GN=Os02g0137200 PE=3 SV=1	36	8	1	274	29.5	10.49	98.77	91.6	103.7	93.1	111.6
A2YH08	Uncharacterized protein OS=Oryza sativa subsp. indica GN=OsI_24473 PE=3 SV=1	17	15	1	837	95.3	4.98	33.78	97.4	92.7	113.4	96.4
A2Y3W4	40S ribosomal protein S4 OS=Oryza sativa subsp. indica GN=OsI_19685 PE=3 SV=1	27	2	1	279	31.7	10.08	67.31	93.8	98	98.2	110
A2YPX2	Peroxidase OS=Oryza sativa subsp. indica GN=OsI_27326 PE=3 SV=1	19	5	1	324	33.6	6.19	59.08	73.1	89.1	82.8	155
I1R4P4	Uncharacterized protein OS=Oryza glaberrima PE=4 SV=1	37	8	1	273	29.5	6.24	91.05	95.1	111.1	87.5	106.3
Q10N28	Os03g0284600 protein OS=Oryza sativa subsp. japonica GN=Os03g0284600 PE=4 SV=1	17	9	1	251	26.8	8.29	48.07	103.4	100.9	107.1	88.5
B8B082	Uncharacterized protein OS=Oryza sativa subsp. indica GN=OsI_20751 PE=4 SV=1	18	9	1	381	40.9	8.72	50.42	94.9	107.5	87.3	110.3
B8ANU6	Uncharacterized protein OS=Oryza sativa subsp. indica GN=OsI_10093 PE=4 SV=1	20	7	1	342	36.2	7.36	60.11	98.9	99.9	102.3	99
A2ZCZ7	Uncharacterized protein OS=Oryza sativa subsp. indica GN=OsI_35659 PE=4 SV=1	22	5	1	277	29.5	6	63.4	104.9	102.8	97.6	94.7
P0C433	Photosystem II protein D1 OS=Oryza sativa subsp. indica GN=psbA PE=3 SV=1	126	6	1	353	38.9	5.36	326.28	91.2	101.5	101	106.2
B8AVZ8	Uncharacterized protein OS=Oryza sativa subsp. indica GN=OsI_17824 PE=4 SV=1	21	11	1	301	32.7	6.14	63.91	102.4	109.7	85	102.9
A2XSR2	Uncharacterized protein OS=Oryza sativa subsp. indica GN=OsI_15649 PE=4 SV=1	23	1	1	389	41.3	5.85	61.71	92.2	94.2	104.9	108.7
A2Z1N0	Uncharacterized protein OS=Oryza sativa subsp. indica GN=OsI_31514 PE=3 SV=1	28	1	1	245	25.5	6.27	89.07	91.4	105.3	89.9	113.4
A2Z445	Uncharacterized protein OS=Oryza sativa subsp. indica GN=OsI_32416 PE=3 SV=1	22	6	1	349	37.6	5.87	50.43	93.3	88.7	145	73
I1Q526	Uncharacterized protein OS=Oryza glaberrima PE=4 SV=1	36	6	1	241	24.9	8.66	111.02	103.4	104.9	74.8	116.9
I1QH88	Uncharacterized protein OS=Oryza glaberrima PE=3 SV=1	15	9	1	608	66.8	7.58	39.96	94.6	98.4	108.6	98.4
A2X3G6	Uncharacterized protein OS=Oryza sativa subsp. indica GN=OsI_06754 PE=4 SV=1	41	7	1	380	41.4	7.3	122.28	92.8	102.9	95.7	108.6
A2XIK9	Magnesium-chelatase subunit ChlI, chloroplastic OS=Oryza sativa subsp. indica GN=CHLI PE=3 SV=1	18	13	1	415	44.8	5.72	43.59	107	89.7	108.1	95.2
Q08480	Adenylate kinase 4 OS=Oryza sativa subsp. japonica GN=ADK-B PE=2 SV=1	29	7	1	243	26.7	7.8	76.15	104.2	98.1	99	98.6
I1PLD0	GrpE protein homolog OS=Oryza glaberrima PE=3 SV=1	16	10	1	290	31.4	8.27	51.78	97.1	104.8	88.3	109.8
Q69QD5	Chaperonin OS=Oryza sativa subsp. japonica GN=Os09g0438700 PE=2 SV=1	28	1	1	245	25.5	6.27	88.09	91.4	114.1	95.4	99.1
I1PCF7	Uncharacterized protein OS=Oryza glaberrima PE=3 SV=1	18	13	1	978	108.9	6.76	44.41	106.4	95.3	101.9	96.4
I1QXY9	Uncharacterized protein OS=Oryza glaberrima PE=3 SV=1	30	4	1	407	45.1	5.6	91.12	107.8	91.6	120.6	80
I1NU00	Uncharacterized protein OS=Oryza glaberrima PE=4 SV=1	26	7	1	211	23.6	8.97	61.99	97.5	98.2	90.8	113.5
I1PRF1	Uncharacterized protein OS=Oryza glaberrima PE=3 SV=1	16	1	1	410	44.6	6.83	42.2	101.7	98.3	113.4	86.5
A2XBV9	Uncharacterized protein OS=Oryza sativa subsp. indica GN=OsI_09778 PE=4 SV=1	17	6	1	221	23.7	4.44	44.37	99.8	100.6	92.7	106.9
Q84T92	Chalcone--flavonone isomerase OS=Oryza sativa subsp. japonica GN=CHI PE=2 SV=1	14	6	1	233	23.9	5.27	41.28	107	85.6	115.6	91.7
I1PBB4	Superoxide dismutase [Cu-Zn] OS=Oryza glaberrima PE=3 SV=1	34	3	1	152	15.2	6.18	107.44	100.2	95	104.7	100.2
I1P6Q8	Uncharacterized protein OS=Oryza glaberrima PE=3 SV=1	21	1	1	144	16.6	10.33	64.55
B8A8H2	Uncharacterized protein OS=Oryza sativa subsp. indica GN=OsI_05010 PE=3 SV=1	16	1	1	432	46.4	6.44	40.95	93.7	92.9	112.1	101.3
I1NTQ7	Uncharacterized protein OS=Oryza glaberrima PE=4 SV=1	21	8	1	759	78.7	8.38	54.12	100.8	87.9	126.2	85
A2YY14	Uncharacterized protein OS=Oryza sativa subsp. indica GN=OsI_30233 PE=4 SV=1	34	5	1	306	33.4	4.39	92.8	106.6	96.6	90.1	106.7
A2WTA6	Uncharacterized protein OS=Oryza sativa subsp. indica GN=OsI_03093 PE=4 SV=1	31	1	1	703	76.3	5.96	78.97	93.4	96.8	101.6	108.2
I1QA03	Uncharacterized protein OS=Oryza glaberrima PE=3 SV=1	23	8	1	393	45.7	5.67	63.36	98.4	101.9	98.5	101.2
B8A753	Peroxidase OS=Oryza sativa subsp. indica GN=OsI_01672 PE=3 SV=1	22	8	1	357	37.7	6.67	43.22	98.9	87.4	114.4	99.3
Q6ZL94	Succinate--CoA ligase [ADP-forming] subunit alpha, mitochondrial OS=Oryza sativa subsp. japonica GN=Os07g0577700 PE=1 SV=1	17	7	1	331	34.2	8.22	50.73	92.5	94.8	111	101.7
Q10H93	Expressed protein OS=Oryza sativa subsp. japonica GN=Os03g0596900 PE=4 SV=1	20	15	1	703	77.8	5.14	43.56	105.8	95.4	111.4	87.4
P40978	40S ribosomal protein S19 OS=Oryza sativa subsp. japonica GN=RPS19A PE=2 SV=1	33	7	1	146	16.4	10.04	89.88	94.3	101.5	94.7	109.6
B8B5I7	Uncharacterized protein OS=Oryza sativa subsp. indica GN=OsI_27183 PE=4 SV=1	16	14	1	1615	174.9	6.84	35.1	91.5	78.9	138.8	90.9
I1NSE5	Uncharacterized protein OS=Oryza glaberrima PE=4 SV=1	25	8	1	293	31.9	4.91	53.82	101.5	103.4	92	103.2
A2X8M1	Uncharacterized protein OS=Oryza sativa subsp. indica GN=OsI_08582 PE=3 SV=1	24	6	1	166	17.7	9.16	68.85	96	102	94.9	107.1
I1PYW0	6-phosphogluconate dehydrogenase, decarboxylating OS=Oryza glaberrima PE=3 SV=1	19	10	1	480	52.7	6.18	52.42	94.8	94.9	106.7	103.6
I1QBM2	Chlorophyll a-b binding protein, chloroplastic OS=Oryza glaberrima PE=3 SV=1	56	3	1	267	28.8	6.21	179.53	94.5	104.3	73.6	127.5
Q6H6B9	Inositol-1-monophosphatase OS=Oryza sativa subsp. japonica GN=Os02g0169900 PE=2 SV=1	16	8	1	364	38.9	6.95	41.8	98.7	93.7	107	100.6
Q9SDD6	Peroxiredoxin-2F, mitochondrial OS=Oryza sativa subsp. japonica GN=PRXIIF PE=2 SV=1	18	6	1	198	20.9	7.99	53.35	100.2	101.2	99.1	99.6
I1P8Y8	Superoxide dismutase [Cu-Zn] OS=Oryza glaberrima PE=3 SV=1	17	6	1	164	16.5	7.36	48.07	99.5	100.6	100.4	99.5
B8AY06	Uncharacterized protein OS=Oryza sativa subsp. indica GN=OsI_19859 PE=4 SV=1	19	7	1	612	66.3	5.22	55.74	99.6	97.7	101.6	101.1
B8AZP2	Uncharacterized protein OS=Oryza sativa subsp. indica GN=OsI_19060 PE=4 SV=1	28	5	1	607	67.9	6.64	74.71	90.5	100.6	101.7	107.2
I1PRX3	Uncharacterized protein OS=Oryza glaberrima PE=4 SV=1	19	6	1	213	23.6	6.21	49.1	105.1	93	94.6	107.2
Q6H5V4	Os02g0638300 protein OS=Oryza sativa subsp. japonica GN=Os02g0638300 PE=2 SV=1	37	6	1	149	16.3	9.58	102.75	93.4	116.2	78	112.5
A2YIM5	Uncharacterized protein OS=Oryza sativa subsp. indica GN=OsI_25076 PE=3 SV=1	22	8	1	152	17.7	10.74	60.7	100.2	99.9	98	101.8
Q7EYR6	Os07g0262200 protein OS=Oryza sativa subsp. japonica GN=P0046D03.138 PE=2 SV=1	20	7	1	289	31.9	9.77	49.03	101.8	102.8	95.5	100
I1PKR1	Uncharacterized protein OS=Oryza glaberrima PE=4 SV=1	24	8	1	444	48.7	8.81	63.01	93.4	97	102.9	106.7
Q5UJF9	Cysteine synthase OS=Oryza sativa subsp. indica GN=CAS PE=2 SV=1	25	9	1	377	40.1	8.41	73.71	111.3	103.2	102.4	83.1
I1R2M1	Uncharacterized protein OS=Oryza glaberrima PE=3 SV=1	26	5	1	229	25.1	9.03	77.14	107.7	106.9	95.1	90.3
B8AKL0	Glucose-6-phosphate isomerase OS=Oryza sativa subsp. indica GN=OsI_13718 PE=3 SV=1	21	3	1	567	62.6	7.46	53.96	94.3	94.8	113.7	97.1
Q650W6	Os09g0565200 protein OS=Oryza sativa subsp. japonica GN=Os09g0565200 PE=2 SV=1	54	5	1	322	35.4	4.49	179.64	99.2	102.1	92.6	106.1
A2XLS8	Uncharacterized protein OS=Oryza sativa subsp. indica GN=OsI_13431 PE=4 SV=1	16	5	1	233	25.4	8.91	34.79	100.9	103.9	99.1	96.1
A0A0P0Y1Y5	Adenosylhomocysteinase (Fragment) OS=Oryza sativa subsp. japonica GN=Os11g0455500 PE=3 SV=1	18	11	1	515	56.7	7.2	40.84	89	83.8	115.4	111.7
I1NYV8	Peroxidase OS=Oryza glaberrima PE=3 SV=1	15	4	1	321	34.3	5.85	55.05	110.7	91.2	109.3	88.8
Q8L6I1	Plasma membrane ATPase OS=Oryza sativa subsp. japonica GN=a3 PE=3 SV=1	13	1	1	956	105.4	6.57	36.08
I1PL30	Uncharacterized protein OS=Oryza glaberrima PE=3 SV=1	24	7	1	151	16.4	10.45	67.16	95.7	101.9	96.7	105.7
Q6L4S3	Hypersensitive-induced response protein-like protein 1 OS=Oryza sativa subsp. japonica GN=HIRL1 PE=2 SV=1	23	6	1	288	31.6	6.42	48.22	97.3	97.2	112.5	93
Q109L0	Os10g0461100 protein OS=Oryza sativa subsp. japonica GN=LOC_Os10g32348 PE=4 SV=1	47	7	1	537	59.5	9.38	155.56	105.5	106.7	90.3	97.5
Q8RUI4	NAC transcription factor OS=Oryza sativa subsp. japonica GN=Os01g0938900 PE=2 SV=1	16	2	1	202	22.1	4.55	40.95	94.6	108.2	85.2	112
I1QVL0	Uncharacterized protein OS=Oryza glaberrima PE=3 SV=1	29	7	1	278	30.8	6.95	72.43	106.8	81.1	121.7	90.4
I1PVG8	Uncharacterized protein OS=Oryza glaberrima PE=4 SV=1	25	6	1	299	31.8	8.46	90.18	101.8	112	83.4	102.8
A2YVI5	Malate dehydrogenase OS=Oryza sativa subsp. indica GN=OsI_29345 PE=3 SV=1	19	2	1	397	41.5	7.81	57.22
I1R446	Uncharacterized protein OS=Oryza glaberrima PE=4 SV=1	12	6	1	280	30.5	5.31	32.65	110.7	97.5	102.7	89
A2YUZ2	Uncharacterized protein OS=Oryza sativa subsp. indica GN=OsI_29142 PE=4 SV=1	24	7	1	284	31.3	5.35	60.36	103.3	93.9	109.9	93
B8AM24	Uncharacterized protein OS=Oryza sativa subsp. indica GN=OsI_11183 PE=3 SV=1	20	9	1	464	49.8	8.1	52.04	96.1	99.6	103.2	101.1
A2XY28	Uncharacterized protein OS=Oryza sativa subsp. indica GN=OsI_17606 PE=4 SV=1	14	10	1	325	35.1	8.53	37.3	102.2	98.9	106.6	92.3
I1PKM4	Uncharacterized protein OS=Oryza glaberrima PE=4 SV=1	22	1	1	389	41.3	5.85	56.89	95.1	92.9	100.3	111.7
B8AWA3	Uncharacterized protein OS=Oryza sativa subsp. indica GN=OsI_20870 PE=4 SV=1	15	10	1	559	62.3	9.26	39.71	97.1	104	100	98.8
A0A0P0WZL3	D-3-phosphoglycerate dehydrogenase OS=Oryza sativa subsp. japonica GN=Os06g0655100 PE=3 SV=1	17	10	1	633	67.9	8.63	34.44	105.2	96	105.6	93.2
Q6Z5N4	Pyruvate dehydrogenase E1 component subunit alpha-1, mitochondrial OS=Oryza sativa subsp. japonica GN=Os02g0739600 PE=2 SV=1	18	9	1	390	42.7	7.77	44.82	91.9	95.4	103.1	109.6
Q2QLY4	5-methyltetrahydropteroyltriglutamate--homocysteine methyltransferase 2 OS=Oryza sativa subsp. japonica GN=Os12g0624000 PE=2 SV=1	17	10	1	766	84.6	6.3	41.05	91.7	85.2	120.7	102.4
A2YS08	Uncharacterized protein OS=Oryza sativa subsp. indica GN=OsI_28106 PE=4 SV=1	25	5	1	291	32.5	5.67	66.03	88.8	96.2	103.6	111.4
B8BF55	Uncharacterized protein OS=Oryza sativa subsp. indica GN=OsI_31293 PE=3 SV=1	13	9	1	436	45.5	7.9	39.94	106.7	98.4	108.2	86.6
Q6K4J4	Peroxidase OS=Oryza sativa subsp. japonica GN=Os09g0471100 PE=3 SV=1	16	9	1	360	38.5	5.21	38.36	88.6	103.8	93.3	114.3
A2YE72	Uncharacterized protein OS=Oryza sativa subsp. indica GN=OsI_23416 PE=3 SV=1	20	8	1	527	58.5	5.07	54.41	98	96.7	104.4	100.9
A2YQJ6	Uncharacterized protein OS=Oryza sativa subsp. indica GN=OsI_27561 PE=4 SV=1	20	7	1	700	72.1	4.97	54.51	97.5	102.1	101.8	98.6
A2YZA3	Uncharacterized protein OS=Oryza sativa subsp. indica GN=OsI_30678 PE=4 SV=1	20	8	1	239	25.8	9.52	64.16	112.6	110.4	83.5	93.5
A2Z7B3	GDP-mannose 3,5-epimerase 1 OS=Oryza sativa subsp. indica GN=OsI_032456 PE=2 SV=1	16	9	1	378	42.8	6.09	42.84	104	93.4	112.8	89.8
I1PDF3	Uncharacterized protein OS=Oryza glaberrima PE=3 SV=1	15	10	1	631	68.9	7.01	33.94	92.4	101	103.7	102.9
I1QW04	Nucleoside diphosphate kinase OS=Oryza glaberrima PE=3 SV=1	22	5	1	151	16.8	7.5	65.8	104.1	98.8	90.7	106.4
B8AW52	Lactoylglutathione lyase OS=Oryza sativa subsp. indica GN=OsI_19332 PE=3 SV=1	32	8	1	237	26.3	9.04	85.52	91.2	105.9	91.4	111.5
Q8H3M0	Os08g0428800 protein OS=Oryza sativa subsp. japonica GN=P0479C08.106 PE=4 SV=1	19	6	1	178	18.7	10.46	62.52	102.4	103.8	100.2	93.6
A2X8T8	Uncharacterized protein OS=Oryza sativa subsp. indica GN=OsI_08650 PE=4 SV=1	16	12	1	1155	132.3	5.22	41.25	104.1	91.5	115.3	89.1
A2XGK2	Uncharacterized protein OS=Oryza sativa subsp. indica GN=OsI_11522 PE=4 SV=1	26	6	1	131	14.5	9.55	68.86	99.7	101	97.6	101.7
B8ANT6	Uncharacterized protein OS=Oryza sativa subsp. indica GN=OsI_10067 PE=3 SV=1	22	8	1	292	32.5	9.55	52.57	96.4	101.3	102.6	99.7
A2XHR6	40S ribosomal protein SA OS=Oryza sativa subsp. indica GN=OsI_11954 PE=3 SV=1	19	7	1	310	33.4	5.08	54.33	94.5	93.6	107.4	104.5
Q9LD82	Os01g0210500 protein OS=Oryza sativa subsp. japonica GN=Os01g0210500 PE=2 SV=1	11	4	1	218	23.6	4.88	32.39	95.3	100.2	94.8	109.7
Q7F9Y6	OSJNBa0086O06.22 protein OS=Oryza sativa subsp. japonica GN=Os04g0591000 PE=2 SV=1	18	9	1	291	31.7	6.47	51.69	101.4	109.4	94.4	94.8
I1QT43	Uncharacterized protein OS=Oryza glaberrima PE=4 SV=1	22	8	1	609	66.1	6.68	49.85	96.7	100.8	95.4	107.1
A2X7C9	Uncharacterized protein OS=Oryza sativa subsp. indica GN=OsI_08121 PE=4 SV=1	32	9	1	134	15.4	10.29	76.41	97.2	102.6	97.3	102.9
B8AKQ8	Uncharacterized protein OS=Oryza sativa subsp. indica GN=OsI_10864 PE=3 SV=1	24	6	1	324	34.6	6.38	66.14	97.2	103.2	93.2	106.4
A2XN63	Uncharacterized protein OS=Oryza sativa subsp. indica GN=OsI_13996 PE=3 SV=1	25	10	1	274	30	10.23	60.13	96.8	98	105.2	100
Q8HCR5	Uncharacterized protein OS=Oryza sativa subsp. japonica GN=orf25 PE=4 SV=2	17	8	1	197	22.3	8.92	48.03	103.1	95.4	118.1	83.4
A2X9Q8	Uncharacterized protein OS=Oryza sativa subsp. indica GN=OsI_08980 PE=3 SV=1	23	9	1	165	18.4	11.02	60.06	93.8	104.4	89	112.8
Q851Y8	Elongation factor Tu OS=Oryza sativa subsp. japonica GN=LOC_Os03g63410 PE=2 SV=1	13	9	1	453	48.4	6.48	32.27	107	96.1	111.7	85.3
I1Q6C6	Ribosomal protein L14 OS=Oryza glaberrima GN=19493608 PE=3 SV=1	26	7	1	123	13.6	8.29	67.24	95.4	104.8	95.1	104.8
I1NK53	Uncharacterized protein OS=Oryza glaberrima PE=4 SV=1	34	6	1	202	20.9	7.28	111.4	96.4	111.9	86	105.6
I1P4M2	Uncharacterized protein OS=Oryza glaberrima PE=3 SV=1	22	3	1	368	39	9.28	61.82	108.1	92.9	119.8	79.2
I1PG16	Uncharacterized protein OS=Oryza glaberrima PE=4 SV=1	61	6	1	236	24.8	9.5	192.54	96.8	106.6	95.3	101.3
A2Z469	Uncharacterized protein OS=Oryza sativa subsp. indica GN=OsI_32438 PE=4 SV=1	19	8	1	474	51.8	8.41	50.15	99.1	95.4	111.9	93.6
B8B3U4	Uncharacterized protein OS=Oryza sativa subsp. indica GN=OsI_23436 PE=4 SV=1	20	4	1	458	51.8	6.48	40.73	96.8	96.1	113.1	94
A2X9N1	Uncharacterized protein OS=Oryza sativa subsp. indica GN=OsI_08949 PE=4 SV=1	41	3	1	100	11.1	4.54	89.32	113.7	99.4	84.6	102.2
B8AFE0	GrpE protein homolog OS=Oryza sativa subsp. indica GN=OsI_08039 PE=3 SV=1	28	8	1	332	36.5	4.72	76.29	91.7	111.9	85.6	110.8
I1QL27	Uncharacterized protein OS=Oryza glaberrima PE=4 SV=1	21	9	1	387	42.9	8.75	53.03	97.4	89.1	117.7	95.7
I1NVD3	Uncharacterized protein OS=Oryza glaberrima PE=3 SV=1	12	9	1	363	39.2	7.97	33.42	107.3	100.5	102.7	89.5
Q8H3Q7	Xylose isomerase OS=Oryza sativa subsp. japonica GN=P0625E02.119 PE=2 SV=2	18	8	1	479	53.5	5.66	35.29	88.6	96	105.8	109.7
I1P0T4	Uncharacterized protein OS=Oryza glaberrima PE=4 SV=1	15	12	1	843	94	6.16	36.08	99.7	80.6	136.9	82.9
Q6K1X5	Os02g0608900 protein OS=Oryza sativa subsp. japonica GN=Os02g0608900 PE=2 SV=1	15	7	1	370	41.1	9.22	34.85	106.4	100.5	106.5	86.5
Q8S091	Thioredoxin F, chloroplastic OS=Oryza sativa subsp. japonica GN=Os01g0913000 PE=2 SV=1	27	6	1	187	19.7	8.54	68.81	105.7	98.1	98.2	98
B8B8V4	Peptidylprolyl isomerase OS=Oryza sativa subsp. indica GN=OsI_29964 PE=4 SV=1	15	12	1	583	64.4	5.24	29.71	100.3	98.2	105.6	95.9
A2WTW6	Uncharacterized protein OS=Oryza sativa subsp. indica GN=OsI_03315 PE=4 SV=1	17	7	1	334	36.2	6.44	51.41	92.6	98.2	113.8	95.3
A2XN99	Uncharacterized protein OS=Oryza sativa subsp. indica GN=OsI_14032 PE=3 SV=1	13	5	1	354	38.5	4.69	36.1	107.6	101.1	109.7	81.5
I1QFX4	Uncharacterized protein OS=Oryza glaberrima PE=4 SV=1	25	4	1	260	27.5	9.79	84.18	95.4	104.5	99.4	100.6
A2XYZ3	Pyruvate kinase OS=Oryza sativa subsp. indica GN=OsI_17926 PE=3 SV=1	13	8	1	511	55.2	7.91	32.92	92.4	89.1	115.4	103.1
I1R8I2	Aconitate hydratase OS=Oryza glaberrima PE=3 SV=1	14	9	1	987	106.4	7.12	36.68	94.9	86.9	117.3	100.9
A0A0P0VBK7	Os01g0896800 protein (Fragment) OS=Oryza sativa subsp. japonica GN=Os01g0896800 PE=3 SV=1	18	9	1	333	37.7	9.09	55.69	94.6	99.7	99.7	106
Q5N8G1	2-C-methyl-D-erythritol 4-phosphate cytidylyltransferase, chloroplastic OS=Oryza sativa subsp. japonica GN=ISPD PE=2 SV=1	13	7	1	297	32.4	7.43	32.86	106.7	102.2	100.9	90.3
Q8W3D9	Protochlorophyllide reductase B, chloroplastic OS=Oryza sativa subsp. japonica GN=PORB PE=2 SV=1	16	7	1	402	42.7	8.88	39.05	105.2	95.7	92.6	106.5
A2X8Q3	Soluble inorganic pyrophosphatase OS=Oryza sativa subsp. indica GN=IPP PE=2 SV=1	16	4	1	214	24.1	5.86	39.66	104	90.2	99.4	106.4
Q6YUR8	Cold shock domain protein 1 OS=Oryza sativa subsp. japonica GN=CSP1 PE=2 SV=1	14	5	1	241	22.7	7.06	43.65	104.5	98.3	103.8	93.5
A2Y3Z4	Uncharacterized protein OS=Oryza sativa subsp. indica GN=OsI_19723 PE=4 SV=1	13	1	1	205	22.3	4.48	33.53
B8AYR2	Uncharacterized protein OS=Oryza sativa subsp. indica GN=OsI_20141 PE=3 SV=1	18	4	1	188	20.1	4.92	74.07	88.5	94.9	92.4	124.1
B8AT01	Uncharacterized protein OS=Oryza sativa subsp. indica GN=OsI_15569 PE=3 SV=1	21	7	1	124	14.3	11.28	59.38	101.1	106.7	96.1	96.1
A2Z3J8	Uncharacterized protein OS=Oryza sativa subsp. indica GN=OsI_32204 PE=3 SV=1	18	10	1	443	47.1	7.94	34.86	89.1	96.4	100.4	114.1
Q9LST6	Proteasome subunit beta type-2 OS=Oryza sativa subsp. japonica GN=PBD1 PE=2 SV=2	18	8	1	212	23.5	5.64	41.42	96.5	96.3	97.8	109.4
I1PLV0	Chlorophyll a-b binding protein, chloroplastic OS=Oryza glaberrima PE=3 SV=1	45	9	1	252	27	7.4	99.67	101.3	107.6	74	117.1
I1QKT9	Ribosomal protein S2 OS=Oryza glaberrima GN=19493557 PE=3 SV=1	21	8	1	236	27	9.91	53.72	98.6	96.8	108.9	95.7
A2WJR2	Uncharacterized protein OS=Oryza sativa subsp. indica GN=OsI_00059 PE=3 SV=1	20	7	1	473	51.5	6.18	57.66	99.3	97.7	102.3	100.6
I1NY63	Citrate synthase OS=Oryza glaberrima PE=3 SV=1	17	7	1	472	52.2	7.88	36.03	91.8	95.9	113.9	98.5
B8AWM4	Superoxide dismutase OS=Oryza sativa subsp. indica GN=OsI_19472 PE=3 SV=1	20	6	1	231	25	7.31	65.45	101.3	90.9	83.2	124.7
I1QW82	Uncharacterized protein OS=Oryza glaberrima PE=4 SV=1	23	6	1	374	40	4.55	64.3	91.3	116.1	88	104.6
Q5Z6P4	Os06g0264800 protein OS=Oryza sativa subsp. japonica GN=Os06g0264800 PE=2 SV=1	16	5	1	156	16.7	9.44	49.94	113.1	99.6	87.9	99.5
I1PB43	Uroporphyrinogen decarboxylase OS=Oryza glaberrima PE=3 SV=1	14	9	1	390	42.8	6.57	41.81	86.4	104	82.6	127.1
B8B5M4	Superoxide dismutase [Cu-Zn] OS=Oryza sativa subsp. indica GN=OsI_27243 PE=3 SV=1	25	3	1	456	48.4	6.73	73.41	103.8	88.5	109.3	98.4
B8AJV7	Cysteine synthase OS=Oryza sativa subsp. indica GN=OsI_13501 PE=3 SV=1	22	1	1	2289	258.5	8.29	55.12	116.5	88.1	101.6	93.7
I1QBD2	Histone H2A OS=Oryza glaberrima PE=3 SV=1	42	3	1	135	14	10.23	104.27	94.8	101.4	100.4	103.4
A2XMY4	Uncharacterized protein OS=Oryza sativa subsp. indica GN=OsI_13912 PE=3 SV=1	13	4	1	175	19.6	10.02	37.62	100.7	104.2	95	100.1
B8AIG1	Uncharacterized protein OS=Oryza sativa subsp. indica GN=OsI_08919 PE=4 SV=1	11	7	1	402	43.4	7.88	29.16	105.3	100.2	110.1	84.4
A2YKQ6	Uncharacterized protein OS=Oryza sativa subsp. indica GN=OsI_25804 PE=4 SV=1	45	2	1	148	15.4	9.64	150.98	92.2	117.2	79.4	111.3
Q0J8G4	Fructokinase-2 OS=Oryza sativa subsp. japonica GN=FRK2 PE=1 SV=1	12	8	1	336	35.5	5.17	32.59	101.6	86	124.6	87.8
Q75G91	40S ribosomal protein S3, putative, expressed OS=Oryza sativa subsp. japonica GN=Os03g0577000 PE=2 SV=1	28	7	1	228	25.4	9.52	74.44	94.2	95.3	107.5	103
A2Y886	Plastocyanin, chloroplastic OS=Oryza sativa subsp. indica GN=PETE PE=2 SV=1	134	2	1	154	15.6	5.87	581.11	92.2	110	89.2	108.6
A3C6G9	Glycine cleavage system H protein, mitochondrial OS=Oryza sativa subsp. japonica GN=GDCSH PE=1 SV=1	47	4	1	164	17.4	5.03	107.84	103	100.1	102	95
Q6ZBZ2	Germin-like protein 8-14 OS=Oryza sativa subsp. japonica GN=GER5 PE=1 SV=1	27	3	1	213	21.8	6.51	93.81	107.5	89.6	121.9	81.1
B8B9D7	Proteasome subunit alpha type OS=Oryza sativa subsp. indica GN=OsI_30159 PE=3 SV=1	12	2	1	249	27.3	7.43	38.97	92.8	99.4	98.5	109.2
Q6YW46	Elongation factor 1-gamma 2 OS=Oryza sativa subsp. japonica GN=Os02g0220500 PE=2 SV=2	19	1	1	418	47.3	6.73	40.67	104	93.6	107.3	95
I1NRB8	Uncharacterized protein OS=Oryza glaberrima PE=4 SV=1	10	4	1	380	40.4	6.71	34.2	88.6	114.1	85.3	112.1
A0A0P0VSE5	Os03g0122200 protein (Fragment) OS=Oryza sativa subsp. japonica GN=Os03g0122200 PE=3 SV=1	21	8	1	225	23.5	9.99	64.73	95.6	102.1	97.5	104.8
Q657T1	Peptidyl-prolyl cis-trans isomerase OS=Oryza sativa subsp. japonica GN=Os01g0111100 PE=3 SV=1	16	6	1	294	30.4	9.06	35.08	99.2	104	90.3	106.4
A2XL53	Uncharacterized protein OS=Oryza sativa subsp. indica GN=OsI_13198 PE=4 SV=1	21	8	1	262	29.2	9.38	48.32	108.5	110.6	80.9	100.1
A2Y5G8	Probable histone H2A.4 OS=Oryza sativa subsp. indica GN=OsI_019561 PE=3 SV=1	44	4	1	163	17	10.68	122.8	98.6	101.8	110.7	88.9
B8A7X3	Uncharacterized protein OS=Oryza sativa subsp. indica GN=OsI_01883 PE=4 SV=1	13	8	1	455	49.7	9.23	28.45	103.3	95.2	103.5	98.1
B8AC80	Uncharacterized protein OS=Oryza sativa subsp. indica GN=OsI_01318 PE=4 SV=1	26	5	1	149	16.8	4.27	81.64	101.9	100.3	103.6	94.2
A2WVT8	Uncharacterized protein OS=Oryza sativa subsp. indica GN=OsI_04011 PE=3 SV=1	20	4	1	203	21.7	6.28	57.08	90.9	95.4	105.6	108
I1PB13	Uncharacterized protein OS=Oryza glaberrima PE=3 SV=1	49	5	1	170	18	9.91	140.87	90.5	113.2	80.9	115.4
I1P8K7	40S ribosomal protein S3a OS=Oryza glaberrima PE=3 SV=1	20	5	1	263	29.8	9.8	55.24	97	97.1	106.7	99.2
Q9LSU1	Proteasome subunit alpha type-5 OS=Oryza sativa subsp. japonica GN=PAE1 PE=2 SV=1	22	8	1	237	26	4.75	55.12	94.2	97.6	102.3	105.9
A2Z7B5	Histone H2A OS=Oryza sativa subsp. indica GN=OsI_33592 PE=3 SV=1	38	4	1	139	14.6	10.39	116.83	103.7	93.5	108.9	93.8
B8BND6	Uncharacterized protein OS=Oryza sativa subsp. indica GN=OsI_37618 PE=4 SV=1	10	9	1	543	58.4	6.96	25.75	115.7	86.7	117.2	80.4
I1QKV4	Cytochrome b559 subunit alpha OS=Oryza glaberrima GN=19493587 PE=3 SV=1	85	4	1	83	9.4	4.78	268.71	97.3	102.7	60.9	139.1
Q6Z4E4	Methylmalonate semi-aldehyde dehydrogenase OS=Oryza sativa subsp. japonica GN=Os07g0188800 PE=2 SV=1	12	7	1	534	57.2	6.35	35.2	88.2	93.5	105.7	112.6
Q8H4J8	Aldo/keto reductase family-like protein OS=Oryza sativa subsp. japonica GN=OJ1351_C05.128 PE=4 SV=2	16	6	1	376	40.5	7.05	43.99	110.8	100.2	100.4	88.6
I1NNF9	Uncharacterized protein OS=Oryza glaberrima PE=3 SV=1	13	12	1	577	60.7	6.48	32	96.8	89	118.9	95.3
A2YJU3	Uncharacterized protein OS=Oryza sativa subsp. indica GN=OsI_25493 PE=4 SV=1	16	6	1	119	11.9	9.76	52.4	97.6	104.6	80.8	117.1
I1P3X5	Uncharacterized protein OS=Oryza glaberrima PE=4 SV=1	16	6	1	191	20.7	8.15	51.1	118.2	103.8	85.3	92.7
A2ZIF8	Uncharacterized protein OS=Oryza sativa subsp. indica GN=OsI_37606 PE=3 SV=1	16	9	1	733	80.7	9.86	37.69	93.5	89.3	122.4	94.8
B8AU34	Uncharacterized protein OS=Oryza sativa subsp. indica GN=OsI_16005 PE=4 SV=1	11	7	1	429	46.3	5.38	28.54	101.3	102.8	99.4	96.5
I1PI01	Cytochrome b6 OS=Oryza glaberrima GN=petB PE=3 SV=1	64	3	1	232	26	8.97	153.08	104.7	87.4	94	113.9
A2Y4F3	Uncharacterized protein OS=Oryza sativa subsp. indica GN=OsI_19880 PE=4 SV=1	15	1	1	240	25.7	5.49	39.78	99.8	99.8	105.9	94.5
I1QBP3	Uncharacterized protein OS=Oryza glaberrima PE=4 SV=1	25	7	1	465	49.7	5.85	54.72	105.9	102.1	96.3	95.7
A2WQY7	Uncharacterized protein OS=Oryza sativa subsp. indica GN=OsI_02273 PE=4 SV=1	11	3	1	282	30.5	6.8	33.66	99.5	95.4	101.4	103.7
I1QD52	Uncharacterized protein OS=Oryza glaberrima PE=4 SV=1	18	4	1	130	14.4	9.55	49.47	91.1	105.4	98.5	105
I1PT96	Uncharacterized protein OS=Oryza glaberrima PE=3 SV=1	21	5	1	306	32.8	9.55	60.9	95.7	93.4	122.9	87.9
Q6EP57	Os02g0578400 protein OS=Oryza sativa subsp. japonica GN=Os02g0578400 PE=4 SV=1	23	4	1	225	24.4	9.77	64.41	98	108.2	87.2	106.6
A2Z3H3	Uncharacterized protein OS=Oryza sativa subsp. indica GN=OsI_32177 PE=4 SV=1	14	10	1	337	37.5	6.95	31.87	110	84.6	124.2	81.2
B8AY17	Uncharacterized protein OS=Oryza sativa subsp. indica GN=OsI_19879 PE=4 SV=1	14	2	1	240	25.7	5.62	35.65	102.8	92.4	111.3	93.5
Q10N30	Os03g0284400 protein OS=Oryza sativa subsp. japonica GN=Os03g0284400 PE=2 SV=1	18	8	1	220	24.2	9.19	56.63	94.9	100	101.4	103.7
A2ZIH2	Uncharacterized protein OS=Oryza sativa subsp. indica GN=OsI_37621 PE=4 SV=1	19	8	1	273	29.6	6.92	47.43	100.1	99.5	105.2	95.2
B8ATG9	Uncharacterized protein OS=Oryza sativa subsp. indica GN=OsI_15758 PE=4 SV=1	23	6	1	326	34.7	7.72	70.2	100.5	105.5	97.1	96.9
I1QQ95	Uncharacterized protein OS=Oryza glaberrima PE=4 SV=1	19	9	1	259	29.4	10.35	57.61	97.4	95.4	108.3	98.9
B8AF05	Uncharacterized protein OS=Oryza sativa subsp. indica GN=OsI_07935 PE=4 SV=1	22	4	1	300	33.7	9.92	59.04	113.2	108.5	96.8	81.5
B8ATY0	Uncharacterized protein OS=Oryza sativa subsp. indica GN=OsI_14495 PE=4 SV=1	20	6	1	269	30.5	4.88	61.81	101.2	108.2	93.3	97.2
I1P5J5	Uncharacterized protein OS=Oryza glaberrima PE=4 SV=1	10	1	1	408	44.3	9.2	27.1	98	105.9	97	99.1
I1NRJ1	Phosphotransferase OS=Oryza glaberrima PE=3 SV=1	9	7	1	506	55.1	6.34	29.3	99.1	101.9	106	93
Q653Z1	Peptidylprolyl isomerase OS=Oryza sativa subsp. japonica GN=Os06g0663800 PE=2 SV=1	19	3	1	218	22	9.25	59.18	95.2	107.3	97.1	100.4
Q53RK7	Peptidylprolyl isomerase OS=Oryza sativa subsp. japonica GN=LOC_Os03g50080 PE=4 SV=1	13	5	1	252	26.6	7.96	37.55	101.7	104.2	91.8	102.3
B8ABJ9	Uncharacterized protein OS=Oryza sativa subsp. indica GN=OsI_02797 PE=4 SV=1	10	9	1	684	70.6	7.52	27.1	101	92.2	115.2	91.6
Q6AVZ8	Peroxidase OS=Oryza sativa subsp. japonica GN=prx65 PE=2 SV=1	19	2	1	342	37.6	7.53	50.36	101	86.8	125.9	86.3
I1PZ90	Uncharacterized protein OS=Oryza glaberrima PE=4 SV=1	17	7	1	326	34.9	9.26	34.78	109.7	98.2	100.8	91.3
A2WRD4	Uncharacterized protein OS=Oryza sativa subsp. indica GN=OsI_02420 PE=4 SV=1	21	3	1	202	22.5	5.27	57.67	97.3	94.6	106.6	101.5
I1P3L4	Uncharacterized protein OS=Oryza glaberrima PE=4 SV=1	18	4	1	101	10.2	4.46	68.35	108.2	99.5	96.3	96
B8AN85	Uncharacterized protein OS=Oryza sativa subsp. indica GN=OsI_14295 PE=4 SV=1	15	9	1	379	41.1	5.73	32.73	102.9	99.6	99.8	97.8
I1PKT8	Uncharacterized protein OS=Oryza glaberrima PE=4 SV=1	9	7	1	674	74.8	6.18	24.89	98.7	92.2	116.8	92.3
I1QW03	Uncharacterized protein OS=Oryza glaberrima PE=3 SV=1	27	6	1	263	28.6	8.35	71.65	95.7	113.7	89.6	101
A2YPX5	Peroxidase OS=Oryza sativa subsp. indica GN=OsI_27329 PE=3 SV=1	10	5	1	338	35.4	8.13	27.06	92.4	96.4	94.3	116.9
I1R4H0	Uncharacterized protein OS=Oryza glaberrima PE=4 SV=1	12	9	1	285	30.6	7.94	21.8	113.8	102	96.7	87.5
B8AJZ3	Translocase of chloroplast OS=Oryza sativa subsp. indica GN=OsI_10695 PE=3 SV=1	13	10	1	360	40	9.5	33.16	108.5	100.9	108.1	82.4
A2Y043	Peroxidase OS=Oryza sativa subsp. indica GN=OsI_18348 PE=3 SV=1	18	1	1	342	37.6	7.53	45.92	112.9	96	129.2	61.9
A2WXV8	Fructokinase-1 OS=Oryza sativa subsp. indica GN=FRK1 PE=1 SV=1	12	7	1	323	34.7	5.27	36.04	92.5	97.1	106.4	104
Q5Z4M6	Os06g0308000 protein OS=Oryza sativa subsp. japonica GN=Os06g0308000 PE=2 SV=1	10	8	1	537	59.9	5.29	22.46	102.9	90.5	112.6	94
B8AG42	Uncharacterized protein OS=Oryza sativa subsp. indica GN=OsI_08226 PE=4 SV=1	9	5	1	173	18.6	9	26.78	93.2	103.6	84.5	118.7
A2XP52	Uncharacterized protein OS=Oryza sativa subsp. indica GN=OsI_14356 PE=4 SV=1	16	8	1	350	37.2	4.7	43.38	106.4	105.9	95.7	91.9
A2XBQ0	Uncharacterized protein OS=Oryza sativa subsp. indica GN=OsI_09713 PE=3 SV=1	19	2	1	676	72.5	5.88	42.92	85.9	93.8	119.6	100.7
B8ACR9	Uncharacterized protein OS=Oryza sativa subsp. indica GN=OsI_00013 PE=4 SV=1	13	7	1	309	33.8	6.18	38.08	95.9	106.7	91.7	105.7
A0A0P0WN72	Histone H2B (Fragment) OS=Oryza sativa subsp. japonica GN=Os05g0460475 PE=3 SV=1	47	1	1	106	11.7	9.99	129.65	79.4	100.8	128.5	91.3
A2XHI9	40S ribosomal protein S6 OS=Oryza sativa subsp. indica GN=OsI_11874 PE=3 SV=1	12	2	1	250	28.5	10.65	31.98	97.4	95.8	107.1	99.6
Q69UI1	40S ribosomal protein S13-2 OS=Oryza sativa subsp. japonica GN=Os08g0117300 PE=1 SV=1	28	1	1	151	17.1	10.54	80.92	94.1	88.4	98.2	119.4
I1QGQ1	Uncharacterized protein OS=Oryza glaberrima PE=4 SV=1	29	3	1	245	28.4	10.05	60.18	103.1	97.6	99.2	100.1
I1QJL9	Uncharacterized protein OS=Oryza glaberrima PE=4 SV=1	18	5	1	324	34.8	6.96	42.95	102.6	93.8	121.6	82
B8BL86	Uncharacterized protein OS=Oryza sativa subsp. indica GN=OsI_36598 PE=4 SV=1	17	4	1	247	26.9	9.42	38.46	103.3	103.3	89.1	104.3
B8AE84	Uncharacterized protein OS=Oryza sativa subsp. indica GN=OsI_06402 PE=4 SV=1	15	2	1	479	54.1	8.18	30.83	102.7	96.8	105.5	95.1
Q0IMS5	Nucleoside diphosphate kinase OS=Oryza sativa subsp. japonica GN=Os12g0548300 PE=2 SV=1	34	5	1	220	23.5	9.45	99.56	103.8	104.1	92.9	99.1
B8AEU4	Uncharacterized protein OS=Oryza sativa subsp. indica GN=OsI_09443 PE=4 SV=1	10	1	1	408	44.3	9.2	32.78	104.9	98.6	106	90.4
B8BJ55	Uncharacterized protein OS=Oryza sativa subsp. indica GN=OsI_35150 PE=3 SV=1	13	8	1	550	60.2	9.72	28.13	104.8	99.3	95.3	100.5
B8B6M5	Uncharacterized protein OS=Oryza sativa subsp. indica GN=OsI_26193 PE=4 SV=1	19	8	1	180	18.8	9.39	48.1	105.5	96.1	96.4	102
Q6K8J4	4-hydroxy-3-methylbut-2-en-1-yl diphosphate synthase (ferredoxin), chloroplastic OS=Oryza sativa subsp. japonica GN=ISPG PE=2 SV=1	12	10	1	744	82.1	5.94	17.82	99.1	88.1	115.6	97.2
B7F845	60S ribosomal protein L10a OS=Oryza sativa subsp. japonica GN=RPL10A PE=1 SV=1	13	2	1	216	24.5	9.82	41.56	93.1	97.8	107	102.1
A2YXM1	Peptidylprolyl isomerase OS=Oryza sativa subsp. indica GN=OsI_30091 PE=4 SV=1	23	4	1	261	27.1	8.22	56.92	93.2	114.7	83	109.1
I1PFQ5	Uncharacterized protein OS=Oryza glaberrima PE=3 SV=1	10	7	1	375	40.2	7.2	29.21	105.2	97.7	112.1	85
B8AGH9	Uncharacterized protein OS=Oryza sativa subsp. indica GN=OsI_05588 PE=4 SV=1	13	7	1	377	41.9	7.03	29.6	102	97.2	104.6	96.2
B8B0S9	Uncharacterized protein OS=Oryza sativa subsp. indica GN=OsI_23921 PE=4 SV=1	55	1	1	153	17.1	6.06	153.83	85.2	104.4	77.4	133
A2YQ14	Uncharacterized protein OS=Oryza sativa subsp. indica GN=OsI_27370 PE=4 SV=1	11	7	1	348	39.1	7.58	25.38	92.1	107.2	112.2	88.5
I1NRT6	Aspartate aminotransferase OS=Oryza glaberrima PE=4 SV=1	10	7	1	460	50	8.48	32.21	93.5	94.5	111.9	100.1
I1QLJ6	Uncharacterized protein OS=Oryza glaberrima PE=3 SV=1	17	8	1	478	50.2	6.74	34.8	105.8	105.4	98.4	90.4
B8AEF1	Uncharacterized protein OS=Oryza sativa subsp. indica GN=OsI_09347 PE=4 SV=1	14	8	1	328	34.3	6.15	32.99	93.7	97.2	107.1	102
B8APT1	Uncharacterized protein OS=Oryza sativa subsp. indica GN=OsI_11606 PE=4 SV=1	13	8	1	333	36	7.03	29.86	106.9	105.7	96.8	90.6
B8ANE8	Uncharacterized protein OS=Oryza sativa subsp. indica GN=OsI_11358 PE=4 SV=1	12	5	1	129	14.2	6.38	27.1	96.2	103	92.9	107.9
A2XX62	V-type proton ATPase subunit G OS=Oryza sativa subsp. indica GN=OsI_17264 PE=3 SV=1	11	7	1	110	12.3	8.5	39.99	102.2	94.3	85.8	117.8
B8BDP7	Uncharacterized protein OS=Oryza sativa subsp. indica GN=OsI_30663 PE=4 SV=1	21	5	1	371	39	9.01	56.66	100.8	109.5	96.6	93.2
B8B2U7	Dihydrolipoamide acetyltransferase component of pyruvate dehydrogenase complex OS=Oryza sativa subsp. indica GN=OsI_23094 PE=3 SV=1	12	7	1	557	60.3	8.63	25.37	104.7	96.2	107.7	91.5
A2YHW8	Peptidylprolyl isomerase OS=Oryza sativa subsp. indica GN=OsI_24792 PE=4 SV=1	17	7	1	258	28.3	8.79	39.35	100.5	110.1	90.7	98.7
Q0DZE5	Os02g0625500 protein (Fragment) OS=Oryza sativa subsp. japonica GN=Os02g0625500 PE=4 SV=1	11	5	1	376	40.8	5.77	25.29	97.9	81.3	133.2	87.6
A2YQD9	Ferredoxin-1, chloroplastic OS=Oryza sativa subsp. indica GN=ADI1 PE=1 SV=1	55	3	1	139	14.9	4.56	132.13	93.7	104.4	99.6	102.3
A2XFY9	Adenylosuccinate lyase OS=Oryza sativa subsp. indica GN=OsI_11289 PE=3 SV=1	12	7	1	543	60.1	6.2	29.08	90.1	101.9	106.5	101.5
A2XMV1	Glutamate dehydrogenase 1, mitochondrial OS=Oryza sativa subsp. indica GN=GDH1 PE=3 SV=2	11	6	1	411	44.3	6.61	35.86	94.6	96.1	110.8	98.5
I1PSL1	Uncharacterized protein OS=Oryza glaberrima PE=4 SV=1	13	4	1	188	21.3	11.4	42.73	96.2	104.5	99.1	100.2
Q2QMV8	Adenine phosphoribosyltransferase 1, putative, expressed OS=Oryza sativa subsp. japonica GN=LOC_Os12g39860 PE=2 SV=1	19	5	1	240	25.4	9.11	50.49	99.4	101.4	95.3	104
I1PA29	Uncharacterized protein OS=Oryza glaberrima PE=4 SV=1	16	6	1	242	26.7	7.66	43.66	92.5	108.6	93.6	105.3
A0A0P0XAY7	Os08g0117200 protein (Fragment) OS=Oryza sativa subsp. japonica GN=Os08g0117200 PE=3 SV=1	30	1	1	158	17.8	10.32	83.93	100	100.8	101.3	97.9
I1Q1X7	Ribosomal protein S4 OS=Oryza glaberrima GN=19493568 PE=3 SV=1	22	6	1	201	23.4	10.98	46.6	103.4	102.7	102.1	91.8
I1P4H6	Peptidylprolyl isomerase OS=Oryza glaberrima PE=4 SV=1	15	4	1	112	12.1	7.96	34.21	88.8	115.5	93.1	102.6
Q7XDI5	Os10g0470900 protein OS=Oryza sativa subsp. japonica GN=Os10g0470900 PE=4 SV=1	10	5	1	464	45.6	6.74	22.86	105.4	102	105.3	87.2
P40393	Ras-related protein RIC2 OS=Oryza sativa subsp. japonica GN=RIC2 PE=2 SV=2	10	5	1	217	23.9	5.73	28.06	100.4	95.4	105.9	98.4
B8ARK2	Amine oxidase OS=Oryza sativa subsp. indica GN=OsI_15134 PE=3 SV=1	13	11	1	750	83.2	6.71	25.11	97.3	100.6	100.4	101.7
A2X335	Uncharacterized protein OS=Oryza sativa subsp. indica GN=OsI_06619 PE=4 SV=1	8	7	1	1770	191	6.27	23.85	99.9	105.3	89.4	105.4
P0C490	30S ribosomal protein S7, chloroplastic OS=Oryza sativa subsp. indica GN=rps7-A PE=3 SV=1	21	6	1	156	17.6	11.81	55.45	92.5	110.7	95.9	100.9
Q10R10	Hydrolase, carbon-nitrogen family protein, expressed OS=Oryza sativa subsp. japonica GN=Os03g0175600 PE=2 SV=1	8	5	1	310	33.6	5.69	23.15	94	96.7	102.7	106.7
Q2QXN5	60S ribosomal protein L26-1, putative, expressed OS=Oryza sativa subsp. japonica GN=Os12g0150100 PE=2 SV=1	17	1	1	150	16.9	11	42.85	98.2	104.9	97.7	99.1
Q5ZDX8	Heterogeneous nuclear ribonucleoprotein A2/B1-like OS=Oryza sativa subsp. japonica GN=Os01g0614500 PE=4 SV=1	12	7	1	447	44.2	8.43	32.64	106.2	97.1	103.2	93.5
A2ZAT1	Non-specific lipid-transfer protein OS=Oryza sativa subsp. indica GN=OsI_34866 PE=3 SV=1	17	2	1	116	11.3	9.33	44.96	87.7	102.3	96.9	113
A0A0P0VRQ0	Os02g0822300 protein OS=Oryza sativa subsp. japonica GN=Os02g0822300 PE=4 SV=1	8	7	1	352	37.7	6.44	20.29	103.9	95.3	106.3	94.6
A2X358	Uncharacterized protein OS=Oryza sativa subsp. indica GN=OsI_06639 PE=3 SV=1	13	4	1	214	23.4	6.6	41.1	91.3	102.7	96.6	109.4
A2YY23	Uncharacterized protein OS=Oryza sativa subsp. indica GN=OsI_30244 PE=4 SV=1	15	1	1	435	46.7	5.47	39.5	89	98.6	114	98.4
I1NU80	Uncharacterized protein OS=Oryza glaberrima PE=4 SV=1	13	5	1	229	24.6	7.42	37.21	100.1	107.3	88.7	103.8
A2XB19	Uncharacterized protein OS=Oryza sativa subsp. indica GN=OsI_09452 PE=3 SV=1	9	8	1	448	46.8	8.15	28.62	108	98.7	104.9	88.3
G2XMV6	Hypothetical_protein OS=Oryza glaberrima GN=Ogl11g0082B12_4 PE=3 SV=1	17	2	1	153	17.1	11	42.62	96.9	101	104.5	97.6
I1PPH8	Uncharacterized protein OS=Oryza glaberrima PE=4 SV=1	27	2	1	244	28.3	10.04	58.02	92.9	107.9	89.6	109.6
B8AU70	Uncharacterized protein OS=Oryza sativa subsp. indica GN=OsI_17346 PE=4 SV=1	10	7	1	399	43.8	6.67	19.04	91.7	99.5	93.5	115.3
I1PNW7	Uncharacterized protein OS=Oryza glaberrima PE=4 SV=1	14	6	1	147	15.9	9.33	34.95	107.9	97.3	114.1	80.7
A2XXG3	Uncharacterized protein OS=Oryza sativa subsp. indica GN=OsI_17369 PE=3 SV=1	9	6	1	170	18.8	10.58	24.24	90.2	96.3	115	98.4
Q2QLR2	Glycine-rich RNA-binding protein GRP1A, putative, expressed OS=Oryza sativa subsp. japonica GN=Os12g0632000 PE=2 SV=1	15	1	1	162	16.1	6.74	42.53	98.5	100.3	92.7	108.5
A2XF57	Uncharacterized protein OS=Oryza sativa subsp. indica GN=OsI_10999 PE=4 SV=1	16	7	1	273	27.7	10.05	42.68	99.4	100.6	97.8	102.1
A2XD75	Proteasome subunit alpha type OS=Oryza sativa subsp. indica GN=OsI_10259 PE=3 SV=1	9	8	1	246	27.6	6.65	21.95	91.8	97.4	103.9	106.9
I1PE00	3-isopropylmalate dehydrogenase OS=Oryza glaberrima PE=3 SV=1	9	6	1	408	43.3	6.11	27.67	96.5	96.4	105.5	101.5
B7EBF9	Os04g0459900 protein OS=Oryza sativa subsp. japonica GN=Os04g0459900 PE=2 SV=1	13	6	1	445	46.4	8.22	31.5	103.7	102.6	99.8	93.8
B8AFD5	Uncharacterized protein OS=Oryza sativa subsp. indica GN=OsI_08027 PE=4 SV=1	10	3	1	156	16.6	10.46	23.91	105.4	100.2	95.5	98.9
P52428	Proteasome subunit alpha type-1 OS=Oryza sativa subsp. japonica GN=PAF1 PE=2 SV=1	12	8	1	270	29.6	5.54	29.69	94.6	93.8	108.9	102.6
Q655Y9	Os06g0664200 protein OS=Oryza sativa subsp. japonica GN=P0473H04.3-1 PE=2 SV=1	13	5	1	401	43.2	7.4	35.96	96.8	101	98.6	103.7
A2WPB5	Uncharacterized protein OS=Oryza sativa subsp. indica GN=OsI_01687 PE=4 SV=1	54	1	1	155	17.7	9.77	151.75	93.5	98.5	92.8	115.2
A2WZM3	Uncharacterized protein OS=Oryza sativa subsp. indica GN=OsI_05413 PE=4 SV=1	11	8	1	370	40.2	7.71	19.94	109	95.1	109	86.8
Q8LH97	40S ribosomal protein S6 OS=Oryza sativa subsp. japonica GN=P0594D10.135 PE=2 SV=1	11	1	1	250	28.5	10.65	30.11	104.1	95.6	106.8	93.6
Q0IQK9	Non-specific lipid-transfer protein 1 OS=Oryza sativa subsp. japonica GN=LTP PE=1 SV=1	16	2	1	116	11.3	9.33	43.34	88.4	104.7	91.3	115.7
B8BJ46	Uncharacterized protein OS=Oryza sativa subsp. indica GN=OsI_35121 PE=4 SV=1	10	5	1	533	58.1	8.38	24.5	96.7	93.6	112.7	96.9
B8BLT0	Uncharacterized protein OS=Oryza sativa subsp. indica GN=OsI_37309 PE=4 SV=1	17	4	1	271	28.8	8.73	55.29	94.9	111.8	87.6	105.6
I1PK11	Uncharacterized protein OS=Oryza glaberrima PE=4 SV=1	9	6	1	908	100.2	7.69	18.09	104.7	101.2	107.4	86.8
B8B9C5	Uncharacterized protein OS=Oryza sativa subsp. indica GN=OsI_30129 PE=3 SV=1	14	7	1	368	39.2	6.6	32.67	103.9	86.3	121.2	88.7
A2XPN8	Uncharacterized protein OS=Oryza sativa subsp. indica GN=OsI_14602 PE=4 SV=1	14	7	1	355	39.4	6.54	33.97	117.3	97.4	100.2	85
B8AA22	Uncharacterized protein OS=Oryza sativa subsp. indica GN=OsI_02395 PE=3 SV=1	9	6	1	390	41.7	5.8	24.76	98.5	103.9	98.4	99.3
B8AIS0	Peptidylprolyl isomerase OS=Oryza sativa subsp. indica GN=OsI_08960 PE=4 SV=1	14	3	1	230	23.4	8.88	31.09	102.4	103.2	95.9	98.5
I1Q7E3	Uncharacterized protein OS=Oryza glaberrima PE=4 SV=1	25	4	1	222	24.2	8.15	79.77	97	105.5	89.1	108.4
A2YIF3	Uncharacterized protein OS=Oryza sativa subsp. indica GN=OsI_24995 PE=4 SV=1	10	8	1	328	35	5.77	22.01	107.8	102.4	105.6	84.3
B8B5Y0	Uncharacterized protein OS=Oryza sativa subsp. indica GN=OsI_25937 PE=4 SV=1	8	6	1	406	44.4	9.82	21.32	102.2	111.3	93.3	93.1
A2WTQ7	Uncharacterized protein OS=Oryza sativa subsp. indica GN=OsI_03249 PE=4 SV=1	9	7	1	241	26	8.78	26.21	97.9	98	98.9	105.1
A2YQW2	Uncharacterized protein OS=Oryza sativa subsp. indica GN=OsI_27689 PE=4 SV=1	6	3	1	193	18.4	6.76	22.26	98.1	94.9	100.8	106.2
Q9SDJ2	Magnesium-protoporphyrin IX monomethyl ester [oxidative] cyclase OS=Oryza sativa subsp. japonica GN=ZIP1 PE=2 SV=1	10	7	1	408	47.3	8.76	28.55	89.4	100.2	99.3	111.1
B8B9S9	Uncharacterized protein OS=Oryza sativa subsp. indica GN=OsI_28799 PE=4 SV=1	21	4	1	464	48.9	9.1	57.92	97.4	102	100.3	100.3
A2WPH0	Dihydrolipoyl dehydrogenase OS=Oryza sativa subsp. indica GN=OsI_01744 PE=3 SV=1	7	5	1	561	58.9	6.99	14.16	98.3	95.5	105.6	100.6
B8AR23	Uncharacterized protein OS=Oryza sativa subsp. indica GN=OsI_13396 PE=3 SV=1	12	9	1	459	51	5.67	25.8	106.8	89.8	120.3	83.2
I1QZZ4	Serine hydroxymethyltransferase OS=Oryza glaberrima PE=3 SV=1	13	6	1	471	51.4	7.5	29.31	99.9	86.8	119.8	93.4
B8A7H0	Uncharacterized protein OS=Oryza sativa subsp. indica GN=OsI_01750 PE=4 SV=1	13	6	1	285	31.2	7.31	28.06	99.4	102.2	94.3	104.1
B8AMR2	Uncharacterized protein OS=Oryza sativa subsp. indica GN=OsI_14182 PE=3 SV=1	11	6	1	398	41.7	6.04	29.68	93	109.4	92.6	104.9
Q9LST8	Proteasome subunit beta type OS=Oryza sativa subsp. japonica GN=OsPBB1 PE=2 SV=1	10	8	1	272	29	6.93	23.95	93.7	99.3	107.5	99.5
A2XS59	40S ribosomal protein S8 OS=Oryza sativa subsp. indica GN=OsI_15456 PE=3 SV=1	10	4	1	221	24.9	10.4	28.66	99	99.3	105.5	96.2
I1PR82	Uncharacterized protein OS=Oryza glaberrima PE=4 SV=1	24	3	1	254	26.9	7.25	70.01	111.2	78.3	119.8	90.7
A2WUJ5	Chlorophyll a-b binding protein, chloroplastic OS=Oryza sativa subsp. indica GN=OsI_03546 PE=3 SV=1	134	2	1	265	27.9	5.43	319.69	102.6	98	80.7	118.8
B8APD9	Uncharacterized protein OS=Oryza sativa subsp. indica GN=OsI_11506 PE=4 SV=1	10	4	1	187	21.1	11.43	32.58	99.4	99.3	101.2	100
Q2QWT4	3'(2'),5'-bisphosphate nucleotidase OS=Oryza sativa subsp. japonica GN=Os12g0183300 PE=2 SV=1	12	8	1	358	37.5	4.74	28.19	97.7	92.2	107.9	102.2
B8ASC1	Uncharacterized protein OS=Oryza sativa subsp. indica GN=OsI_16722 PE=4 SV=1	11	8	1	338	37.5	7.43	23.88	108.8	96.6	102.6	91.9
B8AX15	Uncharacterized protein OS=Oryza sativa subsp. indica GN=OsI_19570 PE=4 SV=1	7	4	1	188	20.8	5.3	24.09	98.8	101.3	101	98.9
I1P5G4	Uncharacterized protein OS=Oryza glaberrima PE=3 SV=1	11	7	1	496	53.4	6.67	28.6	87.4	91	113.6	108
A0A0P0WMB8	Os05g0401200 protein OS=Oryza sativa subsp. japonica GN=Os05g0401200 PE=4 SV=1	13	3	1	201	22.3	8.81	32.8	100	108.2	94	97.8
A2YSY8	Uncharacterized protein OS=Oryza sativa subsp. indica GN=OsI_28439 PE=3 SV=1	12	7	1	363	39.9	7.44	24.86	96.2	107.3	95.5	101
Q69UF2	Os06g0594100 protein OS=Oryza sativa subsp. japonica GN=P0652A05.9-1 PE=2 SV=1	9	7	1	434	46.9	6.93	25.34	92.4	96.7	102.7	108.2
B8B4H5	Alanine--tRNA ligase, chloroplastic/mitochondrial OS=Oryza sativa subsp. indica GN=OsI_22356 PE=3 SV=1	10	10	1	996	108.1	5.9	19.68	111.1	89.8	115.2	83.9
B8AP73	CBS domain-containing protein-like OS=Oryza sativa subsp. indica GN=K0098B12.43 PE=4 SV=1	9	5	1	235	25.1	7.5	24.64	111.2	104.5	90.9	93.3
B7F9R7	Ribosomal protein OS=Oryza sativa subsp. japonica GN=Os01g0860300 PE=2 SV=1	12	1	1	216	24.6	9.82	36.62	102.2	86.2	112.3	99.2
Q10CU9	Glycosyl hydrolase family 3 N terminal domain containing protein, expressed OS=Oryza sativa subsp. japonica GN=OSJNBa0069E14.7 PE=2 SV=1	10	6	1	625	67.7	7.55	27.12	99	85.5	120.7	94.9
Q94J17	Os01g0749200 protein OS=Oryza sativa subsp. japonica GN=Os01g0749200 PE=2 SV=1	20	6	1	233	26.2	10.36	40.47	94.2	102.5	99.2	104.1
I1NR81	Uncharacterized protein OS=Oryza glaberrima PE=4 SV=1	9	4	1	307	34.4	8.66	22.34	104.6	104.1	97.4	94
A2Y0Y9	Uncharacterized protein OS=Oryza sativa subsp. indica GN=OsI_18669 PE=4 SV=1	7	6	1	364	38.7	5.71	15.87	104.6	97.2	105.2	93.1
A2YQI1	Uncharacterized protein OS=Oryza sativa subsp. indica GN=OsI_27547 PE=3 SV=1	16	8	1	290	31.8	7.93	43.38	109.9	96.4	101.2	92.5
I1QLR2	Ribosomal protein OS=Oryza glaberrima PE=3 SV=1	11	1	1	216	24.6	9.74	35.93	99.6	87.6	109.7	103
I1NND6	Tyrosine--tRNA ligase OS=Oryza glaberrima PE=3 SV=1	10	7	1	497	54.5	7.44	25.83	109	96.8	107.5	86.6
I1PXV8	Uncharacterized protein OS=Oryza glaberrima PE=4 SV=1	88	4	1	142	15	10.17	295.86	110.3	114.4	79.9	95.4
P0C0L1	Probable L-ascorbate peroxidase 6, chloroplastic/mitochondrial OS=Oryza sativa subsp. japonica GN=APX6 PE=2 SV=1	12	5	1	309	33.5	7.23	30.73	89.5	104.2	98.8	107.4
A2WJL4	Uncharacterized protein OS=Oryza sativa subsp. indica GN=OsI_00008 PE=3 SV=1	16	7	1	200	22.2	9.72	43.1	99.7	100.6	98.6	101.1
P0C540	Actin-7 OS=Oryza sativa subsp. japonica GN=ACT7 PE=3 SV=1	17	2	1	376	41.6	5.39	53.28	110.9	91.3	125.3	72.5
A2Z3I9	Proteasome subunit alpha type-7-B OS=Oryza sativa subsp. indica GN=PAD1 PE=2 SV=1	9	1	1	249	27.2	7.93	29.85	91.7	91.7	103.3	113.4
A2YKI0	Acetyltransferase component of pyruvate dehydrogenase complex OS=Oryza sativa subsp. indica GN=OsI_25727 PE=3 SV=1	7	4	1	541	58.8	8.41	18.19	96.2	93.8	118.3	91.7
B8BKT7	Alpha-mannosidase OS=Oryza sativa subsp. indica GN=OsI_36309 PE=3 SV=1	14	9	1	1022	114.2	6.19	31.42	98.1	96.2	101.8	103.9
A2XGC1	Uncharacterized protein OS=Oryza sativa subsp. indica GN=OsI_11425 PE=4 SV=1	15	4	1	311	33.3	6.16	30.12	100.4	102.5	95	102.1
B8AKM3	Uncharacterized protein OS=Oryza sativa subsp. indica GN=OsI_13742 PE=4 SV=1	6	5	1	541	57.3	7.83	19.18	102.9	98.2	110.5	88.4
A2XV50	6,7-dimethyl-8-ribityllumazine synthase OS=Oryza sativa subsp. indica GN=OsI_16488 PE=3 SV=1	7	6	1	221	22.5	8.97	20.72	101.2	101.2	97.6	99.9
I1PR23	Uncharacterized protein OS=Oryza glaberrima PE=4 SV=1	8	7	1	518	54.5	6.99	21.65	92.2	102	91	114.9
A2YNK2	Uncharacterized protein OS=Oryza sativa subsp. indica GN=OsI_26815 PE=4 SV=1	11	5	1	228	24.3	5.36	26.89	100	105.4	93.5	101.1
Q70G58	Thioredoxin reductase NTRC OS=Oryza sativa subsp. japonica GN=Os07g0657900 PE=1 SV=2	9	7	1	515	56.1	6.49	25.32	104.6	95.2	108.2	92
B8BN80	Uncharacterized protein OS=Oryza sativa subsp. indica GN=OsI_39285 PE=3 SV=1	11	7	1	540	60.8	6.33	32.53	99.2	86.6	124.5	89.7
A2YML2	Uncharacterized protein OS=Oryza sativa subsp. indica GN=OsI_26464 PE=3 SV=1	11	4	1	287	32.1	8.85	32.24	101.1	104.1	93.1	101.7
I1NM23	Uncharacterized protein OS=Oryza glaberrima PE=4 SV=1	9	7	1	309	33.4	6.06	22.47	106.1	99.4	106.1	88.4
A2XNV4	Uncharacterized protein OS=Oryza sativa subsp. indica GN=OsI_14253 PE=4 SV=1	9	7	1	682	73.2	5.58	23.04	93.7	102.1	94.5	109.7
I1PGS3	Uncharacterized protein OS=Oryza glaberrima PE=3 SV=1	13	4	1	142	15.7	10.43	36.97	98.8	100.6	104.3	96.4
B8AFT1	Proteasome subunit alpha type OS=Oryza sativa subsp. indica GN=OsI_08192 PE=3 SV=1	11	5	1	235	25.8	5.48	32.53	94.7	106.4	91.4	107.5
Q8H3I7	10 kDa chaperonin OS=Oryza sativa subsp. japonica GN=P0524G08.116 PE=2 SV=2	19	4	1	98	10.6	8.4	48.31	96.9	103	83.4	116.8
I1NKP6	Uncharacterized protein OS=Oryza glaberrima PE=4 SV=1	10	4	1	152	16.3	5.1	29.46	106.7	95.9	97.2	100.3
A2XNL0	Uncharacterized protein OS=Oryza sativa subsp. indica GN=OsI_14154 PE=4 SV=1	20	7	1	228	24.2	5.91	34	94.3	98	100.2	107.5
A2YLI3	Uncharacterized protein OS=Oryza sativa subsp. indica GN=OsI_26080 PE=3 SV=1	13	3	1	205	21.2	6.09	40.15	105.1	97	87.4	110.6
I1Q5Q4	Uncharacterized protein OS=Oryza glaberrima PE=3 SV=1	12	8	1	240	27.7	9.99	34.57	97.5	103.4	104.5	94.6
Q69MW7	DNA binding protein PF1 OS=Oryza sativa subsp. japonica GN=Os09g0402100 PE=2 SV=1	15	6	1	213	21.7	9.95	37.21	101.6	105.1	95	98.4
Q40642	Calmodulin-like protein 1 OS=Oryza sativa subsp. indica GN=CML1 PE=1 SV=1	19	5	1	187	21	4.83	44.87	98.5	111.4	90.1	100
I1QVB5	Cyanate hydratase OS=Oryza glaberrima GN=CYN PE=3 SV=1	18	5	1	168	18.6	5.88	41.6	89.9	107.1	84.8	118.1
Q6ZG03	Os08g0276100 protein OS=Oryza sativa subsp. japonica GN=Os08g0276100 PE=2 SV=1	11	5	1	469	51.6	6.92	37.87	104.4	95	111.5	89.1
B8B3B1	Uncharacterized protein OS=Oryza sativa subsp. indica GN=OsI_23231 PE=4 SV=1	11	7	1	394	41.7	5.66	29.54	95.9	97.3	107.3	99.5
Q5JMS4	Peroxidase OS=Oryza sativa subsp. japonica GN=Os01g0962700 PE=2 SV=1	9	4	1	377	39.6	7.64	20.35	89.4	89.8	108.1	112.7
I1QC34	Uncharacterized protein OS=Oryza glaberrima PE=4 SV=1	10	2	1	267	27.2	7.64	34.65	95	104.9	89.7	110.5
A2WQ40	Uncharacterized protein OS=Oryza sativa subsp. indica GN=OsI_01974 PE=3 SV=1	10	7	1	559	62.5	5.94	24.48	100	99.3	104.4	96.3
Q0DKG9	Os05g0164100 protein OS=Oryza sativa subsp. japonica GN=Os05g0164100 PE=4 SV=1	8	7	1	773	84.9	6.48	21.72	109.3	93.1	111.8	85.8
I1NK96	Uncharacterized protein OS=Oryza glaberrima PE=3 SV=1	6	4	1	460	48.9	9.41	21.71	113.1	101.8	107.2	77.9
I1PWD0	Uncharacterized protein OS=Oryza glaberrima PE=4 SV=1	12	3	1	216	23.9	8.22	35.45	99	98.9	108.1	94.1
B8AIF7	Uncharacterized protein OS=Oryza sativa subsp. indica GN=OsI_08911 PE=4 SV=1	13	5	1	181	20.5	6.34	40.33	95.4	111.1	82.5	111
I1PV90	Uncharacterized protein OS=Oryza glaberrima PE=4 SV=1	11	4	1	379	40.5	6.74	33.53	103.1	96.2	113.5	87.2
Q7XUC9	Histone H4 OS=Oryza sativa subsp. japonica GN=OSJNBb0064P21.1 PE=2 SV=2	37	3	1	103	11.4	11.47	91.19	100.4	94.2	109.1	96.3
B7FAE9	Glutathione peroxidase OS=Oryza sativa subsp. japonica GN=Os06g0185900 PE=2 SV=1	18	4	1	234	25.1	9.47	47.26	109.5	103.6	91.7	95.2
B8AYH0	Uncharacterized protein OS=Oryza sativa subsp. indica GN=OsI_18615 PE=4 SV=1	11	5	1	224	25.1	10.32	28.14	93.7	89.8	118.5	98
I1Q3R7	Uncharacterized protein OS=Oryza glaberrima PE=4 SV=1	20	1	1	232	23.7	8.79	72.62	110.3	96.8	106.5	86.4
Q10FE7	Os03g0670700 protein OS=Oryza sativa subsp. japonica GN=LOC_Os03g46770 PE=4 SV=1	15	1	1	196	20.4	7.25	38.46	98.3	104.8	92.3	104.6
A2YWT1	Uncharacterized protein OS=Oryza sativa subsp. indica GN=OsI_29797 PE=4 SV=1	11	2	1	243	25.4	6.8	40.08	94.5	111.1	78.3	116.1
A2XY57	Uncharacterized protein OS=Oryza sativa subsp. indica GN=OsI_17640 PE=4 SV=1	7	6	1	269	29.2	9.8	16.53	106.6	103.8	98.5	91.1
B7FAH8	Os12g0541000 protein OS=Oryza sativa subsp. japonica GN=Os12g0541000 PE=2 SV=1	8	4	1	304	31.6	9.11	22.17	102.8	111.5	84.1	101.6
I1PZJ0	Uncharacterized protein OS=Oryza glaberrima PE=4 SV=1	9	6	1	340	37.1	5.22	19.39	105.5	104.8	91.6	98.1
I1QHA7	Uncharacterized protein OS=Oryza glaberrima PE=4 SV=1	10	6	1	327	35.9	7.27	22	97.6	108.2	97.5	96.7
I1Q551	Peptidyl-prolyl cis-trans isomerase OS=Oryza glaberrima PE=3 SV=1	14	5	1	225	24	9.67	21.53	102.1	101	104	92.9
B8A9G8	Uncharacterized protein OS=Oryza sativa subsp. indica GN=OsI_03674 PE=3 SV=1	8	7	1	593	65	5.39	21.96	109.9	96.1	103.2	90.8
P0C340	NAD(P)H-quinone oxidoreductase subunit J, chloroplastic OS=Oryza sativa subsp. japonica GN=ndhJ PE=3 SV=1	19	5	1	159	18.8	6.28	42.27	96.9	103.1	96.5	103.4
A6N0M9	Nucleoside diphosphate kinase 1 OS=Oryza sativa subsp. indica GN=NDKR PE=1 SV=1	22	2	1	149	16.8	6.8	53.91	96.2	102.3	85.3	116.2
A2XY71	Uncharacterized protein OS=Oryza sativa subsp. indica GN=OsI_17656 PE=4 SV=1	11	5	1	392	42.6	7.31	23.05	111.2	105.2	101.2	82.3
I1NMM8	Protein translocase subunit SecA OS=Oryza glaberrima PE=3 SV=1	8	8	1	1015	113.6	6.07	18.19	97.3	94.2	103.9	104.6
Q0J1E1	Os09g0446800 protein OS=Oryza sativa subsp. japonica GN=Os09g0446800 PE=3 SV=1	10	9	1	707	75.5	8.09	20.88	111.6	85	124.4	79.1
B8AY81	Uncharacterized protein OS=Oryza sativa subsp. indica GN=OsI_19925 PE=4 SV=1	10	6	1	366	40.5	5.11	18.73	104.4	100.9	98.1	96.6
A0A0P0Y3G3	Os11g0544800 protein (Fragment) OS=Oryza sativa subsp. japonica GN=Os11g0544800 PE=3 SV=1	8	5	1	553	61	6.67	19.59	100.6	95.2	109.5	94.7
A2Y8K1	60S ribosomal protein L13 OS=Oryza sativa subsp. indica GN=OsI_21382 PE=2 SV=1	16	6	1	208	24	10.99	34.76	94	101.3	101.4	103.2
Q10P51	Clp amino terminal domain containing protein, expressed OS=Oryza sativa subsp. japonica GN=LOC_Os03g14280 PE=2 SV=1	12	4	1	232	24.3	9.26	31.07	101.1	101.8	83.3	113.7
I1R744	Uncharacterized protein OS=Oryza glaberrima PE=4 SV=1	8	4	1	158	16.6	5	23.85	87.7	81.4	147	83.9
B8ARU1	Uncharacterized protein OS=Oryza sativa subsp. indica GN=OsI_18011 PE=3 SV=1	8	1	1	213	24.2	5.9	20.41	102.5	87.8	114.9	94.8
I1NXV0	Uncharacterized protein OS=Oryza glaberrima PE=4 SV=1	11	5	1	228	24.9	6.7	31.09	96.6	103.1	94.9	105.3
A2Y6M9	Phosphotransferase OS=Oryza sativa subsp. indica GN=OsI_20669 PE=3 SV=1	6	6	1	511	55.1	6.11	16.49	96.5	106.1	100.3	97
A2YYA0	Uncharacterized protein OS=Oryza sativa subsp. indica GN=OsI_30326 PE=4 SV=1	15	3	1	125	13.2	11.87	46.37	102.3	115	85.7	96.9
Q0JEB0	Os04g0303900 protein OS=Oryza sativa subsp. japonica GN=Os04g0303900 PE=4 SV=1	6	5	1	259	27.5	6.14	18.45	98.8	101.1	97.6	102.5
B8AV46	Uncharacterized protein OS=Oryza sativa subsp. indica GN=OsI_16244 PE=3 SV=1	9	7	1	931	102.4	6.33	22.4	93.5	102.5	103.3	100.7
B8B764	Uncharacterized protein OS=Oryza sativa subsp. indica GN=OsI_24866 PE=4 SV=1	11	3	1	384	41.4	7.65	31.72	97.2	94.8	119.9	88.1
A2YK73	Uncharacterized protein OS=Oryza sativa subsp. indica GN=OsI_25622 PE=4 SV=1	11	4	1	274	30.9	9.06	22.75	105.4	105	93	96.6
I1PRN7	Eukaryotic translation initiation factor 3 subunit F OS=Oryza glaberrima PE=3 SV=1	9	7	1	284	31.2	5.48	22.33	114.4	97.2	103.4	85
A2Y7Y4	Carboxypeptidase OS=Oryza sativa subsp. indica GN=OsI_21150 PE=3 SV=1	10	5	1	442	47.4	6.81	23.41	89.1	99.8	100.2	110.9
Q852A3	Expressed protein OS=Oryza sativa subsp. japonica GN=OSJNBb0081B07.22 PE=2 SV=1	13	4	1	257	27.9	6.81	33.88	95.6	99.8	102.5	102.2
Q25A68	Glutamyl-tRNA(Gln) amidotransferase subunit A, chloroplastic/mitochondrial OS=Oryza sativa subsp. indica GN=GATA PE=3 SV=1	7	6	1	543	57.3	6.18	21.27	98.7	93.6	110	97.7
Q7F4F8	Mitochondrial outer membrane protein porin 3 OS=Oryza sativa subsp. japonica GN=VDAC3 PE=2 SV=1	8	7	1	275	29.9	7.77	23.48	99.4	97.4	105.3	97.9
B7EMI6	Os04g0253000 protein OS=Oryza sativa subsp. japonica GN=Os04g0253000 PE=2 SV=1	14	7	1	191	19.7	10.61	37.53	101.8	106	122.5	69.7
Q2QLS0	CbbY protein, putative, expressed OS=Oryza sativa subsp. japonica GN=LOC_Os12g43520 PE=2 SV=1	6	4	1	371	39.6	8.03	17.88	98	101.2	96.6	104.2
I1NK33	Uncharacterized protein OS=Oryza glaberrima PE=3 SV=1	15	1	1	157	17.5	11.12	36.85	109.9	113.9	74.3	101.9
I1PGI6	Cytochrome b-c1 complex subunit 7 OS=Oryza glaberrima PE=3 SV=1	9	4	1	126	15	9.52	26.56	98.6	103.2	102.4	95.8
I1QQM3	Uncharacterized protein OS=Oryza glaberrima PE=4 SV=1	11	5	1	229	25.5	8.7	24.41	103.4	110.1	86.5	100
B8A8G2	Uncharacterized protein OS=Oryza sativa subsp. indica GN=OsI_04995 PE=4 SV=1	6	5	1	509	56.2	6.65	18.48	107.3	85	125.8	81.9
Q0DVI1	Os03g0128800 protein OS=Oryza sativa subsp. japonica GN=Os03g0128800 PE=4 SV=1	7	5	1	378	40.4	6.24	20.15	97.1	97.2	103.7	102
A2X9V8	Uncharacterized protein OS=Oryza sativa subsp. indica GN=OsI_09029 PE=4 SV=1	9	8	1	1078	121.1	5.59	19.15	94.5	90.8	121.7	93.1
Q5ZBH8	Os01g0618100 protein OS=Oryza sativa subsp. japonica GN=Os01g0618100 PE=4 SV=1	9	7	1	344	37.9	6.73	19.17	108.3	91.4	112	88.2
B8AK27	Uncharacterized protein OS=Oryza sativa subsp. indica GN=OsI_10762 PE=3 SV=1	15	1	1	127	14	9.47	43.44	102.4	94.8	101.4	101.5
B8ADU1	Uncharacterized protein OS=Oryza sativa subsp. indica GN=OsI_06285 PE=4 SV=1	10	4	1	145	15.5	5.21	29.24	100.3	105.3	96.6	97.7
I1P842	Uncharacterized protein OS=Oryza glaberrima PE=4 SV=1	9	4	1	232	24.8	7.75	29.11	106.9	109.2	88.7	95.2
B8BIC2	Uncharacterized protein OS=Oryza sativa subsp. indica GN=OsI_34713 PE=4 SV=1	8	4	1	256	28.2	5.1	22	105.5	93.4	110.8	90.3
B8AJS4	Uncharacterized protein OS=Oryza sativa subsp. indica GN=OsI_11973 PE=4 SV=1	7	6	1	323	34.4	8.98	19.12	93.2	102.8	100.1	103.9
Q851F6	Expressed protein OS=Oryza sativa subsp. japonica GN=Os03g0729200 PE=2 SV=1	8	4	1	258	27.2	7.68	20.11	104.9	99.1	101.1	94.9
B8ARS2	Uncharacterized protein OS=Oryza sativa subsp. indica GN=OsI_17972 PE=4 SV=1	11	9	1	2246	242.5	6.06	18.08	101.4	103.5	102.9	92.2
A2WRV9	Uncharacterized protein OS=Oryza sativa subsp. indica GN=OsI_02598 PE=4 SV=1	15	3	1	187	19.5	5.38	34.84	108.5	103.9	93.7	93.9
Q6K7G5	Os02g0779200 protein OS=Oryza sativa subsp. japonica GN=Os02g0779200 PE=4 SV=1	7	4	1	782	80.8	6.42	17.51	89.6	91.7	115.2	103.4
B8AZB8	Uncharacterized protein OS=Oryza sativa subsp. indica GN=OsI_20375 PE=4 SV=1	17	1	1	577	62.9	5.53	38.75	85.8	95	120.2	99
B8AWN8	Uncharacterized protein OS=Oryza sativa subsp. indica GN=OsI_19498 PE=3 SV=1	8	6	1	536	58.1	9.89	19.37	92.9	106.4	98.8	101.9
I1QWC5	ATP-dependent Clp protease proteolytic subunit OS=Oryza glaberrima PE=3 SV=1	8	3	1	293	31.1	5.1	29.82	99.7	108.9	86.9	104.5
B8B5S6	Uncharacterized protein OS=Oryza sativa subsp. indica GN=OsI_25896 PE=4 SV=1	8	5	1	670	74.9	6.38	21.27	96.5	90.4	104.7	108.4
I1NWQ5	Uncharacterized protein OS=Oryza glaberrima PE=4 SV=1	13	4	1	279	29.2	9.88	44.1	104.2	100.5	94.2	101.1
B8B928	Uncharacterized protein OS=Oryza sativa subsp. indica GN=OsI_30009 PE=3 SV=1	18	4	1	171	19.4	10.36	38.93	95.8	100.1	99.2	104.9
B8BCF0	Chlorophyll a-b binding protein, chloroplastic OS=Oryza sativa subsp. indica GN=OsI_31519 PE=3 SV=1	9	3	1	264	28.9	6.29	22.23	100.7	95	102.8	101.5
A2WTF3	Uncharacterized protein OS=Oryza sativa subsp. indica GN=OsI_03137 PE=3 SV=1	7	7	1	230	26.6	7.37	20.15	102.2	96.4	112	89.4
I1PB00	Uncharacterized protein OS=Oryza glaberrima PE=4 SV=1	11	5	1	207	23.7	8.54	26.54	96.7	102	90.1	111.1
I1Q3G3	Uncharacterized protein OS=Oryza glaberrima PE=4 SV=1	8	6	1	289	31.9	6.74	17.04	106.6	98.6	101.8	93
B8AS56	Uncharacterized protein OS=Oryza sativa subsp. indica GN=OsI_18064 PE=4 SV=1	9	5	1	213	23.6	5.54	24.08	103.7	94.4	107.9	94.1
P0DKK8	40S ribosomal protein S10-1 OS=Oryza sativa subsp. japonica GN=RPS10-1 PE=2 SV=1	15	1	1	183	20.3	9.76	39.82	93.1	100.1	93.4	113.3
I1PF74	Uncharacterized protein OS=Oryza glaberrima PE=4 SV=1	13	6	1	296	32.5	9.95	26.86	97.7	100	98.5	103.7
B8AYT9	Uncharacterized protein OS=Oryza sativa subsp. indica GN=OsI_20192 PE=4 SV=1	8	5	1	310	32.8	9.01	20.82	105.5	100.8	101.2	92.5
I1Q830	Uncharacterized protein OS=Oryza glaberrima PE=4 SV=1	29	5	1	135	14	10.11	68.78	94.8	103.1	78.4	123.8
B8AE40	Uncharacterized protein OS=Oryza sativa subsp. indica GN=OsI_09264 PE=4 SV=1	14	6	1	305	34.3	5.91	37.33	102.9	109.1	90.5	97.6
I1PZV7	Proteasome subunit alpha type OS=Oryza glaberrima PE=3 SV=1	9	6	1	250	27	6.92	18.43	94.6	96	100.8	108.6
A2XEF8	Uncharacterized protein OS=Oryza sativa subsp. indica GN=OsI_10714 PE=4 SV=1	7	6	1	585	61.6	4.59	19.33	101.7	95	108.3	94.9
I1QGA1	Aconitate hydratase OS=Oryza glaberrima PE=3 SV=1	8	5	1	991	107.5	6.93	16.76	92.9	87.2	114.3	105.6
I1P1A7	Uncharacterized protein OS=Oryza glaberrima PE=4 SV=1	32	3	1	243	24.2	4.61	64.16	101.1	104.6	98.3	96
P92683	Cytochrome c oxidase subunit Vb OS=Oryza sativa subsp. japonica GN=coxVb PE=2 SV=1	8	4	1	169	18	5.15	24.06	103.8	94.2	112	90
B8BHR1	Malic enzyme OS=Oryza sativa subsp. indica GN=OsI_34227 PE=3 SV=1	11	6	1	620	68.2	8.34	18.25	91	92.4	109.5	107.1
I1P6K8	Uncharacterized protein OS=Oryza glaberrima PE=4 SV=1	6	4	1	381	40.4	8.06	14.36	98.9	97	106.8	97.2
I1NYT7	Uncharacterized protein OS=Oryza glaberrima PE=4 SV=1	8	6	1	284	32	5.15	22.09	107.3	96.6	106.1	90
B8ADI1	NADH-cytochrome b5 reductase OS=Oryza sativa subsp. indica GN=OsI_00602 PE=3 SV=1	9	5	1	311	33.9	8.94	25.21	92.9	95.7	105.5	105.9
A2WNX6	Uncharacterized protein OS=Oryza sativa subsp. indica GN=OsI_01556 PE=4 SV=1	22	4	1	124	12.9	4.7	63.52	98.6	97.5	97.5	106.5
Q69N33	Dihydrolipoamide acetyltransferase component of pyruvate dehydrogenase complex OS=Oryza sativa subsp. japonica GN=Os09g0408600 PE=2 SV=1	5	4	1	501	52.3	9.45	17.19	107.9	101.1	99.3	91.7
I1QHV6	GrpE protein homolog OS=Oryza glaberrima PE=3 SV=1	10	5	1	335	36.4	5.9	19.51	91	111.7	80.2	117
B8AU11	Uncharacterized protein OS=Oryza sativa subsp. indica GN=OsI_15970 PE=4 SV=1	7	5	1	257	27.7	7.5	14.8	104.3	104.3	92.3	99.2
B8AER2	Uncharacterized protein OS=Oryza sativa subsp. indica GN=OsI_07903 PE=4 SV=1	9	5	1	292	32.1	9.29	17.3	105.1	107.7	95.3	91.9
A0A0P0X2H7	Os07g0158300 protein (Fragment) OS=Oryza sativa subsp. japonica GN=Os07g0158300 PE=4 SV=1	13	5	1	364	39.1	4.64	40.02	97.3	98.3	82.8	121.6
A2XUB9	Uncharacterized protein OS=Oryza sativa subsp. indica GN=OsI_16199 PE=4 SV=1	9	5	1	284	30.6	7.08	21.03	104.7	105.3	83.8	106.2
Q7X6F6	OSJNBb0079B02.3 protein OS=Oryza sativa subsp. japonica GN=Os04g0640700 PE=4 SV=2	9	6	1	765	80.9	6.87	22.43	113.3	81.9	125.3	79.4
Q5JMM6	Os01g0753100 protein OS=Oryza sativa subsp. japonica GN=Os01g0753100 PE=4 SV=1	7	6	1	365	38.8	9.09	18.62	94.1	99.9	106.4	99.5
B8A748	Pectinesterase OS=Oryza sativa subsp. indica GN=OsI_01594 PE=4 SV=1	11	5	1	565	60.7	7.44	18.98	105.3	84.9	122.1	87.7
A0A0P0WXQ4	Os06g0550000 protein (Fragment) OS=Oryza sativa subsp. japonica GN=Os06g0550000 PE=3 SV=1	24	4	1	199	22.4	9.79	74.77	93.9	99.2	101.1	105.8
Q69SX2	Os06g0360300 protein OS=Oryza sativa subsp. japonica GN=Os06g0360300 PE=2 SV=1	10	6	1	291	31.1	9.28	16.74	98.2	103.2	103.9	94.7
B8BJU1	Uncharacterized protein OS=Oryza sativa subsp. indica GN=OsI_35637 PE=4 SV=1	10	6	1	1106	119.2	6.34	18.79	109	84.5	127.5	79
A2Y7R5	GTP-binding nuclear protein Ran-2 OS=Oryza sativa subsp. indica GN=RAN2 PE=2 SV=1	12	5	1	221	25	7.12	33.76	105.2	91	117.6	86.3
I1PR60	Peroxidase OS=Oryza glaberrima PE=3 SV=1	9	5	1	346	37	5.94	16.32	85	92	101.9	121.1
I1QY89	Uncharacterized protein OS=Oryza glaberrima PE=3 SV=1	6	5	1	363	40	8.6	17.07	106.2	97.6	115.8	80.4
I1QCE6	Uncharacterized protein OS=Oryza glaberrima PE=4 SV=1	7	3	1	473	49.6	8.16	12.92	122	100	96.5	81.5
B8AI28	Glutamine synthetase OS=Oryza sativa subsp. indica GN=OsI_08842 PE=3 SV=1	12	3	1	364	40.2	6.02	32.06	89.6	95.1	108.8	106.5
A2YM59	Uncharacterized protein OS=Oryza sativa subsp. indica GN=OsI_26312 PE=4 SV=1	7	4	1	162	18	4.93	22.45	111.1	109.2	92.3	87.5
Q8GS72	Os07g0640100 protein OS=Oryza sativa subsp. japonica GN=P0524G08.101 PE=2 SV=1	11	5	1	131	15	9.01	25.17	101.8	96.5	104.6	97.1
Q6ZKI0	Os08g0139200 protein OS=Oryza sativa subsp. japonica GN=Os08g0139200 PE=2 SV=1	9	4	1	203	21.6	6.54	17.81	99.8	96.7	99	104.5
B8A769	Ribokinase OS=Oryza sativa subsp. indica GN=OsI_03171 PE=3 SV=1	9	6	1	377	38.3	5.31	21.93	98.1	98.5	98.9	104.5
Q9SNN5	Os06g0130800 protein OS=Oryza sativa subsp. japonica GN=Os06g0130800 PE=2 SV=1	13	7	1	240	25.2	10.29	32.84	106.3	108.7	110.6	74.4
B8AG27	Uncharacterized protein OS=Oryza sativa subsp. indica GN=OsI_08312 PE=4 SV=1	13	1	1	206	22.7	7.06	35.64	99.2	99.6	103.8	97.4
A2WN87	Uncharacterized protein OS=Oryza sativa subsp. indica GN=OsI_01313 PE=4 SV=1	8	5	1	307	34.3	6.61	24.08	101	97.9	104.8	96.3
I1QC36	Uncharacterized protein OS=Oryza glaberrima PE=4 SV=1	9	2	1	268	27.3	8.19	31.55	98.7	102.4	87.6	111.3
Q0JQS5	Probable zinc metalloprotease EGY2, chloroplastic OS=Oryza sativa subsp. japonica GN=EGY2 PE=2 SV=1	8	5	1	546	58.7	4.73	21.64	94.8	105.9	101.8	97.5
B8B8S6	Uncharacterized protein OS=Oryza sativa subsp. indica GN=OsI_28473 PE=3 SV=1	6	5	1	1155	126	8.9	14.77	103.9	98.7	114.4	83.1
A2WYB5	Uncharacterized protein OS=Oryza sativa subsp. indica GN=OsI_04919 PE=4 SV=1	11	5	1	150	15.5	8.44	18.31	80.9	115.3	81.5	122.4
B8BJ39	Pyruvate kinase 1, cytosolic OS=Oryza sativa subsp. indica GN=OsI_35105 PE=3 SV=1	10	6	1	527	57.3	6.76	20.28	90.5	89.1	119.7	100.7
I1QF59	Uncharacterized protein OS=Oryza glaberrima PE=4 SV=1	7	6	1	148	16.7	5.06	20.46	106	97.7	98.5	97.8
A2X967	Uncharacterized protein OS=Oryza sativa subsp. indica GN=OsI_08780 PE=4 SV=1	6	6	1	684	75.4	8.7	16.71	103	91.5	122.1	83.3
B8AQ47	Uncharacterized protein OS=Oryza sativa subsp. indica GN=OsI_10347 PE=4 SV=1	13	4	1	142	15.9	9.6	22.97	106	98.4	102.8	92.7
A2WMV6	Uncharacterized protein OS=Oryza sativa subsp. indica GN=OsI_01177 PE=3 SV=1	6	4	1	227	23.2	5.55	19.16	99.9	100.1	106.6	93.4
B8B9L6	Uncharacterized protein OS=Oryza sativa subsp. indica GN=OsI_30294 PE=4 SV=1	10	7	1	968	108.7	6.2	23.61	89.8	95.2	110	105.1
A2YD15	Uncharacterized protein OS=Oryza sativa subsp. indica GN=OsI_23009 PE=4 SV=1	17	4	1	325	34.2	9.8	46.67	105.5	99.6	98.9	96.1
B8AMC6	Uncharacterized protein OS=Oryza sativa subsp. indica GN=OsI_14118 PE=3 SV=1	6	4	1	579	61.5	10.39	14.9	92.6	98.8	124.9	83.7
A2XVK6	Uncharacterized protein OS=Oryza sativa subsp. indica GN=OsI_16665 PE=4 SV=1	11	7	1	312	34.1	7.62	20.17	94.1	106.8	98.3	100.8
Q60EJ3	'putative 1,4-benzoquinone reductase OS=Oryza sativa subsp. japonica GN=Os05g0501300 PE=2 SV=1	12	1	1	205	21.6	6.8	20.75
Q5VPR6	Os06g0118700 protein OS=Oryza sativa subsp. japonica GN=Os06g0118700 PE=2 SV=1	14	5	1	494	52.2	7.68	38.21	98.8	79.2	135.4	86.6
B8AB91	Uncharacterized protein OS=Oryza sativa subsp. indica GN=OsI_04178 PE=4 SV=1	5	4	1	347	34.9	9.07	14.7	109.3	92	106.6	92
A0A0P0Y329	Os11g0526200 protein (Fragment) OS=Oryza sativa subsp. japonica GN=Os11g0526200 PE=4 SV=1	8	4	1	263	27.9	9.77	20.3	100.7	103.9	97.7	97.7
Q6K6C2	Os02g0815400 protein OS=Oryza sativa subsp. japonica GN=Os02g0815400 PE=2 SV=1	12	3	1	307	33.1	8.73	24.2	101.2	100.6	98.7	99.5
I1NPZ9	Uncharacterized protein OS=Oryza glaberrima PE=3 SV=1	10	2	1	405	45.7	6.37	26.55	101.4	101.4	106.3	91
B8AFJ4	Uncharacterized protein OS=Oryza sativa subsp. indica GN=OsI_09583 PE=4 SV=1	7	6	1	336	37	7.4	20.64	92.4	103.5	85.6	118.6
I1NXQ6	Uncharacterized protein OS=Oryza glaberrima PE=3 SV=1	6	6	1	529	56.2	8.1	15.14	102.8	89.7	111.8	95.7
A2ZJA1	Uncharacterized protein OS=Oryza sativa subsp. indica GN=OsI_37900 PE=3 SV=1	7	7	1	481	52.2	7.05	16.75	99.5	98.7	107.5	94.2
I1PV82	Uncharacterized protein OS=Oryza glaberrima PE=4 SV=1	8	5	1	479	52.9	8.24	18.48	91.5	96.2	94.7	117.7
A2WX82	Uncharacterized protein OS=Oryza sativa subsp. indica GN=OsI_04525 PE=4 SV=1	7	5	1	186	20	8.48	19.56	103.1	105.6	102.1	89.2
B8AXJ0	ATP-dependent Clp protease proteolytic subunit OS=Oryza sativa subsp. indica GN=OsI_21214 PE=3 SV=1	11	6	1	386	42.6	9.07	24.6	101.9	107.2	97.4	93.5
A2X753	Uncharacterized protein OS=Oryza sativa subsp. indica GN=OsI_08047 PE=3 SV=1	17	5	1	195	22.2	5.39	37.49	96.3	112.5	97.5	93.7
A2WWV4	Uncharacterized protein OS=Oryza sativa subsp. indica GN=OsI_04384 PE=3 SV=1	12	4	1	255	27.2	5.49	30.23	97.4	96.2	107.8	98.6
A2YY90	Uncharacterized protein OS=Oryza sativa subsp. indica GN=OsI_30316 PE=4 SV=1	6	3	1	164	17.8	9.83	25.06	96.8	106.6	93.1	103.5
I1R357	Uncharacterized protein OS=Oryza glaberrima PE=4 SV=1	6	6	1	512	56	6.19	13.56	95.5	100.5	98.9	105.1
A2Z3C4	Probable 6-phosphogluconolactonase 4, chloroplastic OS=Oryza sativa subsp. indica GN=OsI_031067 PE=3 SV=2	7	4	1	324	34.5	8.59	16.62	90.7	99.7	105.3	104.3
P0C497	50S ribosomal protein L2, chloroplastic OS=Oryza sativa subsp. japonica GN=rpl2-A PE=3 SV=1	7	4	1	273	29.9	11.31	21.07	91.4	100.5	107	101.1
B8B3Z1	Uncharacterized protein OS=Oryza sativa subsp. indica GN=OsI_22150 PE=4 SV=1	7	6	1	548	59.5	7.72	12.19	95.2	88.7	108	108.2
Q2QZ12	Mitochondrial carrier protein, expressed OS=Oryza sativa subsp. japonica GN=LOC_Os11g48040 PE=2 SV=1	7	5	1	301	32.1	9.44	18.16	97.1	98.4	111.6	93
I1Q8M5	Thioredoxin OS=Oryza glaberrima PE=3 SV=1	14	5	1	122	13.1	5.3	37.02	70	90.3	64.9	174.9
A2X1T8	Uncharacterized protein OS=Oryza sativa subsp. indica GN=OsI_06165 PE=3 SV=1	12	6	1	146	16.7	10.39	31.55	90.8	110.5	86.3	112.4
A2XCT8	1,2-dihydroxy-3-keto-5-methylthiopentene dioxygenase 2 OS=Oryza sativa subsp. indica GN=ARD2 PE=2 SV=2	7	5	1	198	23.5	5.2	13.42	87.7	105.3	95.4	111.5
B8B5H6	Uncharacterized protein OS=Oryza sativa subsp. indica GN=OsI_25717 PE=3 SV=1	6	5	1	457	49	5.6	16.18	95.5	96.1	104.9	103.5
I1Q7G4	Uncharacterized protein OS=Oryza glaberrima PE=3 SV=1	9	4	1	206	23.7	10.46	24.09	94.2	93.8	108	104
Q0DEF1	Os06g0157000 protein OS=Oryza sativa subsp. japonica GN=Os06g0157000 PE=4 SV=1	7	5	1	341	36.5	7.94	17.45	104.1	88.8	131.2	75.9
Q9FTN5	Os01g0106400 protein OS=Oryza sativa subsp. japonica GN=Os01g0106400 PE=2 SV=1	8	7	1	314	33.5	6.05	19.72	84.7	140.8	74.2	100.3
I1PWE7	Uncharacterized protein OS=Oryza glaberrima PE=4 SV=1	6	4	1	1427	153.8	4.37	15.27	102.4	96.6	106.7	94.2
A2WL79	Peroxidase OS=Oryza sativa subsp. indica GN=OsI_00589 PE=3 SV=1	8	7	1	319	34.2	7.27	14.5	99.7	95.5	114.6	90.3
A2WLK9	Uncharacterized protein OS=Oryza sativa subsp. indica GN=OsI_00724 PE=3 SV=1	5	2	1	114	11.6	4.32	15.02	109.5	93.1	107.7	89.7
Q94DM7	Os01g0962600 protein OS=Oryza sativa subsp. japonica GN=Os01g0962600 PE=4 SV=1	14	1	1	179	19.9	9.8	35.5	93.5	104.5	91.6	110.4
Q5U1S8	Peroxidase OS=Oryza sativa subsp. japonica GN=prx15 PE=2 SV=1	11	1	1	353	37.1	6.39	21.21	105.8	89.2	104.7	100.4
B8B1V3	Uncharacterized protein OS=Oryza sativa subsp. indica GN=OsI_24210 PE=3 SV=1	13	4	1	190	20.8	9.79	28.77	94.6	106.3	89.7	109.3
B8BPS3	Uncharacterized protein OS=Oryza sativa subsp. indica GN=OsI_38413 PE=4 SV=1	12	4	1	235	25.3	4.84	40.06	99.9	105.2	98.6	96.3
I1Q5K7	NADH-quinone oxidoreductase subunit B OS=Oryza glaberrima GN=19493573 PE=3 SV=1	9	3	1	225	25.2	8.87	26.1	94.2	98	103.7	104.1
B8AEU9	Uncharacterized protein OS=Oryza sativa subsp. indica GN=OsI_09450 PE=4 SV=1	8	7	1	328	36.4	7.4	20.55	104	88.4	115.5	92.1
A2ZIS0	Uncharacterized protein OS=Oryza sativa subsp. indica GN=OsI_37721 PE=4 SV=1	8	4	1	357	37.6	6.54	22.07	101	94.7	106	98.3
Q10A14	Alanine--tRNA ligase OS=Oryza sativa subsp. japonica GN=LOC_Os10g10244 PE=2 SV=1	7	7	1	999	109.3	6.57	16.75	99.3	91.8	118.9	90
A2XY09	Uncharacterized protein OS=Oryza sativa subsp. indica GN=OsI_17588 PE=3 SV=1	5	4	1	624	68.1	5.19	12.03	98.8	105.7	105.5	90
I1NNJ0	Uncharacterized protein OS=Oryza glaberrima PE=4 SV=1	9	4	1	521	53.8	9.8	13.27	107	88.6	122.6	81.9
A2XPT5	Uncharacterized protein OS=Oryza sativa subsp. indica GN=OsI_14646 PE=4 SV=1	7	6	1	435	46.2	5.81	19.74	93.7	92.5	103.7	110.1
B8BGU2	Uncharacterized protein OS=Oryza sativa subsp. indica GN=OsI_33573 PE=4 SV=1	7	5	1	775	84.9	6.13	13.62	95.6	96	112.6	95.8
I1PZA2	Uncharacterized protein OS=Oryza glaberrima PE=3 SV=1	12	2	1	128	14	9.44	35.26	92.6	102.3	99.5	105.6
I1Q4F3	Uncharacterized protein OS=Oryza glaberrima PE=4 SV=1	6	4	1	174	18.6	9.33	13.3	89.6	107.4	100.2	102.8
B8B575	Uncharacterized protein OS=Oryza sativa subsp. indica GN=OsI_25661 PE=4 SV=1	9	6	1	434	47.8	6.48	24.06	102.5	101.9	102.2	93.5
I1PDU5	Uncharacterized protein OS=Oryza glaberrima PE=3 SV=1	8	3	1	136	15.6	10.98	24.26	92.4	108.3	96.9	102.5
B8AN25	Uncharacterized protein OS=Oryza sativa subsp. indica GN=OsI_12727 PE=3 SV=1	10	6	1	171	16.8	8.63	19.27	108	98.7	81.9	111.5
A0A0P0VRK8	Os02g0818000 protein (Fragment) OS=Oryza sativa subsp. japonica GN=Os02g0818000 PE=4 SV=1	7	5	1	230	25.2	8.54	16.68	118.5	100.2	94.9	86.4
A2ZAT2	Non-specific lipid-transfer protein OS=Oryza sativa subsp. indica GN=OsI_34868 PE=3 SV=1	10	3	1	118	11.5	9.07	32.11	78	103.3	95.7	123
Q7F190	Malic enzyme OS=Oryza sativa subsp. japonica GN=OJ1457_D07.117 PE=2 SV=1	5	4	1	622	68.9	6.44	13.22	93.8	94.6	105	106.5
A0A0P0WRT9	Os06g0130900 protein (Fragment) OS=Oryza sativa subsp. japonica GN=Os06g0130900 PE=3 SV=1	25	2	1	169	19.3	11.21	62.02	99.2	95.6	116.1	89.1
I1NMQ1	Peroxidase OS=Oryza glaberrima PE=3 SV=1	8	2	1	346	36.7	6.96	16.37	90.8	95.8	112.8	100.5
I1Q0J1	Uncharacterized protein OS=Oryza glaberrima PE=3 SV=1	14	1	1	368	38.7	9.17	35.59
A2YVI8	Chlorophyll a-b binding protein, chloroplastic OS=Oryza sativa subsp. indica GN=OsI_29348 PE=3 SV=1	11	2	1	244	26.8	7.03	25.23	87.1	95.4	70	147.5
A2ZAJ1	Uncharacterized protein OS=Oryza sativa subsp. indica GN=OsI_34770 PE=4 SV=1	8	4	1	105	12.5	6.68	20.92	98.4	102.9	96.5	102.1
P55857	Small ubiquitin-related modifier 1 OS=Oryza sativa subsp. japonica GN=SUMO1 PE=1 SV=1	7	1	1	100	10.9	5.1	23.33	95.9	106.2	95	102.9
I1QXJ8	Uncharacterized protein OS=Oryza glaberrima PE=3 SV=1	6	5	1	642	69.3	7.27	16.36	105.2	91.8	113.4	89.7
I1QX06	Uncharacterized protein OS=Oryza glaberrima PE=4 SV=1	10	7	1	930	104.1	6.81	13.47	110	90.3	110.8	89
B8AQK0	Uncharacterized protein OS=Oryza sativa subsp. indica GN=OsI_11837 PE=4 SV=1	10	8	1	797	86.6	4.86	16.29	106.2	97.3	105.2	91.3
I1PQC4	D-3-phosphoglycerate dehydrogenase OS=Oryza glaberrima PE=3 SV=1	6	5	1	613	63.9	7.31	14.82	89.3	98.5	104.9	107.3
I1QPA5	Uncharacterized protein OS=Oryza glaberrima PE=3 SV=1	8	5	1	510	54.6	7.06	19.03	86.7	98.1	111	104.2
I1PH92	Uncharacterized protein OS=Oryza glaberrima PE=4 SV=1	7	2	1	223	24.5	7.28	16.81	94.8	98.4	100.1	106.7
Q84VF8	Nascent polypeptide-associated complex subunit beta OS=Oryza sativa subsp. japonica GN=LOC_Os03g01910 PE=2 SV=1	7	2	1	175	19.2	5.36	21.18	96.9	107.7	84	111.4
Q6F2U7	Inositol-1-monophosphatase OS=Oryza sativa subsp. japonica GN=OSJNBa0010D22.28 PE=2 SV=1	6	4	1	267	29	5.68	13.23	92	96.5	109.2	102.3
A0A0N7KFI2	Os02g0564400 protein OS=Oryza sativa subsp. japonica GN=Os02g0564400 PE=4 SV=1	7	5	1	645	68	7.31	17.45	102.9	103	100.8	93.4
B8ABW3	Uncharacterized protein OS=Oryza sativa subsp. indica GN=OsI_02877 PE=4 SV=1	9	4	1	315	34.6	9.19	22.71	104.3	101.7	95.9	98.1
B8BAQ6	Uncharacterized protein OS=Oryza sativa subsp. indica GN=OsI_27818 PE=4 SV=1	5	5	1	511	55	8.27	14.26	97.4	93.8	104.1	104.7
Q688K0	Guanosine nucleotide diphosphate dissociation inhibitor OS=Oryza sativa subsp. japonica GN=Os05g0418000 PE=3 SV=1	7	5	1	445	49.7	5.73	15.76	95.7	94	107.7	102.5
A2ZDZ0	Uncharacterized protein OS=Oryza sativa subsp. indica GN=OsI_36004 PE=3 SV=1	8	5	1	173	19	4.61	18.44	101.1	91.9	114.7	92.3
A0A0P0VRI0	Os02g0814700 protein (Fragment) OS=Oryza sativa subsp. japonica GN=Os02g0814700 PE=3 SV=1	11	6	1	152	16.2	10.42	21.57	93.4	97.8	102.5	106.2
Q8LNL2	40S ribosomal protein S20, putative, expressed OS=Oryza sativa subsp. japonica GN=OSJNBa0071I20.6 PE=2 SV=1	13	1	1	130	14.2	9.63	38.45	101.5	99.7	100	98.8
A2X2I9	Uncharacterized protein OS=Oryza sativa subsp. indica GN=OsI_06408 PE=4 SV=1	6	5	1	504	50.2	6.06	15.93	106.7	100.3	101.5	91.5
A2Y746	Uncharacterized protein OS=Oryza sativa subsp. indica GN=OsI_20861 PE=4 SV=1	8	6	1	211	21.7	4.67	22.84	107.1	102.3	97.9	92.7
I1NZD8	Uncharacterized protein OS=Oryza glaberrima PE=4 SV=1	6	3	1	246	26.9	9.38	14.55	100.6	99.9	97.9	101.6
Q5NAI9	Os01g0710000 protein OS=Oryza sativa subsp. japonica GN=Os01g0710000 PE=2 SV=1	6	4	1	453	50.1	6.3	14.61	96.7	81.9	129.3	92.1
B8B9G9	Uncharacterized protein OS=Oryza sativa subsp. indica GN=OsI_30242 PE=4 SV=1	7	5	1	456	49.2	9.58	16.37	104.9	105.1	101.1	88.8
I1Q590	Uncharacterized protein OS=Oryza glaberrima PE=3 SV=1	7	3	1	113	13.2	8.43	20.81	112	101.9	96.7	89.5
Q9FVZ9	Membrane steroid-binding protein 2 OS=Oryza sativa subsp. japonica GN=MSBP2 PE=2 SV=1	4	4	1	265	27.7	4.81	16.88	105.3	111.2	96.6	86.9
A2YJC1	Uncharacterized protein OS=Oryza sativa subsp. indica GN=OsI_25335 PE=3 SV=1	17	5	1	130	14.8	9.94	39.71	95.2	99.4	103.4	102
A2X5P7	Beta-fructofuranosidase, insoluble isoenzyme 1 OS=Oryza sativa subsp. indica GN=CIN1 PE=2 SV=2	11	7	1	577	64	8.5	25.33	89.1	97	115.4	98.5
Q6Z8Z7	Hydroperoxide lyase OS=Oryza sativa subsp. japonica GN=SLM1 PE=3 SV=1	7	6	1	487	53.7	5.86	10.69	106.2	96.1	101.3	96.4
I1QAL2	Uncharacterized protein OS=Oryza glaberrima PE=4 SV=1	8	3	1	109	11.4	9.61	26.34	113.9	95.2	91.1	99.8
I1P4R4	Uncharacterized protein OS=Oryza glaberrima PE=4 SV=1	13	4	1	193	21.2	9.23	33.74	106.9	105.8	97.6	89.7
A2WK17	Uncharacterized protein OS=Oryza sativa subsp. indica GN=OsI_00166 PE=4 SV=1	7	5	1	303	32.9	10.13	20.75	106.4	105.6	100	88
B8AZL8	Uncharacterized protein OS=Oryza sativa subsp. indica GN=OsI_19015 PE=3 SV=1	5	1	1	414	44.4	5.73	15.51	110.9	96.8	105	87.3
I1QBD1	Histone H2A OS=Oryza glaberrima PE=3 SV=1	29	3	1	136	14.2	10.05	64.2	101.9	95.7	108.4	94
I1PK15	Uncharacterized protein OS=Oryza glaberrima PE=3 SV=1	6	5	1	275	28.6	5.68	21.75	96.3	100.4	100.7	102.5
B8BMJ6	Uncharacterized protein OS=Oryza sativa subsp. indica GN=OsI_38756 PE=4 SV=1	7	6	1	457	50.5	5.59	14.6	101.7	89.4	110.3	98.7
B8ASU5	Uncharacterized protein OS=Oryza sativa subsp. indica GN=OsI_16907 PE=4 SV=1	8	3	1	228	25	8.79	22.56	99.4	106.2	95.1	99.3
B8ALV6	Uncharacterized protein OS=Oryza sativa subsp. indica GN=OsI_09743 PE=4 SV=1	15	3	1	237	26.4	9.96	48.26	96.9	97.7	110.8	94.6
B8AEL6	Uncharacterized protein OS=Oryza sativa subsp. indica GN=OsI_06421 PE=4 SV=1	10	4	1	658	68	5.3	25.25	102.8	98	102.1	97
B8BHC3	Uncharacterized protein OS=Oryza sativa subsp. indica GN=OsI_33929 PE=4 SV=1	6	5	1	364	39.9	8.09	10.84	90.1	106	90.5	113.4
I1NKL1	Uncharacterized protein OS=Oryza glaberrima PE=4 SV=1	5	5	1	361	39.5	9.29	15.07	100.9	101.9	108	89.2
B8BMN2	Uncharacterized protein OS=Oryza sativa subsp. indica GN=OsI_38846 PE=4 SV=1	16	1	1	190	19.4	9.7	43.79	104.7	109	95.5	90.8
Q67J09	Os09g0460400 protein OS=Oryza sativa subsp. japonica GN=Os09g0460400 PE=2 SV=1	7	3	1	315	33.2	5.11	18.79	105.6	93.1	117.9	83.4
I1PW98	Uncharacterized protein OS=Oryza glaberrima PE=4 SV=1	6	4	1	334	37.7	8.12	15.43	109.3	81.6	119.6	89.5
A0A0P0WL76	Os05g0337400 protein OS=Oryza sativa subsp. japonica GN=Os05g0337400 PE=4 SV=1	9	3	1	164	16.9	4.53	37.63	92.8	108.4	87.9	111
A2XB46	Uncharacterized protein OS=Oryza sativa subsp. indica GN=OsI_09485 PE=4 SV=1	11	1	1	147	16.5	10.36	29.04	101.2	98.4	103.8	96.5
Q10SM2	Protein-ribulosamine 3-kinase, chloroplastic OS=Oryza sativa subsp. japonica GN=Os03g0117800 PE=2 SV=1	9	5	1	342	37.8	8.15	22.98	102.1	98.8	110.2	88.9
B8ARS4	Uncharacterized protein OS=Oryza sativa subsp. indica GN=OsI_17974 PE=4 SV=1	6	4	1	471	48.5	8.92	14.28	103.1	97.3	112.9	86.8
I1PUE9	Uncharacterized protein OS=Oryza glaberrima PE=4 SV=1	8	6	1	726	80.2	5.83	12.69	103.3	92.2	112.4	92.1
B8BMF9	Pathogenesis-related protein OS=Oryza sativa subsp. indica GN=PR10a PE=2 SV=1	6	3	1	160	16.9	5	12.64	78.4	88.1	121.1	112.4
B8AGZ5	Uncharacterized protein OS=Oryza sativa subsp. indica GN=OsI_05681 PE=4 SV=1	11	3	1	88	10.3	9.7	26.85	100.1	101.3	99.7	99
A2WLX8	Uncharacterized protein OS=Oryza sativa subsp. indica GN=OsI_00846 PE=3 SV=1	7	5	1	1069	119.8	6.13	14.5	95.9	88.3	118.4	97.3
A2Y085	Uncharacterized protein OS=Oryza sativa subsp. indica GN=OsI_18397 PE=4 SV=1	7	4	1	195	21	4.82	16.1	95.1	99.3	100.1	105.5
I1Q164	Uncharacterized protein OS=Oryza glaberrima PE=4 SV=1	6	5	1	89	10.1	9.61	19.26	99.4	98.8	96.1	105.6
I1R7G1	Uncharacterized protein OS=Oryza glaberrima PE=4 SV=1	13	1	1	190	19.3	9.7	35.68	106.9	106.7	98.1	88.3
I1PYB4	Uncharacterized protein OS=Oryza glaberrima PE=3 SV=1	5	1	1	403	44	5.8	15.83	102.9	102.1	101.2	93.8
B8AL33	Arginine biosynthesis bifunctional protein ArgJ, chloroplastic OS=Oryza sativa subsp. indica GN=OsI_11009 PE=3 SV=1	5	4	1	463	47.8	6.92	14.37	103.8	93.8	108.3	94
A2YRH5	Uncharacterized protein OS=Oryza sativa subsp. indica GN=OsI_27917 PE=4 SV=1	6	1	1	1133	124.7	7.28	17.31
Q941Z0	Probable NADPH:quinone oxidoreductase 1 OS=Oryza sativa subsp. japonica GN=Os01g0953600 PE=2 SV=1	6	3	1	197	21.3	7.81	10.67	103	94.3	110.3	92.4
B8AQA7	Uncharacterized protein OS=Oryza sativa subsp. indica GN=OsI_13197 PE=1 SV=1	9	3	1	171	19.2	10.4	30.8	96.6	106	97.5	99.9
B8AI32	Uncharacterized protein OS=Oryza sativa subsp. indica GN=OsI_08851 PE=4 SV=1	8	5	1	414	45.3	6.73	18.19	101.3	97.9	102.5	98.3
I1QCH6	Uncharacterized protein OS=Oryza glaberrima PE=4 SV=1	13	3	1	264	28.1	4.83	34.72	100.8	100.5	84.7	114
P0C314	ATP-dependent Clp protease proteolytic subunit OS=Oryza sativa subsp. japonica GN=clpP PE=3 SV=1	10	5	1	216	24.7	4.75	22.24	104.8	98.4	106.8	89.9
B8ARB0	Uncharacterized protein OS=Oryza sativa subsp. indica GN=OsI_16522 PE=3 SV=1	17	4	1	165	18.5	10.27	36.03	96.1	107.3	95.5	101
A2YMG8	Uncharacterized protein OS=Oryza sativa subsp. indica GN=OsI_26421 PE=4 SV=1	6	4	1	268	28.1	5.12	16.6	100.9	98.9	105	95.2
I1NQK0	Uncharacterized protein OS=Oryza glaberrima PE=3 SV=1	5	4	1	153	17.1	7.34	14.76	112.3	93.7	92.5	101.5
A2XZD5	Uncharacterized protein OS=Oryza sativa subsp. indica GN=OsI_18080 PE=4 SV=1	6	6	1	505	54.1	6.48	11.8	106.2	96.1	103.2	94.4
I1PMA3	Uncharacterized protein OS=Oryza glaberrima PE=4 SV=1	7	7	1	532	57.5	8.88	18.2	103	104.6	90	102.4
A0A0P0WA64	Os04g0419600 protein OS=Oryza sativa subsp. japonica GN=Os04g0419600 PE=3 SV=1	27	2	1	274	30.5	11.82	65.84	98.9	93.5	116.7	90.9
A2XHU1	Uncharacterized protein OS=Oryza sativa subsp. indica GN=OsI_11978 PE=3 SV=1	6	2	1	254	27.8	4.58	16.85	83.3	109.7	95.6	111.3
A2YXJ3	Uncharacterized protein OS=Oryza sativa subsp. indica GN=OsI_30061 PE=4 SV=1	7	6	1	698	77	6.33	15.73	100.1	92.8	107.7	99.5
B8AXG9	V-type proton ATPase subunit C OS=Oryza sativa subsp. indica GN=OsI_21221 PE=3 SV=1	10	5	1	377	42.7	5.64	24.19	96.6	98.3	103	102
I1PAF1	Uncharacterized protein OS=Oryza glaberrima PE=4 SV=1	7	5	1	391	41	8.13	18.16	102.7	96.5	105.3	95.5
Q9AUW4	Os03g0758900 protein OS=Oryza sativa subsp. japonica GN=Os03g0758900 PE=4 SV=1	6	4	1	405	44.8	5.44	15.9	91.6	103.3	93.1	112.1
A2XNC0	Methylenetetrahydrofolate reductase OS=Oryza sativa subsp. indica GN=OsI_14054 PE=3 SV=1	7	6	1	594	66.4	5.57	14.26	91	93.8	111.8	103.5
I1NZB5	Uncharacterized protein OS=Oryza glaberrima PE=4 SV=1	6	5	1	389	41.5	7.43	15.12	98.5	95.2	102.3	103.9
B8AY37	Uncharacterized protein OS=Oryza sativa subsp. indica GN=OsI_19915 PE=4 SV=1	14	5	1	229	24.6	8.41	40.71	103.3	106.7	92.1	97.9
B8AZA5	Uncharacterized protein OS=Oryza sativa subsp. indica GN=OsI_20353 PE=4 SV=1	8	6	1	591	63.2	8.59	15.33	100.9	100.5	105.3	93.2
A2Z744	Uncharacterized protein OS=Oryza sativa subsp. indica GN=OsI_33519 PE=3 SV=1	6	3	1	90	10	10.32	18.31	99	99.3	79.3	122.5
A2XGQ6	Acyl carrier protein OS=Oryza sativa subsp. indica GN=OsI_11586 PE=3 SV=1	7	2	1	135	14.8	5.59	20.69	110.5	100.7	89.9	98.9
A2Y715	Uncharacterized protein OS=Oryza sativa subsp. indica GN=OsI_20825 PE=4 SV=1	9	2	1	154	17.4	10.23	24.82	108.1	106.7	98.8	86.5
A2YGS3	Delta-aminolevulinic acid dehydratase OS=Oryza sativa subsp. indica GN=OsI_24384 PE=3 SV=1	6	4	1	426	46.3	6.15	14.98	90.6	99.4	95.8	114.1
Q6Z2T6	Geranylgeranyl diphosphate reductase, chloroplastic OS=Oryza sativa subsp. japonica GN=CHLP PE=2 SV=1	5	5	1	463	50.6	9.1	14.05	100.1	90.3	101.4	108.2
A0A0P0VHP9	Os02g0287000 protein (Fragment) OS=Oryza sativa subsp. japonica GN=Os02g0287000 PE=3 SV=1	12	2	1	272	30.7	9.79	31.82	98.2	95.2	100.1	106.5
A2ZLU3	Uncharacterized protein OS=Oryza sativa subsp. indica GN=OsI_38787 PE=4 SV=1	9	2	1	233	23.8	6.29	29.52	87.2	94.1	109.4	109.3
A2XC67	Uncharacterized protein OS=Oryza sativa subsp. indica GN=OsI_09891 PE=3 SV=1	10	3	1	225	25.7	7.18	29.73	103.9	83	122.9	90.2
Q2QSR5	Os12g0420400 protein OS=Oryza sativa subsp. japonica GN=LOC_Os12g23200 PE=2 SV=1	12	3	1	208	22.1	9.48	40.32	90.8	97.8	69.3	142.1
B8AVM5	Uncharacterized protein OS=Oryza sativa subsp. indica GN=OsI_17750 PE=4 SV=1	8	4	1	456	50.9	6.01	10.87	108.4	103.3	102.5	85.7
A0A0N7KFV8	2-C-methyl-D-erythritol 2,4-cyclodiphosphate synthase OS=Oryza sativa subsp. japonica GN=Os02g0680600 PE=3 SV=1	5	5	1	275	29.3	9.74	14.38	104.7	95.5	90.8	109
B8AWB5	Uncharacterized protein OS=Oryza sativa subsp. indica GN=OsI_19367 PE=4 SV=1	8	3	1	317	34.7	6.46	14.65	94	107.6	99.8	98.5
A2ZAB0	Uncharacterized protein OS=Oryza sativa subsp. indica GN=OsI_34673 PE=4 SV=1	6	6	1	458	48.4	5.35	11.3	106.1	96.3	107.1	90.5
B8AHS3	Uncharacterized protein OS=Oryza sativa subsp. indica GN=OsI_05861 PE=3 SV=1	5	5	1	365	39.7	4.87	12.12	104.2	98	100.6	97.2
A0A0P0X6V5	Os07g0509800 protein (Fragment) OS=Oryza sativa subsp. japonica GN=Os07g0509800 PE=4 SV=1	6	5	1	477	51	7.85	15.94	106.5	108.6	98.6	86.4
A2Y3G8	Uncharacterized protein OS=Oryza sativa subsp. indica GN=OsI_19551 PE=4 SV=1	8	6	1	472	49.7	4.77	14.88	93.3	101.4	99.4	105.9
I1PRR9	Uncharacterized protein OS=Oryza glaberrima PE=3 SV=1	6	2	1	137	15.3	5.33	20.21	106.2	96.3	103.3	94.1
B8AB88	Proteasome subunit alpha type OS=Oryza sativa subsp. indica GN=OsI_04163 PE=3 SV=1	5	2	1	249	27.2	6.09	13.51	88.9	94.5	113.1	103.4
I1NU51	Uncharacterized protein OS=Oryza glaberrima PE=4 SV=1	7	5	1	361	39.2	6.04	20.7	106.1	103.1	99.4	91.5
A2ZJ46	Uncharacterized protein OS=Oryza sativa subsp. indica GN=OsI_37850 PE=4 SV=1	5	5	1	343	37.5	9.52	11.56	105.7	100.1	107	87.2
A2WML6	Uncharacterized protein OS=Oryza sativa subsp. indica GN=OsI_01083 PE=4 SV=1	7	4	1	141	15.2	9.11	19.35	99.1	101.4	100.2	99.3
B8AKA4	Uncharacterized protein OS=Oryza sativa subsp. indica GN=OsI_10796 PE=4 SV=1	6	1	1	1151	127.2	7.23	17	108.6	90.3	122	79.1
A2XBM1	Nascent polypeptide-associated complex subunit beta OS=Oryza sativa subsp. indica GN=OsI_09683 PE=3 SV=1	8	1	1	616	66.8	4.81	25.98	97.7	102.1	90.9	109.2
I1PMW4	Uncharacterized protein OS=Oryza glaberrima PE=4 SV=1	6	3	1	112	11.8	6.04	19	88.5	98.3	88	125.3
I1PCH2	Uncharacterized protein OS=Oryza glaberrima PE=4 SV=1	4	3	1	331	37.3	7.81	13.45	101.6	98.4	107.8	92.1
I1P2H2	Uncharacterized protein OS=Oryza glaberrima PE=4 SV=1	7	4	1	210	23	7.42	13.72	101.7	98.8	113.4	86
I1QEK5	Chlorophyll a-b binding protein, chloroplastic OS=Oryza glaberrima PE=3 SV=1	7	3	1	263	28.2	6.34	22.36	100	98.1	78.5	123.4
I1Q199	Uncharacterized protein OS=Oryza glaberrima PE=4 SV=1	10	5	1	225	24.7	7.18	25.64	114.1	93.5	104.7	87.6
B8AGZ1	Uncharacterized protein OS=Oryza sativa subsp. indica GN=OsI_05674 PE=4 SV=1	6	2	1	787	89	6.92	16.04	104.3	95.2	99.6	101
I1Q4G3	Uncharacterized protein OS=Oryza glaberrima PE=4 SV=1	8	3	1	179	19.4	9.66	21.04	103	100.9	89.1	106.9
B8AZZ6	Uncharacterized protein OS=Oryza sativa subsp. indica GN=OsI_20631 PE=4 SV=1	6	4	1	206	23	5.5	15.09	94.3	97.1	114.1	94.5
A2YWA4	Glucose-6-phosphate isomerase OS=Oryza sativa subsp. indica GN=OsI_29615 PE=3 SV=1	6	4	1	623	68.2	5.95	13.18	94	95.5	105.8	104.8
A2XPF9	Uncharacterized protein OS=Oryza sativa subsp. indica GN=OsI_14471 PE=4 SV=1	12	4	1	226	24.8	8.59	26.01	82.2	104.4	95.2	118.1
I1R8Z6	Uncharacterized protein OS=Oryza glaberrima PE=3 SV=1	4	4	1	446	46.2	6.6	14.14	86	104.8	83.5	125.7
A0A0P0W9D2	Os04g0379700 protein (Fragment) OS=Oryza sativa subsp. japonica GN=Os04g0379700 PE=4 SV=1	7	6	1	243	28.3	4.74	14.66	100.5	103.1	101.9	94.5
A2XTP3	Uncharacterized protein OS=Oryza sativa subsp. indica GN=OsI_15977 PE=4 SV=1	5	5	1	453	48.1	5.66	14.19	101.9	90.2	109.7	98.2
B8AG23	Uncharacterized protein OS=Oryza sativa subsp. indica GN=OsI_08304 PE=4 SV=1	12	3	1	430	46.9	6.39	30.05	85.9	108	90.9	115.2
A2Z5G9	Glycosyltransferase OS=Oryza sativa subsp. indica GN=OsI_32895 PE=3 SV=1	5	5	1	528	56.2	5.12	10.69	103.5	82.8	126.3	87.4
A2Y2C4	Uncharacterized protein OS=Oryza sativa subsp. indica GN=OsI_19156 PE=4 SV=1	7	3	1	297	32.5	6.3	22.46	108.4	96.5	100.5	94.7
Q0E4K1	Catalase isozyme A OS=Oryza sativa subsp. japonica GN=CATA PE=2 SV=1	16	3	1	492	56.7	7.01	30.33	94.8	87	114.7	103.5
B8B8G9	Uncharacterized protein OS=Oryza sativa subsp. indica GN=OsI_25404 PE=4 SV=1	5	1	1	227	25.5	10.86	15.77	94.6	106.5	98.6	100.3
I1R1W1	Uncharacterized protein OS=Oryza glaberrima PE=3 SV=1	5	4	1	416	46.9	6.35	14.65	109.4	97.2	105.7	87.7
I1QJ44	D-3-phosphoglycerate dehydrogenase OS=Oryza glaberrima PE=3 SV=1	6	6	1	621	64.5	6.98	13.63	89.8	92.5	110.3	107.4
B8ATH5	Uncharacterized protein OS=Oryza sativa subsp. indica GN=OsI_15770 PE=4 SV=1	6	2	1	266	27.7	9.74	15.32	108.3	106	93.7	92
B8BDJ3	Uncharacterized protein OS=Oryza sativa subsp. indica GN=OsI_32046 PE=3 SV=1	9	5	1	336	36.9	7.94	21.29	98.1	97.1	107.7	97.1
A2X5F8	Cytochrome b-c1 complex subunit Rieske, mitochondrial OS=Oryza sativa subsp. indica GN=OsI_07438 PE=4 SV=1	6	4	1	272	29.8	8.43	12.62	105.3	101.8	98.3	94.6
Q338Z5	Os10g0377400 protein OS=Oryza sativa subsp. japonica GN=Os10g0377400 PE=2 SV=1	8	2	1	216	23.8	7.96	17.25	98.4	96.2	106.7	98.6
B8ANF1	Magnesium-chelatase subunit ChlH, chloroplastic OS=Oryza sativa subsp. indica GN=CHLH PE=3 SV=1	6	6	1	1387	153.3	6.24	13.9	103.7	91.1	108.4	96.9
A2Y5G2	Uncharacterized protein OS=Oryza sativa subsp. indica GN=OsI_20232 PE=3 SV=1	5	5	1	536	57.3	5.53	14.37	111.2	99.7	99.8	89.2
A2ZLU2	Uncharacterized protein OS=Oryza sativa subsp. indica GN=OsI_38786 PE=4 SV=1	6	3	1	234	23.4	8.02	19.02	92.4	98.1	99.8	109.8
A2Y053	S-adenosylmethionine synthase 1 OS=Oryza sativa subsp. indica GN=SAM1 PE=2 SV=2	5	3	1	396	43.2	6.14	12.77	93.1	90.4	102.3	114.2
I1QQN2	Uncharacterized protein OS=Oryza glaberrima PE=4 SV=1	6	5	1	329	37.2	5.9	13.2	101.7	98.5	102.4	97.5
A2Y698	Uncharacterized protein OS=Oryza sativa subsp. indica GN=OsI_20527 PE=4 SV=1	8	4	1	641	70.5	8.48	20.6	93.2	90.1	103.7	113.1
B8AY53	Uncharacterized protein OS=Oryza sativa subsp. indica GN=OsI_18487 PE=4 SV=1	7	5	1	1308	139.9	4.46	14.99	100.1	96.7	98.9	104.3
A2X1I4	Uncharacterized protein OS=Oryza sativa subsp. indica GN=OsI_06064 PE=4 SV=1	14	6	1	95	10.9	9.04	30.66	114.7	101.1	93.4	90.8
A2YIJ5	Uncharacterized protein OS=Oryza sativa subsp. indica GN=OsI_25042 PE=3 SV=1	7	5	1	479	51.3	5.48	19.12	104	94.3	108.2	93.5
B8B461	Uncharacterized protein OS=Oryza sativa subsp. indica GN=OsI_23543 PE=4 SV=1	6	5	1	320	34.9	8.48	13.98	105.3	88.8	107.4	98.6
B8AMQ6	Uncharacterized protein OS=Oryza sativa subsp. indica GN=OsI_14162 PE=4 SV=1	9	5	1	779	83.5	6.09	23.5	119.1	93	108.5	79.3
Q6EP22	Cell division inhibitor-like OS=Oryza sativa subsp. japonica GN=P0264G11.15-1 PE=4 SV=1	7	5	1	359	38.8	9.16	19.2	121.3	89.9	121.5	67.4
B8BHT8	Uncharacterized protein OS=Oryza sativa subsp. indica GN=OsI_34274 PE=4 SV=1	6	4	1	287	31.4	8.62	15.6	104	102.8	101.2	92
A2Y828	Uncharacterized protein OS=Oryza sativa subsp. indica GN=OsI_21200 PE=4 SV=1	4	3	1	383	41	6.06	12.93	102.8	105.8	87.4	104
Q9FW37	Os05g0100800 protein OS=Oryza sativa subsp. japonica GN=Os05g0100800 PE=2 SV=2	6	5	1	134	14.7	7.44	13.54	100.6	101	99.5	99
Q6Z1P3	Os08g0566400 protein OS=Oryza sativa subsp. japonica GN=Os08g0566400 PE=2 SV=1	8	4	1	398	42.4	6.57	18.47	99.7	94.3	107.7	98.4
Q7XSJ9	OSJNBb0070J16.4 protein OS=Oryza sativa subsp. japonica GN=Os04g0514400 PE=2 SV=2	6	4	1	367	39.9	5.22	10.34	112	93.5	110.4	84.1
B8B3S9	Uncharacterized protein OS=Oryza sativa subsp. indica GN=OsI_23398 PE=4 SV=1	5	2	1	357	38.4	4.98	11.3	100.3	98.7	108.2	92.8
I1NPN3	Uncharacterized protein OS=Oryza glaberrima PE=4 SV=1	5	4	1	424	45.7	5.25	11.63	91.7	96.3	108.1	104
I1Q8N6	Peptidylprolyl isomerase OS=Oryza glaberrima PE=4 SV=1	9	2	1	556	60.6	8.02	26.66	102.2	110.7	89.6	97.6
B8AB01	Uncharacterized protein OS=Oryza sativa subsp. indica GN=OsI_01001 PE=3 SV=1	9	7	1	469	50.8	5.85	14.86	100.6	98.1	104.2	97.1
B8A8E2	Uncharacterized protein OS=Oryza sativa subsp. indica GN=OsI_04951 PE=4 SV=1	7	4	1	1240	137.6	7.15	16.01	109.1	90.5	115.8	84.5
B8BHJ4	Nascent polypeptide-associated complex subunit beta OS=Oryza sativa subsp. indica GN=OsI_34071 PE=3 SV=1	6	2	1	198	21.5	6.81	15.47	88.2	98.1	107.2	106.6
Q35322	NADH dehydrogenase [ubiquinone] iron-sulfur protein 3 OS=Oryza sativa subsp. japonica GN=NAD9 PE=2 SV=2	8	2	1	190	23	7.5	20.98	94.5	98.8	100.9	105.8
A2YX67	Uncharacterized protein OS=Oryza sativa subsp. indica GN=OsI_29935 PE=3 SV=1	5	4	1	331	35.6	7.31	12.47	92.7	105.2	81.2	120.9
B8AJL7	Uncharacterized protein OS=Oryza sativa subsp. indica GN=OsI_10622 PE=4 SV=1	7	3	1	238	26	5.27	17.84	93.1	103.6	97.6	105.7
Q2R0I1	Dirigent protein OS=Oryza sativa subsp. japonica GN=Os11g0644700 PE=3 SV=1	5	2	1	160	16.6	6.28	14.37	105.5	89.6	113.1	91.8
I1R6T8	Histone H2A OS=Oryza glaberrima PE=3 SV=1	26	2	1	140	14.5	10.2	57.31	105.1	94.4	103.7	96.8
A2ZJA6	Uncharacterized protein OS=Oryza sativa subsp. indica GN=OsI_37905 PE=3 SV=1	11	2	1	241	26.4	8.28	28.43	98.6	82	122.8	96.7
B8B9W8	Uncharacterized protein OS=Oryza sativa subsp. indica GN=OsI_28891 PE=4 SV=1	8	2	1	407	43.6	10.46	12.08	103.1	100.2	109.8	86.9
Q9FVZ7	Membrane steroid-binding protein 1 OS=Oryza sativa subsp. japonica GN=MSBP1 PE=1 SV=1	6	3	1	232	24.6	4.59	20.37	106.9	103.5	102.2	87.5
A2Y5X8	Uncharacterized protein OS=Oryza sativa subsp. indica GN=OsI_20403 PE=4 SV=1	5	2	1	161	18.3	10.78	14.64	96.1	99.8	104.7	99.4
B8AJ38	Chlorophyll a-b binding protein, chloroplastic OS=Oryza sativa subsp. indica GN=OsI_09055 PE=3 SV=1	7	2	1	261	27.9	6.61	17.75	100.4	94.1	87.4	118.1
I1P6X7	Uncharacterized protein OS=Oryza glaberrima PE=4 SV=1	6	5	1	335	36.1	6.52	17.12	95.6	103.2	103.1	98
A2XU97	Uncharacterized protein OS=Oryza sativa subsp. indica GN=OsI_16175 PE=4 SV=1	11	4	1	183	19.9	7.34	25.19	101.6	101.6	87.2	109.6
I1QL59	Uncharacterized protein OS=Oryza glaberrima PE=4 SV=1	7	2	1	486	55.1	8.43	14.7	98.8	92.6	114.1	94.5
I1PND5	Uncharacterized protein OS=Oryza glaberrima PE=4 SV=1	5	4	1	222	24.7	10.04	14.51	99.1	107.5	89.6	103.8
Q6ZHE5	Putative D-cysteine desulfhydrase 1, mitochondrial OS=Oryza sativa subsp. japonica GN=Os02g0773300 PE=2 SV=2	5	5	1	426	45.5	7.81	15.62	96.6	106.7	103.1	93.6
Q6H7Q6	Lipoxygenase OS=Oryza sativa subsp. japonica GN=Os02g0194700 PE=3 SV=1	8	4	1	926	103.5	6.09	3.91	104.1	84	124.3	87.6
I1QQ80	Proteasome subunit beta type OS=Oryza glaberrima PE=3 SV=1	5	4	1	221	24.3	6.89	13.21	99.8	98.2	109.1	92.9
A0A0P0VNK1	Os02g0708100 protein OS=Oryza sativa subsp. japonica GN=Os02g0708100 PE=3 SV=1	5	3	1	473	51.2	6.9	12.54	95.8	92	109.2	102.9
B8B7X7	Uncharacterized protein OS=Oryza sativa subsp. indica GN=OsI_25179 PE=4 SV=1	4	4	1	343	36.5	5.41	10.64	99.4	99.3	102.6	98.7
A2YEP4	Uncharacterized protein OS=Oryza sativa subsp. indica GN=OsI_23588 PE=4 SV=1	6	5	1	381	43	8.56	13.13	103.2	102	103.1	91.7
B8BLP4	Uncharacterized protein OS=Oryza sativa subsp. indica GN=OsI_36917 PE=3 SV=1	9	4	1	498	55.6	8.31	23.38	97.2	101.5	93	108.3
B8ANP8	Uncharacterized protein OS=Oryza sativa subsp. indica GN=OsI_14350 PE=4 SV=1	6	3	1	168	17.8	8.31	13.28	107.8	102.2	87.3	102.7
A2Y5F8	60S ribosomal protein L36 OS=Oryza sativa subsp. indica GN=OsI_20226 PE=3 SV=1	11	5	1	113	12.7	11.43	26.93	97.6	100	98.3	104.1
B8ACS2	Uncharacterized protein OS=Oryza sativa subsp. indica GN=OsI_00024 PE=4 SV=1	6	2	1	269	29.6	6.02	19.99	100	102.1	96.3	101.6
I1NVE6	Uncharacterized protein OS=Oryza glaberrima PE=4 SV=1	13	2	1	165	17.9	9.55	56.26	98.2	109.6	82.8	109.4
I1Q1E0	Acylphosphatase OS=Oryza glaberrima PE=3 SV=1	8	3	1	129	13.5	11.58	16.09	104.3	101.5	87.2	107.1
B8ACN2	Protoporphyrinogen oxidase OS=Oryza sativa subsp. indica GN=OsI_01450 PE=3 SV=1	6	5	1	536	56.8	9.06	15.76	100.5	100.8	101.3	97.3
A2Z263	Uncharacterized protein OS=Oryza sativa subsp. indica GN=OsI_31697 PE=3 SV=1	11	4	1	223	25.2	5.71	24.21	75.3	96	94.1	134.6
B8B801	Uncharacterized protein OS=Oryza sativa subsp. indica GN=OsI_26672 PE=4 SV=1	5	4	1	518	58.1	7.01	12.14	102.8	96.4	114.5	86.3
B8ASD7	Uncharacterized protein OS=Oryza sativa subsp. indica GN=OsI_16756 PE=4 SV=1	6	2	1	631	68.8	6.15	15.38	104.6	97.5	109	88.9
A2XZ05	Clathrin light chain OS=Oryza sativa subsp. indica GN=OsI_17938 PE=3 SV=1	8	4	1	301	32.5	5.03	18.88	95.2	97.2	102.8	104.8
A2WTS1	Uncharacterized protein OS=Oryza sativa subsp. indica GN=OsI_03263 PE=3 SV=1	11	3	1	196	21.5	11.31	25.73	100	105.3	93.2	101.5
I1QLW3	Uncharacterized protein OS=Oryza glaberrima PE=4 SV=1	5	4	1	333	36.8	4.88	13	104.4	101	106.8	87.8
A2Y7J4	Eukaryotic translation initiation factor 3 subunit D OS=Oryza sativa subsp. indica GN=OsI_21011 PE=3 SV=1	5	3	1	585	65	5.48	6.27	100.5	89.6	106.5	103.4
A2Z2Z0	Pyruvate dehydrogenase E1 component subunit beta OS=Oryza sativa subsp. indica GN=OsI_31986 PE=4 SV=1	9	3	1	376	40.2	5.49	22.45	94	102.9	96	107.1
Q6K851	Os02g0804400 protein OS=Oryza sativa subsp. japonica GN=Os02g0804400 PE=2 SV=1	3	2	1	122	13	9.86	9.91	111.4	90.2	96	102.3
Q6ZBX9	Os08g0562600 protein OS=Oryza sativa subsp. japonica GN=Os08g0562600 PE=2 SV=1	6	3	1	291	30.3	4.98	16.36	92.6	109	93.9	104.5
B8A9Q0	Uncharacterized protein OS=Oryza sativa subsp. indica GN=OsI_02319 PE=4 SV=1	5	1	1	314	33.3	5.4	7.97	125.5	95.2	96.1	83.3
B8BCN0	Uncharacterized protein OS=Oryza sativa subsp. indica GN=OsI_31696 PE=3 SV=1	6	5	1	403	44.1	6.47	13.33	96.7	98.6	105.9	98.8
I1Q310	40S ribosomal protein S24 OS=Oryza glaberrima PE=3 SV=1	5	2	1	138	15.7	10.56	17.88	99.5	102.4	104.8	93.2
Q8H8U5	Protein IN2-1 homolog B OS=Oryza sativa subsp. japonica GN=GSTZ5 PE=2 SV=1	8	5	1	244	27.3	5.53	22.98	88.7	105.4	102.1	103.8
A0A0P0VK15	Os02g0533000 protein OS=Oryza sativa subsp. japonica GN=Os02g0533000 PE=4 SV=1	6	2	1	527	59.5	9.22	12.73	107.2	101.3	102.4	89.2
P37890	Serine carboxypeptidase 1 OS=Oryza sativa subsp. japonica GN=CBP1 PE=2 SV=1	5	3	1	510	55.7	7.43	14.09	100.1	94.1	110.2	95.6
A2ZAH5	ABA receptor 9 OS=Oryza sativa subsp. indica GN=ABAR9 PE=2 SV=1	7	4	1	212	23.1	5.74	15.72	107.7	92.4	101.3	98.6
A2X3I0	60S ribosomal protein L27 OS=Oryza sativa subsp. indica GN=OsI_06769 PE=3 SV=1	6	1	1	137	15.6	10.49	14.8	94.1	104	103.2	98.7
I1PUA5	Uncharacterized protein OS=Oryza glaberrima PE=4 SV=1	5	3	1	106	12.2	9.94	8.55	101.8	93.7	105.7	98.7
B8AIV2	4-hydroxy-4-methyl-2-oxoglutarate aldolase OS=Oryza sativa subsp. indica GN=OsI_09033 PE=3 SV=1	7	4	1	168	18	5.88	20.41	91.3	104.1	94.3	110.3
I1PY69	Uncharacterized protein OS=Oryza glaberrima PE=3 SV=1	5	4	1	953	102.3	7.25	13.17	108.8	100.1	97.1	94.1
A2XSY5	Uncharacterized protein OS=Oryza sativa subsp. indica GN=OsI_15719 PE=4 SV=1	5	4	1	329	34.8	5.94	8.1	108	100.2	95.1	96.7
B8A840	Uncharacterized protein OS=Oryza sativa subsp. indica GN=OsI_04877 PE=4 SV=1	5	5	1	698	75.2	6.61	9.18	103.3	89.5	110.2	97.1
I1PYQ3	Uncharacterized protein OS=Oryza glaberrima PE=4 SV=1	6	4	1	165	18.2	9.89	12.65	98.7	102.9	104.7	93.8
I1PPV8	Uncharacterized protein OS=Oryza glaberrima PE=3 SV=1	5	5	1	516	56.4	6.8	8.55	103.4	93.4	114.5	88.7
A0A0P0W8G3	Os04g0310500 protein OS=Oryza sativa subsp. japonica GN=Os04g0310500 PE=4 SV=1	4	2	1	100	11.6	10.59	10.88	104.6	98.9	93.2	103.2
B8AXA8	Beta-hexosaminidase OS=Oryza sativa subsp. indica GN=OsI_18203 PE=3 SV=1	7	4	1	541	60.1	6.48	12.77	103	94.6	99.2	103.2
I1Q2X9	Aspartate aminotransferase OS=Oryza glaberrima PE=4 SV=1	6	4	1	589	65.9	9.11	14.6	88.7	94.1	111.6	105.6
A2YKV5	Mitochondrial pyruvate carrier OS=Oryza sativa subsp. indica GN=OsI_25849 PE=3 SV=1	4	3	1	109	12.2	9.5	12.51	111.9	97.1	110.1	80.9
B8B9G7	Uncharacterized protein OS=Oryza sativa subsp. indica GN=OsI_30240 PE=4 SV=1	6	3	1	125	13.6	9.45	12.06	83.3	110.9	78.9	126.9
A2YMU6	Uncharacterized protein OS=Oryza sativa subsp. indica GN=OsI_26551 PE=4 SV=1	4	4	1	274	29.5	9.48	11.54	104.7	90.9	120.2	84.3
B8BDI8	Proteasome subunit beta OS=Oryza sativa subsp. indica GN=OsI_32035 PE=3 SV=1	5	3	1	262	29.3	6.89	20.87	96.1	96.6	97.2	110
Q8H8T0	UDP-arabinopyranose mutase 1 OS=Oryza sativa subsp. japonica GN=UAM1 PE=1 SV=1	8	4	1	364	41.3	6.19	17.58	92.9	91.8	113.8	101.5
A2XK84	Uncharacterized protein OS=Oryza sativa subsp. indica GN=OsI_12856 PE=3 SV=1	5	3	1	307	33.5	9.44	13.82	96.8	92.8	107.5	102.8
A2XY00	Uncharacterized protein OS=Oryza sativa subsp. indica GN=OsI_17578 PE=4 SV=1	5	3	1	163	18	5.66	12.22	104.8	107.6	88	99.6
I1PQJ7	Uncharacterized protein OS=Oryza glaberrima PE=4 SV=1	6	4	1	310	34.9	6.73	13.93	106.1	98.6	102.7	92.6
Q10SV7	Expressed protein OS=Oryza sativa subsp. japonica GN=Os03g0109700 PE=2 SV=1	5	4	1	345	37.8	5.53	13.29	111.1	98.1	96.5	94.3
A2Z5M1	Uncharacterized protein OS=Oryza sativa subsp. indica GN=OsI_32946 PE=4 SV=1	4	4	1	532	58.3	5.22	11.33	100.4	99.7	97.8	102.1
A2XNL2	Uncharacterized protein OS=Oryza sativa subsp. indica GN=OsI_14156 PE=3 SV=1	8	3	1	170	18.2	10.32	21.99	95	103.2	98.9	102.9
I1Q6E7	NADH dehydrogenase subunit 5 OS=Oryza glaberrima GN=19493630 PE=3 SV=1	5	3	1	734	82.4	8.5	12.72	87.3	88.9	146.1	77.8
I1PXZ4	60S ribosomal protein L18a OS=Oryza glaberrima PE=3 SV=1	8	2	1	178	21.4	10.49	15.77	93.3	97.9	105.1	103.8
I1P787	Uncharacterized protein OS=Oryza glaberrima PE=4 SV=1	6	3	1	388	42.1	4.73	11.25	104.9	100.9	94.1	100.1
I1PVH0	Uncharacterized protein OS=Oryza glaberrima PE=4 SV=1	6	4	1	253	27.1	8.76	15.37	105.6	107.6	94.6	92.2
I1QJJ2	Uncharacterized protein OS=Oryza glaberrima PE=4 SV=1	5	4	1	554	58.8	9.69	10.12	101.3	94.1	117.4	87.1
B8AAN6	Uncharacterized protein OS=Oryza sativa subsp. indica GN=OsI_00953 PE=4 SV=1	5	4	1	379	41	5.39	12.38	96	97.4	103.1	103.5
Q84M68	Os03g0856500 protein OS=Oryza sativa subsp. japonica GN=LOC_Os03g63950 PE=2 SV=1	7	4	1	309	34.1	8.38	16.99	100.4	102.3	96.9	100.3
B8BFR8	Uncharacterized protein OS=Oryza sativa subsp. indica GN=OsI_32766 PE=4 SV=1	5	5	1	496	53.8	5.22	12.1	107.2	93.5	105.6	93.7
Q7F1E4	Os08g0526300 protein OS=Oryza sativa subsp. japonica GN=OJ1191_A10.128 PE=4 SV=1	5	3	1	329	36.5	4.98	15.59	100.6	112.6	96.7	90.2
P0C457	50S ribosomal protein L33, chloroplastic OS=Oryza sativa subsp. japonica GN=rpl33 PE=3 SV=1	4	4	1	66	7.6	10.17	12.56	91.4	106.8	104.2	97.7
Q84MQ4	60S ribosomal protein L27a-3, putative, expressed OS=Oryza sativa subsp. japonica GN=OSJNBa0030J19.9 PE=3 SV=1	8	1	1	146	16	11.02	13.96	97.5	95.9	106.5	100.1
A0A0N7KQI0	Os09g0287300 protein OS=Oryza sativa subsp. japonica GN=Os09g0287300 PE=4 SV=1	5	4	1	252	26.3	8.59	8.61	99.8	106.3	96.7	97.2
A2YRF1	Uncharacterized protein OS=Oryza sativa subsp. indica GN=OsI_27889 PE=4 SV=1	5	5	1	377	41.9	7.52	9.1	103.2	101.3	102.5	92.9
B8B2R6	Uncharacterized protein OS=Oryza sativa subsp. indica GN=OsI_21687 PE=4 SV=1	5	1	1	347	37	5.47	12.32	99.8	102	107.5	90.6
A0A0P0VL75	Os02g0596500 protein (Fragment) OS=Oryza sativa subsp. japonica GN=Os02g0596500 PE=4 SV=1	5	4	1	233	26	4.74	8.54	101.9	97.6	105.9	94.5
Q8GSE9	Os07g0613200 protein OS=Oryza sativa subsp. japonica GN=P0616D06.101 PE=3 SV=1	6	3	1	146	16	10.87	15.61	99.3	99.1	101.1	100.5
A2XFU0	Uncharacterized protein OS=Oryza sativa subsp. indica GN=OsI_11237 PE=4 SV=1	4	1	1	131	14	4.68	10.88	106.2	106.4	83.9	103.4
B8B5E5	Uncharacterized protein OS=Oryza sativa subsp. indica GN=OsI_25720 PE=4 SV=1	5	3	1	348	37.5	6.24	13.45	106.2	101.3	104.7	87.9
I1PLU8	Uncharacterized protein OS=Oryza glaberrima PE=4 SV=1	4	2	1	195	20.8	4.78	13.76	106.1	94.6	109.1	90.1
I1PS92	Uncharacterized protein OS=Oryza glaberrima PE=3 SV=1	6	3	1	496	54	6	17.48	85.1	99.6	103.7	111.6
B8B5P9	Uncharacterized protein OS=Oryza sativa subsp. indica GN=OsI_25842 PE=4 SV=1	6	5	1	651	71	6.44	15.92	99.8	102	95.6	102.6
A2Y6V1	Uncharacterized protein OS=Oryza sativa subsp. indica GN=OsI_20756 PE=3 SV=1	5	4	1	204	22.1	9.44	11.45	100.1	97.3	116.8	85.8
I1P3G6	Uncharacterized protein OS=Oryza glaberrima PE=3 SV=1	3	3	1	367	39.6	6.54	9.4	90.4	101	98.8	109.8
Q6YYV0	CBS domain containing protein-like OS=Oryza sativa subsp. japonica GN=Os09g0115500 PE=2 SV=1	6	3	1	227	24.2	9.23	19.06	107.8	109.1	88.7	94.4
I1PC65	Uncharacterized protein OS=Oryza glaberrima PE=3 SV=1	8	1	1	146	16	11.02	13.96	93	99.3	106.5	101.2
I1QMG3	Uncharacterized protein OS=Oryza glaberrima PE=4 SV=1	8	4	1	336	37.1	9.41	17.61	93.7	99.7	94.6	112.1
A2XMY6	Uncharacterized protein OS=Oryza sativa subsp. indica GN=OsI_13914 PE=3 SV=1	13	6	1	293	29.6	10.76	28.53	107.5	97.7	115.9	79
A0A0P0XAA0	Os07g0671800 protein (Fragment) OS=Oryza sativa subsp. japonica GN=Os07g0671800 PE=4 SV=1	3	2	1	299	32.2	9.26	10.43	118.5	95.5	106.3	79.8
B8AMU5	Uncharacterized protein OS=Oryza sativa subsp. indica GN=OsI_09925 PE=4 SV=1	5	3	1	276	29.7	8.32	12.95	93.4	97.2	107.1	102.3
I1PMV4	Uncharacterized protein OS=Oryza glaberrima PE=4 SV=1	8	4	1	330	35.3	9.58	18.03	109.4	101.9	100.3	88.4
B8AKK1	Uncharacterized protein OS=Oryza sativa subsp. indica GN=OsI_13702 PE=3 SV=1	5	5	1	261	29.9	6.01	9.91	102.9	102	102.3	92.8
A2XG88	Uncharacterized protein OS=Oryza sativa subsp. indica GN=OsI_11398 PE=4 SV=1	8	5	1	373	41.7	6.74	18	110.8	83.1	127.7	78.5
I1PC75	Uncharacterized protein OS=Oryza glaberrima PE=4 SV=1	4	3	1	310	33.6	5.41	8.04	99.6	101.9	97.1	101.4
I1NLZ1	Uncharacterized protein OS=Oryza glaberrima PE=4 SV=1	4	1	1	1129	125	7.18	11.26	105.4	96.9	108.5	89.2
I1NP97	Uncharacterized protein OS=Oryza glaberrima PE=4 SV=1	7	3	1	190	19.9	9.66	17.72	94.5	97.3	93.6	114.5
B8AZT0	Uncharacterized protein OS=Oryza sativa subsp. indica GN=OsI_20569 PE=4 SV=1	6	4	1	274	30	7.37	13.93	99.5	92.6	116.6	91.3
B8A8A8	Peroxidase OS=Oryza sativa subsp. indica GN=OsI_02005 PE=3 SV=1	5	5	1	312	33.3	7.9	9.77	103.6	93.3	109.9	93.2
A2XSG0	Uncharacterized protein OS=Oryza sativa subsp. indica GN=OsI_15552 PE=4 SV=1	5	4	1	336	34.6	9.29	12.38	112.1	95.1	110.6	82.1
B8AZI1	Proteasome subunit alpha type OS=Oryza sativa subsp. indica GN=OsI_20428 PE=3 SV=1	4	1	1	249	27.2	6.09	11.31	86.9	97.7	103.2	112.2
I1Q3V7	Uncharacterized protein OS=Oryza glaberrima PE=3 SV=1	7	4	1	380	42	8.38	16.24	103.8	99.3	99.2	97.7
B8AW69	Uncharacterized protein OS=Oryza sativa subsp. indica GN=OsI_20809 PE=3 SV=1	8	1	1	581	61.6	7.02	20.68	100.5	87.1	122.1	90.3
B8ASD9	Uncharacterized protein OS=Oryza sativa subsp. indica GN=OsI_16758 PE=3 SV=1	5	1	1	307	33.4	5.47	13.09
B8B7B6	40S ribosomal protein S12 OS=Oryza sativa subsp. indica GN=OsI_24909 PE=3 SV=1	4	3	1	138	14.8	5.52	10.49	105	86.1	109.2	99.6
B8B7K0	Uncharacterized protein OS=Oryza sativa subsp. indica GN=OsI_25003 PE=3 SV=1	7	6	1	958	109	6.46	16.31	94.4	94.9	105.4	105.3
I1NNR0	Uncharacterized protein OS=Oryza glaberrima PE=4 SV=1	5	4	1	185	20.1	6.93	12.03	110	95.8	103.7	90.5
B8AYD2	Uncharacterized protein OS=Oryza sativa subsp. indica GN=OsI_18538 PE=4 SV=1	5	4	1	169	18.1	5.38	14.11	112.5	94.7	102.9	89.9
I1QQW0	Uncharacterized protein OS=Oryza glaberrima PE=4 SV=1	7	1	1	487	54.9	8.59	12.05
A2WQL6	Uncharacterized protein OS=Oryza sativa subsp. indica GN=OsI_02152 PE=4 SV=1	7	6	1	385	43.6	5.58	19.29	96.3	91.9	111.8	100.1
B8AT89	Uncharacterized protein OS=Oryza sativa subsp. indica GN=OsI_15682 PE=4 SV=1	5	4	1	460	51.7	4.79	10.68	100.8	101.4	107.1	90.7
B8B8H5	Uncharacterized protein OS=Oryza sativa subsp. indica GN=OsI_25421 PE=4 SV=1	5	5	1	558	62.2	8.22	9.08	112.2	93.9	110.6	83.3
B8BCC4	Uncharacterized protein OS=Oryza sativa subsp. indica GN=OsI_29850 PE=4 SV=1	6	6	1	457	49.9	6.23	10.49	95.7	103	95.4	105.9
Q6ZCC6	Os08g0112600 protein OS=Oryza sativa subsp. japonica GN=Os08g0112600 PE=4 SV=1	4	4	1	143	16.4	5.72	11.53	97.7	100.5	111.4	90.4
I1QRT7	Uncharacterized protein OS=Oryza glaberrima PE=4 SV=1	7	1	1	226	25	7.37	16.7	97.4	103.2	99.1	100.2
B8AC38	Aldo-keto reductase OS=Oryza sativa subsp. indica GN=AKR2 PE=2 SV=1	5	3	1	311	34.5	6.86	11.88	102	80.4	116.7	100.9
Q7XIX0	Peroxidase OS=Oryza sativa subsp. japonica GN=OJ1167_G06.129 PE=3 SV=1	3	2	1	311	32.5	6.52	10.21	69.3	78.1	108.6	144.1
I1PKG8	Uncharacterized protein OS=Oryza glaberrima PE=4 SV=1	8	4	1	323	33.1	9.39	19.17	98.4	104.1	99.6	97.9
B8ACF5	Alpha-1,4 glucan phosphorylase OS=Oryza sativa subsp. indica GN=OsI_04460 PE=3 SV=1	4	4	1	841	94.4	7.24	8.48	100.8	95.4	104.3	99.6
I1QTV9	Uncharacterized protein OS=Oryza glaberrima PE=4 SV=1	4	3	1	465	48.5	4.48	10.44	93.8	103.8	97.1	105.3
Q5Z9Z5	Os06g0319800 protein OS=Oryza sativa subsp. japonica GN=Os06g0319800 PE=4 SV=1	6	4	1	215	23.4	10.04	14.46	103.1	106.1	95.1	95.6
B8AED8	Uncharacterized protein OS=Oryza sativa subsp. indica GN=OsI_09310 PE=4 SV=1	5	4	1	447	49.2	6.49	15.88	114.4	92.6	113.2	79.8
Q7XJ39	Non-specific lipid-transfer protein 2A OS=Oryza sativa subsp. japonica GN=LTP2-A PE=3 SV=2	7	3	1	118	11.5	8.53	17.15	94.5	101.4	107.1	97
A2YL42	Uncharacterized protein OS=Oryza sativa subsp. indica GN=OsI_25933 PE=4 SV=1	7	5	1	236	26.3	5.07	18.86	103.6	101.9	96.8	97.7
A2XAZ3	Alcohol dehydrogenase class-3 OS=Oryza sativa subsp. indica GN=ADHIII PE=3 SV=1	4	3	1	381	40.8	7.17	13.26	105.8	85.8	127.9	80.5
I1PC79	Uncharacterized protein OS=Oryza glaberrima PE=4 SV=1	5	2	1	158	16.5	4.46	15.97	91.2	117.2	77	114.5
B8AII1	Uncharacterized protein OS=Oryza sativa subsp. indica GN=OsI_06012 PE=3 SV=1	4	3	1	358	38.4	7.39	12.02	86.3	96.2	96	121.5
B8B092	Uncharacterized protein OS=Oryza sativa subsp. indica GN=OsI_20689 PE=4 SV=1	4	3	1	271	29.9	9.04	10.55	99	94	110.9	96.2
A2ZAT4	Non-specific lipid-transfer protein OS=Oryza sativa subsp. indica GN=OsI_34870 PE=3 SV=1	7	2	1	121	11.9	8.91	24.4	89.7	100.2	101.1	109
B8BDU5	Uncharacterized protein OS=Oryza sativa subsp. indica GN=OsI_32152 PE=4 SV=1	5	4	1	741	82	7.06	15.29	105.7	94.9	109.3	90.2
I1NQH5	Uncharacterized protein OS=Oryza glaberrima PE=4 SV=1	6	1	1	226	24.6	5.38	12.76	101.9	108.3	97.9	91.8
A2X8A0	Uncharacterized protein OS=Oryza sativa subsp. indica GN=OsI_08458 PE=4 SV=1	6	2	1	256	27.2	7.93	13.69	107.8	100.9	101.6	89.7
A2WKJ8	Uncharacterized protein OS=Oryza sativa subsp. indica GN=OsI_00351 PE=4 SV=1	6	3	1	264	29.4	4.61	13.53	98.9	101.1	92.8	107.2
I1QGM1	Uncharacterized protein OS=Oryza glaberrima PE=4 SV=1	6	2	1	588	65.5	6.61	15.1	115.1	95.5	101	88.4
A2YFY3	Uncharacterized protein OS=Oryza sativa subsp. indica GN=OsI_24026 PE=4 SV=1	5	4	1	261	29.3	7.28	11.85	97.1	97.9	106.3	98.7
B8AVK3	Uncharacterized protein OS=Oryza sativa subsp. indica GN=OsI_17694 PE=3 SV=1	4	2	1	458	50.1	5.27	15.82	88.6	95	116.5	100
A2Y1C0	Uncharacterized protein OS=Oryza sativa subsp. indica GN=OsI_18803 PE=4 SV=1	5	3	1	224	24.7	8.63	14	106.2	97.1	110	86.7
I1PSM1	Uncharacterized protein OS=Oryza glaberrima PE=3 SV=1	5	3	1	367	40	6.99	12.57	90.7	94	119.5	95.8
A0A0P0YCG8	Os12g0629600 protein OS=Oryza sativa subsp. japonica GN=Os12g0629600 PE=4 SV=1	7	3	1	177	18	5.06	17.27	73.7	85.2	74.3	166.8
I1NLP2	Uncharacterized protein OS=Oryza glaberrima PE=4 SV=1	4	4	1	310	33.9	9.45	11.41	104.8	97.8	98.9	98.6
A2XT72	Ferredoxin OS=Oryza sativa subsp. indica GN=OsI_15810 PE=3 SV=1	6	2	1	152	16.1	5.1	14.8	101.9	97.3	108	92.8
I1QUU6	Uncharacterized protein OS=Oryza glaberrima PE=3 SV=1	4	4	1	254	26.3	8.88	11.34	101.3	99.7	99.4	99.6
A2XUD4	Uncharacterized protein OS=Oryza sativa subsp. indica GN=OsI_16215 PE=4 SV=1	4	4	1	341	36.4	5.94	8.72	98.9	103.8	84.7	112.6
B8AP09	Uncharacterized protein OS=Oryza sativa subsp. indica GN=OsI_11478 PE=3 SV=1	5	4	1	502	53.7	7.37	12.53	98.4	91.2	121.6	88.9
B8AVK6	Uncharacterized protein OS=Oryza sativa subsp. indica GN=OsI_17698 PE=4 SV=1	4	4	1	293	31.4	9.54	8.82	102.1	96.5	94.3	107.2
A2X0H8	Uncharacterized protein OS=Oryza sativa subsp. indica GN=OsI_05715 PE=3 SV=1	4	3	1	268	29	5.5	13	111.8	99.3	100	88.8
B8ART5	Uncharacterized protein OS=Oryza sativa subsp. indica GN=OsI_17998 PE=3 SV=1	3	2	1	226	25.2	6.24	8.76	95.6	101.1	91.7	111.6
A2Z481	Uncharacterized protein OS=Oryza sativa subsp. indica GN=OsI_32456 PE=4 SV=1	8	3	1	123	12.9	9.55	21.99	99.5	104.5	92.3	103.7
B8ACL5	Uncharacterized protein OS=Oryza sativa subsp. indica GN=OsI_01428 PE=4 SV=1	6	4	1	263	28.5	6.86	13.2	93.7	94.5	114.9	96.9
Q7XIE2	Os07g0164300 protein OS=Oryza sativa subsp. japonica GN=P0039H02.103 PE=2 SV=1	4	4	1	303	34.2	7.94	8.84	102.9	99.2	102.8	95.2
B8AJ26	Uncharacterized protein OS=Oryza sativa subsp. indica GN=OsI_07469 PE=4 SV=1	3	1	1	262	27.3	9.89	11.24	108.1	103.1	107.8	81.1
B8APE8	Uncharacterized protein OS=Oryza sativa subsp. indica GN=OsI_11539 PE=4 SV=1	10	3	1	123	13.7	7.25	26.7	98	101.2	87.8	113
B8ADR9	Uncharacterized protein OS=Oryza sativa subsp. indica GN=OsI_06236 PE=4 SV=1	4	3	1	429	47.1	5.94	15	95	87.9	122.7	94.4
I1PH82	Uncharacterized protein OS=Oryza glaberrima PE=4 SV=1	7	1	1	290	32.2	9.64	19.1	113.4	97.2	100.6	88.8
B8A968	Uncharacterized protein OS=Oryza sativa subsp. indica GN=OsI_05211 PE=3 SV=1	5	2	1	244	26.3	8.32	10.97	93.4	101.5	98.7	106.4
I1QIT8	Histone H2A OS=Oryza glaberrima PE=3 SV=1	27	2	1	135	14	10.23	61.94	101.7	88.8	116.1	93.4
B8BKA7	Uncharacterized protein OS=Oryza sativa subsp. indica GN=OsI_35973 PE=3 SV=1	8	4	1	83	9.6	10.2	21.09	100.3	97.2	100.8	101.8
A0A0P0WAX0	Os04g0457500 protein OS=Oryza sativa subsp. japonica GN=Os04g0457500 PE=4 SV=1	4	4	1	574	61.1	9.11	11.45	96.4	95.2	108.1	100.3
A2YNN2	Uncharacterized protein OS=Oryza sativa subsp. indica GN=OsI_26851 PE=4 SV=1	7	4	1	367	39.6	5.05	4.72	95.4	110	101.9	92.7
I1R3B9	Uncharacterized protein OS=Oryza glaberrima PE=4 SV=1	12	2	1	121	12.8	7.44	41.95	94.9	108	85.8	111.4
A2X5H4	Uncharacterized protein OS=Oryza sativa subsp. indica GN=OsI_07454 PE=4 SV=1	6	5	1	986	108.1	6.84	9.07	99.5	88.2	117.3	94.9
I1P809	Uncharacterized protein OS=Oryza glaberrima PE=4 SV=1	8	3	1	185	19.2	10.23	14.42	104.6	101.9	87.5	105.9
A0A0P0YAG3	Os12g0507500 protein OS=Oryza sativa subsp. japonica GN=Os12g0507500 PE=4 SV=1	6	3	1	180	19.3	9.99	16.33	107.3	100.5	91.6	100.7
Q0DVH3	Os03g0129900 protein (Fragment) OS=Oryza sativa subsp. japonica GN=Os03g0129900 PE=4 SV=1	4	2	1	147	16.7	9.47	13.46	95.7	96.8	89.2	118.3
A3C0C6	Peptidylprolyl isomerase OS=Oryza sativa subsp. japonica GN=Os09g0501850 PE=2 SV=1	5	3	1	154	16.3	5.38	12.39	93.3	106.9	103.9	95.9
A2X295	ADP,ATP carrier protein OS=Oryza sativa subsp. indica GN=OsI_06319 PE=3 SV=1	4	4	1	630	68	9.6	10.71	105.2	87.4	130.9	76.6
Q69UI8	Os08g0116500 protein OS=Oryza sativa subsp. japonica GN=Os08g0116500 PE=2 SV=1	3	1	1	110	11.1	4.51	15.33	104.3	89.7	86.7	119.3
Q5QLC3	Os01g0833150 protein OS=Oryza sativa subsp. japonica GN=P0460C04.19 PE=4 SV=1	3	2	1	146	15.4	11.09	7.48	105.5	110.5	92.3	91.7
I1NNZ5	Peptide deformylase OS=Oryza glaberrima PE=3 SV=1	4	4	1	260	27.5	8.6	9.44	107.8	89.5	102.9	99.8
A0A0P0VTX8	Os03g0182600 protein OS=Oryza sativa subsp. japonica GN=Os03g0182600 PE=4 SV=1	8	1	1	111	12.5	8.47	19.7	97.9	96.4	99.7	106.1
I1QTZ8	NAD(P)H-hydrate epimerase OS=Oryza glaberrima PE=3 SV=1	6	5	1	551	60.8	8.21	10.51	97.5	99.3	106	97.2
B8BAX7	NADH dehydrogenase [ubiquinone] iron-sulfur protein 6, mitochondrial OS=Oryza sativa subsp. indica GN=OsI_27911 PE=3 SV=1	3	2	1	117	12.5	9.07	7.78	97.9	100.2	97.7	104.1
B9FSC8	Putative 12-oxophytodienoate reductase 11 OS=Oryza sativa subsp. japonica GN=OPR11 PE=2 SV=1	4	4	1	367	40.6	6.74	9.66	96.9	107.4	95	100.7
B8A8C9	Phospholipase A1-II 5 OS=Oryza sativa subsp. indica GN=OsI_03470 PE=3 SV=1	5	3	1	465	50.4	6.98	9.69	78.8	95.9	102.4	122.9
B8BHM9	Alpha-galactosidase OS=Oryza sativa subsp. indica GN=OsI_34152 PE=3 SV=1	4	3	1	500	55.7	5.91	8.44	82.1	96.3	105.4	116.2
B8APP2	Uncharacterized protein OS=Oryza sativa subsp. indica GN=OsI_10276 PE=4 SV=1	5	3	1	532	58.6	6.33	12.34	105	103.7	90.6	100.7
B8AEY1	Uncharacterized protein OS=Oryza sativa subsp. indica GN=OsI_06548 PE=4 SV=1	5	4	1	138	15.4	9.52	9.05	94.6	114.2	89.7	101.5
B8BHC8	Uncharacterized protein OS=Oryza sativa subsp. indica GN=OsI_33947 PE=4 SV=1	9	4	1	353	39.3	9.66	23.71	93.6	100	103.4	103
B8B833	Eukaryotic translation initiation factor 5A OS=Oryza sativa subsp. indica GN=OsI_26733 PE=3 SV=1	11	1	1	173	18.9	6.2	23.98	106.5	93.1	109.7	90.6
Q5JMR9	Thioredoxin Y, chloroplastic OS=Oryza sativa subsp. japonica GN=Os01g0963400 PE=3 SV=2	3	2	1	168	18.2	9.32	10.17	103.2	100.2	95.4	101.3
Q6AUR2	Nitrogen regulatory protein P-II homolog OS=Oryza sativa subsp. japonica GN=GLB PE=2 SV=1	6	4	1	212	22.7	9.91	13.93	98.6	104.2	93.4	103.7
Q7X5X9	OSJNBa0027P08.4 protein OS=Oryza sativa subsp. japonica GN=Os04g0444600 PE=2 SV=2	5	4	1	425	47.6	6.18	8.84	111.2	92.5	108.1	88.3
I1PXS6	Uncharacterized protein OS=Oryza glaberrima PE=4 SV=1	7	4	1	210	22.3	8.56	15.73	105.1	95.3	105.2	94.4
A2XCL6	AAA-ATPase OS=Oryza sativa subsp. indica GN=cdc48 PE=2 SV=1	5	5	1	809	89.7	5.26	12.3	99.4	91	117.4	92.2
Q0JMF9	ATP-dependent Clp protease proteolytic subunit OS=Oryza sativa subsp. japonica GN=Os01g0507900 PE=2 SV=1	4	2	1	314	33.6	8.57	12.91	103.2	99.1	97	100.7
I1PBK8	Uncharacterized protein OS=Oryza glaberrima PE=3 SV=1	8	4	1	90	10.4	11	23.33	99.4	104.3	95.6	100.7
I1QQW3	Uncharacterized protein OS=Oryza glaberrima PE=4 SV=1	5	2	1	242	26.4	8.56	6.56	98.9	103.8	94.6	102.7
I1PDB6	Uncharacterized protein OS=Oryza glaberrima PE=4 SV=1	4	3	1	391	45.5	5.49	9.48	103.2	92.3	112.4	92.1
I1QDH2	Uncharacterized protein OS=Oryza glaberrima PE=3 SV=1	5	5	1	449	49.7	6.21	9.02	109.6	90.2	111.5	88.8
A2YZX3	Uncharacterized protein OS=Oryza sativa subsp. indica GN=OsI_30908 PE=4 SV=1	3	2	1	360	39.4	6.32	9.22	91.3	95.4	107	106.2
Q0JNQ7	ATP-dependent Clp protease proteolytic subunit OS=Oryza sativa subsp. japonica GN=Os01g0271400 PE=3 SV=1	7	3	1	298	32.2	9.03	13.72	100.9	101.9	101.1	96
B8AQM5	Uncharacterized protein OS=Oryza sativa subsp. indica GN=OsI_11877 PE=4 SV=1	14	4	1	185	20.7	4.36	32.27	97.2	105.9	90.6	106.3
I1NPS5	Uroporphyrinogen decarboxylase OS=Oryza glaberrima PE=3 SV=1	3	3	1	403	44.2	6.46	7.51	118.6	84.4	104.9	92
Q10MD5	ETC complex I subunit conserved region family protein, expressed OS=Oryza sativa subsp. japonica GN=Os03g0313000 PE=4 SV=1	4	2	1	173	19.5	4.91	11.02	103.7	94.3	106.5	95.6
A2YZ23	Uncharacterized protein OS=Oryza sativa subsp. indica GN=OsI_30588 PE=3 SV=1	16	1	1	171	19.5	10.33	33.59	100.3	99.4	97.2	103.2
B8BD98	Ferredoxin-thioredoxin reductase, catalytic chain OS=Oryza sativa subsp. indica GN=OsI_30537 PE=3 SV=1	8	3	1	146	16.1	7.56	23.89	101.9	100.2	88.4	109.5
A2YVL4	Uncharacterized protein OS=Oryza sativa subsp. indica GN=OsI_29372 PE=3 SV=1	4	3	1	395	43.8	5.91	10.74	105.3	83.6	129.6	81.5
Q7GCH3	26S proteasome regulatory particle triple-A ATPase subunit6 OS=Oryza sativa subsp. japonica GN=OsRPT6 PE=2 SV=1	4	3	1	424	47.2	8.85	6.1	115.6	93.5	110	80.8
Q942L2	Protein disulfide isomerase-like 2-2 OS=Oryza sativa subsp. japonica GN=PDIL2-2 PE=2 SV=1	5	3	1	371	40.7	6.87	10.13	97.6	98	106.7	97.7
A2Z916	Uncharacterized protein OS=Oryza sativa subsp. indica GN=OsI_34207 PE=4 SV=1	5	4	1	491	53.1	5.25	5.68	109.9	97.8	96.5	95.7
A2XAZ0	Uncharacterized protein OS=Oryza sativa subsp. indica GN=OsI_09422 PE=4 SV=1	3	2	1	318	34.8	5.19	7.9	119.5	94	110.8	75.7
B8ALM4	Uncharacterized protein OS=Oryza sativa subsp. indica GN=OsI_11120 PE=4 SV=1	11	2	1	245	25.6	10.08	35.06	104.8	102.1	103.9	89.2
Q0J9V5	Thioredoxin-like protein CXXS1 OS=Oryza sativa subsp. japonica GN=Os04g0629500 PE=2 SV=1	11	3	1	133	14.7	4.88	28.18	102.1	100	96.5	101.5
A2XYD6	Uncharacterized protein OS=Oryza sativa subsp. indica GN=OsI_17714 PE=4 SV=1	2	1	1	245	24.9	9	11	114.9	93.7	97.3	94.1
A2ZLJ0	Uncharacterized protein OS=Oryza sativa subsp. indica GN=OsI_38687 PE=4 SV=1	4	4	1	158	16.9	5.06	10.41	83	90.1	113.5	113.3
I1Q8B2	Uncharacterized protein OS=Oryza glaberrima PE=3 SV=1	6	4	1	545	60.4	7.3	12.59	105.7	99	101.1	94.2
B8ARR4	Uncharacterized protein OS=Oryza sativa subsp. indica GN=OsI_16622 PE=4 SV=1	5	5	1	167	17.6	7.14	10.39	110.3	96.4	86	107.3
I1PFM1	Uncharacterized protein OS=Oryza glaberrima PE=3 SV=1	8	2	1	206	23.6	10.24	23.32	94.5	100.3	104.1	101.1
Q8RZU9	Small ubiquitin-related modifier OS=Oryza sativa subsp. japonica GN=Os01g0918200 PE=2 SV=1	5	1	1	101	11	5.25	16.24	94	94.6	105.3	106
Q0JM17	DEAD-box ATP-dependent RNA helicase 56 OS=Oryza sativa subsp. japonica GN=AIP1 PE=1 SV=2	4	4	1	432	48.6	5.72	7.95	100.6	89.5	118.5	91.3
A2WJR6	Uncharacterized protein OS=Oryza sativa subsp. indica GN=OsI_00064 PE=4 SV=1	4	3	1	302	33.4	10.02	13.28	104.2	106.3	97.9	91.6
A2WQX7	Uncharacterized protein OS=Oryza sativa subsp. indica GN=OsI_02260 PE=4 SV=1	4	3	1	336	36.9	6.73	10.37	97.8	88.3	123.6	90.4
A0A0P0X3W0	Os07g0237100 protein (Fragment) OS=Oryza sativa subsp. japonica GN=Os07g0237100 PE=4 SV=1	5	3	1	340	36.1	10.27	10.1	101.2	111.9	84.9	102.1
A2YZ98	Uncharacterized protein OS=Oryza sativa subsp. indica GN=OsI_30673 PE=4 SV=1	3	3	1	274	27.8	10.64	7.49	96.3	102.7	100	100.9
B8ATK2	Uncharacterized protein OS=Oryza sativa subsp. indica GN=OsI_17223 PE=4 SV=1	6	4	1	420	46.9	5.36	11.96	108.4	96.8	96	98.7
A2XVB4	Uncharacterized protein OS=Oryza sativa subsp. indica GN=OsI_16554 PE=4 SV=1	4	3	1	454	48.7	6.61	4.99	91.2	94.2	124.2	90.4
B8B7F2	Uncharacterized protein OS=Oryza sativa subsp. indica GN=OsI_24977 PE=4 SV=1	12	4	1	188	20.3	9.13	26.77	99	98.2	90.9	111.8
I1P1A3	Uncharacterized protein OS=Oryza glaberrima PE=4 SV=1	4	3	1	292	31.2	9.57	14	99.8	98.5	98.9	102.7
A2WPH1	Uncharacterized protein OS=Oryza sativa subsp. indica GN=OsI_01745 PE=3 SV=1	4	3	1	193	22	7.53	9.3	113.3	92.8	110.7	83.3
A2YM90	Uncharacterized protein OS=Oryza sativa subsp. indica GN=OsI_26344 PE=3 SV=1	5	3	1	561	60.1	5.17	13.57	97	92.3	107.1	103.6
Q0JLH6	Os01g0600000 protein OS=Oryza sativa subsp. japonica GN=Os01g0600000 PE=2 SV=1	7	2	1	122	14	9.19	22.55	109.1	97.8	105.6	87.5
B8ADX7	Uncharacterized protein OS=Oryza sativa subsp. indica GN=OsI_07663 PE=3 SV=1	4	4	1	293	30.5	6.54	8.61	109.1	104.1	97.8	89
B8AAK9	Uncharacterized protein OS=Oryza sativa subsp. indica GN=OsI_00916 PE=4 SV=1	4	2	1	785	87.4	8.05	8.26	98	100.7	112.5	88.8
I1PR89	Uncharacterized protein OS=Oryza glaberrima PE=3 SV=1	13	4	1	1076	119	5.38	26.65	88.2	114.1	84.9	112.8
I1PCE5	Uncharacterized protein OS=Oryza glaberrima PE=4 SV=1	3	3	1	336	36	6.04	10.5	100.9	93.6	108	97.5
A2WX81	Uncharacterized protein OS=Oryza sativa subsp. indica GN=OsI_04523 PE=4 SV=1	3	2	1	366	40.5	6.34	8.61	103.5	95.7	100.8	100.1
Q6ZFU6	Thioredoxin reductase NTRB OS=Oryza sativa subsp. japonica GN=NTRB PE=2 SV=1	3	2	1	331	34.7	6.64	8.89	91.1	93	116.8	99.1
A2WLN6	Translation machinery-associated protein 22 OS=Oryza sativa subsp. indica GN=OsI_00756 PE=3 SV=1	3	3	1	199	21.3	6.71	6.84	94.2	99.6	97.6	108.7
I1P8I5	Uncharacterized protein OS=Oryza glaberrima PE=3 SV=1	6	3	1	456	50.3	7.81	15.98	99.1	104.5	85.3	111.1
B8A7W8	Uncharacterized protein OS=Oryza sativa subsp. indica GN=OsI_01871 PE=4 SV=1	5	4	1	596	66.1	7.23	5.08	91.3	72.4	100.1	136.2
I1PLY6	Uncharacterized protein OS=Oryza glaberrima PE=4 SV=1	3	3	1	340	36.7	8.59	6.45	105.3	96.4	110.2	88.2
Q94DI2	Os01g0970700 protein OS=Oryza sativa subsp. japonica GN=P0518C01.4-1 PE=2 SV=1	4	4	1	327	36.1	8.29	8.92	100.5	95.4	101.8	102.3
I1QQV9	Uncharacterized protein OS=Oryza glaberrima PE=4 SV=1	4	2	1	194	20.7	5.82	12.73	112.9	97.3	94.3	95.6
A2ZAB3	60S ribosomal protein L27 OS=Oryza sativa subsp. indica GN=OsI_34676 PE=2 SV=1	6	1	1	136	15.5	10.55	15.04	95.7	97.6	104.8	101.8
A2Y4Y3	Uncharacterized protein OS=Oryza sativa subsp. indica GN=OsI_20059 PE=4 SV=1	4	4	1	309	32.3	6.11	9.86	106.3	99.2	98.5	96
B8BHW2	Uncharacterized protein OS=Oryza sativa subsp. indica GN=OsI_34332 PE=3 SV=1	3	3	1	197	21.7	5.45	6.28	103.1	96.4	103.1	97.4
I1R6V3	Uncharacterized protein OS=Oryza glaberrima PE=4 SV=1	4	3	1	448	51.1	6.61	5.09	108.1	86	128.2	77.7
B8ANY4	Uncharacterized protein OS=Oryza sativa subsp. indica GN=OsI_11422 PE=3 SV=1	4	3	1	258	28.5	5.64	7.16	97.8	101.4	99.1	101.7
I1PYT4	Uncharacterized protein OS=Oryza glaberrima PE=4 SV=1	2	1	1	441	44.6	9.57	9.38	105.9	100.4	98.6	95.1
A2Y5T7	Serotonin N-acetyltransferase 1, chloroplastic OS=Oryza sativa subsp. indica GN=SNAT1 PE=3 SV=3	4	2	1	254	27.6	7.88	9.43	108.3	95.6	98.7	97.4
A0A0P0XFQ5	Elongation factor Ts (Fragment) OS=Oryza sativa subsp. japonica GN=Os08g0399600 PE=3 SV=1	5	5	1	441	48.9	10.27	5.58	101.4	101.8	102	94.7
B8BGS7	Uncharacterized protein OS=Oryza sativa subsp. indica GN=OsI_33537 PE=3 SV=1	13	2	1	400	45.4	5.54	29.13	93.6	98.5	82.9	125
B9FMH1	Os05g0150000 protein OS=Oryza sativa subsp. japonica GN=Os05g0150000 PE=3 SV=1	3	1	1	243	26.1	6.77	7.67
B8AWJ0	Uncharacterized protein OS=Oryza sativa subsp. indica GN=OsI_18082 PE=3 SV=1	6	4	1	213	23.5	9.16	13.57	93.5	106.1	100.3	100.1
I1NNU8	Uncharacterized protein OS=Oryza glaberrima PE=4 SV=1	4	1	1	312	32.9	5.4	7.7	96.3	97.5	105.8	100.3
I1Q215	Uncharacterized protein OS=Oryza glaberrima PE=4 SV=1	3	3	1	271	29.9	4.84	8.8	93.8	92.6	93.2	120.4
I1NUK0	Uncharacterized protein OS=Oryza glaberrima PE=4 SV=1	5	3	1	312	34.7	8.51	11.1	105.8	104.5	103.1	86.6
I1NN82	Uncharacterized protein OS=Oryza glaberrima PE=4 SV=1	4	4	1	346	37.2	8.06	7.73	98.1	109.3	96.8	95.8
I1QAM0	Uncharacterized protein OS=Oryza glaberrima PE=4 SV=1	10	3	1	151	15.8	9.33	22.83	101.6	104.5	70.8	123
I1PM97	Uncharacterized protein OS=Oryza glaberrima PE=4 SV=1	3	1	1	373	40.1	7.75	6.13	94.6	99.1	99.5	106.8
A2YBG8	Uncharacterized protein OS=Oryza sativa subsp. indica GN=OsI_22453 PE=4 SV=1	6	3	1	413	43.1	4.77	15.23	98.4	99.6	91.5	110.6
B8A7N8	Uncharacterized protein OS=Oryza sativa subsp. indica GN=OsI_03318 PE=3 SV=1	4	4	1	362	38.6	8.32	8.66	102.5	106.2	91.3	100
A2YGN4	Uncharacterized protein OS=Oryza sativa subsp. indica GN=OsI_24345 PE=4 SV=1	9	1	1	115	12	5.4	28.74	94	114.2	85.5	106.3
Q5ZDZ8	Os01g0127300 protein OS=Oryza sativa subsp. japonica GN=Os01g0127300 PE=2 SV=1	4	3	1	482	51.6	6.86	11.99	100.7	97.9	106	95.4
Q7XHR0	Peptidylprolyl isomerase OS=Oryza sativa subsp. japonica GN=Os07g0490400 PE=4 SV=1	4	3	1	258	28	9.41	8.55	107.4	107.7	93.1	91.8
I1PVZ1	Uncharacterized protein OS=Oryza glaberrima PE=4 SV=1	3	2	1	761	79.6	6.98	9.06	94.1	98.8	112.9	94.3
A2WZD9	Peroxidase OS=Oryza sativa subsp. indica GN=OsI_05317 PE=3 SV=1	3	2	1	356	38	5.24	8.62	95.1	75.9	104.6	124.3
B8BFT0	Uncharacterized protein OS=Oryza sativa subsp. indica GN=OsI_32803 PE=3 SV=1	4	2	1	496	55.4	5.67	11.03	112.2	86.5	102.5	98.8
Q8H4V1	Os08g0366000 protein OS=Oryza sativa subsp. japonica GN=OJ1484_G09.129-1 PE=2 SV=1	4	2	1	964	110	5.8	7.24	97.2	80.6	117.8	104.4
I1Q5A1	Uncharacterized protein OS=Oryza glaberrima PE=4 SV=1	4	3	1	193	20.9	10.76	8.73	102.8	104.9	95.2	97
A2XJT6	Prefoldin subunit 4 OS=Oryza sativa subsp. indica GN=OsI_12705 PE=3 SV=1	4	3	1	126	14.7	4.67	8.14	100.4	97.4	102.8	99.3
A0A0P0W8V9	Os04g0306750 protein (Fragment) OS=Oryza sativa subsp. japonica GN=Os04g0306750 PE=4 SV=1	7	2	1	200	20.2	9.54	17.44	104.8	106.9	83	105.3
B8AXD9	Uncharacterized protein OS=Oryza sativa subsp. indica GN=OsI_19641 PE=3 SV=1	6	3	1	288	30.8	8.76	10.55	110	100.6	106.9	82.5
A2ZMS2	Uncharacterized protein OS=Oryza sativa subsp. indica GN=OsI_39127 PE=4 SV=1	3	3	1	314	32.4	7.17	9.26	100.6	108.3	93.7	97.3
Q7FAI9	OSJNBb0038F03.15 protein OS=Oryza sativa subsp. japonica GN=OSJNBb0038F03.15 PE=4 SV=1	5	3	1	474	52.6	6.61	6.45	98.1	98.8	108.5	94.6
I1PBU0	Uncharacterized protein OS=Oryza glaberrima PE=4 SV=1	4	2	1	245	27.6	5.49	11.61	90	97.1	98.4	114.5
I1PKF7	Uncharacterized protein OS=Oryza glaberrima PE=4 SV=1	3	3	1	488	51.7	5.39	6.21	110.9	101.7	93.5	93.8
I1NXL3	Uncharacterized protein OS=Oryza glaberrima PE=4 SV=1	5	3	1	307	34.2	5.5	9.65	111.5	95.2	108.8	84.5
I1R4D8	Uncharacterized protein OS=Oryza glaberrima PE=4 SV=1	4	4	1	698	76.7	7.4	8.32	107.7	84.8	136.1	71.3
I1R3L2	Uncharacterized protein OS=Oryza glaberrima PE=3 SV=1	8	2	1	149	16.8	10.56	20.61	94.6	99	102.1	104.3
P0C442	50S ribosomal protein L16, chloroplastic OS=Oryza sativa subsp. indica GN=rpl16 PE=3 SV=1	9	3	1	136	15.5	11.46	20.25	93.3	106.1	100.6	100
I1PSZ5	Uncharacterized protein OS=Oryza glaberrima PE=4 SV=1	5	4	1	397	44.7	4.87	5.78	107.8	102.6	102	87.7
A2WV44	60S ribosomal protein L18a OS=Oryza sativa subsp. indica GN=OsI_03756 PE=3 SV=1	5	1	1	178	21.4	10.45	11.29	94	97	108.5	100.6
A2YE26	Uncharacterized protein OS=Oryza sativa subsp. indica GN=OsI_23372 PE=4 SV=1	3	3	1	265	28.4	4.98	9.41	104.4	94.4	98	103.2
I1QLY6	Polyadenylate-binding protein OS=Oryza glaberrima PE=3 SV=1	4	4	1	662	71.6	6.83	9.54	103.6	99.1	103.3	94
B8BIF3	NADH dehydrogenase [ubiquinone] 1 alpha subcomplex subunit 12 OS=Oryza sativa subsp. indica GN=OsI_34794 PE=3 SV=1	3	3	1	160	18.5	7.06	8.96	113.6	97.6	104.6	84.2
Q651D5	Probable aquaporin PIP2-7 OS=Oryza sativa subsp. japonica GN=PIP2-7 PE=2 SV=2	6	1	1	290	30.3	8.95	22.94	112.8	90	113.9	83.3
I1NRW5	Uncharacterized protein OS=Oryza glaberrima PE=4 SV=1	3	2	1	334	38	5.35	8.11	103.8	108.8	82.3	105.2
A2X8R9	Uncharacterized protein OS=Oryza sativa subsp. indica GN=OsI_08631 PE=4 SV=1	4	4	1	476	51.8	8.72	7.09	94.9	93.3	116.9	94.9
A0A0P0XNM8	Os09g0481200 protein (Fragment) OS=Oryza sativa subsp. japonica GN=Os09g0481200 PE=4 SV=1	8	3	1	163	17.8	11.05	19.97	84.7	95.7	78.3	141.3
Q0JD42	Protein disulfide isomerase-like 5-2 OS=Oryza sativa subsp. japonica GN=PDIL5-2 PE=2 SV=2	3	3	1	423	47	4.96	8.89	97.8	95.6	110	96.5
I1PAW5	Uncharacterized protein OS=Oryza glaberrima PE=4 SV=1	4	3	1	214	23.8	9.14	5.02	106.4	104.3	100.3	88.9
B8B413	Uncharacterized protein OS=Oryza sativa subsp. indica GN=OsI_22184 PE=4 SV=1	3	3	1	230	26.2	6.07	8.45	100.4	103.1	100.6	95.9
I1P5A4	Uncharacterized protein OS=Oryza glaberrima PE=3 SV=1	3	3	1	487	51.9	8.9	8.64	107.9	98.3	105.5	88.3
A2Y129	Uncharacterized protein OS=Oryza sativa subsp. indica GN=OsI_18717 PE=4 SV=1	3	2	1	140	15.3	6.02	5.33	90.6	115.4	87.6	106.3
I1P9C4	Uncharacterized protein OS=Oryza glaberrima PE=4 SV=1	2	1	1	128	13.9	7.12	7.66	107	100.6	99.3	93.1
I1Q638	Uncharacterized protein OS=Oryza glaberrima PE=3 SV=1	4	2	1	451	50.9	9.82	9.92	91.6	102.4	116.9	89
D5L1S4	Divinyl chlorophyllide a 8-vinyl-reductase, chloroplastic OS=Oryza sativa subsp. indica GN=DVR PE=1 SV=1	4	3	1	405	43.2	7.08	5.19	111	95.7	109	84.4
A2Y6W7	Uncharacterized protein OS=Oryza sativa subsp. indica GN=OsI_20772 PE=4 SV=1	3	3	1	536	57.2	5.68	6.73	103.5	97.6	104	94.9
A2XBF5	Uncharacterized protein OS=Oryza sativa subsp. indica GN=OsI_09605 PE=4 SV=1	7	3	1	203	22	7.85	9.45	93.5	89.4	85.3	131.7
B8ACY2	Uncharacterized protein OS=Oryza sativa subsp. indica GN=OsI_00149 PE=4 SV=1	9	3	1	1680	186.5	9.11	18.21	86.3	99	96.7	118
B8AFU0	Uncharacterized protein OS=Oryza sativa subsp. indica GN=OsI_08122 PE=4 SV=1	4	3	1	252	28.1	6.54	10.3	97.3	96	99.7	107
Q60EF6	Eukaryotic translation initiation factor 3 subunit I OS=Oryza sativa subsp. japonica GN=Os05g0256000 PE=2 SV=1	3	1	1	326	36.1	6.1	5.3
I1PPE6	Uncharacterized protein OS=Oryza glaberrima PE=4 SV=1	7	3	1	172	19.3	7.91	16.89	109.8	99.4	110.2	80.6
A2YLU1	Uncharacterized protein OS=Oryza sativa subsp. indica GN=OsI_26188 PE=4 SV=1	3	3	1	533	59.5	6.33	7.71	103.3	85.6	128.5	82.6
B8A9G6	Uncharacterized protein OS=Oryza sativa subsp. indica GN=OsI_03671 PE=3 SV=1	4	3	1	563	61.1	6.19	11.53	98.3	99.6	102.5	99.6
B8AGK7	Uncharacterized protein OS=Oryza sativa subsp. indica GN=OsI_05632 PE=3 SV=1	4	4	1	547	60.7	7.05	6.77	107.4	94.6	107.2	90.8
A2XLC2	Uncharacterized protein OS=Oryza sativa subsp. indica GN=OsI_13268 PE=4 SV=1	9	3	1	170	19.4	9.38	15.04	107.6	105.5	94.3	92.7
I1QHH5	Eukaryotic translation initiation factor 3 subunit I OS=Oryza glaberrima PE=3 SV=1	3	1	1	326	36.4	6.39	7.63	100.3	93.8	114.4	91.5
Q1MSJ1	Putative eukaryotic translation initiation factor 4 gamma OS=Oryza glaberrima GN=eif(iso)4g PE=2 SV=1	4	3	1	793	87.1	7.52	8	108.3	95	101.7	95
I1Q8C3	Small nuclear ribonucleoprotein-associated protein OS=Oryza glaberrima PE=3 SV=1	5	3	1	261	27.3	11.41	13.55	98.1	102.3	95.7	103.9
I1PS34	Uncharacterized protein OS=Oryza glaberrima PE=3 SV=1	3	2	1	409	44.5	6.96	8.54	88.2	96.7	108.6	106.5
P83647	Profilin LP04 OS=Oryza sativa subsp. indica GN=OsI_020954 PE=1 SV=2	5	3	1	131	14.1	4.87	19.06	102.1	95.3	106.7	95.9
Q8HCQ9	ORFB protein OS=Oryza sativa subsp. japonica GN=orfB PE=4 SV=2	6	3	1	155	18.1	9.95	13.2	104.3	97.6	103.4	94.7
I1P0V8	Uncharacterized protein OS=Oryza glaberrima PE=4 SV=1	3	1	1	257	26.8	9.77	10.04	102.9	111	97.5	88.6
I1NTE9	Uncharacterized protein OS=Oryza glaberrima PE=4 SV=1	4	4	1	260	29.3	6.19	3.56	104.1	100.8	103.2	91.9
I1Q5A4	Uncharacterized protein OS=Oryza glaberrima PE=4 SV=1	2	1	1	257	27.4	4.78	6.66	102.1	92.7	98.8	106.4
A2YXT2	Uncharacterized protein OS=Oryza sativa subsp. indica GN=OsI_30148 PE=3 SV=1	4	4	1	517	56.3	6.68	6.63	99.4	93.1	116	91.5
I1R8W9	Eukaryotic translation initiation factor 5A OS=Oryza glaberrima PE=3 SV=1	11	1	1	160	17.5	5.99	22.55	106.3	96.7	110.2	86.7
B8AKD0	Uncharacterized protein OS=Oryza sativa subsp. indica GN=OsI_10775 PE=4 SV=1	4	2	1	321	34.5	5.64	5.57	92.2	98.7	109.7	99.4
I1QU02	Uncharacterized protein OS=Oryza glaberrima PE=4 SV=1	5	3	1	184	19.6	9.26	11.26	105.2	97.4	92.2	105.3
A0A0P0W478	Os03g0774400 protein (Fragment) OS=Oryza sativa subsp. japonica GN=Os03g0774400 PE=4 SV=1	3	3	1	236	25	9.55	7.74	103.8	100	94	102.3
A2XK95	Ferredoxin OS=Oryza sativa subsp. indica GN=OsI_12871 PE=3 SV=1	3	3	1	147	15.5	5.02	7.57	105	91.9	95.3	107.9
A2WUY5	Uncharacterized protein OS=Oryza sativa subsp. indica GN=OsI_03697 PE=3 SV=1	4	4	1	399	44	8.63	10.01	108.6	93.7	115.6	82.1
B8AKN0	Uncharacterized protein OS=Oryza sativa subsp. indica GN=OsI_10874 PE=4 SV=1	4	3	1	162	17.8	4.94	11.44	91.5	108.2	92	108.3
I1QKQ2	Uncharacterized protein OS=Oryza glaberrima PE=3 SV=1	3	3	1	496	54.8	8.27	7.07	101.9	87.6	100.5	110
I1PJ49	Uncharacterized protein OS=Oryza glaberrima PE=4 SV=1	3	2	1	157	17.5	9.99	7.73	102	98.4	110	89.6
A2YCB1	Uncharacterized protein OS=Oryza sativa subsp. indica GN=OsI_22747 PE=4 SV=1	11	5	1	124	14.2	9.94	23.74	93.8	99.5	100.3	106.4
I1PN25	Uncharacterized protein OS=Oryza glaberrima PE=4 SV=1	4	1	1	344	37.4	5.26	6.02	110	66	137.2	86.8
Q6YUA1	Os02g0100300 protein OS=Oryza sativa subsp. japonica GN=Os02g0100300 PE=4 SV=1	3	3	1	408	44.1	5.12	7.03	104.5	103.2	105.3	87
A2XVR2	Uncharacterized protein OS=Oryza sativa subsp. indica GN=OsI_16725 PE=4 SV=1	4	2	1	127	13.6	5.63	10.94	111.7	95	86	107.3
I1P526	Uncharacterized protein OS=Oryza glaberrima PE=4 SV=1	3	3	1	544	60.5	8.82	5.5	104.8	95.1	119.9	80.2
I1PQ76	Uncharacterized protein OS=Oryza glaberrima PE=4 SV=1	3	1	1	290	26.4	8.09	10.19	106.8	85	124.4	83.8
A0A0P0XA86	Os07g0663700 protein (Fragment) OS=Oryza sativa subsp. japonica GN=Os07g0663700 PE=4 SV=1	5	5	1	304	31.9	7.64	11.76	102.9	93.3	115.4	88.4
A0A0P0XCP2	Os08g0190200 protein OS=Oryza sativa subsp. japonica GN=Os08g0190200 PE=4 SV=1	3	3	1	442	47.8	6.24	9.72	101.7	101.9	100.4	96
A2WKK2	Uncharacterized protein OS=Oryza sativa subsp. indica GN=OsI_00355 PE=4 SV=1	4	2	1	279	30.1	4.56	7.22	93.6	99.6	80.4	126.3
I1NUW4	Uncharacterized protein OS=Oryza glaberrima PE=3 SV=1	3	3	1	513	57.5	5.66	6.62	93.6	98.8	99.2	108.3
Q8HCQ3	NADH dehydrogenase subunit 7 OS=Oryza sativa subsp. japonica GN=nad7 PE=3 SV=1	3	2	1	394	44.2	7.05	7.11	95	84.7	119.2	101.2
I1PH94	Uncharacterized protein OS=Oryza glaberrima PE=4 SV=1	5	2	1	316	34.8	5.06	11.9	106.5	102.4	87.5	103.6
I1NRI9	Uncharacterized protein OS=Oryza glaberrima PE=4 SV=1	4	3	1	316	32	6.79	12.15	108.7	95.4	109.8	86.1
A2WXF0	Uncharacterized protein OS=Oryza sativa subsp. indica GN=OsI_04601 PE=4 SV=1	4	3	1	458	48.9	7.81	4.56	94.2	91.8	112.5	101.5
A2XT12	Uncharacterized protein OS=Oryza sativa subsp. indica GN=OsI_15749 PE=3 SV=1	5	3	1	537	60.7	4.82	12.24	107.2	87.7	122	83.1
A2XQV4	Electron transfer flavoprotein subunit beta, mitochondrial OS=Oryza sativa subsp. indica GN=ETFB PE=3 SV=1	3	3	1	253	27.5	6.62	6.72	105.9	93.1	100.5	100.5
Q2QNJ8	Prefoldin subunit 3 OS=Oryza sativa subsp. japonica GN=LOC_Os12g37590 PE=2 SV=1	3	3	1	196	21.6	5.16	8.32	95.1	101.6	102.1	101.2
I1P1X0	Uncharacterized protein OS=Oryza glaberrima PE=4 SV=1	3	1	1	388	44.1	5.8	7.31	93.4	97	113.3	96.3
B8BDJ6	Uncharacterized protein OS=Oryza sativa subsp. indica GN=OsI_32050 PE=4 SV=1	2	2	1	120	12.1	10.87	8.7	75.9	102.1	76	146.1
I1Q9E9	Uncharacterized protein OS=Oryza glaberrima PE=3 SV=1	3	2	1	424	48.3	4.63	9.13	102.8	77.3	101.3	118.5
A2YIV4	Uncharacterized protein OS=Oryza sativa subsp. indica GN=OsI_25157 PE=3 SV=1	3	3	1	277	28.4	10.55	5.63	117.5	85.9	130	66.6
B8ALG0	Uncharacterized protein OS=Oryza sativa subsp. indica GN=OsI_09692 PE=4 SV=1	3	3	1	921	103.6	6.3	8.16	101.9	108.5	93.3	96.2
P0C461	30S ribosomal protein S12, chloroplastic OS=Oryza sativa subsp. indica GN=rps12-A PE=3 SV=1	6	2	1	124	13.8	11.77	18.84	102.9	112.3	99.2	85.6
I1PH95	Uncharacterized protein OS=Oryza glaberrima PE=3 SV=1	9	2	1	219	23.3	6.83	19.83	93.9	108.9	86.1	111.1
B8ABC6	Uncharacterized protein OS=Oryza sativa subsp. indica GN=OsI_04240 PE=4 SV=1	5	2	1	328	35.5	9.44	10.86	109	100	112.1	78.9
A2WML4	Uncharacterized protein OS=Oryza sativa subsp. indica GN=OsI_01081 PE=4 SV=1	6	5	1	332	35.7	6.04	9.71	83.5	98.5	73.6	144.4
I1PH49	Uncharacterized protein OS=Oryza glaberrima PE=4 SV=1	4	2	1	205	21.8	8.12	11.47	104.1	99.8	109.6	86.5
B8BMV1	Uncharacterized protein OS=Oryza sativa subsp. indica GN=OsI_38997 PE=4 SV=1	3	2	1	332	36.6	6.32	7.98	94.5	100.1	96	109.4
I1QQA2	Uncharacterized protein OS=Oryza glaberrima PE=4 SV=1	4	2	1	396	42.8	8.32	5.5	106.7	101.7	100.7	90.9
A2XTX6	3-oxoacyl-[acyl-carrier-protein] synthase OS=Oryza sativa subsp. indica GN=OsI_16057 PE=3 SV=1	3	3	1	462	49.1	7.27	8.67	115	85.9	117.8	81.3
B8AYT5	Uncharacterized protein OS=Oryza sativa subsp. indica GN=OsI_20186 PE=4 SV=1	4	3	1	294	32.4	8.65	6.3	89.8	100.8	98.6	110.8
I1PDZ7	Uncharacterized protein OS=Oryza glaberrima PE=4 SV=1	6	2	1	99	11.2	7.12	16.26	98.2	106.6	90.1	105.2
Q6YY47	Os02g0588500 protein OS=Oryza sativa subsp. japonica GN=Os02g0588500 PE=4 SV=1	3	2	1	749	81	6.09	7.71	105.5	80.5	124.5	89.5
B8B729	Succinate dehydrogenase [ubiquinone] flavoprotein subunit, mitochondrial OS=Oryza sativa subsp. indica GN=OsI_24801 PE=3 SV=1	3	2	1	630	68.8	7.08	3.52	93.1	88	115.1	103.8
A2X1M1	Uncharacterized protein OS=Oryza sativa subsp. indica GN=OsI_06100 PE=4 SV=1	3	3	1	185	20.1	7.83	8.49	114	102.6	89.6	93.8
A2XUT7	Uncharacterized protein OS=Oryza sativa subsp. indica GN=OsI_16374 PE=4 SV=1	3	1	1	389	44.1	5.92	8.18
A2X0A5	Eukaryotic translation initiation factor 3 subunit J OS=Oryza sativa subsp. indica GN=OsI_05645 PE=3 SV=1	3	3	1	231	25.8	4.89	8.18	91.5	107	92	109.4
A2XLW7	Uncharacterized protein OS=Oryza sativa subsp. indica GN=OsI_13473 PE=4 SV=1	4	2	1	290	30.7	7.36	14.24	99.4	92.6	98.7	109.3
B8AJR1	Glucose-6-phosphate 1-dehydrogenase OS=Oryza sativa subsp. indica GN=OsI_12025 PE=3 SV=1	3	3	1	577	64.9	8.48	7.3	103	95	100.9	101.2
Q53JF7	ABA/WDS induced protein, expressed OS=Oryza sativa subsp. japonica GN=LOC_Os11g06720 PE=2 SV=1	3	2	1	138	15.5	6.7	7.92	115.8	86.8	100.3	97.1
A2YL94	Carboxypeptidase OS=Oryza sativa subsp. indica GN=OsI_25989 PE=3 SV=1	4	3	1	524	57.3	5.69	13.01	92.2	101.1	106.2	100.5
A2Z498	Peptidyl-prolyl cis-trans isomerase OS=Oryza sativa subsp. indica GN=OsI_32475 PE=3 SV=1	6	2	1	179	19.2	7.78	13.73	98.4	99.6	107	95
B8BKI7	Probable bifunctional methylthioribulose-1-phosphate dehydratase/enolase-phosphatase E1 OS=Oryza sativa subsp. indica GN=OsI_36120 PE=2 SV=1	4	3	1	518	57	6	10.47	98.1	92.7	115.8	93.5
A2XYU1	Uncharacterized protein OS=Oryza sativa subsp. indica GN=OsI_17872 PE=4 SV=1	4	2	1	423	45.4	5.78	12.56	92.7	96.3	106.9	104
B8ACF1	Uncharacterized protein OS=Oryza sativa subsp. indica GN=OsI_04454 PE=4 SV=1	6	3	1	216	23.5	6.09	11.24	99.1	100.2	102.6	98.1
A2YMM8	Uncharacterized protein OS=Oryza sativa subsp. indica GN=OsI_26479 PE=4 SV=1	8	4	1	265	26.6	7.42	13.43	100.2	102.3	97.3	100.2
Q9SDG6	60S ribosomal protein L30 OS=Oryza sativa subsp. japonica GN=RPL30 PE=3 SV=1	4	1	1	111	12.4	9.58	12.77	91.6	94.7	105.2	108.5
B8A8A4	Uncharacterized protein OS=Oryza sativa subsp. indica GN=OsI_01999 PE=4 SV=1	4	3	1	423	47.1	6.06	8.51	87.9	101.6	106.2	104.3
I1QLK8	Uncharacterized protein OS=Oryza glaberrima PE=4 SV=1	4	4	1	397	43.7	7.77	9.18	95.9	91.8	116.1	96.2
B8A8X1	Uncharacterized protein OS=Oryza sativa subsp. indica GN=OsI_02148 PE=4 SV=1	3	3	1	324	35.8	9.03	7.6	99.5	96	100.8	103.7
I1PYR8	Acetyltransferase component of pyruvate dehydrogenase complex OS=Oryza glaberrima PE=3 SV=1	3	1	1	550	59.7	6.8	9.1	87.1	89.8	118.4	104.6
A2X9W5	4-hydroxy-4-methyl-2-oxoglutarate aldolase OS=Oryza sativa subsp. indica GN=OsI_09036 PE=3 SV=1	3	3	1	168	17.8	6.54	8.76
A2Y986	Dirigent protein OS=Oryza sativa subsp. indica GN=OsI_21624 PE=3 SV=1	5	3	1	323	35	7.56	14.55	106	85.4	117.1	91.5
A2ZL81	Acyl carrier protein OS=Oryza sativa subsp. indica GN=OsI_38583 PE=3 SV=1	6	1	1	149	16.1	6.14	15.93	97.4	102.7	85.2	114.6
I1R6Q4	Uncharacterized protein OS=Oryza glaberrima PE=4 SV=1	4	2	1	549	57.5	9.77	11.06	98.1	97.9	121.5	82.5
B8AGY7	Uncharacterized protein OS=Oryza sativa subsp. indica GN=OsI_05668 PE=4 SV=1	2	2	1	258	26.5	10.24	6.47	102.9	116.2	88.3	92.6
A2WYZ7	Uncharacterized protein OS=Oryza sativa subsp. indica GN=OsI_05162 PE=3 SV=1	4	2	1	318	34.2	5.29	12.55	104.6	92.2	104.4	98.7
P12153	30S ribosomal protein S19, chloroplastic OS=Oryza sativa subsp. japonica GN=rps19-A PE=3 SV=3	5	3	1	93	10.7	10.29	13.82	97.2	110.7	92.4	99.6
I1P6W8	Uncharacterized protein OS=Oryza glaberrima PE=4 SV=1	3	3	1	423	45.5	7.01	6.68	105.9	93	115.4	85.7
B8A9T5	Uncharacterized protein OS=Oryza sativa subsp. indica GN=OsI_03824 PE=4 SV=1	6	1	1	151	16.1	9.77	21.89	100.7	105.4	74.5	119.5
I1PPP4	Uncharacterized protein OS=Oryza glaberrima PE=4 SV=1	3	3	1	442	46.3	6.19	7.78	108.9	98.9	102.9	89.3
B8A9H5	Uncharacterized protein OS=Oryza sativa subsp. indica GN=OsI_03762 PE=4 SV=1	3	3	1	166	19.2	7.4	6.44	93	120.1	80.6	106.3
I1QAL3	Uncharacterized protein OS=Oryza glaberrima PE=4 SV=1	3	2	1	273	28.4	4.77	6.56	96.8	94	110.4	98.9
Q5NAY4	Histidinol dehydrogenase, chloroplastic OS=Oryza sativa subsp. japonica GN=HDH PE=2 SV=1	3	3	1	473	50.5	6.47	5.03	97.6	94.6	100.3	107.5
B8AEE7	40S ribosomal protein S30 OS=Oryza sativa subsp. indica GN=OsI_09334 PE=3 SV=1	6	2	1	73	8.2	12.19	17.65	87.3	106.8	94.8	111
Q2QWU7	Dihydrolipoamide acetyltransferase component of pyruvate dehydrogenase complex OS=Oryza sativa subsp. japonica GN=Os12g0182200 PE=3 SV=2	3	3	1	467	48.3	8.78	4.78	101.6	95.4	91.3	111.8
A2WL16	Uncharacterized protein OS=Oryza sativa subsp. indica GN=OsI_00528 PE=4 SV=1	3	3	1	331	35.4	5.07	7.97	107.2	98.5	101.5	92.7
I1QPH4	Uncharacterized protein OS=Oryza glaberrima PE=4 SV=1	3	3	1	466	50.6	7.14	8.3	86.5	100.4	106.6	106.5
I1PHK9	Uncharacterized protein OS=Oryza glaberrima PE=4 SV=1	8	2	1	354	39.4	4.97	17.47	103	115.1	95.7	86.2
A2ZBF1	Uncharacterized protein OS=Oryza sativa subsp. indica GN=OsI_35100 PE=4 SV=1	3	3	1	237	25.1	5.94	4.59	96.1	99.4	109.4	95
B8A8R7	Uncharacterized protein OS=Oryza sativa subsp. indica GN=OsI_05039 PE=4 SV=1	4	3	1	749	86.1	5.38	8.56	108	98.7	99.9	93.4
I1P3G1	Uncharacterized protein OS=Oryza glaberrima PE=3 SV=1	3	3	1	642	69.1	6.8	8.61	119.6	95.5	107.7	77.1
I1QKE3	Uncharacterized protein OS=Oryza glaberrima PE=4 SV=1	5	2	1	124	12.9	9.26	11.54	91.4	115.6	86.4	106.6
B8AM17	Uncharacterized protein OS=Oryza sativa subsp. indica GN=OsI_11171 PE=4 SV=1	3	3	1	503	55.7	7.52	5.32	110.2	86.5	107.7	95.6
B8BA25	Uncharacterized protein OS=Oryza sativa subsp. indica GN=OsI_28898 PE=4 SV=1	7	2	1	357	38.6	8.85	11.49	103.8	99	99.9	97.3
B8BHU9	Uncharacterized protein OS=Oryza sativa subsp. indica GN=OsI_34292 PE=4 SV=1	4	3	1	550	61.2	7.28	8.26	94.7	93.9	115.4	96
I1Q5H3	Clathrin light chain OS=Oryza glaberrima PE=3 SV=1	3	2	1	291	31.3	6.73	2.87	100.2	102.5	100.3	97.1
I1Q738	Uncharacterized protein OS=Oryza glaberrima PE=4 SV=1	3	3	1	139	15.2	5.11	8.43	115.5	106.5	89.2	88.8
Q7XTF4	OJ991214_12.13 protein OS=Oryza sativa subsp. japonica GN=OJ991214_12.13 PE=2 SV=1	3	2	1	187	20.1	9.6	5.46	117.6	92.4	98.5	91.5
I1PVA1	Uncharacterized protein OS=Oryza glaberrima PE=4 SV=1	3	3	1	926	100.4	5.27	4.7	103.7	87.6	109.7	99
I1Q052	Carboxypeptidase OS=Oryza glaberrima PE=3 SV=1	3	3	1	484	53.5	5.94	9.51	93.6	107.5	94	104.8
B8B2Z5	Proteasome subunit beta type OS=Oryza sativa subsp. indica GN=OsI_21721 PE=3 SV=1	6	3	1	277	29.8	5.86	16.47	96.2	95.6	103.3	104.9
I1PFV0	Uncharacterized protein OS=Oryza glaberrima PE=4 SV=1	4	2	1	262	28.5	5.55	9.71	103.3	100.4	102.2	94.2
A2XTC1	Uncharacterized protein OS=Oryza sativa subsp. indica GN=OsI_15856 PE=4 SV=1	3	3	1	256	27.5	8.88	6.03	94.6	93	108.9	103.6
A2X915	Uncharacterized protein OS=Oryza sativa subsp. indica GN=OsI_08729 PE=3 SV=1	4	3	1	458	47.4	7.5	10.41	99.8	81.9	131.7	86.6
B8AW64	Nucleosome assembly protein 1;2 OS=Oryza sativa subsp. indica GN=NAP1;2 PE=1 SV=1	3	2	1	364	41.7	4.45	7.58	106.2	89.5	104.7	99.6
Q0ITU3	Os11g0216300 protein (Fragment) OS=Oryza sativa subsp. japonica GN=Os11g0216300 PE=4 SV=1	4	4	1	734	82.8	7.56	4.7	109	94.3	114.3	82.5
A2ZIG7	V-type proton ATPase proteolipid subunit OS=Oryza sativa subsp. indica GN=OsI_37615 PE=3 SV=1	7	1	1	167	17	8.97	7.76	101.2	94.1	94.5	110.1
Q7XLG4	Cytochrome b-c1 complex subunit Rieske, mitochondrial OS=Oryza sativa subsp. japonica GN=Os04g0398500 PE=2 SV=2	5	2	1	278	30.1	8.69	11.14	103.8	95.4	106.6	94.1
Q6K2G7	Os02g0508000 protein OS=Oryza sativa subsp. japonica GN=Os02g0508000 PE=2 SV=1	3	2	1	258	27.5	7.77	8.11	103.1	89.3	107	100.6
A2X7Z3	Uncharacterized protein OS=Oryza sativa subsp. indica GN=OsI_08341 PE=3 SV=1	3	2	1	346	35.8	8.37	5.66	101.4	100	101	97.6
B8AIG0	Starch synthase, chloroplastic/amyloplastic OS=Oryza sativa subsp. indica GN=SSII-2 PE=3 SV=1	3	3	1	694	75.5	6.51	4.47	111.6	92.7	116.9	78.8
A2YJV9	Uncharacterized protein OS=Oryza sativa subsp. indica GN=OsI_25509 PE=4 SV=1	4	2	1	315	33.7	7.05	4.5	108.1	91.3	107.6	93
I1PWS8	Uncharacterized protein OS=Oryza glaberrima PE=4 SV=1	3	1	1	112	12.4	9.55	8.22	96.5	113.1	85	105.4
Q6EUQ7	Os02g0175600 protein OS=Oryza sativa subsp. japonica GN=Os02g0175600 PE=2 SV=1	6	1	1	144	15.8	11.14	12.63	102.7	99.9	102.8	94.6
Q6K4S7	Os02g0285300 protein OS=Oryza sativa subsp. japonica GN=Os02g0285300 PE=2 SV=1	4	3	1	232	24	4.74	10.74	117.4	88.6	119.1	74.8
A2ZLT9	Uncharacterized protein OS=Oryza sativa subsp. indica GN=OsI_38783 PE=4 SV=1	7	2	1	230	23	5.9	14.98	102	92.3	108	97.6
I1PYX5	Uncharacterized protein OS=Oryza glaberrima PE=4 SV=1	5	1	1	79	8.8	8.78	12.24	111	95.7	97.7	95.6
B8AGL8	Uncharacterized protein OS=Oryza sativa subsp. indica GN=OsI_06998 PE=3 SV=1	3	3	1	442	48.8	5.5	7.32	114.3	94.1	109.5	82
A2YKN4	Uncharacterized protein OS=Oryza sativa subsp. indica GN=OsI_25780 PE=4 SV=1	3	3	1	1889	206.7	6.52	5.11	120.7	100.4	114.7	64.2
A2XDA1	Phytoene dehydrogenase, chloroplastic/chromoplastic OS=Oryza sativa subsp. indica GN=PDS1 PE=1 SV=2	5	3	1	578	64.7	7.85	4.73	94	89	109.9	107
A2XNF8	Uncharacterized protein OS=Oryza sativa subsp. indica GN=OsI_14097 PE=3 SV=1	5	3	1	158	17.9	5.15	8.76	105.9	96.8	108.3	89.1
I1QCE0	Uncharacterized protein OS=Oryza glaberrima PE=4 SV=1	4	3	1	270	31.2	9.41	7.25	111.9	100.5	104.6	83
I1PMX6	Ammonium transporter OS=Oryza glaberrima PE=3 SV=1	2	2	1	498	52.6	7.27	5.62	94.3	73	186.9	45.7
B7FA85	Os05g0176000 protein OS=Oryza sativa subsp. japonica GN=Os05g0176000 PE=2 SV=1	4	3	1	309	32.6	10.18	6.36	104.8	92.1	115.8	87.3
I1QN25	Uncharacterized protein OS=Oryza glaberrima PE=3 SV=1	4	4	1	459	50.1	7.55	9.69	104.5	92.7	110.9	91.8
I1Q096	Sucrose synthase OS=Oryza glaberrima PE=3 SV=1	3	3	1	808	92.1	6.39	7.98	95	86.8	110.3	107.9
A2YRD4	Uncharacterized protein OS=Oryza sativa subsp. indica GN=OsI_27863 PE=4 SV=1	4	3	1	243	26.8	7.81	5.64	96.4	100.8	110.7	92.1
I1QI42	Uncharacterized protein OS=Oryza glaberrima PE=4 SV=1	3	3	1	142	15.6	9.95	8.11	86.8	98.5	92.3	122.4
A2WW27	Uncharacterized protein OS=Oryza sativa subsp. indica GN=OsI_04105 PE=3 SV=1	2	2	1	401	43.8	6.34	5.75	100.3	99.7	104.6	95.4
A2YBW4	Glycosyltransferase OS=Oryza sativa subsp. indica GN=OsI_22594 PE=3 SV=1	3	3	1	481	51.6	6.25	7.42	109.8	73.7	138	78.5
B8A8F9	Uncharacterized protein OS=Oryza sativa subsp. indica GN=OsI_04988 PE=3 SV=1	3	1	1	195	21.3	9.99	9.87	85.1	114.7	89	111.2
I1P3S8	Uncharacterized protein OS=Oryza glaberrima PE=4 SV=1	3	3	1	432	46.6	6.48	3.94	89	92.6	141.1	77.3
I1QAG2	Uncharacterized protein OS=Oryza glaberrima PE=3 SV=1	4	1	1	290	30.3	8.43	12.43	106.1	84.5	130.5	78.9
A2XC68	Uncharacterized protein OS=Oryza sativa subsp. indica GN=OsI_09892 PE=3 SV=1	3	1	1	222	25.4	7.23	6.11	98.8	85.6	118.4	97.2
I1Q873	Uncharacterized protein OS=Oryza glaberrima PE=4 SV=1	4	1	1	152	16.2	5.5	12.21	98.2	96.2	95.8	109.8
B8AGW4	Uncharacterized protein OS=Oryza sativa subsp. indica GN=OsI_05485 PE=4 SV=1	3	3	1	280	29.8	9.25	5.39	103	100.5	96.4	100.1
A2XMC2	Uncharacterized protein OS=Oryza sativa subsp. indica GN=OsI_13671 PE=3 SV=1	4	2	1	223	24.2	10.13	11.75	97.3	99.9	98.8	103.9
A2Y804	Uncharacterized protein OS=Oryza sativa subsp. indica GN=OsI_21172 PE=3 SV=1	3	3	1	355	38.7	9.29	7.83	103.5	97.5	117.6	81.4
I1R246	Uncharacterized protein OS=Oryza glaberrima PE=4 SV=1	3	3	1	567	63.5	9.03	4.7	105	91.3	112.4	91.3
A2YKC3	Uncharacterized protein OS=Oryza sativa subsp. indica GN=OsI_25669 PE=4 SV=1	2	2	1	292	31	7.43	5.18	107.3	99.3	88.1	105.3
Q5W6H5	Chlorophyll synthase, chloroplastic OS=Oryza sativa subsp. japonica GN=CHLG PE=2 SV=1	2	2	1	376	40.6	8.12	5.66	103.3	97.1	93.6	106
A0A0P0XQ11	Os09g0512800 protein OS=Oryza sativa subsp. japonica GN=Os09g0512800 PE=4 SV=1	2	2	1	186	20	8.28	7.43	95	98.7	104.3	102
I1P1T4	Uncharacterized protein OS=Oryza glaberrima PE=4 SV=1	3	1	1	380	40.8	8.22	2.6	108	97.5	89.9	104.5
I1PB12	Uncharacterized protein OS=Oryza glaberrima PE=4 SV=1	4	3	1	270	30.5	8.27	9.38	100.9	97.7	100.3	101
A2Z2W0	Ribulose-phosphate 3-epimerase OS=Oryza sativa subsp. indica GN=OsI_31954 PE=3 SV=1	3	2	1	228	24.3	5.6	9.72	91	97.5	96.9	114.6
B8ABY2	Uncharacterized protein OS=Oryza sativa subsp. indica GN=OsI_02910 PE=4 SV=1	2	2	1	520	58.9	6.51	4.29	90.5	100.9	107.1	101.5
Q0JR29	Os01g0123900 protein OS=Oryza sativa subsp. japonica GN=Os01g0123900 PE=2 SV=1	7	2	1	193	21.3	5.24	15.41	91.2	97.5	92.7	118.5
Q6YTY0	Os07g0608700 protein OS=Oryza sativa subsp. japonica GN=Os07g0608700 PE=2 SV=1	3	3	1	80	8.9	9.19	7.58	93.8	98.7	87.4	120.1
A2X6K5	Uncharacterized protein OS=Oryza sativa subsp. indica GN=OsI_07847 PE=4 SV=1	3	2	1	114	12.6	11.22	5.45	94.5	99.9	96.7	108.9
Q6ZJI9	Acyl carrier protein OS=Oryza sativa subsp. japonica GN=Os08g0549300 PE=2 SV=1	2	1	1	138	14.5	5.12	5.76	92.9	103.5	84.1	119.4
B8B663	Uncharacterized protein OS=Oryza sativa subsp. indica GN=OsI_26023 PE=4 SV=1	3	3	1	377	42.8	5.21	7.32	111.9	97.6	112.5	78
B8AEZ8	Phospholipid scramblase OS=Oryza sativa subsp. indica GN=OsI_06509 PE=3 SV=1	4	3	1	364	41.4	8.75	8.35	108.7	97.3	96.2	97.9
I1NRW1	Uncharacterized protein OS=Oryza glaberrima PE=3 SV=1	5	2	1	215	23.9	6.13	12.23	97.4	81.9	132.6	88
Q33BE8	NADH-dependent oxidoreductase 2, putative, expressed OS=Oryza sativa subsp. japonica GN=LOC_Os10g02480 PE=2 SV=1	3	2	1	330	37	6.73	5.78	105.5	88	115.9	90.6
A2Y673	Uncharacterized protein OS=Oryza sativa subsp. indica GN=OsI_20496 PE=4 SV=1	3	3	1	340	36.4	9.91	7.76	107.8	101.6	102.2	88.4
A2Y926	Proteasome subunit beta type OS=Oryza sativa subsp. indica GN=OsI_21564 PE=3 SV=1	6	3	1	246	26.2	5.78	11.08	94.7	99.7	97.9	107.7
I1Q6G8	Uncharacterized protein OS=Oryza glaberrima PE=4 SV=1	7	2	1	131	13.6	8.32	18.58	107.7	98	98	96.3
I1QVL7	Uncharacterized protein OS=Oryza glaberrima PE=4 SV=1	3	2	1	315	35.8	6.19	8.22	108.9	94.7	101	95.3
I1QMR0	Uncharacterized protein OS=Oryza glaberrima PE=4 SV=1	3	1	1	408	43.6	10.33	6.84
I1R1M3	Uncharacterized protein OS=Oryza glaberrima PE=4 SV=1	3	3	1	296	31.4	5.38	5.04	103	87.1	120.4	89.4
Q6YSC2	Os08g0467600 protein OS=Oryza sativa subsp. japonica GN=Os08g0467600 PE=4 SV=1	3	3	1	532	57.2	9.95	5.73	104	100.3	101.7	94
I1PMT6	Uncharacterized protein OS=Oryza glaberrima PE=4 SV=1	4	1	1	503	53.5	7.62	6.96	109.7	111.2	104	75.1
I1QEH7	Uncharacterized protein OS=Oryza glaberrima PE=4 SV=1	5	2	1	343	36.9	8.27	8.78	97.5	95	105.5	102
B8BDC7	Uncharacterized protein OS=Oryza sativa subsp. indica GN=OsI_31924 PE=4 SV=1	3	1	1	171	19.8	10.54	10.96	97.4	97.8	104	100.7
I1PWL5	40S ribosomal protein S26 OS=Oryza glaberrima PE=3 SV=1	4	2	1	139	15.5	11.02	11.44	92.2	94.5	112.2	101.1
I1Q247	Uncharacterized protein OS=Oryza glaberrima PE=3 SV=1	2	1	1	248	25	6.11	7.3	117.7	88.3	109.3	84.6
I1Q8Y4	Zeta-carotene desaturase OS=Oryza glaberrima PE=3 SV=1	3	3	1	578	63.7	8.51	4.61	96.7	90.6	122.3	90.4
I1NTW4	Uncharacterized protein OS=Oryza glaberrima PE=4 SV=1	3	2	1	188	20.4	7.05	5.3	101.2	113	94.8	90.9
I1NM52	Uncharacterized protein OS=Oryza glaberrima PE=4 SV=1	3	3	1	490	49.4	5.1	5.8	114.7	96.6	104.3	84.3
A2XWY9	Uncharacterized protein OS=Oryza sativa subsp. indica GN=OsI_17180 PE=4 SV=1	3	2	1	379	38.2	8.95	8.76	102	104.6	92.2	101.2
A2ZCP0	Methylthioribose-1-phosphate isomerase OS=Oryza sativa subsp. indica GN=OsI_35550 PE=2 SV=1	2	2	1	374	39.5	5.35	6.55	111.7	101.2	102.4	84.7
Q0IWN4	Os10g0498300 protein (Fragment) OS=Oryza sativa subsp. japonica GN=Os10g0498300 PE=4 SV=1	7	2	1	332	37	5.43	17.46	94.2	97.9	102.5	105.4
A2YLZ3	TOND1 OS=Oryza sativa subsp. indica GN=OsI_26248 PE=4 SV=1	2	2	1	182	18.6	8	5.88	84.9	93.9	106	115.3
B8AE20	Eukaryotic translation initiation factor 3 subunit G OS=Oryza sativa subsp. indica GN=OsI_09223 PE=3 SV=1	2	2	1	289	32	8.5	3.79	106.9	93.8	101.9	97.4
Q75L45	Os05g0135800 protein OS=Oryza sativa subsp. japonica GN=Os05g0135800 PE=2 SV=1	4	2	1	361	39.3	7.8	5.17	94	92	112.7	101.4
I1PLP7	Gamma-glutamylcyclotransferase OS=Oryza glaberrima PE=3 SV=1	3	3	1	187	21.1	6.39	8.82	100.5	103.1	107.7	88.6
A2YGL5	Uncharacterized protein OS=Oryza sativa subsp. indica GN=OsI_24321 PE=4 SV=1	3	2	1	191	21.5	7.96	6.75	94.9	93.3	110.1	101.7
B8B0R0	Uncharacterized protein OS=Oryza sativa subsp. indica GN=OsI_23897 PE=3 SV=1	3	3	1	323	35	6.35	7.72	109.6	92.6	126.6	71.2
A2Z054	Uncharacterized protein OS=Oryza sativa subsp. indica GN=OsI_30983 PE=4 SV=1	4	2	1	200	21.7	9.63	7.25	102.6	82.4	120.5	94.5
Q10A76	Os10g0101200 protein OS=Oryza sativa subsp. japonica GN=Os10g0101200 PE=2 SV=1	4	2	1	472	52.1	5.66	10.66	95.1	95.1	104.5	105.3
Q6KA61	Os02g0285800 protein OS=Oryza sativa subsp. japonica GN=Os02g0285800 PE=4 SV=1	3	3	1	669	73.5	7.39	6.71	125.8	93	116.4	64.8
Q6K7V6	Probable tocopherol cyclase, chloroplastic OS=Oryza sativa subsp. japonica GN=VTE1 PE=2 SV=1	4	3	1	470	52.2	7.24	5.52	99.2	96.4	92.9	111.5
A2Z2U1	Uncharacterized protein OS=Oryza sativa subsp. indica GN=OsI_31936 PE=4 SV=1	2	2	1	346	35.9	8.47	4.44	94.7	97	98.2	110.1
A2XYH1	Glucose-6-phosphate 1-epimerase OS=Oryza sativa subsp. indica GN=OsI_17747 PE=3 SV=1	3	2	1	344	38	5.24	6.88	94	95.5	105.6	104.9
B8B2A4	ATP-dependent Clp protease proteolytic subunit OS=Oryza sativa subsp. indica GN=OsI_21540 PE=3 SV=1	3	3	1	297	32.2	9.13	6.41	101.2	104.8	96.3	97.7
A2XWH5	Glycosyltransferase OS=Oryza sativa subsp. indica GN=OsI_17003 PE=3 SV=1	2	2	1	464	50.5	6.4	5.04	98.6	93.5	124.1	83.7
A2Z9V6	Uncharacterized protein OS=Oryza sativa subsp. indica GN=OsI_34517 PE=4 SV=1	3	3	1	261	27.5	6.52	4.75	51.9	89.5	67.3	191.4
B8AKN1	Uncharacterized protein OS=Oryza sativa subsp. indica GN=OsI_10875 PE=4 SV=1	3	3	1	224	25.2	8.44	4.06	105.5	103.1	96.9	94.5
Q8GRL5	Eukaryotic translation initiation factor 5A OS=Oryza sativa subsp. japonica GN=OJ1513_F02.108 PE=2 SV=1	9	1	1	162	17.8	5.76	20.78	95.6	117.3	85.7	101.4
B8AGA6	Uncharacterized protein OS=Oryza sativa subsp. indica GN=OsI_06963 PE=4 SV=1	2	2	1	364	41	7.08	5.7	90	95.3	115.4	99.3
Q9SDG5	Isocitrate dehydrogenase [NAD] subunit, mitochondrial OS=Oryza sativa subsp. japonica GN=Os01g0276100 PE=2 SV=1	4	3	1	362	39.4	7.43	8.76	91.3	94.3	111.4	103
A2X5P5	Uncharacterized protein OS=Oryza sativa subsp. indica GN=OsI_07530 PE=4 SV=1	3	2	1	301	33.5	5.57	6.72	90.6	94.7	102.1	112.6
A2Z282	Uncharacterized protein OS=Oryza sativa subsp. indica GN=OsI_31717 PE=4 SV=1	3	2	1	550	58.9	9.2	7.61	82.4	99.8	127.8	90
B8BIQ9	Chalcone-flavonone isomerase family protein OS=Oryza sativa subsp. indica GN=OsI_34872 PE=3 SV=1	6	3	1	218	24.1	4.83	7.43	112.1	78.1	135.6	74.2
Q9LRE9	Cytosolic aldehyde dehydrogenase OS=Oryza sativa subsp. japonica GN=ALDH1a PE=2 SV=1	3	3	1	502	54.1	6.92	8.25	96.7	89.7	119.4	94.2
I1P2F0	Uncharacterized protein OS=Oryza glaberrima PE=3 SV=1	2	1	1	288	30.4	7.4	5.05	78.5	103.2	113.9	104.4
I1P0Q9	Uncharacterized protein OS=Oryza glaberrima PE=4 SV=1	3	2	1	386	42.2	4.94	5.26	110	97.6	96.8	95.6
I1QW99	Uncharacterized protein OS=Oryza glaberrima PE=4 SV=1	3	2	1	375	40.5	5.02	4
A2ZD65	Uncharacterized protein OS=Oryza sativa subsp. indica GN=OsI_35730 PE=4 SV=1	3	3	1	298	32	7.99	7.89	106	101.1	103.8	89.1
I1P5I4	Uncharacterized protein OS=Oryza glaberrima PE=4 SV=1	3	3	1	427	46.6	8.88	5.91	99.8	103.3	101	95.9
B8B3M3	Uncharacterized protein OS=Oryza sativa subsp. indica GN=OsI_21961 PE=4 SV=1	3	2	1	264	29.4	11.17	9.46	102.5	97.5	105.5	94.5
A2XZM2	Uncharacterized protein OS=Oryza sativa subsp. indica GN=OsI_18180 PE=4 SV=1	3	2	1	272	28.2	5.29	3.42	89	115.6	97.4	98
A2YSQ3	Xyloglucan endotransglucosylase/hydrolase OS=Oryza sativa subsp. indica GN=OsI_28350 PE=3 SV=1	3	3	1	290	32	5.6	7.46	105.8	94	114.1	86.1
A2YGS4	Uncharacterized protein OS=Oryza sativa subsp. indica GN=OsI_24385 PE=4 SV=1	2	2	1	648	69.8	8.76	6.09	109.4	92.9	103.1	94.6
A2ZLS4	Putative diaminopimelate epimerase, chloroplastic OS=Oryza sativa subsp. indica GN=DAPF PE=3 SV=1	4	4	1	357	38.1	6.68	6.99	103.5	93.1	107.3	96.1
A2XYG7	Uncharacterized protein OS=Oryza sativa subsp. indica GN=OsI_17743 PE=4 SV=1	3	2	1	462	51.7	9.22	5.79	104.5	96.6	104.1	94.8
B8B402	Uncharacterized protein OS=Oryza sativa subsp. indica GN=OsI_22171 PE=3 SV=1	3	3	1	1306	144.4	6.55	7.22	106.2	102.1	111.1	80.6
B8BJ57	Uncharacterized protein OS=Oryza sativa subsp. indica GN=OsI_35152 PE=4 SV=1	7	3	1	136	15	9.98	15.17	96.5	102.6	96	104.8
A2XIU5	Uncharacterized protein OS=Oryza sativa subsp. indica GN=OsI_12357 PE=4 SV=1	2	2	1	416	43.2	6.55	5.53	101.3	98.2	106.4	94.1
A2YPV4	Uncharacterized protein OS=Oryza sativa subsp. indica GN=OsI_27308 PE=4 SV=1	2	2	1	140	14.1	7.74	5.39	100	93.3	114.8	92
A2XYG6	Uncharacterized protein OS=Oryza sativa subsp. indica GN=OsI_17742 PE=3 SV=1	3	3	1	407	46.4	5.6	6.77	113.1	93.1	114	79.8
B9EXM2	Carbamoyl-phosphate synthase large chain, chloroplastic OS=Oryza sativa subsp. japonica GN=CARB PE=2 SV=1	4	4	1	1172	127.7	6.01	7.6	96.7	93.6	107.7	102
A2WNR8	Peroxidase OS=Oryza sativa subsp. indica GN=OsI_01501 PE=3 SV=1	4	1	1	347	37.9	6.93	8.77
A2XKX4	Oxalate oxidase 4 OS=Oryza sativa subsp. indica GN=oxo4 PE=2 SV=1	2	2	1	229	24.2	6.38	6.72	87.4	98.4	104.2	109.9
I1PAL9	Uncharacterized protein OS=Oryza glaberrima PE=4 SV=1	3	3	1	938	103.8	6.01	5.8	83.4	86.9	125.4	104.3
B8BCC6	Uncharacterized protein OS=Oryza sativa subsp. indica GN=OsI_29855 PE=4 SV=1	6	2	1	242	25.9	7.24	13.4	100	122.4	83.2	94.4
B8ATS0	Uncharacterized protein OS=Oryza sativa subsp. indica GN=OsI_15790 PE=4 SV=1	2	2	1	969	109.3	5.26	5.7	109.7	89.7	110.7	89.9
A2XFL8	40S ribosomal protein S7 OS=Oryza sativa subsp. indica GN=OsI_11157 PE=3 SV=1	9	3	1	192	22.2	9.79	22.99	100.1	99.1	99.8	101
A2XEE2	Uncharacterized protein OS=Oryza sativa subsp. indica GN=OsI_10698 PE=4 SV=1	5	3	1	134	14.4	10.39	12.36	98.5	100.5	101.9	99.2
I1R4R8	Dirigent protein OS=Oryza glaberrima PE=3 SV=1	4	3	1	306	33.4	8.98	6.79	102.8	102.7	99.9	94.6
B8B8E2	Dolichyl-diphosphooligosaccharide--protein glycosyltransferase 48 kDa subunit OS=Oryza sativa subsp. indica GN=OsI_25342 PE=3 SV=1	2	2	1	439	48.3	6.81	4.75	92.7	94	113.4	99.9
Q2R0P4	Os11g0637700 protein OS=Oryza sativa subsp. japonica GN=LOC_Os11g41890 PE=2 SV=2	2	2	1	467	49	8.53	5.38	103	97.4	101	98.6
I1PSU0	Uncharacterized protein OS=Oryza glaberrima PE=4 SV=1	3	1	1	414	44.1	10.15	6.94	102.9	99.7	98	99.4
I1QGI8	Uncharacterized protein OS=Oryza glaberrima PE=3 SV=1	3	3	1	602	64.7	7.11	4.07	94.3	103.1	108.2	94.4
A2YQ40	Uncharacterized protein OS=Oryza sativa subsp. indica GN=OsI_27400 PE=4 SV=1	3	3	1	302	33.2	7.08	7.96	108.4	99	103	89.7
B8BJB0	Uncharacterized protein OS=Oryza sativa subsp. indica GN=OsI_35259 PE=4 SV=1	4	2	1	270	30.5	9.38	9.46	99.6	111.5	90.9	98
A0A0P0VR55	Os02g0815300 protein (Fragment) OS=Oryza sativa subsp. japonica GN=Os02g0815300 PE=4 SV=1	6	2	1	184	18.5	7.28	17.5	116.4	96.9	88.5	98.1
I1PJL3	Uncharacterized protein OS=Oryza glaberrima PE=3 SV=1	3	1	1	313	33.4	9.29	10.93	115.6	82.5	125.4	76.5
A2Z7A0	Uncharacterized protein OS=Oryza sativa subsp. indica GN=OsI_33576 PE=3 SV=1	3	3	1	307	33.7	5.25	6.94	84.4	104.7	89.2	121.7
I1PJQ5	Uncharacterized protein OS=Oryza glaberrima PE=4 SV=1	3	3	1	548	59.9	5.57	4.69	104	94.3	111.4	90.3
I1R7Q8	Sulfurtransferase OS=Oryza glaberrima PE=4 SV=1	3	3	1	410	43.7	7.09	5.35	104.4	86.2	112.2	97.2
B8AAG0	Uncharacterized protein OS=Oryza sativa subsp. indica GN=OsI_04001 PE=4 SV=1	2	2	1	329	35.2	5.41	5.76	102.1	102.3	95.8	99.8
B8B2F2	Formate dehydrogenase, mitochondrial OS=Oryza sativa subsp. indica GN=OsI_23019 PE=3 SV=1	3	3	1	376	41.3	7.14	6.87	96.9	92.5	110.4	100.2
Q03200	Light-regulated protein OS=Oryza sativa subsp. japonica GN=LIR1 PE=2 SV=1	2	1	1	128	13.3	4.51	6.31	83.6	114.2	71.1	131.2
Q10MY4	Os03g0289400 protein OS=Oryza sativa subsp. japonica GN=Os03g0289400 PE=4 SV=1	2	2	1	211	22.4	8.78	5.89	121.9	95.6	101.2	81.3
B8ANC8	Uncharacterized protein OS=Oryza sativa subsp. indica GN=OsI_10050 PE=4 SV=1	2	1	1	199	21.6	6.34	5.48	98.4	91.2	121.3	89
B8ALD1	Thioredoxin OS=Oryza sativa subsp. indica GN=OsI_13929 PE=3 SV=1	4	3	1	134	14.8	5.97	10.38	98.2	101	100.3	100.5
B8BCM8	Glucose-6-phosphate isomerase OS=Oryza sativa subsp. indica GN=OsI_31689 PE=3 SV=1	3	1	1	625	68.4	6.02	4.58	114.6	79.8	101.1	104.5
I1NLZ8	Uncharacterized protein OS=Oryza glaberrima PE=4 SV=1	3	2	1	322	35.5	6.39	7.41	107.8	90.5	120.1	81.6
B8A7I6	Uncharacterized protein OS=Oryza sativa subsp. indica GN=OsI_01794 PE=4 SV=1	3	3	1	262	28.3	6.09	6.42	92.1	107.8	94.2	105.9
A2XRZ0	Probable aldo-keto reductase 2 OS=Oryza sativa subsp. indica GN=OsI_15387 PE=3 SV=1	3	2	1	351	38.2	6.62	7.37	99.4	91.3	111.5	97.7
P0C464	30S ribosomal protein S11, chloroplastic OS=Oryza sativa subsp. japonica GN=rps11 PE=3 SV=1	3	1	1	143	15.6	12.04	7.7	82.3	93.7	114.6	109.4
B8AX66	Uncharacterized protein OS=Oryza sativa subsp. indica GN=OsI_21153 PE=4 SV=1	2	2	1	722	80.8	5.29	2.52	97.5	104.1	105.2	93.2
I1PAD4	Uncharacterized protein OS=Oryza glaberrima PE=4 SV=1	3	2	1	110	12.4	7.58	7.1	104.8	86.9	96.1	112.3
I1QI24	Uncharacterized protein OS=Oryza glaberrima PE=4 SV=1	4	3	1	213	22.8	4.49	9.73	95.5	105.1	93.6	105.8
Q0D7W3	Os07g0205000 protein OS=Oryza sativa subsp. japonica GN=Os07g0205000 PE=4 SV=1	3	1	1	175	20.2	10.43	8.34	102.9	99.6	99.6	97.9
Q8GT01	Pyrroline-5-carboxylate reductase OS=Oryza sativa subsp. japonica GN=P0466H10.37-1 PE=2 SV=1	2	2	1	284	29.7	7.46	5.71	86.1	100.5	108.3	105.2
I1NMB2	Peptidyl-prolyl cis-trans isomerase OS=Oryza glaberrima PE=3 SV=1	2	2	1	246	26.5	8.34	5.6	103.5	107.2	94.2	95
Q6K929	Os02g0496900 protein OS=Oryza sativa subsp. japonica GN=Os02g0496900 PE=2 SV=1	3	2	1	93	9.7	9.41	2.6
I1QT60	Uncharacterized protein OS=Oryza glaberrima PE=3 SV=1	2	2	1	354	38.6	6.6	5.23	101.6	87.8	112.1	98.5
I1PXU0	Uncharacterized protein OS=Oryza glaberrima PE=3 SV=1	4	3	1	92	10.2	10.29	11.5	90.6	100.2	103.6	105.5
A2YLQ7	Uncharacterized protein OS=Oryza sativa subsp. indica GN=OsI_26157 PE=4 SV=1	2	2	1	485	52.2	6.48	4.77	108.7	90.4	119.9	81.1
A2X8Y7	Uncharacterized protein OS=Oryza sativa subsp. indica GN=OsI_08700 PE=4 SV=1	2	2	1	150	15.7	8.79	4.89	110.8	94.8	117.9	76.6
A2YN39	Uncharacterized protein OS=Oryza sativa subsp. indica GN=OsI_26649 PE=4 SV=1	2	2	1	493	50.9	4.63	3.28
I1NTU2	Amidophosphoribosyltransferase OS=Oryza glaberrima PE=3 SV=1	2	1	1	552	58.9	6.52	5.08	95.6	96.1	112.1	96.2
Q2QXS4	Os12g0145100 protein OS=Oryza sativa subsp. japonica GN=Os12g0145100 PE=2 SV=1	3	2	1	238	25.2	5.87	6.78	98.1	100.2	108.2	93.5
Q10P76	Expressed protein OS=Oryza sativa subsp. japonica GN=Os03g0244000 PE=2 SV=1	2	2	1	154	16.3	7.46	5.39	107.4	82.9	94	115.7
B8B7X6	Probable D-2-hydroxyglutarate dehydrogenase, mitochondrial OS=Oryza sativa subsp. indica GN=D2HGDH PE=3 SV=1	3	3	1	559	61.1	7.3	7.64	96.2	94.5	106.3	102.9
Q0INM3	Beta-galactosidase 15 OS=Oryza sativa subsp. japonica GN=Os12g0429200 PE=2 SV=1	2	2	1	919	100.9	5.99	6.32	99.2	86.2	111.9	102.6
A2YY13	Uncharacterized protein OS=Oryza sativa subsp. indica GN=OsI_30232 PE=4 SV=1	3	3	1	257	28	6.43	6.86	107.8	103.1	100.1	89
I1QKN4	Uncharacterized protein OS=Oryza glaberrima PE=3 SV=1	3	2	1	647	72.5	8.25	4.47	96.1	96.1	107.2	100.5
I1Q2V3	Uncharacterized protein OS=Oryza glaberrima PE=4 SV=1	2	2	1	164	17.6	5.8	2.19	100.5	109.5	96.1	93.9
Q6ESJ0	Glutathione peroxidase OS=Oryza sativa subsp. japonica GN=Os02g0664000 PE=2 SV=1	3	1	1	238	25.8	9.36	4.98	93.4	97	90.1	119.5
B8AAU6	Uncharacterized protein OS=Oryza sativa subsp. indica GN=OsI_04067 PE=4 SV=1	2	2	1	235	26	8.72	6.39	108.6	92.3	101.1	98
I1NYB3	Uncharacterized protein OS=Oryza glaberrima PE=3 SV=1	3	3	1	400	44.5	7.46	0	103.2	90.4	117.1	89.3
A2XWV6	Uncharacterized protein OS=Oryza sativa subsp. indica GN=OsI_17142 PE=4 SV=1	3	2	1	240	27.1	9.92	5.24	121.4	89.3	104.5	84.8
I1QFZ8	Uncharacterized protein OS=Oryza glaberrima PE=4 SV=1	2	1	1	253	28.5	5.52	2.67	90.8	100	82.1	127.1
B8AUD0	Uncharacterized protein OS=Oryza sativa subsp. indica GN=OsI_16063 PE=4 SV=1	2	2	1	192	21.1	9.17	5.41	107.7	101.6	94.2	96.5
A2XXH2	Uncharacterized protein OS=Oryza sativa subsp. indica GN=OsI_17378 PE=4 SV=1	3	3	1	299	31.7	9.42	7.45	107	99	101.3	92.7
A0A0P0XAP6	Os07g0664900 protein OS=Oryza sativa subsp. japonica GN=Os07g0664900 PE=4 SV=1	2	2	1	428	44.7	10.07	6.8	97.5	104.2	96.3	102.1
I1NRA0	Uncharacterized protein OS=Oryza glaberrima PE=3 SV=1	2	2	1	531	56.9	5.48	5.06
B8B879	Uncharacterized protein OS=Oryza sativa subsp. indica GN=OsI_25294 PE=4 SV=1	2	2	1	639	67.3	8.22	4.93	102	94.7	106.3	97
A0A0P0VV04	Os03g0229600 protein OS=Oryza sativa subsp. japonica GN=Os03g0229600 PE=4 SV=1	3	1	1	80	8.9	9.13	8.47	90.8	105.8	91	112.4
Q5W6C5	Carboxypeptidase OS=Oryza sativa subsp. japonica GN=Os05g0268500 PE=3 SV=1	2	2	1	483	53.7	7.11	6.15	104.5	102.3	105.1	88.1
I1P4N0	Uncharacterized protein OS=Oryza glaberrima PE=4 SV=1	2	2	1	290	30.8	9.7	2.1	104.9	87.8	105.4	101.9
A2WRL7	Uncharacterized protein OS=Oryza sativa subsp. indica GN=OsI_02501 PE=4 SV=1	2	2	1	265	28.5	5.66	5.1	108.7	89.4	110.5	91.5
B8AG03	Uncharacterized protein OS=Oryza sativa subsp. indica GN=OsI_08254 PE=4 SV=1	3	3	1	595	66.8	6.1	4.25	99.1	100.8	101.2	98.8
A0A0P0W625	Os04g0111225 protein (Fragment) OS=Oryza sativa subsp. japonica GN=Os04g0111225 PE=4 SV=1	3	1	1	198	21.1	11.03	7.34	107.6	97.5	105.1	89.7
I1QF56	Uncharacterized protein OS=Oryza glaberrima PE=4 SV=1	4	3	1	319	35.9	6.44	9.51	97.7	105.1	96.5	100.6
B8B822	Uncharacterized protein OS=Oryza sativa subsp. indica GN=OsI_26713 PE=4 SV=1	3	2	1	331	34.6	6.93	2.26	107.6	86.9	99.1	106.4
A2XGG9	Ribosomal protein L19 OS=Oryza sativa subsp. indica GN=OsI_11477 PE=3 SV=1	3	2	1	208	24.1	11.39	6.08	100.2	102.2	102.1	95.4
B8BHU8	Uncharacterized protein OS=Oryza sativa subsp. indica GN=OsI_34290 PE=4 SV=1	3	2	1	524	57.4	7.11	4.57	78.4	99.6	109.3	112.7
B8BBN7	Obg-like ATPase 1 OS=Oryza sativa subsp. indica GN=OsI_28170 PE=3 SV=1	3	2	1	394	44.3	6.76	7.39	92	98	105.4	104.7
Q53NG8	Aldehyde dehydrogenase OS=Oryza sativa subsp. japonica GN=LOC_Os11g08300 PE=2 SV=1	2	2	1	482	52.5	8.18	5.15	102.8	98.7	111.4	87
B8ANL0	Uncharacterized protein OS=Oryza sativa subsp. indica GN=OsI_12872 PE=4 SV=1	5	2	1	198	21.9	8.66	14.46	95.1	104.9	93.6	106.5
I1QCB7	Uncharacterized protein OS=Oryza glaberrima PE=4 SV=1	3	2	1	275	32.2	11.31	7.71	107.3	95.2	95.9	101.6
Q5ZA32	Os06g0300800 protein OS=Oryza sativa subsp. japonica GN=P0501G08.38-1 PE=4 SV=1	3	3	1	1334	144.1	6.46	6.05	113.3	92.5	102.9	91.3
B8AUJ5	Uncharacterized protein OS=Oryza sativa subsp. indica GN=OsI_14641 PE=4 SV=1	4	2	1	245	28.8	9.94	7.29	105.3	91.9	93.3	109.4
Q69LE7	Probable polyribonucleotide nucleotidyltransferase 1, chloroplastic OS=Oryza sativa subsp. japonica GN=PNP1 PE=2 SV=1	3	3	1	902	97.3	5.91	6.57	104.1	88.8	114.5	92.5
I1R627	Uncharacterized protein OS=Oryza glaberrima PE=3 SV=1	5	1	1	552	58.2	6.7	12.74	85.9	92.3	111	110.7
B8ATR4	Uncharacterized protein OS=Oryza sativa subsp. indica GN=OsI_15904 PE=4 SV=1	6	1	1	301	31.3	4.61	11.96	85.8	110.9	71	132.2
I1QJH7	Uncharacterized protein OS=Oryza glaberrima PE=3 SV=1	2	2	1	327	34	10.2	4.5	111.6	89.5	107.9	91.1
I1PZC7	Uncharacterized protein OS=Oryza glaberrima PE=3 SV=1	3	3	1	209	23.5	5.15	6.55	101.6	105.2	95.4	97.8
I1QNG6	Mitochondrial pyruvate carrier OS=Oryza glaberrima PE=3 SV=1	3	1	1	107	12	8.91	6.82	107.6	100.5	94	97.9
B9F297	Os02g0129900 protein OS=Oryza sativa subsp. japonica GN=Os02g0129900 PE=4 SV=1	3	2	1	307	33.1	6.23	8.1	96.7	95.1	111.5	96.6
B8B2N3	Uncharacterized protein OS=Oryza sativa subsp. indica GN=OsI_21637 PE=4 SV=1	2	2	1	274	30.3	9.38	4.83	111.7	93.3	103.1	91.8
B8AFI8	Outer envelope pore protein 21, chloroplastic OS=Oryza sativa subsp. indica GN=OEP21 PE=3 SV=1	3	1	1	185	21	10.14	7.74	98.3	99.5	102.8	99.4
B8ACS3	Uncharacterized protein OS=Oryza sativa subsp. indica GN=OsI_00025 PE=4 SV=1	2	2	1	1355	150.1	7.68	5.71	100.3	99.2	96.6	104
B8BHZ1	30S ribosomal protein S14, chloroplastic OS=Oryza sativa subsp. indica GN=rps14 PE=3 SV=1	3	1	1	103	12.2	11.46	9.46	96.4	107	103	93.5
I1PJU8	Uncharacterized protein OS=Oryza glaberrima PE=4 SV=1	2	2	1	118	13.1	8.88	6.19	38.7	117	52.5	191.9
B8AGY8	Uncharacterized protein OS=Oryza sativa subsp. indica GN=OsI_05669 PE=4 SV=1	4	3	1	514	55.5	7.33	9.26	96.7	88.9	118.7	95.8
A2WSL7	Uncharacterized protein OS=Oryza sativa subsp. indica GN=OsI_02860 PE=4 SV=1	2	1	1	446	46.4	5.17	4.23
I1PPF0	Uncharacterized protein OS=Oryza glaberrima PE=4 SV=1	3	1	1	224	24.7	9.09	9.27	95.3	104.1	104.7	95.9
I1R0S5	Uncharacterized protein OS=Oryza glaberrima PE=3 SV=1	2	2	1	733	82.8	6.11	5.43	96.9	96.7	103.8	102.6
B8AEK0	Citrate synthase OS=Oryza sativa subsp. indica GN=OsI_06467 PE=3 SV=1	2	2	1	500	54.6	8.85	4.85	104.6	99.8	104.4	91.2
Q6ZIK0	Probable tocopherol O-methyltransferase, chloroplastic OS=Oryza sativa subsp. japonica GN=VTE4 PE=2 SV=1	2	2	1	362	39.6	8.07	4.88	115.5	91.7	114.6	78.2
B8B8L1	Uncharacterized protein OS=Oryza sativa subsp. indica GN=OsI_26885 PE=4 SV=1	2	2	1	604	66.1	8.72	5.94	94.1	95.4	97.2	113.2
Q0D564	5-formyltetrahydrofolate cyclo-ligase OS=Oryza sativa subsp. japonica GN=Os07g0578600 PE=3 SV=1	2	2	1	282	31	9.35	4.9	96.6	106.1	84.9	112.4
B8AH08	Uncharacterized protein OS=Oryza sativa subsp. indica GN=OsI_05707 PE=4 SV=1	5	3	1	338	38	7.24	7.11	113.7	105.9	93.5	86.9
I1P5I8	Uncharacterized protein OS=Oryza glaberrima PE=4 SV=1	2	2	1	258	28.2	5.86	3.91	111.3	98	108.6	82.1
Q0DLG4	Os05g0103500 protein OS=Oryza sativa subsp. japonica GN=Os05g0103500 PE=2 SV=1	3	3	1	180	20.6	9.11	5.96	98.3	100.6	96.1	105
B8AKK2	Uncharacterized protein OS=Oryza sativa subsp. indica GN=OsI_13703 PE=4 SV=1	2	2	1	569	65	8.19	4.64	95.8	88.2	117.4	98.6
A2YXV7	Uncharacterized protein OS=Oryza sativa subsp. indica GN=OsI_30172 PE=4 SV=1	3	3	1	1254	137.2	6.48	4.07	91.4	91.7	103.5	113.4
Q8L416	Os01g0908400 protein OS=Oryza sativa subsp. japonica GN=P0497A05.16 PE=2 SV=1	2	1	1	61	7.3	6.54	2.87	131.6	86.2	87.6	94.6
A0A0N7KEU1	Os02g0187100 protein OS=Oryza sativa subsp. japonica GN=Os02g0187100 PE=4 SV=1	2	2	1	275	29.7	7.33	5.82	104.2	91.4	98.4	106.1
B8ACG5	Uncharacterized protein OS=Oryza sativa subsp. indica GN=OsI_04485 PE=4 SV=1	2	2	1	250	28.7	4.87	5.67	105.5	104.1	94.7	95.6
Q45GC6	Os06g0174300 protein OS=Oryza sativa subsp. japonica GN=Os06g0174300 PE=2 SV=1	2	2	1	154	16.5	9.99	6.02	105.5	95.6	105.1	93.8
I1P9H5	Uncharacterized protein OS=Oryza glaberrima PE=4 SV=1	2	2	1	227	24.9	10.37	4.95	100.9	96.4	79.3	123.4
A2XHA8	Uncharacterized protein OS=Oryza sativa subsp. indica GN=OsI_11785 PE=4 SV=1	4	1	1	265	28.6	4.6	9.83	92.5	90.9	97.9	118.7
Q6ITC5	Cell death-related protein OS=Oryza sativa subsp. japonica GN=A2 PE=2 SV=1	2	2	1	128	14.5	6.6	5.02	74.1	119.1	68.3	138.6
Q2QY88	Alpha-L-arabinofuranosidase C-terminus family protein, expressed OS=Oryza sativa subsp. japonica GN=LOC_Os12g03470 PE=4 SV=2	2	2	1	660	72.8	5.49	3.24
I1NM48	Uncharacterized protein OS=Oryza glaberrima PE=3 SV=1	4	4	1	381	40.7	9.57	7.06	109.7	87.7	116.2	86.5
A0A0P0Y2U8	Os11g0514400 protein OS=Oryza sativa subsp. japonica GN=Os11g0514400 PE=4 SV=1	2	2	1	200	21.1	7.34	4.98	73.2	89.7	76.5	160.7
I1P259	Nuclear cap-binding protein subunit 2 OS=Oryza glaberrima PE=3 SV=1	2	2	1	243	28.6	5.59	4.44	100.8	97.5	106.8	95
I1QT17	V-type proton ATPase subunit a OS=Oryza glaberrima PE=3 SV=1	2	2	1	840	95.3	5.48	2.93	99	95.5	113.1	92.4
B8AS93	Uncharacterized protein OS=Oryza sativa subsp. indica GN=OsI_15357 PE=3 SV=1	3	3	1	504	56.1	6.58	4.86
A0A0P0XCL4	Os08g0177700 protein (Fragment) OS=Oryza sativa subsp. japonica GN=Os08g0177700 PE=4 SV=1	3	3	1	108	11.7	5.58	4.17	91.3	105.6	93.4	109.7
I1QKY4	NADH-quinone oxidoreductase subunit I OS=Oryza glaberrima GN=19493638 PE=3 SV=1	5	2	1	180	21.2	6.86	7.88	94.1	100.2	110.1	95.6
I1PYJ8	Uncharacterized protein OS=Oryza glaberrima PE=4 SV=1	2	2	1	141	15.4	5.2	5.09	109.1	101.6	83.5	105.8
Q0DRB3	Os03g0399800 protein (Fragment) OS=Oryza sativa subsp. japonica GN=Os03g0399800 PE=4 SV=2	2	2	1	199	20.8	5.39	5.57	113.8	88.4	114.6	83.3
C7IY67	Os02g0829600 protein OS=Oryza sativa subsp. japonica GN=Os02g0829600 PE=4 SV=1	2	2	1	356	39.5	6.96	5.03	92.8	105.7	85.2	116.2
B8AFT0	Carboxypeptidase OS=Oryza sativa subsp. indica GN=OsI_08191 PE=3 SV=1	2	2	1	485	53.9	6.35	5.41	75.9	94.9	105.8	123.4
I1PWE8	Uncharacterized protein OS=Oryza glaberrima PE=4 SV=1	2	2	1	185	19.2	6.79	5.02	105.1	84.9	109.2	100.8
Q75GR6	50S ribosomal protein L17, putative, expressed OS=Oryza sativa subsp. japonica GN=LOC_Os03g60100 PE=2 SV=1	4	2	1	210	22.9	11.06	8.34	92.3	106.8	97	103.9
B8AAK7	Uncharacterized protein OS=Oryza sativa subsp. indica GN=OsI_00911 PE=4 SV=1	2	1	1	431	45.8	6.71	4.88	89	98.6	102.9	109.4
I1QW46	Eukaryotic translation initiation factor 3 subunit B OS=Oryza glaberrima PE=3 SV=1	2	2	1	720	83.3	5.06	2.72	97.6	97.5	113.8	91
I1NMR2	Uncharacterized protein OS=Oryza glaberrima PE=4 SV=1	2	2	1	235	26.4	9.66	4.42	106.8	106.8	100.6	85.9
Q6YUH7	Os02g0697300 protein OS=Oryza sativa subsp. japonica GN=Os02g0697300 PE=2 SV=1	2	2	1	392	43.6	4.77	4.1	101.6	92.4	109.7	96.3
I1QNV5	Uncharacterized protein OS=Oryza glaberrima PE=4 SV=1	3	1	1	252	27.5	5.05	7.03	97	95.1	102.3	105.6
B8AHH6	Uncharacterized protein OS=Oryza sativa subsp. indica GN=OsI_07131 PE=4 SV=1	3	2	1	129	14.8	5.36	2.47	103.9	92.3	93.6	110.2
I1QGX6	Uncharacterized protein OS=Oryza glaberrima PE=4 SV=1	2	2	1	317	34.2	5.54	2.8	96.1	90.1	78.1	135.8
A2YY43	Uncharacterized protein OS=Oryza sativa subsp. indica GN=OsI_30268 PE=3 SV=1	2	1	1	594	63.6	7.02	4.41	95.1	95.6	104.8	104.5
A2XKY7	Uncharacterized protein OS=Oryza sativa subsp. indica GN=OsI_13131 PE=4 SV=1	2	2	1	398	41.9	9.47	5.6	103.1	101.4	102.5	93
I1P8R5	Uncharacterized protein OS=Oryza glaberrima PE=4 SV=1	2	1	1	160	16	4.58	0
I1R6V5	Uncharacterized protein OS=Oryza glaberrima PE=3 SV=1	2	1	1	549	58.7	6.62	5.11
I1PRU0	Uncharacterized protein OS=Oryza glaberrima PE=4 SV=1	2	2	1	146	15.6	8.29	4.83	102.8	95.9	92.6	108.7
I1QET7	Uncharacterized protein OS=Oryza glaberrima PE=4 SV=1	2	2	1	374	42.3	6.28	5.4	93.7	122.2	95.1	89.1
A2WXW7	Uncharacterized protein OS=Oryza sativa subsp. indica GN=OsI_04772 PE=3 SV=1	2	1	1	425	49.9	6.87	5.72	88.1	97.3	110.7	103.8
A2ZFX4	Glycosyltransferase OS=Oryza sativa subsp. indica GN=OsI_36677 PE=3 SV=1	2	2	1	490	52.5	6.15	2.13
A2Y334	Uncharacterized protein OS=Oryza sativa subsp. indica GN=OsI_19421 PE=4 SV=1	2	2	1	346	36.4	9.48	5.18	97.7	96.3	102.9	103.1
I1QQL8	Uncharacterized protein OS=Oryza glaberrima PE=4 SV=1	2	2	1	338	37.1	5.82	5.05	91.9	97.3	108.3	102.5
A2YQQ8	Succinate dehydrogenase [ubiquinone] iron-sulfur subunit, mitochondrial OS=Oryza sativa subsp. indica GN=OsI_27631 PE=3 SV=1	2	2	1	406	45.7	9.61	5.31	95.5	91.8	118.4	94.3
Q0JEK1	Os04g0254000 protein OS=Oryza sativa subsp. japonica GN=Os04g0254000 PE=2 SV=1	3	2	1	380	41.4	6.47	2.23	96.1	85.5	105.5	112.9
B8AAM6	Uncharacterized protein OS=Oryza sativa subsp. indica GN=OsI_00947 PE=4 SV=1	2	2	1	1045	116.4	6.61	2.1	96.6	103.2	88.6	111.6
I1NV34	S-formylglutathione hydrolase OS=Oryza glaberrima PE=3 SV=1	2	2	1	297	32.8	6.68	4.99	104.3	96.3	113.5	85.9
B8B835	Uncharacterized protein OS=Oryza sativa subsp. indica GN=OsI_26657 PE=4 SV=1	4	2	1	159	17.3	9.99	8.62	102	104.5	95.5	97.9
A2WZD3	Ubiquitin-fold modifier 1 OS=Oryza sativa subsp. indica GN=OsI_05311 PE=3 SV=1	3	2	1	102	10.4	9.61	8.79	92.3	105.2	93.2	109.3
B8AY97	Uncharacterized protein OS=Oryza sativa subsp. indica GN=OsI_19960 PE=3 SV=1	2	2	1	624	69.7	5.88	4.59	107	96	103.1	93.8
I1P8Y9	Tubulin alpha chain OS=Oryza glaberrima PE=3 SV=1	2	2	1	450	50.2	5.25	5.5	97.7	99.7	99.7	102.9
I1PIL3	Uncharacterized protein OS=Oryza glaberrima PE=3 SV=1	2	2	1	345	37.4	6	2.52	106.2	94.3	101.4	98.1
A2XN77	Uncharacterized protein OS=Oryza sativa subsp. indica GN=OsI_14009 PE=4 SV=1	2	2	1	481	51	8.12	4.53	95.8	95.1	108.5	100.6
I1PN86	Uncharacterized protein OS=Oryza glaberrima PE=4 SV=1	2	2	1	164	17.9	9.66	2.77	93.6	106.6	92.7	107.1
Q6EPY8	Os02g0533200 protein OS=Oryza sativa subsp. japonica GN=Os02g0533200 PE=4 SV=1	3	2	1	287	31.5	9.04	7.74	102.1	112.1	103.8	82
A2Z2L9	Uncharacterized protein OS=Oryza sativa subsp. indica GN=OsI_31860 PE=4 SV=1	2	2	1	367	38.8	10.15	2.46	114.8	94.3	102.5	88.5
A2YDX5	Uncharacterized protein OS=Oryza sativa subsp. indica GN=OsI_23311 PE=3 SV=1	2	2	1	531	56.9	8.53	4.92	88.4	109.3	79.3	123
A2Y8H4	Uncharacterized protein OS=Oryza sativa subsp. indica GN=OsI_21352 PE=4 SV=1	2	2	1	272	29	7.59	4.05	103	99.5	115.4	82.1
I1P919	Glutamine synthetase OS=Oryza glaberrima PE=3 SV=1	3	1	1	358	39.4	6.07	7.92	89.5	109.8	90.4	110.3
Q8S7N6	Pyruvate kinase OS=Oryza sativa subsp. japonica GN=Os10g0571200 PE=2 SV=1	3	3	1	570	61.6	6.44	1.76	99.2	90.8	103.4	106.6
A2XDU6	Uncharacterized protein OS=Oryza sativa subsp. indica GN=OsI_10488 PE=4 SV=1	3	2	1	123	12.4	9.64	8.59	102.4	101.8	90.4	105.4
Q2R3B6	Os11g0528500 protein OS=Oryza sativa subsp. japonica GN=Os11g0528500 PE=2 SV=1	4	2	1	151	16.3	10.01	10.5	111.7	95.2	108	85.1
I1QB82	Uncharacterized protein OS=Oryza glaberrima PE=3 SV=1	3	2	1	133	15.2	9.98	6.24	92.4	96.1	112.8	98.6
I1NWY0	Uncharacterized protein OS=Oryza glaberrima PE=4 SV=1	3	3	1	3049	336.8	4.09	4.28	110.1	95.2	87	107.6
B8AI27	Uncharacterized protein OS=Oryza sativa subsp. indica GN=OsI_08841 PE=4 SV=1	2	2	1	448	49.9	9.8	3.06	105.8	99.2	106.7	88.2
A2YY32	Uncharacterized protein OS=Oryza sativa subsp. indica GN=OsI_30255 PE=4 SV=1	2	2	1	341	37.2	7.24	6.61	104.1	95.2	125.7	75
B8B229	Uncharacterized protein OS=Oryza sativa subsp. indica GN=OsI_22972 PE=4 SV=1	2	2	1	625	67.6	6.58	2.55
A0A0P0XNI7	Os09g0442300 protein (Fragment) OS=Oryza sativa subsp. japonica GN=Os09g0442300 PE=3 SV=1	3	1	1	371	40	7.15	7.59	98.3	75.9	126.4	99.4
A2YWB7	Uncharacterized protein OS=Oryza sativa subsp. indica GN=OsI_29630 PE=4 SV=1	2	2	1	346	37.6	5.22	2.87	100.2	85.1	134.1	80.5
Q94EG1	Os01g0178000 protein OS=Oryza sativa subsp. japonica GN=P0509B06.2-1 PE=4 SV=1	2	2	1	394	43.7	5.77	5.72	90.2	100.9	113.2	95.7
Q5VQW7	Os01g0805800 protein OS=Oryza sativa subsp. japonica GN=Os01g0805800 PE=2 SV=1	2	1	1	210	24.9	9.48	4.4	94.3	98.3	106.5	101
Q6Z695	Os02g0754700 protein OS=Oryza sativa subsp. japonica GN=Os02g0754700 PE=2 SV=1	2	2	1	487	55	7.72	2.25
Q0JCU7	Zeaxanthin epoxidase, chloroplastic OS=Oryza sativa subsp. japonica GN=ZEP PE=2 SV=1	2	2	1	659	71.8	7.91	4.94	105.4	99	107.8	87.8
Q8H3X4	Dirigent protein OS=Oryza sativa subsp. japonica GN=P0585H11.104 PE=2 SV=1	4	1	1	229	23.1	5.76	10.07	104.4	99.4	106.5	89.6
B8BHP8	Uncharacterized protein OS=Oryza sativa subsp. indica GN=OsI_34191 PE=4 SV=1	4	1	1	319	36	5.31	9.93	78.3	100.6	108.7	112.5
I1QBE1	Uncharacterized protein OS=Oryza glaberrima PE=4 SV=1	2	2	1	460	50.5	5.8	4.62	110.7	96.5	103.9	88.9
A2YP90	Uncharacterized protein OS=Oryza sativa subsp. indica GN=OsI_27083 PE=4 SV=1	2	2	1	212	22.7	5.22	3.93	124.9	98.4	97.9	78.8
B8B3L4	Uncharacterized protein OS=Oryza sativa subsp. indica GN=OsI_23301 PE=3 SV=1	2	1	1	417	44.7	9.28	2.2	108.5	98.1	108.7	84.7
A2Y0K2	Uncharacterized protein OS=Oryza sativa subsp. indica GN=OsI_18522 PE=4 SV=1	3	2	1	272	29.7	5.54	7.98	97.4	109	84.4	109.2
B7F961	Os07g0548900 protein OS=Oryza sativa subsp. japonica GN=Os07g0548900 PE=2 SV=1	2	2	1	292	30.9	5.63	4.73	108.9	101.1	91.2	98.8
I1PE02	Uncharacterized protein OS=Oryza glaberrima PE=3 SV=1	4	1	1	214	24.3	10.08	10.12	111.9	87.1	106.6	94.4
A2XC59	Uncharacterized protein OS=Oryza sativa subsp. indica GN=OsI_09882 PE=4 SV=1	2	1	1	554	60	5.76	2.06	93.8	89.1	97.4	119.7
A2WXA2	Uricase OS=Oryza sativa subsp. indica GN=OsI_04547 PE=3 SV=1	2	2	1	307	34.5	8.7	5	88.5	97.7	95.2	118.6
I1QG45	Uncharacterized protein OS=Oryza glaberrima PE=4 SV=1	2	2	1	458	47.9	6.05	4.02	115.5	92.8	76.7	115
B8B2L9	Uncharacterized protein OS=Oryza sativa subsp. indica GN=OsI_24530 PE=4 SV=1	4	3	1	163	18.2	6.16	7.25	108.6	85.5	123.4	82.5
A2XWJ3	Uncharacterized protein OS=Oryza sativa subsp. indica GN=OsI_17022 PE=4 SV=1	3	2	1	195	19.9	6.38	6.69	91	103.3	83.5	122.1
B8B5X1	Uncharacterized protein OS=Oryza sativa subsp. indica GN=OsI_25916 PE=4 SV=1	2	2	1	702	75.1	9.09	5.26	96	101.8	121.6	80.6
B8APK5	Ferredoxin OS=Oryza sativa subsp. indica GN=OsI_13059 PE=3 SV=1	2	2	1	212	23.1	7.05	5.71	101.6	109.2	91.6	97.6
B8BMA0	Uncharacterized protein OS=Oryza sativa subsp. indica GN=OsI_38584 PE=4 SV=1	2	1	1	127	13.4	10.54	4.38
B8ASN8	Uncharacterized protein OS=Oryza sativa subsp. indica GN=OsI_16783 PE=3 SV=1	2	2	1	673	73.6	5.22	4.61	84.5	105.9	96.9	112.7
I1PRS8	Uncharacterized protein OS=Oryza glaberrima PE=4 SV=1	2	1	1	134	13.8	10.02	7.4	108.4	93.3	95.5	102.8
A2Y6S0	Uncharacterized protein OS=Oryza sativa subsp. indica GN=OsI_20720 PE=4 SV=1	2	2	1	242	25.4	8.19	4.09	89.4	91.7	111.6	107.2
I1R1X7	Uncharacterized protein OS=Oryza glaberrima PE=4 SV=1	2	1	1	323	33.9	6.52	3.74	83.4	106.4	80.1	130.1
I1NM72	Uncharacterized protein OS=Oryza glaberrima PE=4 SV=1	2	2	1	308	33	8.69	2.52	111.2	92	106.1	90.8
Q9XGX7	Mitochondrial import inner membrane translocase subunit Tim9 OS=Oryza sativa subsp. japonica GN=TIM9 PE=3 SV=2	3	2	1	93	10.8	6.11	2.72	103.3	97.1	91.4	108.2
B8AQ66	Uncharacterized protein OS=Oryza sativa subsp. indica GN=OsI_11699 PE=3 SV=1	8	2	1	136	15.3	8.92	19.07	106.4	99.2	98.1	96.3
I1R8Z5	Uncharacterized protein OS=Oryza glaberrima PE=4 SV=1	2	2	1	195	20.9	6.06	5.1	112.1	98.7	98.7	90.6
Q7XQV1	OSJNBb0079B02.1 protein OS=Oryza sativa subsp. japonica GN=Os04g0640500 PE=2 SV=2	2	2	1	720	80.6	7.44	2.99	121.9	94.8	106.7	76.5
A2XEZ1	Uncharacterized protein OS=Oryza sativa subsp. indica GN=OsI_10906 PE=4 SV=1	3	1	1	308	33.3	7.43	3.79	101.2	89.6	115.7	93.5
Q33E23	Glutamate dehydrogenase 2, mitochondrial OS=Oryza sativa subsp. japonica GN=GDH2 PE=2 SV=1	4	1	1	411	44.5	6.68	6.18
I1P9I3	Uncharacterized protein OS=Oryza glaberrima PE=4 SV=1	2	2	1	400	43.8	4.97	0	98.6	99.6	101	100.9
A2YW01	Uncharacterized protein OS=Oryza sativa subsp. indica GN=OsI_29507 PE=4 SV=1	1	1	1	438	47.9	5.99	4.69	100.3	98.3	101.8	99.6
Q9FP22	Os06g0274000 protein OS=Oryza sativa subsp. japonica GN=Os06g0274000 PE=4 SV=1	2	2	1	99	10.5	4.36	2.32	103.3	90.2	99	107.5
A2XLP1	Uncharacterized protein OS=Oryza sativa subsp. indica GN=OsI_13391 PE=4 SV=1	2	1	1	129	15	9.58	4.81	83.4	92	80	144.5
Q945X2	Glutathione S-transferase, N-terminal domain containing protein, expressed OS=Oryza sativa subsp. japonica GN=LOC_Os11g37730 PE=2 SV=1	2	2	1	246	28	9.41	5.21	98.1	105.3	98.6	97.9
A2XEZ0	Uncharacterized protein OS=Oryza sativa subsp. indica GN=OsI_10905 PE=4 SV=1	2	1	1	277	30.1	8.46	4.92	99.5	100.9	111.8	87.8
B8AWH0	Uncharacterized protein OS=Oryza sativa subsp. indica GN=OsI_20931 PE=3 SV=1	2	2	1	526	57.2	5.73	2.14
A2YCB9	Chlorophyll a-b binding protein, chloroplastic OS=Oryza sativa subsp. indica GN=OsI_22755 PE=3 SV=1	3	2	1	241	26.2	6.1	7.13	115.1	99.3	86.6	99
I1PUT4	Uncharacterized protein OS=Oryza glaberrima PE=4 SV=1	3	2	1	308	34	7.75	4.39	95	96.5	111.6	97
A2XNR6	Electron transfer flavoprotein subunit alpha, mitochondrial OS=Oryza sativa subsp. indica GN=ETFA PE=3 SV=1	2	2	1	358	37.3	6.55	4.11	106.1	85	94.7	114.2
B8AM45	Uncharacterized protein OS=Oryza sativa subsp. indica GN=OsI_12514 PE=4 SV=1	2	2	1	263	29.5	7.9	4.69	95.3	96	109.1	99.6
Q2R678	Expressed protein OS=Oryza sativa subsp. japonica GN=Os11g0414000 PE=2 SV=1	2	2	1	412	47.3	5.45	0	98	91.6	120.8	89.6
I1R5N5	Uncharacterized protein OS=Oryza glaberrima PE=4 SV=1	2	2	1	469	50.8	6.61	4.49	116.5	85	114.8	83.7
B8AIQ3	Uncharacterized protein OS=Oryza sativa subsp. indica GN=OsI_07364 PE=3 SV=1	1	1	1	97	10.2	9.07	4.14	98.5	107.3	92.3	101.9
I1PFI3	Uncharacterized protein OS=Oryza glaberrima PE=4 SV=1	3	2	1	686	74.4	8.31	6.31	103.1	85	115.1	96.9
A2Y0H2	REF/SRPP-like protein OsI_017815 OS=Oryza sativa subsp. indica GN=OsI_017815 PE=3 SV=1	3	2	1	253	26.8	6.62	6.37	119.3	91.4	109.4	80
A2Y502	Uncharacterized protein OS=Oryza sativa subsp. indica GN=OsI_20078 PE=4 SV=1	2	1	1	140	15	6.14	4.3	93.5	102.6	75.1	128.8
I1P2M1	Uncharacterized protein OS=Oryza glaberrima PE=3 SV=1	2	2	1	822	87.9	7.52	2.26	112.3	112.8	98.5	76.3
Q7XJY1	OSJNBb0088C09.10 protein OS=Oryza sativa subsp. japonica GN=Os04g0423400 PE=4 SV=1	2	2	1	229	24.4	9.5	2.4	98.5	104	94.3	103.2
A2X229	Uncharacterized protein OS=Oryza sativa subsp. indica GN=OsI_06254 PE=4 SV=1	2	2	1	415	45.7	5.2	2.66	98.6	95.3	107.9	98.3
I1NZ89	Uncharacterized protein OS=Oryza glaberrima PE=4 SV=1	2	1	1	298	32.1	6.57	2.53	96.7	113.7	90.8	98.9
A2ZAE5	Uncharacterized protein OS=Oryza sativa subsp. indica GN=OsI_34714 PE=4 SV=1	2	2	1	243	27.2	11.03	4.43	114.4	93.6	101.3	90.7
Q7XSU7	Peroxidase OS=Oryza sativa subsp. japonica GN=Os04g0688500 PE=2 SV=1	2	2	1	352	37.2	6.55	5.04	90.1	95.9	91.2	122.8
I1PZY0	Uncharacterized protein OS=Oryza glaberrima PE=3 SV=1	2	2	1	429	47.8	5.07	5.72	115.4	91.4	111	82.1
Q2R0I2	Os11g0644600 protein OS=Oryza sativa subsp. japonica GN=Os11g0644600 PE=4 SV=1	2	2	1	536	58.3	5.02	4.06	113.4	97	107.7	81.9
B8AGB6	Uncharacterized protein OS=Oryza sativa subsp. indica GN=OsI_06969 PE=4 SV=1	2	2	1	109	12.4	9.35	4.15	112.8	98.7	93.1	95.3
Q7XHR1	Os07g0490300 protein OS=Oryza sativa subsp. japonica GN=Os07g0490300 PE=2 SV=1	2	2	1	302	33.4	9.66	2.44	101	100.3	104.4	94.3
I1QC29	Uncharacterized protein OS=Oryza glaberrima PE=4 SV=1	2	2	1	279	30.4	5.92	4.6	99.4	91.3	118	91.3
B8ATX6	Methionine aminopeptidase OS=Oryza sativa subsp. indica GN=OsI_17343 PE=3 SV=1	2	2	1	340	37.1	7.87	4.75
I1P8S9	Uncharacterized protein OS=Oryza glaberrima PE=4 SV=1	3	2	1	170	18.5	8.84	7.07	96.2	99.1	94	110.7
B8BE71	Uncharacterized protein OS=Oryza sativa subsp. indica GN=OsI_30801 PE=4 SV=1	2	2	1	176	19.4	8.56	4.6
I1QPF9	Uncharacterized protein OS=Oryza glaberrima PE=4 SV=1	3	3	1	438	46	8.19	6.4	107	100.3	97.4	95.3
B8AHF9	Uncharacterized protein OS=Oryza sativa subsp. indica GN=OsI_05817 PE=4 SV=1	3	1	1	479	53	6.98	4.99	88.1	97.5	119.5	95
I1PBF1	Uncharacterized protein OS=Oryza glaberrima PE=4 SV=1	2	2	1	973	106.7	5.96	2.41	100.7	90	112.3	97
Q2QVJ8	NADP-dependent oxidoreductase P2, putative, expressed OS=Oryza sativa subsp. japonica GN=LOC_Os12g12560 PE=4 SV=1	2	2	1	346	38.6	5.38	5.04
I1PHB0	Uncharacterized protein OS=Oryza glaberrima PE=3 SV=1	2	2	1	393	43	9.13	5.37	93.3	104.4	90.2	112.1
B8AKY5	Uncharacterized protein OS=Oryza sativa subsp. indica GN=OsI_13748 PE=4 SV=1	2	2	1	312	33.8	5.81	2.84	103.3	94.5	107.1	95.1
B7EF30	Os04g0405600 protein OS=Oryza sativa subsp. japonica GN=Os04g0405600 PE=2 SV=1	2	2	1	457	49.4	8.4	5.79
B8A8L7	Uncharacterized protein OS=Oryza sativa subsp. indica GN=OsI_02087 PE=3 SV=1	2	2	1	359	38.7	5.74	5.3
A0A0P0WA00	40S ribosomal protein S27 (Fragment) OS=Oryza sativa subsp. japonica GN=Os04g0399000 PE=3 SV=1	4	2	1	192	20.4	8.88	4.8	97.3	98.3	102.2	102.2
Q6Z0P6	Os08g0320100 protein OS=Oryza sativa subsp. japonica GN=OJ1136_D12.118 PE=2 SV=1	2	2	1	350	36.7	9.23	5.2	110.1	97.5	106.3	86.1
Q10DR8	Adenylyl cyclase-associated protein OS=Oryza sativa subsp. japonica GN=Os03g0722600 PE=2 SV=1	2	2	1	492	52	7.91	2.5	102.6	98.3	109.5	89.7
A2Y6W6	Uncharacterized protein OS=Oryza sativa subsp. indica GN=OsI_20771 PE=4 SV=1	2	2	1	103	11.2	7.5	4.55	99.3	104.8	86.6	109.4
A2XLZ4	Uncharacterized protein OS=Oryza sativa subsp. indica GN=OsI_13500 PE=3 SV=1	2	2	1	213	22.7	9.5	3.52	105.7	105.5	77.9	110.9
B8ADS9	Peptidylprolyl isomerase OS=Oryza sativa subsp. indica GN=OsI_06261 PE=4 SV=1	2	2	1	211	22.9	9.07	4.42	116.6	103.5	84.6	95.3
B8BF75	Uncharacterized protein OS=Oryza sativa subsp. indica GN=OsI_31339 PE=4 SV=1	2	2	1	649	69.9	4.97	5.96	103.4	103.3	87.8	105.6
B8BD58	Uncharacterized protein OS=Oryza sativa subsp. indica GN=OsI_30467 PE=4 SV=1	2	2	1	253	26.8	8.81	4.09	95.9	96.2	102.7	105.2
B8B859	Uncharacterized protein OS=Oryza sativa subsp. indica GN=OsI_25239 PE=3 SV=1	2	2	1	249	28	9.19	4.96	91.5	94.3	121.1	93.1
D2SYG2	Ribosomal protein L22 OS=Oryza glaberrima GN=rpl22 PE=3 SV=1	3	2	1	149	17.7	10.9	5.84	91.6	96	120.6	91.8
I1NZQ6	Uncharacterized protein OS=Oryza glaberrima PE=4 SV=1	3	1	1	273	29.1	8.72	10.19	106.2	121.9	83.3	88.7
A2Z177	Uncharacterized protein OS=Oryza sativa subsp. indica GN=OsI_31355 PE=4 SV=1	4	1	1	119	13.7	11.39	7.32	95.6	100.2	97.3	106.9
A2Z2I6	Uncharacterized protein OS=Oryza sativa subsp. indica GN=OsI_31824 PE=4 SV=1	1	1	1	150	15.1	3.75	4.02	100.5	97.5	110.6	91.4
A2YGX1	Uncharacterized protein OS=Oryza sativa subsp. indica GN=OsI_24435 PE=4 SV=1	2	2	1	244	26.2	5.05	5.38	111.5	92.1	111.7	84.7
I1PG94	Uncharacterized protein OS=Oryza glaberrima PE=4 SV=1	2	2	1	579	61.1	5.85	4.43	106.3	99.6	107.5	86.6
B8ANQ0	Uncharacterized protein OS=Oryza sativa subsp. indica GN=OsI_14352 PE=4 SV=1	2	2	1	443	50.6	7.85	4.95	98.3	85.4	136	80.3
B8AUC1	Uncharacterized protein OS=Oryza sativa subsp. indica GN=OsI_16033 PE=4 SV=1	1	1	1	628	69	8.02	3.14	97.6	100.5	96.1	105.8
B8BNH5	Histone deacetylase OS=Oryza sativa subsp. indica GN=OsI_37706 PE=4 SV=1	2	2	1	443	48	6.57	4.23	114.1	91.6	108.7	85.6
I1NQW7	Uncharacterized protein OS=Oryza glaberrima PE=4 SV=1	2	2	1	528	57.8	6.54	2.79	92.5	92	102.1	113.4
A2WXP4	Uncharacterized protein OS=Oryza sativa subsp. indica GN=OsI_04696 PE=4 SV=1	2	1	1	346	36.2	8.72	7.86	107.1	98.7	101.6	92.6
Q337M8	Os10g0460900 protein OS=Oryza sativa subsp. japonica GN=Os10g0460900 PE=4 SV=1	2	2	1	381	42.1	9.5	4.76	95.3	99.7	89.1	115.9
A2ZIK4	Dirigent protein OS=Oryza sativa subsp. indica GN=OsI_37651 PE=3 SV=1	2	1	1	184	19.3	9.13	4.77	98.9	111.3	97.4	92.4
B8A774	Uncharacterized protein OS=Oryza sativa subsp. indica GN=OsI_03191 PE=4 SV=1	2	2	1	336	36.7	7.49	5.61	101.4	98.2	99.5	100.9
I1PYZ4	Uncharacterized protein OS=Oryza glaberrima PE=4 SV=1	2	1	1	227	24.9	9.07	3.21	95.4	105.8	103.6	95.2
I1QIJ7	Uncharacterized protein OS=Oryza glaberrima PE=4 SV=1	2	2	1	590	63.4	5.17	2.65	88.6	111.1	106.3	94
A2XV86	Uncharacterized protein OS=Oryza sativa subsp. indica GN=OsI_16524 PE=4 SV=1	2	2	1	846	92.4	6.47	4.3	94.7	115.8	98.6	90.9
Q851S8	Adenylosuccinate synthetase 2, chloroplastic OS=Oryza sativa subsp. japonica GN=PURA2 PE=2 SV=1	2	2	1	489	52.6	6.92	4.01	99.8	97.6	107.4	95.2
I1PSL5	Importin subunit alpha OS=Oryza glaberrima PE=3 SV=1	1	1	1	534	58.5	5.31	3.95	98.5	94.1	115.2	92.2
A2Y4Z1	Amidophosphoribosyltransferase OS=Oryza sativa subsp. indica GN=OsI_20066 PE=3 SV=1	2	1	1	541	58.1	7.25	2.27	103	91.3	91.3	114.3
B8ACB8	Uncharacterized protein OS=Oryza sativa subsp. indica GN=OsI_02992 PE=3 SV=1	2	2	1	997	111.9	8.28	2.55	106	97.1	97.2	99.7
B8AWR4	Uncharacterized protein OS=Oryza sativa subsp. indica GN=OsI_20991 PE=4 SV=1	1	1	1	308	34.4	9.06	3.28	97.8	97.1	99.4	105.6
A0A0P0XW86	Os10g0492101 protein OS=Oryza sativa subsp. japonica GN=Os10g0492101 PE=4 SV=1	1	1	1	175	17.2	10.23	4.54	99.8	91.6	107.8	100.8
I1NTS8	Uncharacterized protein OS=Oryza glaberrima PE=4 SV=1	2	1	1	545	59	8.21	4.44	99.7	98.5	104.5	97.2
I1Q8K2	Uncharacterized protein OS=Oryza glaberrima PE=3 SV=1	2	2	1	329	33.9	6.61	2.16	101.4	101.2	96.7	100.6
I1QW25	Uncharacterized protein OS=Oryza glaberrima PE=3 SV=1	5	2	1	140	14.8	7.28	12.07	92.6	103.4	84	120
B8B6A3	Uncharacterized protein OS=Oryza sativa subsp. indica GN=OsI_27428 PE=4 SV=1	2	2	1	946	103.4	5.63	1.62	117.6	91.9	109.2	81.3
I1Q2G0	Uncharacterized protein OS=Oryza glaberrima PE=4 SV=1	2	1	1	1462	164.4	6.33	0	105.2	96	119.9	78.9
Q67TZ8	Os09g0458000 protein OS=Oryza sativa subsp. japonica GN=Os09g0458000 PE=4 SV=1	2	1	1	835	94.8	5.97	5.83	88.5	104.3	95.8	111.4
I1Q129	Uncharacterized protein OS=Oryza glaberrima PE=4 SV=1	3	1	1	215	23.2	6.1	2.45	89.7	100.4	95.7	114.1
P0C318	Cytochrome b6-f complex subunit 4 OS=Oryza sativa subsp. indica GN=petD PE=3 SV=1	9	1	1	160	17.5	7.18	25.04	100.3	89.3	77.7	132.7
A2YNC3	Uncharacterized protein OS=Oryza sativa subsp. indica GN=OsI_26734 PE=4 SV=1	2	2	1	456	48.4	8.95	2.58	103.5	99.6	109.2	87.6
Q6Z4A9	Os07g0509700 protein OS=Oryza sativa subsp. japonica GN=Os07g0509700 PE=2 SV=1	1	1	1	291	31.4	7.52	2.85
B8AFE4	Uncharacterized protein OS=Oryza sativa subsp. indica GN=OsI_08046 PE=4 SV=1	3	3	1	755	81.4	6.01	4.69
A2YY50	Carboxypeptidase OS=Oryza sativa subsp. indica GN=OsI_30277 PE=3 SV=1	1	1	1	480	52.8	7.36	2.96	102.4	106.3	85.7	105.5
I1PM15	Uncharacterized protein OS=Oryza glaberrima PE=4 SV=1	2	2	1	316	34.5	8.03	3.93	110.8	91.3	111.6	86.3
A2YIL5	Uncharacterized protein OS=Oryza sativa subsp. indica GN=OsI_25066 PE=4 SV=1	2	2	1	135	15.9	9.66	4.26	101.7	97.2	91.1	110
B8B8K7	Uncharacterized protein OS=Oryza sativa subsp. indica GN=OsI_26881 PE=4 SV=1	1	1	1	546	59.1	5.9	2.67	76.3	87.1	129.1	107.5
B8AQ04	Uncharacterized protein OS=Oryza sativa subsp. indica GN=OsI_13079 PE=4 SV=1	3	2	1	466	48.8	5.21	6.62	98.3	99.2	101.7	100.8
A2XK57	Glutamyl-tRNA(Gln) amidotransferase subunit C, chloroplastic/mitochondrial OS=Oryza sativa subsp. indica GN=GATC PE=3 SV=1	2	2	1	153	16.6	6.83	3.29	116.3	94.1	91	98.6
Q6YT69	Os07g0129300 protein OS=Oryza sativa subsp. japonica GN=Os07g0129300 PE=3 SV=1	1	1	1	165	17	4.46	3.69	41.1	96.7	71.3	191
B8AQL4	Uncharacterized protein OS=Oryza sativa subsp. indica GN=OsI_11856 PE=4 SV=1	1	1	1	184	18.3	6.32	3.52	104.5	87.8	116.2	91.4
I1P9A5	Purple acid phosphatase OS=Oryza glaberrima PE=4 SV=1	2	2	1	339	38.2	7.59	2.25	100.9	100.6	104.9	93.6
I1PPQ0	Uncharacterized protein OS=Oryza glaberrima PE=4 SV=1	2	2	1	515	52.2	6.13	2.93	110.6	93.4	119.2	76.7
B8ADH9	Uncharacterized protein OS=Oryza sativa subsp. indica GN=OsI_00593 PE=4 SV=1	3	2	1	196	21.5	8.62	5.81	102.7	98.6	101.8	96.9
I1PNU1	Uncharacterized protein OS=Oryza glaberrima PE=4 SV=1	2	2	1	517	56.8	4.98	3.66	89.8	103.4	105.2	101.6
B8BEC2	Uncharacterized protein OS=Oryza sativa subsp. indica GN=OsI_32326 PE=4 SV=1	2	2	1	387	41.8	7.11	4.17	111.1	94.9	112.1	81.8
I1PVI8	Uncharacterized protein OS=Oryza glaberrima PE=4 SV=1	1	1	1	239	25.2	9.19	4.1	99.9	96.5	113.3	90.3
I1R5L8	Uncharacterized protein OS=Oryza glaberrima PE=4 SV=1	2	2	1	432	48	9.19	4.15	104.2	96.4	110.8	88.6
A2XJL0	Uncharacterized protein OS=Oryza sativa subsp. indica GN=OsI_12626 PE=3 SV=1	2	1	1	352	39.3	5.34	5.47	111.9	96.4	120	71.7
I1PNR1	Glutathione peroxidase OS=Oryza glaberrima PE=3 SV=1	2	1	1	206	22.7	6.01	5.17	116.7	99	97.5	86.8
Q336W8	Hexose transporter, putative, expressed OS=Oryza sativa subsp. japonica GN=OSJNBb0064P21.3 PE=2 SV=2	2	2	1	740	78.8	5.02	2.24	105.6	91.3	110.5	92.5
A2ZN76	Uncharacterized protein OS=Oryza sativa subsp. indica GN=OsI_39291 PE=4 SV=1	1	1	1	338	36.7	7.21	3.76	101.3	95.4	95.5	107.7
B8AKA5	Chorismate synthase OS=Oryza sativa subsp. indica GN=OsI_10797 PE=3 SV=1	2	2	1	438	46.9	7.97	4.68	99	91.3	112.7	97.1
I1NY12	Glycosyltransferase OS=Oryza glaberrima PE=3 SV=1	2	2	1	477	49.4	5.17	2.15	99.4	85	124.2	91.4
B8BC76	Uncharacterized protein OS=Oryza sativa subsp. indica GN=OsI_28366 PE=4 SV=1	1	1	1	967	108.8	5.92	4.02	103.7	89	97.1	110.2
Q75K72	'putative beta-1,3-glucanase OS=Oryza sativa subsp. japonica GN=Os05g0375400 PE=2 SV=1	1	1	1	334	34.7	6.37	3.94
B8B6Z9	Uncharacterized protein OS=Oryza sativa subsp. indica GN=OsI_26347 PE=3 SV=1	2	2	1	558	59.4	6.43	5.31	81.4	90.6	78.8	149.2
Q0JC31	Os04g0495300 protein OS=Oryza sativa subsp. japonica GN=Os04g0495300 PE=4 SV=1	1	1	1	162	16.4	10.13	2.45	92.1	108.1	92.4	107.4
B8BDQ6	Uncharacterized protein OS=Oryza sativa subsp. indica GN=OsI_30682 PE=4 SV=1	1	1	1	359	39.4	6.65	2.51	92.7	99	105.6	102.6
Q5ZE07	Multicopper oxidase LPR1 homolog 2 OS=Oryza sativa subsp. japonica GN=LPR2 PE=2 SV=1	2	1	1	598	65.8	7.21	6.45	90.8	114.2	92.8	102.2
I1QVG1	Uncharacterized protein OS=Oryza glaberrima PE=4 SV=1	3	1	1	172	17.9	8.13	8.7	113.6	102.4	71.8	112.2
A2WUL8	40S ribosomal protein S24 OS=Oryza sativa subsp. indica GN=OsI_03571 PE=3 SV=1	2	1	1	138	15.7	10.56	4.98	109.4	101.5	103.8	85.3
A0A0P0WQT3	Os05g0555800 protein (Fragment) OS=Oryza sativa subsp. japonica GN=Os05g0555800 PE=4 SV=1	3	2	1	112	12.8	10.65	6.46	86.2	79.5	112.1	122.2
A2XUV6	Uncharacterized protein OS=Oryza sativa subsp. indica GN=OsI_16393 PE=3 SV=1	2	1	1	217	25.2	9.33	4.26	101.9	102.4	96.9	98.9
A2XXF5	Uncharacterized protein OS=Oryza sativa subsp. indica GN=OsI_17361 PE=4 SV=1	2	1	1	159	15.6	8.13	2.72
I1NR48	Glycylpeptide N-tetradecanoyltransferase OS=Oryza glaberrima PE=3 SV=1	1	1	1	437	49.7	7.06	2.61	123.1	84.9	117.5	74.5
I1P9L8	Uncharacterized protein OS=Oryza glaberrima PE=3 SV=1	2	2	1	576	62	7.06	2.44	114	87.4	115.6	83
I1R416	Uncharacterized protein OS=Oryza glaberrima PE=4 SV=1	1	1	1	384	38.5	9.14	3.25	98.8	106.9	105	89.3
I1PXR5	Uncharacterized protein OS=Oryza glaberrima PE=3 SV=1	2	1	1	318	35.5	5.15	1.84	112.3	94.3	114.1	79.3
Q0JIZ1	Protein PLASTID TRANSCRIPTIONALLY ACTIVE 12, chloroplastic OS=Oryza sativa subsp. japonica GN=PTAC12 PE=3 SV=1	2	2	1	551	62.5	4.81	1.66	92.8	111.7	96.8	98.7
A2XDB2	Uncharacterized protein OS=Oryza sativa subsp. indica GN=OsI_10295 PE=4 SV=1	1	1	1	125	13.9	8.35	2.79	106	102.8	88.6	102.6
B7EPZ7	(Rice Genome Annotation Project) RNA recognition motif family protein OS=Oryza sativa subsp. japonica GN=Os08g0492100 PE=2 SV=1	1	1	1	436	48.3	8.32	2.58	113.9	90.8	103.8	91.4
I1NWM7	Uncharacterized protein OS=Oryza glaberrima PE=4 SV=1	1	1	1	232	25.9	8.76	2.33	101.4	96.2	106	96.4
I1P2V5	Uncharacterized protein OS=Oryza glaberrima PE=4 SV=1	3	1	1	128	13.1	7.77	10.72	118.6	82	117.4	81.9
B8AWI0	Branched-chain-amino-acid aminotransferase OS=Oryza sativa subsp. indica GN=OsI_20943 PE=3 SV=1	1	1	1	409	44.2	7.18	2.11	105	92.1	106.6	96.3
B8ANT3	Uncharacterized protein OS=Oryza sativa subsp. indica GN=OsI_14420 PE=4 SV=1	1	1	1	215	23.9	9.03	3.66	106.1	98.6	113.4	81.9
A2WYI2	Uncharacterized protein OS=Oryza sativa subsp. indica GN=OsI_04983 PE=4 SV=1	1	1	1	497	53.7	6.68	2.33
Q9ARU4	Os01g0121700 protein OS=Oryza sativa subsp. japonica GN=Os01g0121700 PE=2 SV=1	2	2	1	668	73.3	8.75	4.23
A2XFL2	Uncharacterized protein OS=Oryza sativa subsp. indica GN=OsI_11150 PE=4 SV=1	1	1	1	339	38.2	5.31	2.93	87.4	91.2	116.5	104.9
I1R550	Uncharacterized protein OS=Oryza glaberrima PE=4 SV=1	1	1	1	510	56.6	5.69	2.47	98	91.8	104.1	106.1
A2YYU4	Uncharacterized protein OS=Oryza sativa subsp. indica GN=OsI_30510 PE=4 SV=1	1	1	1	358	39.7	6.37	3.4	104.5	93.8	118.9	82.8
I1R1H4	Uncharacterized protein OS=Oryza glaberrima PE=4 SV=1	1	1	1	690	77.6	6.38	2.76	122	84.2	110.4	83.3
A2XIE7	Uncharacterized protein OS=Oryza sativa subsp. indica GN=OsI_12206 PE=4 SV=1	1	1	1	710	77.8	6.62	2.31	92.3	104.2	101.6	102
A0A0P0V9Q4	Os01g0819400 protein OS=Oryza sativa subsp. japonica GN=Os01g0819400 PE=3 SV=1	1	1	1	158	17.8	7.88	3.31	107	95	108.3	89.8
A2ZKK1	Uncharacterized protein OS=Oryza sativa subsp. indica GN=OsI_38348 PE=4 SV=1	2	2	1	181	20.4	5.77	2	90.7	101.9	89.2	118.1
Q5JJV6	Os01g0965900 protein OS=Oryza sativa subsp. japonica GN=Os01g0965900 PE=2 SV=1	1	1	1	205	22.6	7.53	2.99	112	90.3	120	77.7
A2X8C8	Uncharacterized protein OS=Oryza sativa subsp. indica GN=OsI_08486 PE=3 SV=1	1	1	1	84	8.9	5.94	3.3	93.4	107.3	65.4	133.8
A2WTG9	Uncharacterized protein OS=Oryza sativa subsp. indica GN=OsI_03152 PE=3 SV=1	1	1	1	331	35.9	8.75	2.99	100.2	96.8	103.8	99.3
Q2QLS9	Os12g0629700 protein OS=Oryza sativa subsp. japonica GN=Os12g0629700 PE=2 SV=1	3	1	1	179	18.1	6.89	7.58	70.2	87.7	78.8	163.4
I1PH78	Uncharacterized protein OS=Oryza glaberrima PE=4 SV=1	4	2	1	126	12.9	7.12	9.92	104.3	101	93.3	101.4
B8BFP6	Alpha-mannosidase OS=Oryza sativa subsp. indica GN=OsI_32713 PE=3 SV=1	2	2	1	1004	112	6.81	5.09	104.3	87.1	95.3	113.3
I1PAM8	ATP-dependent Clp protease proteolytic subunit OS=Oryza glaberrima PE=3 SV=1	2	1	1	282	30.4	8.28	7.15	101.9	99.3	97.9	100.9
A2ZJ31	Uncharacterized protein OS=Oryza sativa subsp. indica GN=OsI_37836 PE=3 SV=1	1	1	1	159	17.2	5.77	2.93
A2WVG2	Uncharacterized protein OS=Oryza sativa subsp. indica GN=OsI_03875 PE=4 SV=1	2	2	1	549	60.8	5.38	1.89	95.8	100.7	102.9	100.6
I1QHL7	Uncharacterized protein OS=Oryza glaberrima PE=4 SV=1	1	1	1	217	23.5	5.53	3.21	104.4	98.8	101.5	95.4
A2ZH49	Uncharacterized protein OS=Oryza sativa subsp. indica GN=OsI_37110 PE=4 SV=1	2	2	1	367	39.6	9.07	2.92	100.9	104.3	102.5	92.3
I1NRE9	Uncharacterized protein OS=Oryza glaberrima PE=3 SV=1	2	2	1	239	27.2	10.71	4.94	117.6	82.3	121	79.1
B8B6B4	Phosphoinositide phospholipase C OS=Oryza sativa subsp. indica GN=OsI_27447 PE=4 SV=1	1	1	1	598	67.7	6.7	2.58	92.1	98.6	118.1	91.2
B8B782	Uncharacterized protein OS=Oryza sativa subsp. indica GN=OsI_26411 PE=4 SV=1	1	1	1	495	56.1	8.91	3.44	110.6	89.9	121.9	77.7
A2YL72	Uncharacterized protein OS=Oryza sativa subsp. indica GN=OsI_25962 PE=4 SV=1	2	2	1	254	28.5	4.75	2.25	101.5	102.5	96.8	99.3
A2YL57	Uncharacterized protein OS=Oryza sativa subsp. indica GN=OsI_25947 PE=4 SV=1	1	1	1	387	40.9	6.1	2.84	107.7	96.6	109.4	86.3
I1Q0L0	Uncharacterized protein OS=Oryza glaberrima PE=4 SV=1	1	1	1	285	30.3	9.04	2.95	106.2	99.7	92.6	101.6
I1P0Y8	Uncharacterized protein OS=Oryza glaberrima PE=3 SV=1	1	1	1	229	24.3	7.94	2.74	91.3	99.2	104.1	105.4
A2YQB9	Uncharacterized protein OS=Oryza sativa subsp. indica GN=OsI_27483 PE=4 SV=1	1	1	1	200	21.6	10.27	3.26
B8AKJ9	Uncharacterized protein OS=Oryza sativa subsp. indica GN=OsI_13694 PE=4 SV=1	3	1	1	828	91.4	7.94	8.48	100.4	94	115.5	90.1
B8ARK5	Uncharacterized protein OS=Oryza sativa subsp. indica GN=OsI_15138 PE=4 SV=1	2	2	1	209	22.7	6.92	4.69	106.6	103.8	100.2	89.4
A2Y9Y3	Uncharacterized protein OS=Oryza sativa subsp. indica GN=OsI_21888 PE=3 SV=1	1	1	1	350	39.9	5.3	3.36	91.1	96.9	83.3	128.6
I1PLS1	Uncharacterized protein OS=Oryza glaberrima PE=4 SV=1	1	1	1	284	31	6.32	2.47
A2XLM9	Uncharacterized protein OS=Oryza sativa subsp. indica GN=OsI_13380 PE=4 SV=1	1	1	1	259	26.8	8.69	2.2	109.2	91.8	100.5	98.5
Q0JBL5	ATP-dependent Clp protease proteolytic subunit OS=Oryza sativa subsp. japonica GN=Os04g0525600 PE=2 SV=1	1	1	1	309	33	7.27	3.36
I1QQE6	Uncharacterized protein OS=Oryza glaberrima PE=4 SV=1	1	1	1	158	17.1	6.9	2.56	107.8	88.8	106.5	96.9
B8BMU1	Uncharacterized protein OS=Oryza sativa subsp. indica GN=OsI_38984 PE=4 SV=1	1	1	1	484	51.7	5.63	3.01	91	85.9	118.8	104.3
A2WWB5	NADH-cytochrome b5 reductase OS=Oryza sativa subsp. indica GN=OsI_04196 PE=3 SV=1	1	1	1	279	31	8.7	2.24
A2XM37	Uncharacterized protein OS=Oryza sativa subsp. indica GN=OsI_13549 PE=3 SV=1	1	1	1	196	21.9	5.05	2.49	104.9	96.6	99.4	99.1
Q6EQG6	Os09g0345500 protein OS=Oryza sativa subsp. japonica GN=Os09g0345500 PE=4 SV=1	3	1	1	200	21.5	9.61	3.55	109.5	81.9	124.4	84.2
A2YNZ8	Uncharacterized protein OS=Oryza sativa subsp. indica GN=OsI_26984 PE=3 SV=1	2	2	1	230	25.8	7.93	4.6	102.3	96.7	92.5	108.4
A2YSI0	Uncharacterized protein OS=Oryza sativa subsp. indica GN=OsI_28283 PE=3 SV=1	1	1	1	494	52.5	5.36	2.98	102.4	96.6	97.2	103.8
I1NWL4	Peptidylprolyl isomerase OS=Oryza glaberrima PE=4 SV=1	4	1	1	242	25.8	9.32	10.24	96.5	101.6	96.3	105.7
Q10N98	33 kDa secretory protein, putative, expressed OS=Oryza sativa subsp. japonica GN=LOC_Os03g16950 PE=2 SV=1	1	1	1	265	28.2	8.24	2.33	56.2	119.8	57	167
B8APE6	ATP-dependent Clp protease proteolytic subunit OS=Oryza sativa subsp. indica GN=OsI_11536 PE=3 SV=1	2	2	1	341	37	9.42	0	98.4	105.8	97.9	97.8
A2WMF3	Uncharacterized protein OS=Oryza sativa subsp. indica GN=OsI_01022 PE=3 SV=1	4	1	1	119	11.9	4.41	9.93	97.6	102.5	89.6	110.3
A2WQ28	Uncharacterized protein OS=Oryza sativa subsp. indica GN=OsI_01962 PE=3 SV=1	3	1	1	219	24.9	6.4	7.03	96.9	90.4	105.1	107.6
A2YKK8	Uncharacterized protein OS=Oryza sativa subsp. indica GN=OsI_25757 PE=4 SV=1	2	2	1	249	25.7	4.88	1.7	104.7	89.3	130	76
A2ZES1	Acyl carrier protein OS=Oryza sativa subsp. indica GN=OsI_36284 PE=3 SV=1	2	1	1	148	15.4	5.6	5.67	109.4	97	94	99.7
B8BM59	Uncharacterized protein OS=Oryza sativa subsp. indica GN=OsI_38514 PE=4 SV=1	1	1	1	235	24.1	8.34	1.83	100.1	104.5	100.6	94.8
A2YP58	Uncharacterized protein OS=Oryza sativa subsp. indica GN=OsI_27048 PE=4 SV=1	1	1	1	562	61.7	5.52	2.42	94.6	89.8	106.3	109.4
I1QGA2	Uncharacterized protein OS=Oryza glaberrima PE=3 SV=1	2	2	1	527	55.1	5.49	5.11	88.3	96.2	108.3	107.2
A2Y0P2	Uncharacterized protein OS=Oryza sativa subsp. indica GN=OsI_18566 PE=4 SV=1	2	2	1	559	60.2	5.72	2.49	113	95.4	109.9	81.7
I1PGG5	Uncharacterized protein OS=Oryza glaberrima PE=3 SV=1	2	2	1	233	24	6.52	2.21	80.3	86.3	97.8	135.5
Q7XDP6	Os10g0457000 protein OS=Oryza sativa subsp. japonica GN=Os10g0457000 PE=2 SV=1	1	1	1	355	38.8	8.54	2.2	100.8	103.4	100.9	95
I1PBE3	Mitochondrial fission 1 protein OS=Oryza glaberrima PE=3 SV=1	1	1	1	173	19.1	7.34	3.52	106.2	104.3	100.1	89.4
I1QXD7	Uncharacterized protein OS=Oryza glaberrima PE=4 SV=1	1	1	1	299	33.1	7.75	2.64	96.4	102.4	122.6	78.6
B8ACZ3	Uncharacterized protein OS=Oryza sativa subsp. indica GN=OsI_00164 PE=3 SV=1	1	1	1	946	107.1	6.68	2.09	109.8	96.8	107.8	85.7
A0A0N7KS03	Os10g0494200 protein OS=Oryza sativa subsp. japonica GN=Os10g0494200 PE=3 SV=1	3	2	1	427	46.4	8.85	2.3
A2YAJ5	Uncharacterized protein OS=Oryza sativa subsp. indica GN=OsI_22109 PE=4 SV=1	1	1	1	172	18.8	7.05	2.84	93.6	91.8	111.6	103
A0A0P0XVM4	Os10g0490900 protein (Fragment) OS=Oryza sativa subsp. japonica GN=Os10g0490900 PE=4 SV=1	1	1	1	231	25.5	6.24	3.43	88.1	101.3	108.6	102
I1R8H7	Uncharacterized protein OS=Oryza glaberrima PE=4 SV=1	1	1	1	307	32.7	7.28	2.66
A0A0P0XQ33	NADH dehydrogenase [ubiquinone] 1 alpha subcomplex subunit 12 OS=Oryza sativa subsp. japonica GN=Os09g0500200 PE=3 SV=1	2	2	1	180	20.5	8.56	2.25	101.3	102.4	98.3	98
P56724	60S acidic ribosomal protein P3 OS=Oryza sativa subsp. japonica GN=Os06g0701400 PE=3 SV=3	4	1	1	119	11.9	4.41	10.19	94.3	104.1	89.6	112.1
I1NPY5	50S ribosomal protein L31 OS=Oryza glaberrima PE=3 SV=1	1	1	1	135	15.2	5.53	2.64	97.9	90.5	105.6	106
I1R754	Uncharacterized protein OS=Oryza glaberrima PE=4 SV=1	1	1	1	214	23	9.69	2.88	112.9	91.8	126.9	68.4
I1PLB0	Uncharacterized protein OS=Oryza glaberrima PE=4 SV=1	1	1	1	262	28.5	9.42	2.94	95.7	90.5	102.8	110.9
Q8S702	Glutathione S-transferase GSTU6, putative, expressed OS=Oryza sativa subsp. japonica GN=LOC_Os10g38470 PE=2 SV=1	2	2	1	232	25.3	5.16	5.07	104	87.8	90.7	117.5
B8B6X0	Uncharacterized protein OS=Oryza sativa subsp. indica GN=OsI_26284 PE=4 SV=1	1	1	1	843	94.1	9.16	2.82	108	84.2	103.9	103.9
A0A0P0XBM6	Os08g0109200 protein (Fragment) OS=Oryza sativa subsp. japonica GN=Os08g0109200 PE=4 SV=1	2	2	1	428	45.6	8.53	2.75
Q93VT8	ATP-citrate synthase beta chain protein 1 OS=Oryza sativa subsp. japonica GN=ACLB-1 PE=2 SV=1	1	1	1	608	66	7.68	2.54
Q657X6	Protein EXECUTER 2, chloroplastic OS=Oryza sativa subsp. japonica GN=EX2 PE=2 SV=1	2	2	1	627	68.1	5.05	3.65	108	104	92.8	95.2
B8A6W7	Uncharacterized protein OS=Oryza sativa subsp. indica GN=OsI_03143 PE=4 SV=1	2	2	1	292	31.1	6.07	4.52	108.1	92.8	104.1	95
A2XZY2	Uncharacterized protein OS=Oryza sativa subsp. indica GN=OsI_18291 PE=3 SV=1	1	1	1	475	50.2	6.38	1.78	110.6	91.5	116.5	81.5
A2ZIF9	Uncharacterized protein OS=Oryza sativa subsp. indica GN=OsI_37607 PE=4 SV=1	1	1	1	350	37.6	9.31	2.21	108	93.1	113.4	85.5
I1PES6	Uncharacterized protein OS=Oryza glaberrima PE=4 SV=1	2	2	1	164	17.4	8.92	4.8	104.3	88.7	104.6	102.4
A2YVG4	Uncharacterized protein OS=Oryza sativa subsp. indica GN=OsI_29321 PE=4 SV=1	2	1	1	159	17.6	6.74	2.36	107.5	111.9	103.4	77.2
A2X9U5	Uncharacterized protein OS=Oryza sativa subsp. indica GN=OsI_09016 PE=4 SV=1	2	1	1	205	21.7	5.25	3.08	122.3	98	103.9	75.8
I1NWR5	Uncharacterized protein OS=Oryza glaberrima PE=4 SV=1	2	2	1	376	41.8	7.83	5.85	106.8	93.4	104.3	95.4
I1NYQ3	Uncharacterized protein OS=Oryza glaberrima PE=3 SV=1	2	1	1	746	80.1	5.43	2.33
Q2QSI2	Os12g0428000 protein OS=Oryza sativa subsp. japonica GN=Os12g0428000 PE=2 SV=1	1	1	1	140	15.1	8.65	3.02	100.6	91.8	125.8	81.8
I1QVX0	Uncharacterized protein OS=Oryza glaberrima PE=4 SV=1	2	1	1	2036	216.9	6.3	4.78
B8AZY2	Uncharacterized protein OS=Oryza sativa subsp. indica GN=OsI_20596 PE=4 SV=1	1	1	1	442	49	9.66	2.31	99.9	103.1	99.2	97.7
B8B5U9	Uncharacterized protein OS=Oryza sativa subsp. indica GN=OsI_27298 PE=4 SV=1	2	2	1	321	36.3	10.48	5.07	113.6	85.4	111.8	89.2
I1PZS5	Uncharacterized protein OS=Oryza glaberrima PE=4 SV=1	1	1	1	423	46.3	8.7	2.62	99.8	90	112	98.1
B8BED7	Uncharacterized protein OS=Oryza sativa subsp. indica GN=OsI_32357 PE=4 SV=1	1	1	1	224	25.4	8.15	2.76	96.4	104.7	105.5	93.3
A2YYP2	Uncharacterized protein OS=Oryza sativa subsp. indica GN=OsI_30464 PE=4 SV=1	1	1	1	398	43.3	8.57	2.28	96.5	103.3	96.1	104.1
B8BNC6	Uncharacterized protein OS=Oryza sativa subsp. indica GN=OsI_37598 PE=4 SV=1	2	2	1	989	102.1	7.72	2.7	95.5	97.2	107.7	99.5
A2XXB6	Uncharacterized protein OS=Oryza sativa subsp. indica GN=OsI_17319 PE=4 SV=1	2	2	1	1019	110.3	5.35	2.43	99	91.6	122.3	87.2
B8AUQ0	Uncharacterized protein OS=Oryza sativa subsp. indica GN=OsI_16152 PE=4 SV=1	1	1	1	382	40.3	9.13	3.27	87.5	111.9	90.6	110
B8ARV5	Phosphomannomutase OS=Oryza sativa subsp. indica GN=OsI_17966 PE=3 SV=1	1	1	1	256	29.1	5.99	2.61	101.1	87.4	109.7	101.7
Q7XB62	Os07g0204500 protein OS=Oryza sativa subsp. japonica GN=Os07g0204500 PE=3 SV=1	1	1	1	305	32.6	5.3	2.12
A2X009	Ribosomal protein L37 OS=Oryza sativa subsp. indica GN=OsI_05548 PE=3 SV=1	2	2	1	94	10.8	11.87	4.36	91.9	102.9	94.4	110.8
A2ZDM9	Uncharacterized protein OS=Oryza sativa subsp. indica GN=OsI_35896 PE=4 SV=1	1	1	1	1055	113.5	9.64	2.68	113.3	89.7	111.4	85.6
I1QCL8	Trafficking protein particle complex subunit OS=Oryza glaberrima PE=3 SV=1	1	1	1	187	20.9	4.51	2.84	102.8	102	92.4	102.8
B8BCJ0	Uncharacterized protein OS=Oryza sativa subsp. indica GN=OsI_31602 PE=3 SV=1	1	1	1	455	49	5.72	3.06	102	87.1	105.8	105.2
B8A9R0	Uncharacterized protein OS=Oryza sativa subsp. indica GN=OsI_03774 PE=4 SV=1	1	1	1	140	14.9	9.1	2.66	104.3	97.7	92.1	105.9
B8BCZ1	Uncharacterized protein OS=Oryza sativa subsp. indica GN=OsI_30412 PE=3 SV=1	2	2	1	305	34.6	6.67	4.01	89.8	96.2	109.9	104
I1P9V9	Uncharacterized protein OS=Oryza glaberrima PE=4 SV=1	2	1	1	271	28.7	7.31	1.6
A2YRB6	Uncharacterized protein OS=Oryza sativa subsp. indica GN=OsI_27846 PE=4 SV=1	1	1	1	399	43	5.31	0
B8A8F0	Uncharacterized protein OS=Oryza sativa subsp. indica GN=OsI_04962 PE=3 SV=1	2	2	1	857	94.5	7.06	0
B8BJG0	Uncharacterized protein OS=Oryza sativa subsp. indica GN=OsI_35356 PE=4 SV=1	1	1	1	574	63.6	7.46	2.58	104	84.7	116	95.3
B8AW91	Uncharacterized protein OS=Oryza sativa subsp. indica GN=OsI_20777 PE=4 SV=1	1	1	1	550	60.5	6.9	2.53	90.9	97.7	115.5	96
Q6Z0Z1	Os02g0135600 protein OS=Oryza sativa subsp. japonica GN=Os02g0135600 PE=2 SV=1	1	1	1	337	35.7	5.53	2.38	108	117.2	98.7	76.1
I1PEI7	Uncharacterized protein OS=Oryza glaberrima PE=4 SV=1	1	1	1	195	21.4	8.82	2.41	98.7	101.9	101.7	97.6
I1P2R2	Uncharacterized protein OS=Oryza glaberrima PE=4 SV=1	1	1	1	259	26.6	7.69	2.9
B8B3X6	Transcription elongation factor SPT5 OS=Oryza sativa subsp. indica GN=OsI_22102 PE=3 SV=1	2	2	1	1120	122.7	5.52	4.23	103.3	94.3	108.2	94.2
B8AZP3	Uncharacterized protein OS=Oryza sativa subsp. indica GN=OsI_19064 PE=4 SV=1	1	1	1	542	58.7	6.49	2.33
I1R5N4	Uncharacterized protein OS=Oryza glaberrima PE=4 SV=1	2	2	1	160	18.4	6.2	5.06	96.5	93.4	103	107.1
A2YIF4	Uncharacterized protein OS=Oryza sativa subsp. indica GN=OsI_24996 PE=4 SV=1	1	1	1	336	35.7	5.01	2.22
I1QFH0	Uncharacterized protein OS=Oryza glaberrima PE=3 SV=1	2	2	1	489	54.1	5.71	4.01	107.3	86.2	114.4	92.1
B8AHQ1	Uncharacterized protein OS=Oryza sativa subsp. indica GN=OsI_08761 PE=4 SV=1	1	1	1	502	56.3	8.88	2.57	92.2	96.9	115.6	95.3
I1PJT0	Uncharacterized protein OS=Oryza glaberrima PE=4 SV=1	1	1	1	237	25.4	5.85	2.75
I1NX62	Uncharacterized protein OS=Oryza glaberrima PE=4 SV=1	1	1	1	153	17.7	4.82	2.06	95.5	119.9	77.9	106.7
Q6AVZ3	Peroxidase OS=Oryza sativa subsp. japonica GN=Os05g0135500 PE=2 SV=1	1	1	1	344	36.7	5.06	2.75	118.9	84.2	117.2	79.7
A2Y832	Uncharacterized protein OS=Oryza sativa subsp. indica GN=OsI_21204 PE=4 SV=1	2	2	1	299	32	5.21	3.95	113.4	75.7	126.1	84.8
A2XWZ5	Uncharacterized protein OS=Oryza sativa subsp. indica GN=OsI_17187 PE=4 SV=1	1	1	1	90	9.9	10.2	2.65	88.5	100.1	90.4	121
A2YP98	NADH dehydrogenase [ubiquinone] flavoprotein 1, mitochondrial OS=Oryza sativa subsp. indica GN=OsI_27090 PE=3 SV=1	2	1	1	529	57.9	7.75	2.05	89.6	80.6	125.4	104.4
A2WU73	Uncharacterized protein OS=Oryza sativa subsp. indica GN=OsI_03423 PE=3 SV=1	1	1	1	392	45.1	5.54	2.86
A2X2G9	Aminopeptidase OS=Oryza sativa subsp. indica GN=OsI_06386 PE=3 SV=1	1	1	1	878	98.3	5.17	2.19	94.1	88.4	115.6	101.9
B8BPH4	UDP-glucose 6-dehydrogenase OS=Oryza sativa subsp. indica GN=OsI_38224 PE=3 SV=1	2	2	1	480	52.8	6.13	0	90.4	93.9	125.8	89.9
I1PX38	Thioredoxin OS=Oryza glaberrima PE=3 SV=1	1	1	1	121	13.2	5.08	3.12
B8AE21	Uncharacterized protein OS=Oryza sativa subsp. indica GN=OsI_09224 PE=4 SV=1	1	1	1	240	26.2	6.34	2.63
I1P7D0	Uncharacterized protein OS=Oryza glaberrima PE=4 SV=1	1	1	1	251	26.6	10.21	3.38	108.9	85.2	94.3	111.6
B8B4F8	Uncharacterized protein OS=Oryza sativa subsp. indica GN=OsI_22316 PE=4 SV=1	1	1	1	618	66.6	6.55	2.63	102.9	98.8	106.4	91.9
I1NQG6	Uncharacterized protein OS=Oryza glaberrima PE=4 SV=1	1	1	1	187	19.6	9.99	3.2	103.2	92	93.6	111.2
B8AI25	Uncharacterized protein OS=Oryza sativa subsp. indica GN=OsI_08832 PE=4 SV=1	1	1	1	486	52.7	6.76	2.52	113.1	87.1	109.4	90.4
A2YJN8	Zinc transporter OS=Oryza sativa subsp. indica GN=OsZIP8 PE=3 SV=1	1	1	1	387	40	6.57	3.02	94.6	113.7	103	88.8
B8B288	Uncharacterized protein OS=Oryza sativa subsp. indica GN=OsI_21514 PE=4 SV=1	1	1	1	286	31.1	9.95	3.42	94.7	106.3	98.4	100.7
A2XE50	Uncharacterized protein OS=Oryza sativa subsp. indica GN=OsI_10598 PE=4 SV=1	1	1	1	262	27.4	6.79	2.6
A2Y674	Uncharacterized protein OS=Oryza sativa subsp. indica GN=OsI_20497 PE=4 SV=1	1	1	1	99	10.1	4.84	2.34	111.1	109.9	80.7	98.3
A2YJQ0	Uncharacterized protein OS=Oryza sativa subsp. indica GN=OsI_25454 PE=3 SV=1	2	2	1	250	28.1	6.18	4.38	97	96	103.3	103.8
B8ALM1	Uncharacterized protein OS=Oryza sativa subsp. indica GN=OsI_11117 PE=4 SV=1	1	1	1	209	23.4	4.79	2.98	106.5	99.2	108.5	85.8
I1QPW3	Uncharacterized protein OS=Oryza glaberrima PE=4 SV=1	3	2	1	154	17	10.08	4.96	97.7	103.4	97.7	101.3
I1PYJ7	Uncharacterized protein OS=Oryza glaberrima PE=4 SV=1	1	1	1	306	33.5	4.51	2.1	99.5	84.7	114.3	101.5
I1PPU0	Coatomer subunit epsilon OS=Oryza glaberrima PE=3 SV=1	1	1	1	287	31.5	5.47	2.45	101.4	96.3	96.4	105.8
I1PHQ7	Uncharacterized protein OS=Oryza glaberrima PE=3 SV=1	2	2	1	246	28.5	9.44	2.37	102.2	95.5	115.2	87.1
B8AL25	Uncharacterized protein OS=Oryza sativa subsp. indica GN=OsI_10996 PE=4 SV=1	2	2	1	423	46.7	7.88	0	96.5	86.5	103.1	113.9
A0A0P0W9C3	Os04g0348300 protein OS=Oryza sativa subsp. japonica GN=Os04g0348300 PE=4 SV=1	1	1	1	972	109.6	5.24	1.61	114.7	88.2	122.6	74.4
A2Y0Q1	Uncharacterized protein OS=Oryza sativa subsp. indica GN=OsI_18575 PE=3 SV=1	2	2	1	606	68.2	6.42	3.7	98.5	93.9	123.6	84
B8B0P7	Uncharacterized protein OS=Oryza sativa subsp. indica GN=OsI_23874 PE=4 SV=1	1	1	1	205	22.4	9.1	2.91
A2X208	Outer envelope protein 80, chloroplastic OS=Oryza sativa subsp. indica GN=OEP80 PE=3 SV=1	2	2	1	665	71.5	8.62	2.15	102.5	85.5	119.4	92.6
B8AJQ7	ATP-dependent Clp protease proteolytic subunit OS=Oryza sativa subsp. indica GN=OsI_12017 PE=3 SV=1	1	1	1	278	30.2	6.9	0
I1P1D0	Uncharacterized protein OS=Oryza glaberrima PE=4 SV=1	2	2	1	653	72.3	7.02	2.46	101.2	101.4	105.1	92.3
I1QCI4	Uncharacterized protein OS=Oryza glaberrima PE=3 SV=1	1	1	1	457	50.3	7.59	2.92	108.4	86.2	104.7	100.7
I1PDY9	Uncharacterized protein OS=Oryza glaberrima PE=4 SV=1	1	1	1	556	60.8	7.15	2.74	100	95.1	103	102
A2YVH4	Uncharacterized protein OS=Oryza sativa subsp. indica GN=OsI_29332 PE=4 SV=1	1	1	1	162	17.5	9.04	2.28	107.4	104.7	88.5	99.4
Q9SXX7	Cytochrome c oxidase subunit 5C OS=Oryza sativa subsp. japonica GN=COX5C PE=3 SV=3	3	2	1	63	7	8.88	6.44	106.9	90	102.3	100.9
P12151	30S ribosomal protein S16, chloroplastic OS=Oryza sativa subsp. japonica GN=rps16 PE=3 SV=2	3	2	1	85	10.1	10.59	7.31	95	106.2	99.8	98.9
P0C476	30S ribosomal protein S18, chloroplastic OS=Oryza sativa subsp. indica GN=rps18 PE=3 SV=1	3	2	1	163	19.6	12.04	6.97
I1NK87	Uncharacterized protein OS=Oryza glaberrima PE=4 SV=1	1	1	1	310	35.8	9.55	3.27	98.9	89	126.9	85.2
P0C454	50S ribosomal protein L32, chloroplastic OS=Oryza sativa subsp. japonica GN=rpl32 PE=3 SV=1	2	1	1	63	7.3	11.77	2.79	101.4	111.2	94.4	93
A2Y7L9	Uncharacterized protein OS=Oryza sativa subsp. indica GN=OsI_21036 PE=4 SV=1	1	1	1	156	17.2	10.17	2.52
I1PQ98	Uncharacterized protein OS=Oryza glaberrima PE=4 SV=1	1	1	1	529	57.1	6.21	2.54	84.5	103.3	116.1	96.1
A2XLX1	Uncharacterized protein OS=Oryza sativa subsp. indica GN=OsI_13477 PE=3 SV=1	1	1	1	210	23.7	7.33	3.65	94	96.5	104.3	105.2
I1P737	Uncharacterized protein OS=Oryza glaberrima PE=4 SV=1	2	2	1	346	37.4	5.99	4.69	111.3	84.3	113.6	90.7
I1NL02	Uncharacterized protein OS=Oryza glaberrima PE=4 SV=1	2	2	1	335	36.6	5.63	4.02	94.7	111.6	93.2	100.5
A0A024FLK4	Argininosuccinate lyase OS=Oryza sativa subsp. japonica GN=OsASL1 PE=2 SV=1	1	1	1	751	81.9	9.01	2.66	99	101	105.7	94.3
I1NNX3	Uncharacterized protein OS=Oryza glaberrima PE=3 SV=1	2	1	1	800	88.7	9.99	4.25	114.3	84	111.4	90.2
A2XN43	Uncharacterized protein OS=Oryza sativa subsp. indica GN=OsI_13973 PE=4 SV=1	1	1	1	556	62.3	8.84	1.95	106.9	96.7	121.8	74.6
A2WLD2	Uncharacterized protein OS=Oryza sativa subsp. indica GN=OsI_00641 PE=4 SV=1	1	1	1	334	35.7	4.98	2.04
A2YML7	Uncharacterized protein OS=Oryza sativa subsp. indica GN=OsI_26468 PE=3 SV=1	1	1	1	530	57.7	9.39	2.71	90.8	89.6	125.1	94.5
B8AU85	Uncharacterized protein OS=Oryza sativa subsp. indica GN=OsI_14571 PE=3 SV=1	1	1	1	372	38.4	5.14	1.86	96.8	94.8	109.9	98.5
A2ZBN6	Uncharacterized protein OS=Oryza sativa subsp. indica GN=OsI_35187 PE=4 SV=1	1	1	1	210	23	7.83	2.9	103.7	91.2	128.8	76.2
B8BGG2	Uncharacterized protein OS=Oryza sativa subsp. indica GN=OsI_33233 PE=4 SV=1	1	1	1	195	20	8.5	2.15	109.3	96.2	100.2	94.3
A2XXT8	Uncharacterized protein OS=Oryza sativa subsp. indica GN=OsI_17513 PE=4 SV=1	1	1	1	207	22.5	9.64	2.33	93.8	103	87.8	115.3
I1NVV7	Uncharacterized protein OS=Oryza glaberrima PE=4 SV=1	2	2	1	415	44.9	5.54	2.01	114	103.3	78.9	103.8
A2Z1P8	Uncharacterized protein OS=Oryza sativa subsp. indica GN=OsI_31532 PE=3 SV=1	1	1	1	514	58.1	8.78	2.67	101.8	84.6	122.2	91.5
B8AFH3	Uncharacterized protein OS=Oryza sativa subsp. indica GN=OsI_08011 PE=4 SV=1	1	1	1	554	61	5.31	2.17
I1NX82	Uncharacterized protein OS=Oryza glaberrima PE=4 SV=1	1	1	1	1283	142.2	5.95	0	102.1	91.9	106.5	99.5
B8AFN7	Uncharacterized protein OS=Oryza sativa subsp. indica GN=OsI_06722 PE=3 SV=1	1	1	1	726	78.5	9.04	3.01	93.8	90.3	117.1	98.8
I1Q2R1	Uncharacterized protein OS=Oryza glaberrima PE=4 SV=1	1	1	1	97	10.4	9.82	2.22	76.8	112.9	78.1	132.2
B8ATU9	Uncharacterized protein OS=Oryza sativa subsp. indica GN=OsI_17304 PE=4 SV=1	1	1	1	219	23.7	9.33	0	94.1	98.1	90.5	117.2
B8ADG2	Uncharacterized protein OS=Oryza sativa subsp. indica GN=OsI_00557 PE=4 SV=1	1	1	1	167	19	4.74	2.73	108.8	102.2	103.6	85.4
B8AF07	Glucose-6-phosphate 1-dehydrogenase OS=Oryza sativa subsp. indica GN=OsI_07937 PE=3 SV=1	1	1	1	517	58.3	7.09	2.76	95.1	99.4	96.4	109.1
I1QJJ8	Uncharacterized protein OS=Oryza glaberrima PE=4 SV=1	1	1	1	181	17.5	7.3	2.44	95	97.5	97.3	110.1
Q7F1U1	Peroxidase OS=Oryza sativa subsp. japonica GN=OJ1167_G06.124 PE=2 SV=1	1	1	1	315	32.9	6.19	2.26
A2X1S7	Uncharacterized protein OS=Oryza sativa subsp. indica GN=OsI_06155 PE=4 SV=1	1	1	1	144	16	7.15	2.42	104.8	99.2	88.2	107.7
B8AK41	Uncharacterized protein OS=Oryza sativa subsp. indica GN=OsI_12095 PE=4 SV=1	2	2	1	374	42.6	6.76	2.72	100.1	93.7	114.4	91.7
B9GDB7	Os12g0506200 protein OS=Oryza sativa subsp. japonica GN=Os12g0506200 PE=4 SV=1	5	1	1	388	43.1	7.43	8.85	110.2	98.7	83.6	107.5
B8AG29	Uncharacterized protein OS=Oryza sativa subsp. indica GN=OsI_08315 PE=3 SV=1	1	1	1	300	32.4	8.81	2.35	102.9	97.4	96.9	102.8
I1NWN9	Uncharacterized protein OS=Oryza glaberrima PE=3 SV=1	2	2	1	373	39.6	8.91	1.68	95.2	95.8	105.4	103.7
B8A8N9	Uncharacterized protein OS=Oryza sativa subsp. indica GN=OsI_03499 PE=4 SV=1	2	1	1	288	32.1	5.72	1.75	103.1	87.1	114.9	94.9
A2Z2J9	Uncharacterized protein OS=Oryza sativa subsp. indica GN=OsI_31839 PE=4 SV=1	1	1	1	117	12.7	8.21	2.14	112.8	100.3	91.9	94.9
I1QLJ5	Uncharacterized protein OS=Oryza glaberrima PE=4 SV=1	2	1	1	122	13.3	5.69	4.74	111.6	92.6	102.7	93.1
I1QA91	Uncharacterized protein OS=Oryza glaberrima PE=4 SV=1	1	1	1	267	30.8	5.07	2.47	103	90.6	114.4	92
I1QEN6	Uncharacterized protein OS=Oryza glaberrima PE=3 SV=1	1	1	1	577	61.1	9.16	0
B8ASU6	Uncharacterized protein OS=Oryza sativa subsp. indica GN=OsI_16908 PE=3 SV=1	1	1	1	545	59.2	6.21	2.35	97.7	98.1	107.4	96.8
B8AYJ5	Uncharacterized protein OS=Oryza sativa subsp. indica GN=OsI_20075 PE=4 SV=1	1	1	1	490	53.9	6.01	2.96	117.4	100.3	93.5	88.8
B8AAC7	Uncharacterized protein OS=Oryza sativa subsp. indica GN=OsI_02424 PE=4 SV=1	2	1	1	204	22.6	5.06	4.31	96.1	95.1	114.4	94.4
B8AB35	Uncharacterized protein OS=Oryza sativa subsp. indica GN=OsI_02635 PE=4 SV=1	1	1	1	77	8.6	7.42	2.39	106.4	100.1	94.6	98.9
A2X381	Reticulon-like protein OS=Oryza sativa subsp. indica GN=OsI_06662 PE=4 SV=1	2	1	1	230	25.2	8.15	5.04	117.9	92.7	110.2	79.3
A2XDH9	Uncharacterized protein OS=Oryza sativa subsp. indica GN=OsI_10368 PE=4 SV=1	1	1	1	193	19.8	9.57	2.61	101.5	88.4	114.9	95.2
I1PX50	Uncharacterized protein OS=Oryza glaberrima PE=4 SV=1	1	1	1	237	24.8	5.16	0	100	94.4	107.6	98
A2X106	Uncharacterized protein OS=Oryza sativa subsp. indica GN=OsI_05889 PE=4 SV=1	1	1	1	201	21.5	10.05	2.73	93.1	101.8	98.3	106.8
B8ARD0	Polyadenylate-binding protein OS=Oryza sativa subsp. indica GN=OsI_16552 PE=3 SV=1	2	2	1	659	71.2	8.85	2.11	111.2	94	103.6	91.1
I1Q3Y2	Uncharacterized protein OS=Oryza glaberrima PE=4 SV=1	2	1	1	287	29.6	10.78	5	106.9	98.5	103.2	91.4
A2ZEE1	Uncharacterized protein OS=Oryza sativa subsp. indica GN=OsI_36156 PE=4 SV=1	1	1	1	427	46.4	6.44	2.27	118.3	89.2	103.9	88.6
B8A971	Uncharacterized protein OS=Oryza sativa subsp. indica GN=OsI_05215 PE=3 SV=1	1	1	1	477	50.8	7.43	1.95	91.8	98.5	105.7	104
I1P432	Uncharacterized protein OS=Oryza glaberrima PE=3 SV=1	1	1	1	923	100.3	9.16	2.41	101.8	93.5	96.8	107.9
B8ASV6	Uncharacterized protein OS=Oryza sativa subsp. indica GN=OsI_16933 PE=4 SV=1	3	2	1	538	58.8	5.95	1.73	103.1	89.9	114.5	92.6
I1QYP1	Uncharacterized protein OS=Oryza glaberrima PE=4 SV=1	1	1	1	245	26	5.68	2.82	97.2	100	103.1	99.8
A2WR43	Peroxidase OS=Oryza sativa subsp. indica GN=OsI_02330 PE=3 SV=1	1	1	1	336	36.5	7.02	2.34	90.9	109.4	106	93.7
A2WXR5	PHD finger protein ALFIN-LIKE 6 OS=Oryza sativa subsp. indica GN=OsI_04717 PE=3 SV=1	2	2	1	272	29.6	5.63	5.07	99.4	97	125	78.6
B8AKA7	Uncharacterized protein OS=Oryza sativa subsp. indica GN=OsI_10801 PE=4 SV=1	1	1	1	314	35.2	9.73	2.75	110.9	89	119.6	80.5
B8BJX9	Uncharacterized protein OS=Oryza sativa subsp. indica GN=OsI_35716 PE=4 SV=1	1	1	1	476	51.5	8.97	2	87.8	95.9	98.1	118.2
A2ZJ03	Uncharacterized protein OS=Oryza sativa subsp. indica GN=OsI_37809 PE=4 SV=1	2	1	1	212	23.6	6.79	2.21	94	101.6	95.1	109.4
A2YLP5	Uncharacterized protein OS=Oryza sativa subsp. indica GN=OsI_26146 PE=4 SV=1	1	1	1	348	38.9	7.33	2.17
B8APG2	Uncharacterized protein OS=Oryza sativa subsp. indica GN=OsI_11566 PE=4 SV=1	1	1	1	657	72.3	9.36	3.23	87.7	101.9	113	97.4
I1Q0I7	Aminoacylase OS=Oryza glaberrima PE=4 SV=1	1	1	1	446	49.2	8.27	2.37	92.8	101.1	92	114.1
A0A0P0V8I5	Os01g0762400 protein OS=Oryza sativa subsp. japonica GN=Os01g0762400 PE=4 SV=1	1	1	1	361	40.5	7.52	1.96
Q6Z387	Lipid transfer protein-like OS=Oryza sativa subsp. japonica GN=Os07g0198300 PE=2 SV=1	1	1	1	207	20.9	8.32	2.94	92.5	93.9	98.8	114.7
B8B679	Uncharacterized protein OS=Oryza sativa subsp. indica GN=OsI_26051 PE=4 SV=1	1	1	1	256	28.8	5.01	3.52	94.4	92.2	106.3	107.1
Q8H4P7	Os07g0147500 protein OS=Oryza sativa subsp. japonica GN=OJ1470_H06.117 PE=2 SV=1	10	1	1	137	14.2	9.86	24.91	26.2	173.7	27	173.1
I1NR00	Uncharacterized protein OS=Oryza glaberrima PE=4 SV=1	1	1	1	260	27.4	4.75	2.27	99.1	109.5	95.9	95.4
Q8LN37	Expressed protein OS=Oryza sativa subsp. japonica GN=Os10g0533100 PE=4 SV=1	1	1	1	221	24.3	9.55	0	102	94.3	97.9	105.8
Q2RBP5	Protein transport protein Sec61 subunit beta OS=Oryza sativa subsp. japonica GN=Os11g0104050 PE=2 SV=1	3	1	1	107	10.7	11.93	6.23	100.9	103.8	96	99.3
A2ZCL8	Carboxypeptidase OS=Oryza sativa subsp. indica GN=OsI_35523 PE=3 SV=1	1	1	1	529	59.1	7.17	2.74
A2XGQ0	Uncharacterized protein OS=Oryza sativa subsp. indica GN=OsI_11580 PE=4 SV=1	1	1	1	552	61.4	8.63	2.09	100	100.1	103.9	96.1
A2XEN1	Uncharacterized protein OS=Oryza sativa subsp. indica GN=OsI_10791 PE=4 SV=1	2	1	1	355	39	9.67	5.57	106.5	99.6	107.4	86.5
B8AEC1	NAP1-related protein 2 OS=Oryza sativa subsp. indica GN=OsI_07785 PE=2 SV=1	1	1	1	252	28.6	4.32	2.51
I1R189	Uncharacterized protein OS=Oryza glaberrima PE=3 SV=1	1	1	1	294	33	10.35	2.42
B8B147	Uncharacterized protein OS=Oryza sativa subsp. indica GN=OsI_22742 PE=4 SV=1	1	1	1	495	52.7	5.44	2.46	129.4	87.2	117.2	66.3
I1NRC3	Malic enzyme OS=Oryza glaberrima PE=3 SV=1	1	1	1	647	70.9	5.85	2.91	89.5	93.9	108.3	108.4
B8AGX3	Uncharacterized protein OS=Oryza sativa subsp. indica GN=OsI_05499 PE=4 SV=1	2	2	1	354	40.2	9.77	3.87	106.1	93.3	108.6	92
I1QEM9	Uncharacterized protein OS=Oryza glaberrima PE=3 SV=1	1	1	1	366	38.7	5.9	0	103.8	92.5	88.7	115
A2ZN54	Purple acid phosphatase OS=Oryza sativa subsp. indica GN=OsI_39268 PE=3 SV=1	1	1	1	463	52.2	6.73	0
[truncated: 429 more rows]
