# Supplementary material for: iTRAQ-based quantitative proteomic and physiological analysis of the response to N deficiency and the compensation effect in rice
Source: BMC Genomics. 2019 Aug 28;20:681. doi: 10.1186/s12864-019-6031-4 (PMC6714431; doi:10.1186/s12864-019-6031-4)
Supplement: Supplementary file 4 — Table S4. Information on all the peptides identified in experiment 2. (XLSX 1957 kb) [file 12864_2019_6031_MOESM4_ESM.xlsx]

## Sheet: PeptideGroups
Checked	Confidence	Annotated Sequence	Modifications	Modifications in Master Proteins	Qvality PEP	Qvality q-value	# Protein Groups	# Proteins	# PSMs	Master Protein Accessions	Positions in Master Proteins	# Missed Cleavages	Theo. MH+ [Da]	# Razor Quan Results	Abundances (Grouped): F2, 114	Abundances (Grouped): F2, 115	Abundances (Grouped): F2, 116	Abundances (Grouped): F2, 117	Quan Info	Found in Sample: [S2] F2: 114, Control	Found in Sample: [S7] F2: 115, Sample	Found in Sample: [S8] F2: 116, Sample	Found in Sample: [S9] F2: 117, Sample	Confidence (by Search Engine): Sequest HT	Percolator q-Value (by Search Engine): Sequest HT	Percolator PEP (by Search Engine): Sequest HT	XCorr (by Search Engine): Sequest HT
FALSE	High	[K].IDMATTVLGFK.[I]	1xOxidation [M3]; 1xiTRAQ4plex [K11]; 1xiTRAQ4plex [N-Term]		6.99789e-05	0	1	1	9	I1Q848	I1Q848 [59-69]	0	1499.84	0	99	103.2	97.2	100.6		High	High	High	High	High	4.587e-05	0.0001165	3.92
FALSE	High	[R].KELADDVDSLKK.[R]	3xiTRAQ4plex [K1; K11; K12]; 1xiTRAQ4plex [N-Term]		1.70206e-05	0	1	3	1	I1P3X5	I1P3X5 [174-185]	2	1937.14	0	129.6	103.2	80	87.2		High	High	High	High	High	0	9.033e-06	5.46
FALSE	High	[R].KELATDIETLK.[K]	2xiTRAQ4plex [K1; K11]; 1xiTRAQ4plex [N-Term]		4.40998e-05	0	1	1	7	Q5Z6P4	Q5Z6P4 [139-149]	1	1693.01	0	115.8	98.3	86	99.8		High	High	High	High	High	0	2.592e-05	4.3
FALSE	High	[K].KENITVVSVPGSFEIPVAAQK.[L]	2xiTRAQ4plex [K1; K21]; 1xiTRAQ4plex [N-Term]		8.6827e-05	0	1	3	1	A2XV50	A2XV50 [111-131]	1	2645.52	0	88.6	112.9	93.8	104.6		High	High	High	High	High	0	3.633e-05	4.72
FALSE	High	[K].KENVAAAQAAFLAR.[C]	1xiTRAQ4plex [K1]; 1xiTRAQ4plex [N-Term]		9.38732e-06	0	1	2	5	I1Q3J5	I1Q3J5 [342-355]	1	1748.01	0	106.2	96.1	106.1	91.6		High	High	High	High	High	0	5.379e-06	5.2
FALSE	High	[R].KEQCLALGTR.[L]	1xCarbamidomethyl [C4]; 1xiTRAQ4plex [K1]; 1xiTRAQ4plex [N-Term]		4.39624e-05	0	1	2	22	Q84PB4	Q84PB4 [127-136]	1	1463.82	0	90.7	111.9	89.1	108.3		High	High	High	High	High	0	2.051e-05	5.24
FALSE	High	[R].KESGSDIVIIAR.[S]	1xiTRAQ4plex [K1]; 1xiTRAQ4plex [N-Term]		1.98371e-06	0	2	3	1	A2XSR2; I1PKM4	A2XSR2 [163-174]; I1PKM4 [163-174]	1	1575.93	0	91	84.7	102.9	121.4	Shared	High	High	High	High	High	0	1.378e-06	4.67
FALSE	High	[R].KEWGVPADLFGTLPGR.[Q]	1xiTRAQ4plex [K1]; 1xiTRAQ4plex [N-Term]		2.50039e-06	0	1	2	10	I1Q0A3	I1Q0A3 [215-230]	1	2031.13	0	103.8	105.7	104.2	86.3		High	High	High	High	High	0	1.691e-06	5.48
FALSE	High	[K].VMSKPDAAAAAPADEEEEVDETGIEPR.[D]	1xiTRAQ4plex [K4]; 1xiTRAQ4plex [N-Term]		1.50755e-05	0	1	1	2	A2XBV9	A2XBV9 [159-185]	0	3115.5	0	94.6	89.2	106.4	109.8		High	High	High	High	High	0	8.128e-06	4.91
FALSE	High	[K].KFCLEPTSFTVK.[A]	1xCarbamidomethyl [C3]; 2xiTRAQ4plex [K1; K12]; 1xiTRAQ4plex [N-Term]		4.42376e-05	0	1	2	58	B8A8L8	B8A8L8 [136-147]	1	1889.06	0	96.4	110.4	84.7	108.4		High	High	High	High	High	0	2.06e-05	4.65
FALSE	High	[K].KFDTDVSLEVIAMR.[T]	1xiTRAQ4plex [K1]; 1xiTRAQ4plex [N-Term]		3.96518e-05	0	1	1	3	A2YG12	A2YG12 [401-414]	1	1912.05	0	93.6	97.9	98.5	109.9		High	High	High	High	High	4.587e-05	6.262e-05	3.78
FALSE	High	[R].VMQGHAGANLVPLVASNR.[I]	1xiTRAQ4plex [N-Term]		0.000141718	0	1	3	1	A2X5P5	A2X5P5 [204-221]	0	1978.08	0	83.9	93.5	97.5	125.1		High	High	High	High	High	0	5.368e-05	3.84
FALSE	High	[K].KFGITTSQICMVGDR.[L]	1xCarbamidomethyl [C10]; 1xOxidation [M11]; 1xiTRAQ4plex [K1]; 1xiTRAQ4plex [N-Term]		6.27196e-05	0	1	3	1	B8AVV2	B8AVV2 [296-310]	1	2017.04	0	110.5	102.6	102.6	84.3		High	High	High	High	High	0	2.773e-05	4.09
FALSE	High	[K].KFPGAVFLK.[V]	2xiTRAQ4plex [K1; K9]; 1xiTRAQ4plex [N-Term]		0.000147858	0	1	2	4	I1Q8M5	I1Q8M5 [56-64]	1	1438.91	0	73.8	88.9	66.6	170.7		High	High	High	High	High	0	5.538e-05	4.6
FALSE	High	[R].KELADDVDSLK.[K]	2xiTRAQ4plex [K1; K11]; 1xiTRAQ4plex [N-Term]		2.69073e-05	0	1	3	4	I1P3X5	I1P3X5 [174-184]	1	1664.94	0	119.4	102.6	84.4	93.6		High	High	High	High	High	0	2.237e-05	4.74
FALSE	High	[R].KFSAGLAAALGR.[R]	1xiTRAQ4plex [K1]; 1xiTRAQ4plex [N-Term]		1.00729e-05	0	1	2	2	I1NTQ7	I1NTQ7 [187-198]	1	1449.88	0	104.3	81.2	133.6	80.9		High	High	High	High	High	0	5.721e-06	5.22
FALSE	High	[K].KGCTVVASETGK.[L]	1xCarbamidomethyl [C3]; 2xiTRAQ4plex [K1; K12]; 1xiTRAQ4plex [N-Term]		3.91578e-05	0	1	2	2	Q6ZG03	Q6ZG03 [431-442]	1	1668.93	0	103.1	93.8	113.9	89.3		High	High	High	High	High	0	1.858e-05	5.1
FALSE	High	[K].KGFLPVTDKK.[D]	3xiTRAQ4plex [K1; K9; K10]; 1xiTRAQ4plex [N-Term]		5.49652e-05	0	1	7	3	Q109L0	Q109L0 [370-379]	2	1709.08	0	107.4	104.1	92.4	96.1		High	High	High	High	High	0.00016	0.001146	4.53
FALSE	High	[K].KGGGEESAGSGGAAGGLFK.[M]	2xiTRAQ4plex [K1; K19]; 1xiTRAQ4plex [N-Term]		6.40919e-06	0	1	1	2	Q7G649	Q7G649 [140-158]	1	2069.1	0	74.9	116.4	62.6	146.2		High	High	High	High	High	0	3.85e-06	5.22
FALSE	High	[K].KGGLNVGAVLILPEGFELAPPDR.[I]	1xiTRAQ4plex [K1]; 1xiTRAQ4plex [N-Term]		3.83697e-07	0	1	1	8	I1PHZ3	I1PHZ3 [101-123]	1	2650.52	0	101.4	95.1	97.2	106.4		High	High	High	High	High	0	1.112e-06	6.49
FALSE	High	[R].KGLAGGAAATTAERPR.[A]	1xiTRAQ4plex [K1]; 1xiTRAQ4plex [N-Term]		1.49489e-06	0	1	2	4	A2YJ49	A2YJ49 [125-140]	1	1815.04	0	102.6	103.4	96.6	97.4		High	High	High	High	High	0	2.043e-06	5.63
FALSE	High	[K].KGPQLPPTPGPR.[G]	1xiTRAQ4plex [K1]; 1xiTRAQ4plex [N-Term]		0.000146307	0	1	1	32	I1PXV8	I1PXV8 [128-139]	1	1532.92	0	102.1	106.1	84.5	107.3		High	High	High	High	High	0	5.5e-05	4.15
FALSE	High	[K].KGQMPSQIGVVLR.[D]	1xiTRAQ4plex [K1]; 1xiTRAQ4plex [N-Term]		0.000114329	0	2	3	2	A0A0P0XAY7; Q69UI1	A0A0P0XAY7 [50-62]; Q69UI1 [43-55]	1	1701.01	0	105	100.5	96.7	97.8	Shared	High	High	High	High	High	0	4.543e-05	4.89
FALSE	High	[K].KGSGAGNLPGAIDAEIR.[E]	1xiTRAQ4plex [K1]; 1xiTRAQ4plex [N-Term]		5.28035e-05	0	1	3	2	A2WKK2	A2WKK2 [72-88]	1	1914.06	0	103.6	102.4	83.4	110.6		High	High	High	High	High	0	2.396e-05	3.65
FALSE	High	[K].KHGLTPVQLALGFVR.[D]	1xiTRAQ4plex [K1]; 1xiTRAQ4plex [N-Term]		2.95866e-05	0	1	2	2	Q75H72	Q75H72 [338-352]	1	1924.17	0	103	101.3	95.8	99.9		High	High	High	High	High	0	1.459e-05	4.92
FALSE	High	[R].VMLRPACPGSGVIAGGAVR.[V]	1xCarbamidomethyl [C7]; 1xOxidation [M2]; 1xiTRAQ4plex [N-Term]		0.000139834	0	1	2	2	I1PCP0	I1PCP0 [254-272]	0	2028.1	0	90.4	109.8	97.9	102		High	High	High	High	High	0	5.316e-05	3.68
FALSE	High	[R].VMLRPACPGSGVIAGGAVR.[V]	1xCarbamidomethyl [C7]; 1xiTRAQ4plex [N-Term]		1.44851e-07	0	1	2	5	I1PCP0	I1PCP0 [254-272]	0	2012.1	0	95	104.5	99.6	100.8		High	High	High	High	High	0	1.397e-07	6.82
FALSE	High	[K].KLDEADQGPFFGFLGK.[N]	2xiTRAQ4plex [K1; K16]; 1xiTRAQ4plex [N-Term]		5.19935e-05	0	1	2	4	I1NP97	I1NP97 [131-146]	1	2201.2	0	95.6	98.3	87.9	118.3		High	High	High	High	High	0	2.367e-05	3.8
FALSE	High	[K].KLDGQLGGLLSEASAEEDFTGK.[A]	2xiTRAQ4plex [K1; K22]; 1xiTRAQ4plex [N-Term]		1.867e-05	0	1	2	3	A2XAI5	A2XAI5 [135-156]	1	2697.43	0	91.8	100.5	104.5	103.2		High	High	High	High	High	0	3.494e-05	5.14
FALSE	High	[R].KGANEESAGISR.[Y]	1xiTRAQ4plex [K1]; 1xiTRAQ4plex [N-Term]		1.98984e-05	0	1	1	1	P0C457	P0C457 [21-32]	1	1506.81	0	87.5	113.1	102.3	97.1		High	High	High	High	High	0	1.035e-05	4.15
FALSE	High	[K].KEHDVPTAISLVK.[Q]	2xiTRAQ4plex [K1; K13]; 1xiTRAQ4plex [N-Term]		7.79981e-05	0	1	2	4	B8AXU6	B8AXU6 [195-207]	1	1869.12	0	99.3	101	96.6	103.1		High	High	High	High	High	0	5.018e-05	4.21
FALSE	High	[K].KEEEKPAEAAAPAAEPEKQ.[-]	3xiTRAQ4plex [K1; K5; K18]; 1xiTRAQ4plex [N-Term]		2.15463e-05	0	1	1	5	Q0JPA6	Q0JPA6 [186-204]	2	2599.41	0	117.7	83	111.5	87.7		High	High	High	High	High	0	1.108e-05	5.56
FALSE	High	[K].KEDIDGFLVGGASLK.[G]	2xiTRAQ4plex [K1; K15]; 1xiTRAQ4plex [N-Term]		5.37911e-05	0	1	2	8	A2Z3G7	A2Z3G7 [272-286]	1	1981.13	0	97.9	97.8	107.1	97.3		High	High	High	High	High	0	2.439e-05	5
FALSE	High	[R].KAADFTTDDMILGK.[K]	1xOxidation [M10]; 2xiTRAQ4plex [K1; K14]; 1xiTRAQ4plex [N-Term]		1.7405e-05	0	1	3	8	Q2QSR7	Q2QSR7 [358-371]	1	1974.06	0	97	99.1	96	107.8		High	High	High	High	High	0	9.21e-06	4.11
FALSE	High	[R].VNILAADGIQK.[N]	1xiTRAQ4plex [K11]; 1xiTRAQ4plex [N-Term]		0.000105868	0	1	3	2	B7EBF9	B7EBF9 [187-197]	0	1429.86	0	103.5	99.6	100.3	96.6		High	High	High	High	High	0	4.268e-05	4.28
FALSE	High	[K].KAAGDGDGGFSFGGLFSK.[K]	2xiTRAQ4plex [K1; K18]; 1xiTRAQ4plex [N-Term]		1.05349e-05	0	1	1	1	A2YJU3	A2YJU3 [100-117]	1	2150.12	0	81.5	112	88.5	118.1		High	High	High	High	High	0	5.938e-06	4.79
FALSE	High	[R].KAAGEEVDDEDGAANAAAAASRPAVPVVR.[L]	1xiTRAQ4plex [K1]; 1xiTRAQ4plex [N-Term]		1.02684e-05	0	1	3	1	I1QUZ5	I1QUZ5 [287-315]	1	3095.6	0	92.1	88.8	98.3	120.9		High	High	High	High	High	0	5.812e-06	5.04
FALSE	High	[R].KADAGEEGLK.[L]	2xiTRAQ4plex [K1; K10]; 1xiTRAQ4plex [N-Term]		8.08488e-05	0	1	3	2	A2YMD1	A2YMD1 [191-200]	1	1449.83	0	98.1	102.9	96.5	102.5		High	High	High	High	High	0	3.425e-05	4.28
FALSE	High	[K].KADIGIAVADATDAAR.[SG]	1xiTRAQ4plex [K1]; 1xiTRAQ4plex [N-Term]		8.20635e-05	0	2	16	1	Q8L6I1; I1PQF5	Q8L6I1 [602-617]; I1PQF5 [598-613]	1	1846.03	0					No Quan Values	High	High	High	High	High	0	3.468e-05	4.09
FALSE	High	[K].KADLIFGEIQSQIK.[N]	2xiTRAQ4plex [K1; K14]; 1xiTRAQ4plex [N-Term]		2.14779e-05	0	1	2	5	A2Z0D1	A2Z0D1 [47-60]	1	2022.2	0	103	103.6	101.2	92.2		High	High	High	High	High	0	1.105e-05	5.15
FALSE	High	[R].KAEGGFLGADVILK.[Q]	2xiTRAQ4plex [K1; K14]; 1xiTRAQ4plex [N-Term]		1.16717e-05	0	1	4	8	I1PQ18	I1PQ18 [304-317]	1	1850.11	0	106.9	93.8	124.3	75		High	High	High	High	High	0	6.563e-06	5.3
FALSE	High	[R].KAESEVLSK.[Y]	2xiTRAQ4plex [K1; K9]; 1xiTRAQ4plex [N-Term]		0.000122975	0	1	3	4	B8ATG9	B8ATG9 [207-215]	1	1422.85	0	99.2	106.7	99.4	94.7		High	High	High	High	High	4.587e-05	0.0001023	4.57
FALSE	High	[K].KAGAEVIGISGDDAASHK.[E]	2xiTRAQ4plex [K1; K18]; 1xiTRAQ4plex [N-Term]		2.61043e-08	0	1	2	3	I1Q0A3	I1Q0A3 [176-193]	1	2158.18	0	105.2	97.1	105.5	92.2		High	High	High	High	High	0	2.958e-06	6.18
FALSE	High	[K].KAGMVPLQMELGGK.[D]	2xiTRAQ4plex [K1; K14]; 1xiTRAQ4plex [N-Term]		0.000149027	0	1	2	1	B8BB36	B8BB36 [258-271]	1	1891.09	0	88.4	99.9	104.5	107.1		High	High	High	High	High	0	5.576e-05	3.34
FALSE	High	[K].KALGLNDIDAANVHMEIAK.[R]	2xiTRAQ4plex [K1; K19]; 1xiTRAQ4plex [N-Term]		7.89517e-06	0	2	2	1	B8BHM5; Q0IWS0	B8BHM5 [177-195]; Q0IWS0 [187-205]	1	2455.37	0	94	105	99.4	101.6	Shared	High	High	High	High	High	0	4.618e-06	4.97
FALSE	High	[K].KAILNLSLR.[H]	1xiTRAQ4plex [K1]; 1xiTRAQ4plex [N-Term]		0.000152968	0	1	1	8	P14655	P14655 [324-332]	1	1315.87	0	99.5	94.9	107.4	98.3		High	High	High	High	High	4.587e-05	6.334e-05	4.05
FALSE	High	[K].KAPGGAPANVAVGIAR.[L]	1xiTRAQ4plex [K1]; 1xiTRAQ4plex [N-Term]		0.00010198	0	1	3	4	B9FSC3	B9FSC3 [106-121]	1	1737.04	0	98.7	98.3	108.3	94.7		High	High	High	High	High	0	4.144e-05	4.08
FALSE	High	[R].VNFADKPKPK.[L]	3xiTRAQ4plex [K6; K8; K10]; 1xiTRAQ4plex [N-Term]		0.000147469	0	1	3	2	A2XAZ0	A2XAZ0 [220-229]	0	1720.06	0	119.5	94	110.8	75.7		High	High	High	High	High	0	5.523e-05	3.29
FALSE	High	[KR].KAVENSPFLEK.[L]	2xiTRAQ4plex [K1; K11]; 1xiTRAQ4plex [N-Term]		0.000149419	0	2	12	2	I1QJW3; A2Z2G1	I1QJW3 [473-483]; A2Z2G1 [473-483]	1	1693.98	0	114.1	91.6	112.2	82.1	Shared	High	High	High	High	High	0	5.582e-05	4.48
FALSE	High	[R].KAVLFAVPGAFTPTCSQK.[H]	1xCarbamidomethyl [C15]; 2xiTRAQ4plex [K1; K18]; 1xiTRAQ4plex [N-Term]		1.62248e-05	0	1	3	8	A2X1X4	A2X1X4 [97-114]	1	2354.33	0	114.8	95.7	109	80.6		High	High	High	High	High	0	1.305e-05	5.83
FALSE	High	[R].KAVLQDIAIVTGAEFLAK.[D]	2xiTRAQ4plex [K1; K18]; 1xiTRAQ4plex [N-Term]		5.21891e-06	0	1	4	2	A2ZJH7	A2ZJH7 [321-338]	1	2319.4	0	97.3	102.2	90.7	109.9		High	High	High	High	High	0	5.433e-06	5
FALSE	High	[K].VNALNMNAEILNR.[A]	1xiTRAQ4plex [N-Term]		8.70843e-05	0	1	2	2	A2XGC1	A2XGC1 [192-204]	0	1615.87	0					No Quan Values	High	High	High	High	High	0	3.645e-05	3.22
FALSE	High	[K].VMVGLPTTGGVTPAPGAAEK.[A]	1xOxidation [M2]; 1xiTRAQ4plex [K20]; 1xiTRAQ4plex [N-Term]		8.73422e-05	0	1	2	3	I1P4M2	I1P4M2 [343-362]	0	2157.18	0	106.5	98	110.7	84.9		High	High	High	High	High	0	4.963e-05	3.07
FALSE	High	[K].KDAAEGQEGEAATEEAK.[K]	2xiTRAQ4plex [K1; K17]; 1xiTRAQ4plex [N-Term]		8.31079e-06	0	1	2	1	A2XS59	A2XS59 [133-149]	1	2166.09	0	78.9	104.3	106.6	110.2		High	High	High	High	High	0	4.828e-06	4.54
FALSE	High	[K].KDAPAGEKPEPVR.[T]	2xiTRAQ4plex [K1; K8]; 1xiTRAQ4plex [N-Term]		8.83805e-05	0	1	4	2	A2XMY4	A2XMY4 [95-107]	1	1826.05	0	101.7	104.4	93.5	100.3		High	High	High	High	High	0	4.024e-05	4.5
FALSE	High	[K].KDAVIGAVPESTLVSSIDK.[Y]	2xiTRAQ4plex [K1; K19]; 1xiTRAQ4plex [N-Term]		4.54963e-05	0	1	1	1	B8AG42	B8AG42 [151-169]	1	2361.36	0	90.8	101.6	94.5	113.2		High	High	High	High	High	0	2.114e-05	4.47
FALSE	High	[K].VMVGLPTTGGVTPAPGAAEK.[A]	1xiTRAQ4plex [K20]; 1xiTRAQ4plex [N-Term]		6.70368e-06	0	1	2	1	I1P4M2	I1P4M2 [343-362]	0	2141.19	0	97.5	97.8	127.9	76.8		High	High	High	High	High	0	4.005e-06	5.3
FALSE	High	[R].KDPQTVFVAGATGQAGVR.[I]	1xiTRAQ4plex [K1]; 1xiTRAQ4plex [N-Term]		1.99618e-05	0	1	4	7	A0A0P0WKD6	A0A0P0WKD6 [85-102]	1	2090.16	0	102.9	104.8	99	93.3		High	High	High	High	High	0	2.112e-05	4.86
FALSE	High	[R].KDPSVSGVQAK.[V]	2xiTRAQ4plex [K1; K11]; 1xiTRAQ4plex [N-Term]		9.1497e-06	0	1	2	1	B8BDJ6	B8BDJ6 [83-93]	1	1547.91	0	71.5	110.6	60.4	157.5		High	High	High	High	High	0	5.255e-06	4.27
FALSE	High	[K].KDQLVETDPLLNK.[V]	2xiTRAQ4plex [K1; K13]; 1xiTRAQ4plex [N-Term]		2.09381e-05	0	1	1	7	I1PGY3	I1PGY3 [63-75]	1	1945.13	0	109.4	100.4	83	107.2		High	High	High	High	High	0	1.082e-05	5.37
FALSE	High	[R].KDTCPECDGAGFVR.[K]	2xCarbamidomethyl [C4; C7]; 1xiTRAQ4plex [K1]; 1xiTRAQ4plex [N-Term]		4.53117e-06	0	1	3	2	I1PRS8	I1PRS8 [87-100]	1	1899.89	0	108.4	93.3	95.5	102.8		High	High	High	High	High	0	2.846e-06	4.64
FALSE	High	[K].KEAEPTPVPVTVGAAVASSPADDNNGAAPQPEPFVAAK.[Y]	2xiTRAQ4plex [K1; K38]; 1xiTRAQ4plex [N-Term]		1.19362e-05	0	2	3	1	Q69SV0; B8AJE7	Q69SV0 [386-423]; B8AJE7 [365-402]	1	4132.16	0	118.3	91.7	90.5	99.6	Shared	High	High	High	High	High	0	6.624e-06	4.25
FALSE	High	[K].KLDVLSNEVFVK.[A]	2xiTRAQ4plex [K1; K12]; 1xiTRAQ4plex [N-Term]		1.04008e-05	0	1	3	7	I1NTN8	I1NTN8 [75-86]	1	1823.1	0	101.4	94.3	112.3	92		High	High	High	High	High	0	5.876e-06	5.49
FALSE	High	[R].KAADFTTDDMILGK.[K]	2xiTRAQ4plex [K1; K14]; 1xiTRAQ4plex [N-Term]		4.53117e-06	0	1	3	13	Q2QSR7	Q2QSR7 [358-371]	1	1958.06	0	97.5	98.3	102.2	102		High	High	High	High	High	0	2.844e-06	5.39
FALSE	High	[K].KLDVVSNEVFSNCLK.[S]	1xCarbamidomethyl [C13]; 2xiTRAQ4plex [K1; K15]; 1xiTRAQ4plex [N-Term]		8.88954e-06	0	1	3	7	O64422	O64422 [132-146]	1	2184.21	0	94.9	90.5	105.8	108.8		High	High	High	High	High	0	5.131e-06	5.86
FALSE	High	[R].KLESLPADLAAAIEGGR.[V]	1xiTRAQ4plex [K1]; 1xiTRAQ4plex [N-Term]		0.000106782	0	1	3	1	I1PV90	I1PV90 [111-127]	1	1999.14	0	104.5	88.4	104.4	102.8		High	High	High	High	High	0	4.303e-05	3.38
FALSE	High	[K].KPAEEEPAAEKAEK.[A]	3xiTRAQ4plex [K1; K11; K14]; 1xiTRAQ4plex [N-Term]		2.94583e-06	0	1	14	2	I1NKA5	I1NKA5 [13-26]	1	2103.18	0	89.1	100.2	112.5	98.2		High	High	High	High	High	0	1.953e-06	4.02
FALSE	High	[K].KPAEEEPAAEKAPAAGK.[K]	3xiTRAQ4plex [K1; K11; K17]; 1xiTRAQ4plex [N-Term]		0.000126431	0	1	1	1	Q6F362	Q6F362 [13-29]	1	2270.28	0	94.1	97.2	115.1	93.6		High	High	High	High	High	0	4.917e-05	4.76
FALSE	High	[K].KPAPAGFVPPQLDPNTPSPIFGGSTGGLLR.[K]	1xiTRAQ4plex [K1]; 1xiTRAQ4plex [N-Term]		2.02886e-06	0	1	1	34	Q84PB4	Q84PB4 [56-85]	0	3276.8	0	96.2	113	81.8	109		High	High	High	High	High	0	1.075e-05	5.75
FALSE	High	[K].KPATGGAAAAAGDGQAAAPAPK.[K]	2xiTRAQ4plex [K1; K22]; 1xiTRAQ4plex [N-Term]		1.19055e-07	0	1	2	10	I1NVE6	I1NVE6 [50-71]	0	2281.26	0	94.2	110.5	79.3	116		High	High	High	High	High	0	1.176e-07	6.45
FALSE	High	[R].KPDFDAFIDPQK.[Q]	2xiTRAQ4plex [K1; K12]; 1xiTRAQ4plex [N-Term]		1.76849e-05	0	1	1	55	Q8GRU9	Q8GRU9 [231-242]	0	1853.02	0	93.1	101.2	97.7	108		High	High	High	High	High	0	1.738e-05	5.4
FALSE	High	[K].KPDLNDPVLR.[A]	1xiTRAQ4plex [K1]; 1xiTRAQ4plex [N-Term]		5.46273e-05	0	1	1	9	P0C318	P0C318 [6-15]	0	1454.86	0	100.3	89.3	77.7	132.7		High	High	High	High	High	0	3.022e-05	4.17
FALSE	High	[K].KPDQAVDVILSCR.[Q]	1xCarbamidomethyl [C12]; 1xiTRAQ4plex [K1]; 1xiTRAQ4plex [N-Term]		8.03673e-05	0	1	1	1	B8B575	B8B575 [299-311]	0	1788.99	0	105.3	103.1	95.1	96.4		High	High	High	High	High	0	3.414e-05	3.96
FALSE	High	[K].VMIAGAPASGK.[G]	1xiTRAQ4plex [K11]; 1xiTRAQ4plex [N-Term]		0.000127131	0	1	1	2	A2YQI1	A2YQI1 [76-86]	0	1289.75	0	106.3	91	111	91.7		High	High	High	High	High	0	4.94e-05	3.75
FALSE	High	[K].KPFAGSSHAK.[G]	2xiTRAQ4plex [K1; K10]; 1xiTRAQ4plex [N-Term]		2.00255e-05	0	1	3	4	I1PGS3	I1PGS3 [38-47]	0	1461.85	0	100.8	99.3	104	95.9		High	High	High	High	High	4.587e-05	0.0001059	4.08
FALSE	High	[R].KPLLIASNANVGGPTTAAAMATAK.[G]	2xiTRAQ4plex [K1; K24]; 1xiTRAQ4plex [N-Term]		2.25595e-06	0	1	2	2	I1PYT4	I1PYT4 [380-403]	0	2700.54	0	105.9	100.4	98.6	95.1		High	High	High	High	High	0	4.83e-06	5.12
FALSE	High	[R].KPSDDEPFSGLAFK.[I]	2xiTRAQ4plex [K1; K14]; 1xiTRAQ4plex [N-Term]		0.000103759	0	1	2	3	A2XVY3	A2XVY3 [378-391]	0	1970.06	0	105.4	93	108.3	93.3		High	High	High	High	High	0	4.206e-05	4.64
FALSE	High	[R].KPVIAGDTLIMR.[M]	1xiTRAQ4plex [K1]; 1xiTRAQ4plex [N-Term]		6.68649e-05	0	1	4	1	I1QGM1	I1QGM1 [407-418]	0	1601.97	0	116.4	95.9	102.1	85.6		High	High	High	High	High	0	2.929e-05	5.13
FALSE	High	[K].KPVSLTSAMLSHIK.[F]	2xiTRAQ4plex [K1; K14]; 1xiTRAQ4plex [N-Term]		1.06708e-05	0	1	3	2	B8ANU6	B8ANU6 [166-179]	0	1944.17	0	103.3	100.1	110.3	86.4		High	High	High	High	High	0	3.959e-05	4.18
FALSE	High	[K].KPAEEEPAAEK.[A]	2xiTRAQ4plex [K1; K11]; 1xiTRAQ4plex [N-Term]		0.000115301	0	2	16	13	I1NKA5; Q6F362	I1NKA5 [13-23]; Q6F362 [13-23]	0	1630.9	0	92.2	105.2	112.3	90.3	Shared	High	High	High	High	High	0	4.8e-05	5.06
FALSE	High	[K].KQAAGGVTDASGALQDK.[V]	2xiTRAQ4plex [K1; K17]; 1xiTRAQ4plex [N-Term]		2.69227e-06	0	1	4	2	B8A7P7	B8A7P7 [205-221]	1	2049.13	0	115.8	104.4	95.1	84.7		High	High	High	High	High	0	1.802e-06	4.43
FALSE	High	[K].KQDITITGASTLPKDEVEK.[M]	3xiTRAQ4plex [K1; K14; K19]; 1xiTRAQ4plex [N-Term]		7.84669e-05	0	1	3	2	I1PU83	I1PU83 [539-557]	2	2649.52	0	102.9	96.2	94.7	106.1		High	High	High	High	High	0	3.348e-05	4.44
FALSE	High	[K].KQDITITGASTLPKDEVER.[M]	2xiTRAQ4plex [K1; K14]; 1xiTRAQ4plex [N-Term]		6.3879e-05	0	1	6	2	B8BP25	B8BP25 [567-585]	2	2533.42	0	108.5	90.3	106.3	94.8		High	High	High	High	High	0	2.819e-05	4.61
FALSE	High	[R].KQFVLEVLHPGR.[A]	1xiTRAQ4plex [K1]; 1xiTRAQ4plex [N-Term]		6.56554e-05	0	1	3	2	I1Q310	I1Q310 [26-37]	1	1711.03	0	100.3	100.2	102.8	96.7		High	High	High	High	High	0	2.881e-05	4.57
FALSE	High	[R].KQIEEITSEFEMPAVTLDV.[-]	1xOxidation [M12]; 1xiTRAQ4plex [K1]; 1xiTRAQ4plex [N-Term]		4.94796e-05	0	1	1	6	A2X9N1	A2X9N1 [82-100]	1	2483.28	0	105.2	101.3	92.6	100.9		High	High	High	High	High	0	3.018e-05	4.57
FALSE	High	[K].KQSGGSGQFADIIVR.[F]	1xiTRAQ4plex [K1]; 1xiTRAQ4plex [N-Term]		8.13328e-05	0	1	3	1	A2XVY3	A2XVY3 [574-588]	1	1851.03	0	112.4	91.4	102.6	93.6		High	High	High	High	High	0	3.444e-05	3.51
FALSE	High	[R].KQSSALSAASSACDHIR.[D]	1xCarbamidomethyl [C13]; 1xiTRAQ4plex [K1]; 1xiTRAQ4plex [N-Term]		4.03631e-06	0	1	2	5	Q7XDC8	Q7XDC8 [240-256]	1	2077.07	0	94.8	94.4	110.6	100.2		High	High	High	High	High	0	2.566e-06	5.18
FALSE	High	[K].KQTFSSFDELLEK.[S]	2xiTRAQ4plex [K1; K13]; 1xiTRAQ4plex [N-Term]		3.26287e-05	0	1	2	1	Q5JMR9	Q5JMR9 [63-75]	1	2004.1	0	98.1	105.1	98	98.7		High	High	High	High	High	0	1.588e-05	4.23
FALSE	High	[K].KQVDGVVTNK.[Y]	2xiTRAQ4plex [K1; K10]; 1xiTRAQ4plex [N-Term]		4.30122e-05	0	1	4	6	I1NWC3	I1NWC3 [74-83]	1	1519.92	0	92	96.8	104.4	106.8		High	High	High	High	High	0	2.011e-05	4.77
FALSE	High	[K].VMAMESQAEALGQLATDDLEGK.[F]	1xOxidation [M]; 1xiTRAQ4plex [K22]; 1xiTRAQ4plex [N-Term]		4.42376e-05	0	1	2	17	B8A7P4	B8A7P4 [232-253]	0	2611.28	0					No Quan Values	High	High	High	High	High	0	2.062e-05	2.28
FALSE	High	[K].KSAGGILLPETSK.[Q]	2xiTRAQ4plex [K1; K13]; 1xiTRAQ4plex [N-Term]		3.97763e-05	0	1	1	4	Q8H3I7	Q8H3I7 [22-34]	1	1733.05	0	95.8	100.6	85.6	117.9		High	High	High	High	High	0	1.884e-05	4.5
FALSE	High	[R].KSGGLGDLK.[Y]	2xiTRAQ4plex [K1; K9]; 1xiTRAQ4plex [N-Term]		8.47927e-05	0	1	3	7	B8AJ36	B8AJ36 [157-165]	1	1306.81	0	99.6	103	97.4	100		High	High	High	High	High	0	5.644e-05	3.92
FALSE	High	[R].KSPCGEGTNTWDR.[F]	1xCarbamidomethyl [C4]; 1xiTRAQ4plex [K1]; 1xiTRAQ4plex [N-Term]		1.37407e-05	0	3	4	4	B8AK27; Q8LNL2; I1PZA2	B8AK27 [75-87]; Q8LNL2 [78-90]; I1PZA2 [76-88]	1	1795.86	0	107.7	93.5	105.1	93.6	Shared	High	High	High	High	High	0	7.504e-06	4
FALSE	High	[K].VMAMESQAEALGQLATDDLEGK.[F]	1xiTRAQ4plex [K22]; 1xiTRAQ4plex [N-Term]		3.02256e-06	0	1	2	3	B8A7P4	B8A7P4 [232-253]	0	2595.29	0	93.7	104.8	98	103.5		High	High	High	High	High	0	5.708e-06	4.08
FALSE	High	[K].KQDEGVVTNK.[Y]	2xiTRAQ4plex [K1; K10]; 1xiTRAQ4plex [N-Term]		3.50806e-05	0	1	1	7	I1PYT7	I1PYT7 [70-79]	1	1549.89	0	89.3	97.5	108.1	105.1		High	High	High	High	High	0	1.688e-05	4.85
FALSE	High	[K].KPAEDGQLVILAAGDK.[V]	2xiTRAQ4plex [K1; K16]; 1xiTRAQ4plex [N-Term]		2.4466e-05	0	1	2	3	B8ADY7	B8ADY7 [125-140]	0	2057.2	0	101.1	100.4	94.2	104.3		High	High	High	High	High	0	1.237e-05	4.45
FALSE	High	[K].KPAASAADEEGGGGGFNLGALFAK.[K]	2xiTRAQ4plex [K1; K24]; 1xiTRAQ4plex [N-Term]		2.22854e-07	0	1	1	5	I1PGY3	I1PGY3 [94-117]	0	2667.41	0	115.8	105.5	77.5	101.2		High	High	High	High	High	0	5.227e-07	6.4
FALSE	High	[K].KNILVIGPVPGK.[K]	2xiTRAQ4plex [K1; K12]; 1xiTRAQ4plex [N-Term]		0.000119257	0	1	2	2	I1PHZ3	I1PHZ3 [145-156]	1	1667.09	0	105.5	101.1	92.6	100.8		High	High	High	High	High	0	4.701e-05	3.7
FALSE	High	[K].KLESTSQELVDER.[K]	1xiTRAQ4plex [K1]; 1xiTRAQ4plex [N-Term]		9.17908e-06	0	1	4	1	A2WLD9	A2WLD9 [615-627]	1	1821.98	0	116.4	100.6	112	71		High	High	High	High	High	0	5.27e-06	4.86
FALSE	High	[KR].KLFGVTTLDVVR.[A]	1xiTRAQ4plex [K1]; 1xiTRAQ4plex [N-Term]		3.32518e-05	0	4	10	7	I1NQ57; A2YVI5; I1QCG9; I1PY62	I1NQ57 [168-179]; A2YVI5 [216-227]; I1QCG9 [218-229]; I1PY62 [167-178]	1	1636	0	102.4	94.8	104	98.8	Shared	High	High	High	High	High	0	2.553e-05	4.43
FALSE	High	[R].KIGEPELLEAVR.[L]	1xiTRAQ4plex [K1]; 1xiTRAQ4plex [N-Term]		1.52694e-05	0	1	3	15	Q0J709	Q0J709 [143-154]	1	1641.98	0	100.1	104.2	92.2	103.5		High	High	High	High	High	0	3.021e-05	4.61
FALSE	High	[R].KLGGAKPVVNQGGSGIITAGR.[A]	2xiTRAQ4plex [K1; K6]; 1xiTRAQ4plex [N-Term]		5.83956e-06	0	1	4	1	I1NK96	I1NK96 [351-371]	1	2412.44	0	122.2	102.5	102.2	73.2		High	High	High	High	High	0	3.546e-06	5.58
FALSE	High	[K].KIGQVAIGGPGGNPFLGQQMSSQK.[D]	2xiTRAQ4plex [K1; K24]; 1xiTRAQ4plex [N-Term]		9.7241e-06	0	1	4	1	Q5Z974	Q5Z974 [595-618]	1	2831.56	0	90.4	97.3	104.7	107.6		High	High	High	High	High	0	5.547e-06	5.76
FALSE	High	[K].KIGQVAIGGPGGNPFLGQQMSSQK.[D]	1xOxidation [M20]; 2xiTRAQ4plex [K1; K24]; 1xiTRAQ4plex [N-Term]		2.76851e-05	0	1	4	1	Q5Z974	Q5Z974 [595-618]	1	2847.55	0	92.3	92.9	97.5	117.2		High	High	High	High	High	0	1.378e-05	4.77
FALSE	High	[RK].KILAADGVK.[G]	2xiTRAQ4plex [K1; K9]; 1xiTRAQ4plex [N-Term]		0.000126431	0	2	4	2	I1QW69; B8BID6	I1QW69 [280-288]; B8BID6 [276-284]	1	1346.87	0	102.1	94.5	120.1	83.3	Shared	High	High	High	High	High	0	4.918e-05	4.22
FALSE	High	[R].KLLDELGIPAEDVPVDQFTPLGR.[M]	1xiTRAQ4plex [K1]; 1xiTRAQ4plex [N-Term]		3.87911e-05	0	1	3	4	A2YMD1	A2YMD1 [117-139]	1	2810.55	0	87.3	101.6	102.2	108.9		High	High	High	High	High	0	1.877e-05	3.78
FALSE	High	[R].KLIEELANLNK.[A]	2xiTRAQ4plex [K1; K11]; 1xiTRAQ4plex [N-Term]		4.10416e-05	0	1	3	1	B8AWN8	B8AWN8 [518-528]	1	1717.06	0	92	104.1	99.4	104.6		High	High	High	High	High	0	1.937e-05	3.89
FALSE	High	[R].KLIGATDPQK.[S]	2xiTRAQ4plex [K1; K10]; 1xiTRAQ4plex [N-Term]		6.60563e-05	0	1	3	6	I1PYK3	I1PYK3 [174-183]	1	1502.93	0	90.7	114.3	83.6	111.4		High	High	High	High	High	0	2.898e-05	5.16
FALSE	High	[R].KLIGATNPLQAEPGTIR.[G]	1xiTRAQ4plex [K1]; 1xiTRAQ4plex [N-Term]		6.8121e-06	0	1	5	4	Q0IMS5	Q0IMS5 [157-173]	1	2067.22	0	111.4	104.7	92.9	91		High	High	High	High	High	0	5.412e-06	5.81
FALSE	High	[K].VATPDQAQEVHDGLRK.[W]	1xiTRAQ4plex [K16]; 1xiTRAQ4plex [N-Term]		0.000122293	0	1	2	3	B8AD93	B8AD93 [176-191]	1	2052.11	0	89.6	102	98.9	109.5		High	High	High	High	High	4.587e-05	0.0001002	5.32
FALSE	High	[R].KLPDGSLMEIVK.[V]	2xiTRAQ4plex [K1; K12]; 1xiTRAQ4plex [N-Term]		7.43369e-05	0	1	3	5	B8B9S9	B8B9S9 [228-239]	1	1762.05	0	102.1	100.4	100.5	97		High	High	High	High	High	0	5.791e-05	3.99
FALSE	High	[R].KLQADELATVR.[L]	1xiTRAQ4plex [K1]; 1xiTRAQ4plex [N-Term]		4.88693e-05	0	1	3	4	B8AWT0	B8AWT0 [111-121]	1	1531.9	0	108	101.3	101.2	89.5		High	High	High	High	High	0	2.45e-05	4.27
FALSE	High	[R].KLQVDAWFGTR.[R]	1xiTRAQ4plex [K1]; 1xiTRAQ4plex [N-Term]		0.000100807	0	1	4	3	A2Z2J3	A2Z2J3 [53-63]	1	1608.91	0	99.4	95.5	100.1	105.1		High	High	High	High	High	0	4.109e-05	3.82
FALSE	High	[K].KLSAILSWENTK.[K]	2xiTRAQ4plex [K1; K12]; 1xiTRAQ4plex [N-Term]		9.907e-05	0	1	3	3	Q7XMK5	Q7XMK5 [117-128]	1	1822.08	0	122.2	94.6	106.8	76.4		High	High	High	High	High	0	4.048e-05	4.52
FALSE	High	[K].KISINDLVIK.[A]	2xiTRAQ4plex [K1; K10]; 1xiTRAQ4plex [N-Term]		6.10169e-05	0	2	10	1	I1PYR8; A2YKI0	I1PYR8 [376-385]; A2YKI0 [366-375]	1	1575.02	0	99.3	94.1	116.9	89.6	Shared	High	High	High	High	High	0	2.708e-05	4.04
FALSE	High	[R].VMIHQPSGGAQGQATDIAIQAK.[E]	1xOxidation [M2]; 1xiTRAQ4plex [K22]; 1xiTRAQ4plex [N-Term]		1.89641e-06	0	1	2	7	A2X7K2	A2X7K2 [190-211]	0	2525.34	0	98.3	102.5	95.8	103.4		High	High	High	High	High	0	1.326e-06	6.66
FALSE	High	[K].KLSVETTANQDPLVTK.[G]	2xiTRAQ4plex [K1; K16]; 1xiTRAQ4plex [N-Term]		1.186e-05	0	1	2	6	B8AWM4	B8AWM4 [166-181]	1	2176.25	0	98	99.6	86.3	116.1		High	High	High	High	High	0	4.83e-05	4.04
FALSE	High	[K].KIVDILTEQK.[I]	2xiTRAQ4plex [K1; K10]; 1xiTRAQ4plex [N-Term]		6.99789e-05	0	1	1	16	I1QY31	I1QY31 [121-130]	1	1619.01	0	92.9	96.6	107.5	103		High	High	High	High	High	4.587e-05	9.175e-05	4.14
FALSE	High	[K].KLVEENISTALNNLNNR.[T]	1xiTRAQ4plex [K1]; 1xiTRAQ4plex [N-Term]		1.16717e-05	0	2	2	6	B8BHM5; Q0IWS0	B8BHM5 [327-343]; Q0IWS0 [306-322]	1	2230.24	0	103.1	100.2	99.5	97.2	Shared	High	High	High	High	High	0	6.494e-06	5.61
FALSE	High	[R].KLVGATNPLAAEPGTIR.[G]	1xiTRAQ4plex [K1]; 1xiTRAQ4plex [N-Term]		2.42342e-05	0	1	1	4	I1QW04	I1QW04 [88-104]	1	1996.18	0	106.8	93.9	95.1	104.2		High	High	High	High	High	0	1.228e-05	5.73
FALSE	High	[R].VMIHQPSGGAQGQATDIAIQAK.[E]	1xiTRAQ4plex [K22]; 1xiTRAQ4plex [N-Term]		5.9032e-07	0	1	2	15	A2X7K2	A2X7K2 [190-211]	0	2509.34	0	106.3	100.8	103.8	89.1		High	High	High	High	High	0	1.392e-06	6.7
FALSE	High	[K].KIVSSTGALCLSEIPK.[K]	1xCarbamidomethyl [C10]; 2xiTRAQ4plex [K1; K16]; 1xiTRAQ4plex [N-Term]		1.27252e-05	0	1	3	1	A2WPC2	A2WPC2 [160-175]	1	2135.25	0	98.5	94.3	107.6	99.6		High	High	High	High	High	0	7.003e-06	4.53
FALSE	High	[R].KMAEVDDEAK.[Q]	2xiTRAQ4plex [K1; K10]; 1xiTRAQ4plex [N-Term]		0.00011628	0	1	4	1	B8BP25	B8BP25 [135-144]	1	1567.84	0					No Quan Values	High	High	High	High	High	0	4.6e-05	3.26
FALSE	High	[K].KMDATAQELSEEK.[T]	2xiTRAQ4plex [K1; K13]; 1xiTRAQ4plex [N-Term]		0.000114006	0	1	3	5	Q7XDC8	Q7XDC8 [312-324]	1	1912.01	0	92.2	98.8	100.9	108.1		High	High	High	High	High	0	4.531e-05	3.84
FALSE	High	[K].KMESSDVVLVTGATGGVGR.[R]	1xiTRAQ4plex [K1]; 1xiTRAQ4plex [N-Term]		7.76959e-06	0	2	4	2	B8AEK7; Q6EUK5	B8AEK7 [109-127]; Q6EUK5 [109-127]	1	2151.17	0	99.2	106.8	92.7	101.3	Shared	High	High	High	High	High	0	4.556e-06	4.94
FALSE	High	[K].KNESIFSEIQSQVK.[N]	2xiTRAQ4plex [K1; K14]; 1xiTRAQ4plex [N-Term]		3.85485e-05	0	1	1	4	Q6L5I5	Q6L5I5 [53-66]	1	2069.16	0	106.1	102.7	99.5	91.7		High	High	High	High	High	0	1.834e-05	5.83
FALSE	High	[R].KNESVFGELQTQLK.[N]	2xiTRAQ4plex [K1; K14]; 1xiTRAQ4plex [N-Term]		9.42828e-05	0	1	1	2	Q7F4F8	Q7F4F8 [46-59]	1	2053.17	0	107.6	97	99.5	95.9		High	High	High	High	High	0	3.893e-05	4.16
FALSE	High	[R].KIELDAFLK.[Q]	2xiTRAQ4plex [K1; K9]; 1xiTRAQ4plex [N-Term]		5.29669e-05	0	1	1	6	P0C522	P0C522 [494-502]	1	1508.94	0	95.4	92.7	114.3	97.6		High	High	High	High	High	0	3.798e-05	5.1
FALSE	High	[K].KSVGDLTAADLEGK.[R]	2xiTRAQ4plex [K1; K14]; 1xiTRAQ4plex [N-Term]		5.3892e-06	0	1	3	6	A0A0P0WP33	A0A0P0WP33 [83-96]	1	1836.04	0	118.9	103.2	105.3	72.6		High	High	High	High	High	0	3.307e-06	4.88
FALSE	High	[R].KAAAGPLSGILDVCDVPLVSVDFR.[C]	1xCarbamidomethyl [C14]; 1xiTRAQ4plex [K1]; 1xiTRAQ4plex [N-Term]		1.28069e-05	0	1	3	3	Q9SNK3	Q9SNK3 [343-366]	1	2787.53	0	111.7	91.7	101.9	94.7		High	High	High	High	High	0	2.625e-05	4.72
FALSE	High	[K].KAAAAAAAPAAGK.[G]	2xiTRAQ4plex [K1; K13]; 1xiTRAQ4plex [N-Term]		8.86109e-06	0	1	1	2	B8B082	B8B082 [36-48]	1	1500.92	0	98.1	114.5	75.5	111.9		High	High	High	High	High	0	3.279e-05	4.62
FALSE	High	[R].GSDGAGAAMSEPNR.[N]	1xiTRAQ4plex [N-Term]		3.05389e-07	0	1	3	2	B8BL86	B8BL86 [224-237]	0	1463.67	0	101.6	107.8	86.8	103.8		High	High	High	High	High	0	2.68e-07	4.68
FALSE	High	[R].GSDTVVLGVEK.[K]	1xiTRAQ4plex [K11]; 1xiTRAQ4plex [N-Term]		8.15757e-05	0	1	1	1	A2Z3I9	A2Z3I9 [38-48]	0	1391.8	0	91.7	91.7	103.3	113.4		High	High	High	High	High	0	3.451e-05	3.16
FALSE	High	[R].GSDVIIVLVGNK.[T]	1xiTRAQ4plex [K12]; 1xiTRAQ4plex [N-Term]		7.1046e-05	0	1	2	2	Q8H4Q9	Q8H4Q9 [112-123]	0	1501.92	0	102.1	107.8	90	100.1		High	High	High	High	High	0	3.078e-05	3.81
FALSE	High	[K].GSFETIHVEDALGHQFATR.[LM]	1xiTRAQ4plex [N-Term]		2.04195e-06	0	2	5	2	P49398; A2Y3W4	P49398 [203-221]; A2Y3W4 [219-237]	0	2259.13	0	100.4	95.1	101.7	102.8	Shared	High	High	High	High	High	0	1.416e-06	5.36
FALSE	High	[R].GSFVDDQPVTGLDK.[A]	1xiTRAQ4plex [K14]; 1xiTRAQ4plex [N-Term]		4.54575e-06	0	1	2	18	A2WXD9	A2WXD9 [156-169]	0	1765.92	0	106	93.3	108.4	92.3		High	High	High	High	High	0	2.852e-06	4.66
FALSE	High	[R].GSGFVAVEIPFTPR.[A]	1xiTRAQ4plex [N-Term]		3.59747e-05	0	1	3	3	I1P698	I1P698 [156-169]	0	1620.89	0	99.7	98.2	96.9	105.1		High	High	High	High	High	0	1.725e-05	4.16
FALSE	High	[R].GSGGGGGGGEFASDDGGGAR.[A]	1xiTRAQ4plex [N-Term]		2.67374e-05	0	1	2	1	I1PLY6	I1PLY6 [70-89]	0	1768.76	0	107.2	84.6	107.2	101		High	High	High	High	High	0	1.337e-05	3.35
FALSE	High	[K].GSGITEDFEEASVQSR.[G]	1xiTRAQ4plex [N-Term]		3.06372e-07	0	1	2	6	B8B2X2	B8B2X2 [307-322]	0	1855.88	0	94.7	108.8	92.9	103.6		High	High	High	High	High	0	3.82e-07	4.66
FALSE	High	[R].VPEPTVDETIEILR.[G]	1xiTRAQ4plex [N-Term]		6.80949e-05	0	1	2	8	B8BNQ4	B8BNQ4 [921-934]	0	1754.97	0	128.9	93.4	119.8	57.9		High	High	High	High	High	0	2.974e-05	4.07
FALSE	High	[K].GSNNIGIVVNPVR.[L]	1xiTRAQ4plex [N-Term]		0.000119926	0	1	3	1	B8AU11	B8AU11 [138-150]	0	1482.85	0	103	109.3	85.2	102.6		High	High	High	High	High	0	4.718e-05	2.22
FALSE	High	[K].GSTEAGAAPTTEELHAVVSDILK.[E]	1xiTRAQ4plex [K23]; 1xiTRAQ4plex [N-Term]		2.45438e-05	0	1	2	1	B8A8G2	B8A8G2 [412-434]	0	2584.37	0	103.4	91.2	119.7	85.6		High	High	High	High	High	0	1.241e-05	4.01
FALSE	High	[R].GSVDSLLNLLR.[K]	1xiTRAQ4plex [N-Term]		9.02231e-05	0	1	2	1	B8APP2	B8APP2 [151-161]	0	1330.78	0					No Quan Values	High	High	High	High	High	0	3.749e-05	1.92
FALSE	High	[K].GSVSTESAVTQTK.[F]	1xiTRAQ4plex [K13]; 1xiTRAQ4plex [N-Term]		3.0344e-05	0	1	3	2	I1R446	I1R446 [119-131]	0	1582.85	0	97.6	98.5	104.8	99.1		High	High	High	High	High	0	1.489e-05	4.41
FALSE	High	[R].GSASVGQSTLTR.[F]	1xiTRAQ4plex [N-Term]		1.40968e-05	0	1	3	38	I1PI01	I1PI01 [188-199]	0	1307.7	0	104.9	85.9	92.9	116.3		High	High	High	High	High	0	1.058e-05	3.71
FALSE	High	[K].GTCGIVLPEASK.[E]	1xCarbamidomethyl [C3]; 1xiTRAQ4plex [K12]; 1xiTRAQ4plex [N-Term]		0.000144767	0	1	3	3	A2XZQ4	A2XZQ4 [69-80]; [178-189]	0	1519.84	0	98.4	89.9	115.3	96.4		High	High	High	High	High	0	5.454e-05	2.79
FALSE	High	[K].GTGGKVDGLVSGIGTGGTITGAGR.[Y]	1xiTRAQ4plex [K5]; 1xiTRAQ4plex [N-Term]		7.04502e-07	0	1	4	1	A2ZMY2	A2ZMY2 [255-278]	1	2376.31	0	111.6	102.3	93.3	92.9		High	High	High	High	High	0	5.578e-07	4.1
FALSE	High	[K].GTGTANQCPTVEGGVDSFAFK.[A]	1xCarbamidomethyl [C8]; 1xiTRAQ4plex [K21]; 1xiTRAQ4plex [N-Term]		1.6148e-06	0	1	2	49	B8A8L8	B8A8L8 [108-128]	0	2431.18	0	97.3	112.9	82.6	107.3		High	High	High	High	High	0	2.744e-06	6.38
FALSE	High	[K].GTIAGGGVIPHIHK.[S]	1xiTRAQ4plex [K14]; 1xiTRAQ4plex [N-Term]		1.63809e-05	0	1	6	9	A2Z7B5	A2Z7B5 [117-130]	0	1644.98	0	104	93.8	109.5	92.7		High	High	High	High	High	0	1.311e-05	5.4
FALSE	High	[R].GTLGGTCLNVGCIPSK.[AV]	2xCarbamidomethyl [C7; C12]; 1xiTRAQ4plex [K16]; 1xiTRAQ4plex [N-Term]		2.8485e-05	0	1	5	2	I1PSP2	I1PSP2 [73-88]	0	1922.01	0	102.6	105.9	105.4	86.2		High	High	High	High	High	0	1.411e-05	4.02
FALSE	High	[K].GTLHLIGLLSDGGVHSR.[L]	1xiTRAQ4plex [N-Term]		0.000144001	0	1	3	3	B8ABA7	B8ABA7 [126-142]	0	1876.05	0	102.1	103.9	96.6	97.5		High	High	High	High	High	0	5.435e-05	3.5
FALSE	High	[K].VNVTESFLPNIDR.[S]	1xiTRAQ4plex [N-Term]		2.69073e-05	0	1	3	9	Q6H443	Q6H443 [143-155]	0	1647.88	0	94.3	109.4	87.1	109.2		High	High	High	High	High	4.587e-05	9.802e-05	3.81
FALSE	High	[K].GTLNEAVDMETIHK.[L]	1xiTRAQ4plex [K14]; 1xiTRAQ4plex [N-Term]		4.77012e-06	0	1	3	3	A2YMD1	A2YMD1 [223-236]	0	1845.96	0	100.7	107.9	90	101.4		High	High	High	High	High	0	2.055e-05	4.21
FALSE	High	[K].GTSQVEGVVTLTQDDQGPTTVNVR.[V]	1xiTRAQ4plex [N-Term]		5.04279e-07	0	1	3	27	I1QKG1	I1QKG1 [68-91]	0	2645.35	0	109.7	98.5	98.4	93.3		High	High	High	High	High	0	6.156e-07	6.78
FALSE	High	[K].GTVEIITPVELIK.[K]	1xiTRAQ4plex [K13]; 1xiTRAQ4plex [N-Term]		7.12612e-05	0	1	5	8	P41095	P41095 [153-165]	0	1700.04	0	98	96.9	105.5	99.5		High	High	High	High	High	0	3.668e-05	4.11
FALSE	High	[R].GVAASGVLPATAIR.[T]	1xiTRAQ4plex [N-Term]		3.2526e-05	0	1	3	1	Q8GT01	Q8GT01 [36-49]	0	1426.85	0	82.3	104.6	99.9	113.1		High	High	High	High	High	0	1.584e-05	3.4
FALSE	High	[K].GVADLVTDTDK.[L]	1xiTRAQ4plex [K11]; 1xiTRAQ4plex [N-Term]		9.907e-05	0	1	3	1	Q6H6B9	Q6H6B9 [109-119]	0	1421.77	0	92.7	90.8	112.7	103.8		High	High	High	High	High	0	4.052e-05	3.48
FALSE	High	[R].GVAFMVDNCSTTAR.[L]	1xCarbamidomethyl [C9]; 1xiTRAQ4plex [N-Term]		6.40919e-06	0	2	7	5	A2WTA6; B8AWV4	A2WTA6 [616-629]; B8AWV4 [491-504]	0	1672.79	0	70.3	100.6	77.1	152	Shared	High	High	High	High	High	0	3.85e-06	3.25
FALSE	High	[K].GVCSNFLCDLKPGSDVK.[I]	2xCarbamidomethyl [C3; C8]; 2xiTRAQ4plex [K11; K17]; 1xiTRAQ4plex [N-Term]		2.06969e-07	0	2	7	13	I1NWC3; I1PYT7	I1NWC3 [182-198]; I1PYT7 [178-194]	0	2328.21	0	94.4	97.8	109.5	98.4	Shared	High	High	High	High	High	0	1.908e-07	5.77
FALSE	High	[K].GTDFTNAVIDR.[V]	1xiTRAQ4plex [N-Term]		9.79256e-05	0	1	1	5	A2Z925	A2Z925 [163-173]	0	1352.69	0	104.6	105.4	82.1	107.9		High	High	High	High	High	4.587e-05	0.0001592	4.09
FALSE	High	[K].GSALAAAGGGSGSVK.[L]	1xiTRAQ4plex [K15]; 1xiTRAQ4plex [N-Term]		7.50113e-05	0	1	2	2	I1R1X7	I1R1X7 [117-131]	0	1477.82	0	83.4	106.4	80.1	130.1		High	High	High	High	High	0	3.221e-05	3.74
FALSE	High	[R].GSAAGGGGGGGGGVGGGGGGGVGPTR.[R]	1xiTRAQ4plex [N-Term]		6.67453e-08	0	1	3	1	A2XF57	A2XF57 [29-54]	0	1970.95	0	90.7	106.9	79.4	123		High	High	High	High	High	0	7.079e-08	5.78
FALSE	High	[R].GRPVPIPGSGMQVTNISHVR.[D]	1xOxidation [M11]; 1xiTRAQ4plex [N-Term]		1.63045e-06	0	1	2	6	I1Q912	I1Q912 [250-269]	0	2262.23	0	102.3	102.2	95.4	100		High	High	High	High	High	0	1.553e-06	5.3
FALSE	High	[K].GMAGGELVVVPVEK.[T]	1xiTRAQ4plex [K14]; 1xiTRAQ4plex [N-Term]		0.000115301	0	1	4	1	B8B5I7	B8B5I7 [1427-1440]	0	1672.95	0					No Quan Values	High	High	High	High	High	0	4.574e-05	2.43
FALSE	High	[R].GMEVIDTGAPLSVPVGGATLGR.[I]	1xiTRAQ4plex [N-Term]		1.95332e-07	0	1	3	14	P12085	P12085 [88-109]	0	2241.2	0	102.2	101.3	94.7	101.8		High	High	High	High	High	0	1.816e-07	5.4
FALSE	High	[R].GMEVIDTGAPLSVPVGGATLGR.[I]	1xOxidation [M2]; 1xiTRAQ4plex [N-Term]		3.03432e-07	0	1	3	26	P12085	P12085 [88-109]	0	2257.2	0	98.3	99.6	97.6	104.5		High	High	High	High	High	0	1.52e-05	5.25
FALSE	High	[K].GMHGSDTGALDAK.[G]	1xiTRAQ4plex [K13]; 1xiTRAQ4plex [N-Term]		4.64987e-05	0	1	4	1	I1Q199	I1Q199 [110-122]	0	1547.77	0	113.6	90.3	101.9	94.2		High	High	High	High	High	0	2.155e-05	4.21
FALSE	High	[K].GMVIIGNIGDQWSDLLGSPEGR.[R]	1xOxidation [M2]; 1xiTRAQ4plex [N-Term]		1.26068e-06	0	1	3	2	A2WLL0	A2WLL0 [245-266]	0	2474.25	0	105.3	106.1	98	90.6		High	High	High	High	High	0	7.517e-06	4.73
FALSE	High	[R].GNAGSHDLPFSVETLESLLK.[L]	1xiTRAQ4plex [K20]; 1xiTRAQ4plex [N-Term]		4.44468e-06	0	1	2	2	I1NQP9	I1NQP9 [268-287]	0	2402.28	0	93.4	105.8	107	93.8		High	High	High	High	High	0	2.793e-06	4.47
FALSE	High	[R].GNDAHAATIR.[S]	1xiTRAQ4plex [N-Term]		0.000141718	0	1	1	2	Q2R2W2	Q2R2W2 [84-93]	0	1169.61	0	92.6	92.7	114.4	100.2		High	High	High	High	High	0	5.368e-05	2.61
FALSE	High	[K].GNKPWVSLPK.[G]	2xiTRAQ4plex [K3; K10]; 1xiTRAQ4plex [N-Term]		6.70685e-05	0	1	4	3	P49398	P49398 [231-240]	0	1557.95	0	90.8	103.1	105.3	100.8		High	High	High	High	High	4.587e-05	6.593e-05	3.34
FALSE	High	[K].GNIDDQGGAAAAAAHK.[A]	1xiTRAQ4plex [K16]; 1xiTRAQ4plex [N-Term]		1.50937e-06	0	1	3	1	A0A0P0X6V5	A0A0P0X6V5 [329-344]	0	1754.9	0	123.2	122.9	82	71.9		High	High	High	High	High	0	1.087e-06	3.62
FALSE	High	[K].GNLGGLAVSVTPSR.[L]	1xiTRAQ4plex [N-Term]		6.34778e-06	0	1	4	2	I1NTQ7	I1NTQ7 [690-703]	0	1471.83	0	96.8	96.2	121.9	85.1		High	High	High	High	High	0	3.821e-06	4.28
FALSE	High	[K].GNLSQLPPLEVPR.[I]	1xiTRAQ4plex [N-Term]		4.30122e-05	0	1	4	4	A2ZFY8	A2ZFY8 [217-229]	0	1563.9	0	97.6	110.8	89.7	101.9		High	High	High	High	High	0	2.012e-05	3.46
FALSE	High	[K].GNPEANEAAFR.[F]	1xiTRAQ4plex [N-Term]		6.10169e-05	0	1	2	1	I1PR23	I1PR23 [375-385]	0	1319.65	0	87.2	101.1	74.9	136.8		High	High	High	High	High	0	2.708e-05	2.92
FALSE	High	[R].GNPTVEVDVGLSDGSFAR.[G]	1xiTRAQ4plex [N-Term]		7.6837e-05	0	1	1	3	B8B2A2	B8B2A2 [18-35]	0	1963.98	0	101.8	93.1	88.4	116.7		High	High	High	High	High	0	3.286e-05	4.46
FALSE	High	[K].GNTVVLFVASASDK.[Q]	1xiTRAQ4plex [K14]; 1xiTRAQ4plex [N-Term]		1.01377e-05	0	1	1	6	B8AAX3	B8AAX3 [241-254]	0	1695.95	0	103.6	105.7	93.1	97.6		High	High	High	High	High	4.587e-05	6.364e-05	4.32
FALSE	High	[R].GPAPLSLALVHADVDDGK.[V]	1xiTRAQ4plex [K18]; 1xiTRAQ4plex [N-Term]		2.73767e-07	0	1	1	21	Q69S39	Q69S39 [188-205]	0	2063.14	0	103.9	97.2	94.3	104.6		High	High	High	High	High	0	5.174e-07	6.41
FALSE	High	[K].VPFISDDLEIECEGK.[E]	1xCarbamidomethyl [C12]; 1xiTRAQ4plex [K15]; 1xiTRAQ4plex [N-Term]		3.2526e-05	0	1	3	12	I1R4N8	I1R4N8 [122-136]	0	2039.02	0	95	120	74.3	110.7		High	High	High	High	High	0	4.952e-05	4.42
FALSE	High	[K].GPDGGVVTTDEALR.[V]	1xiTRAQ4plex [N-Term]		1.89095e-05	0	1	4	11	A0A0P0WKD6	A0A0P0WKD6 [178-191]	0	1530.79	0	108.4	107.1	93.9	90.6		High	High	High	High	High	0	9.881e-06	3.74
FALSE	High	[K].GPHQDSQPPSAAAPAK.[E]	1xiTRAQ4plex [K16]; 1xiTRAQ4plex [N-Term]		5.18329e-05	0	1	3	1	I1R7Y8	I1R7Y8 [269-284]	0	1846.96	0	98.8	99.8	85.6	115.9		High	High	High	High	High	0	2.36e-05	4.07
FALSE	High	[K].GPLNNWATHLSDPLHTTIFDTFSSSS.[-]	1xiTRAQ4plex [N-Term]		2.8485e-05	0	1	1	4	I1QBJ9	I1QBJ9 [265-290]	0	2989.44	0	103.1	112.1	88.3	96.6		High	High	High	High	High	0	1.411e-05	3.83
FALSE	High	[K].GPNPGEQASTAGAAANAVK.[T]	1xiTRAQ4plex [K19]; 1xiTRAQ4plex [N-Term]		0.000119591	0	1	2	2	A2Z481	A2Z481 [55-73]	0	1999.04	0	110.8	111.4	92.4	85.4		High	High	High	High	High	0	4.71e-05	3.82
FALSE	High	[R].GPVIDEVALVEHLK.[A]	1xiTRAQ4plex [K14]; 1xiTRAQ4plex [N-Term]		1.09439e-06	0	1	3	16	Q6YU90	Q6YU90 [274-287]	0	1807.06	0	93.5	94.9	103.9	107.7		High	High	High	High	High	0	1.582e-06	5.36
FALSE	High	[R].GQAGGLTFFAPSEER.[L]	1xiTRAQ4plex [N-Term]		1.66977e-05	0	1	4	10	Q5Z974	Q5Z974 [520-534]	0	1710.86	0	102.9	100.4	97.6	99.1		High	High	High	High	High	0	8.876e-06	4.52
FALSE	High	[K].GQEELEATSNELASIVEAR.[D]	1xiTRAQ4plex [N-Term]		7.30043e-05	0	1	4	1	A2WLD9	A2WLD9 [584-602]	0	2190.1	0					No Quan Values	High	High	High	High	High	0	3.149e-05	3.04
FALSE	High	[R].GQLPVFLDGGVR.[R]	1xiTRAQ4plex [N-Term]		3.79484e-05	0	1	1	23	I1Q848	I1Q848 [279-290]	0	1401.8	0	99	100.9	100	100.1		High	High	High	High	High	0	1.809e-05	3.6
FALSE	High	[K].GQLTSEAGIVESLAPLVK.[E]	1xiTRAQ4plex [K18]; 1xiTRAQ4plex [N-Term]		9.12908e-05	0	1	2	1	I1PSM1	I1PSM1 [264-281]	0	2100.22	0	102.5	105.1	108.1	84.3		High	High	High	High	High	0	3.791e-05	3.37
FALSE	High	[R].VPEQADIVLSVATVSGTHAR.[L]	1xiTRAQ4plex [N-Term]		2.02363e-07	0	1	7	5	B8BLT0	B8BLT0 [174-193]	0	2194.19	0	92.6	107.9	92.8	106.7		High	High	High	High	High	0	7.092e-07	5.82
FALSE	High	[K].GQTVGVIGAGR.[I]	1xiTRAQ4plex [N-Term]		0.000103461	0	1	3	5	Q6YU90	Q6YU90 [165-175]	0	1158.67	0	95.3	92.2	102.1	110.4		High	High	High	High	High	0.0001253	0.0008162	3.48
FALSE	High	[R].GREPSPEALLR.[H]	1xiTRAQ4plex [N-Term]		4.10416e-05	0	2	7	1	I1P5U5; Q6K9T1	I1P5U5 [771-781]; Q6K9T1 [750-760]	1	1368.77	0	98.3	89.8	107.2	104.7	Shared	High	High	High	High	High	0	1.932e-05	3.67
FALSE	High	[R].GRPVPIPGSGMQVTNISHVR.[D]	1xiTRAQ4plex [N-Term]		9.6232e-07	0	1	2	19	I1Q912	I1Q912 [250-269]	0	2246.23	0	96.5	106.2	95.9	101.4		High	High	High	High	High	0	2.033e-06	5.84
FALSE	High	[K].GVDAIACVSVNDAFVMR.[A]	1xCarbamidomethyl [C7]; 1xiTRAQ4plex [N-Term]		7.89517e-06	0	1	3	8	A2X1X4	A2X1X4 [130-146]	0	1967.98	0	107.7	97.8	98.3	96.2		High	High	High	High	High	0	4.623e-06	4.27
FALSE	High	[K].KAAAAAAAPAGK.[A]	2xiTRAQ4plex [K1; K12]; 1xiTRAQ4plex [N-Term]		2.3777e-05	0	1	1	2	I1NRB8	I1NRB8 [36-47]	1	1429.89	0	88.4	116.7	83.6	111.3		High	High	High	High	High	4.587e-05	5.837e-05	4.47
FALSE	High	[R].GVDATAEDKER.[V]	1xiTRAQ4plex [K9]; 1xiTRAQ4plex [N-Term]		1.84334e-05	0	1	3	5	A2XL53	A2XL53 [107-117]	1	1478.77	0	99.6	112.7	81.1	106.5		High	High	High	High	High	0	9.682e-06	3.46
FALSE	High	[K].GVDDILLVSVNDPFVMK.[A]	1xOxidation [M16]; 1xiTRAQ4plex [K17]; 1xiTRAQ4plex [N-Term]		3.04401e-05	0	1	1	4	A2WTQ2	A2WTQ2 [70-86]	0	2165.18	0	96.1	98.1	98.3	107.6		High	High	High	High	High	0	2.504e-05	3.61
FALSE	High	[K].HIDFSLTSPFGGGPPGR.[V]	1xiTRAQ4plex [N-Term]		2.54961e-05	0	1	4	4	B8ANT6	B8ANT6 [254-270]	0	1885.97	0	98.3	99.5	101.5	100.7		High	High	High	High	High	0	1.282e-05	4.02
FALSE	High	[K].HLNLDFQLLEGGR.[K]	1xiTRAQ4plex [N-Term]		4.2478e-05	0	1	2	3	A2Z2J3	A2Z2J3 [40-52]	0	1655.9	0	97.4	101.9	99.4	101.4		High	High	High	High	High	0	1.994e-05	3.9
FALSE	High	[R].HIPVIDGTGMVGMVSIGDIVR.[A]	1xiTRAQ4plex [N-Term]		0.000147469	0	1	4	1	A2XLS8	A2XLS8 [192-212]	0	2310.24	0	93.4	109.1	97	100.5		High	High	High	High	High	0	5.528e-05	3.37
FALSE	High	[K].HLSDPFGNNLLTVISGAAER.[T]	1xiTRAQ4plex [N-Term]		4.22548e-07	0	1	3	19	A2ZD01	A2ZD01 [260-279]	0	2255.19	0	95.4	103.6	85.2	115.7		High	High	High	High	High	0	5.457e-07	6.54
FALSE	High	[K].HITSTGASFLEAPVSGSK.[K]	1xiTRAQ4plex [K18]; 1xiTRAQ4plex [N-Term]		1.81294e-06	0	1	1	3	B8AAS7	B8AAS7 [157-174]	0	2077.12	0	107.5	111.4	95.6	85.5		High	High	High	High	High	0	1.277e-06	4.66
FALSE	High	[K].HIVQDLKPEIPVSK.[N]	2xiTRAQ4plex [K7; K14]; 1xiTRAQ4plex [N-Term]		9.82106e-05	0	1	1	2	A2WTW6	A2WTW6 [282-295]	0	2035.23	0	90.8	92.8	119.4	97		High	High	High	High	High	0	4.026e-05	3.82
FALSE	High	[R].HPALLLVDGVSSICALDFR.[M]	1xCarbamidomethyl [C14]; 1xiTRAQ4plex [N-Term]		1.10144e-06	0	1	2	8	I1QJX3	I1QJX3 [169-187]	0	2227.2	0	94.6	88.6	119.4	97.4		High	High	High	High	High	0	1.846e-06	5.33
FALSE	High	[K].HPQIDVPNLQVIK.[L]	1xiTRAQ4plex [K13]; 1xiTRAQ4plex [N-Term]		7.30043e-05	0	1	1	2	P0DKK8	P0DKK8 [32-44]	0	1789.06	0	93.1	100.1	93.4	113.3		High	High	High	High	High	0	3.153e-05	3.87
FALSE	High	[K].HQLITATVNDGK.[L]	1xiTRAQ4plex [K12]; 1xiTRAQ4plex [N-Term]		8.50447e-05	0	1	1	20	Q8GTK4	Q8GTK4 [212-223]	0	1584.89	0	97.4	114.3	86.6	101.7		High	High	High	High	High	0	3.576e-05	4.63
FALSE	High	[K].HSLIGASGEFSDFQEILR.[Y]	1xiTRAQ4plex [N-Term]		2.99356e-06	0	1	2	3	B8BDI8	B8BDI8 [83-100]	0	2150.1	0	97.3	93.9	102.5	106.4		High	High	High	High	High	0	5.913e-06	5.7
FALSE	High	[K].HSMVGAGSLVK.[Q]	1xiTRAQ4plex [K11]; 1xiTRAQ4plex [N-Term]		0.000118923	0	1	5	2	A2ZIH2	A2ZIH2 [160-170]	0	1373.78	0	97.2	92.7	118.7	91.4		High	High	High	High	High	0	4.691e-05	3.71
FALSE	High	[R].HSSVEQIDICEIDK.[M]	1xCarbamidomethyl [C10]; 1xiTRAQ4plex [K14]; 1xiTRAQ4plex [N-Term]		8.55506e-05	0	1	2	1	B8B5H6	B8B5H6 [262-275]	0	1960.99	0	90.8	90.1	115.5	103.6		High	High	High	High	High	0	3.595e-05	3.29
FALSE	High	[K].VNQIGSVTESIEAVR.[M]	1xiTRAQ4plex [N-Term]		1.16717e-05	0	1	3	4	B8B2A2	B8B2A2 [355-369]	0	1745.95	0	98.2	98.9	101.5	101.5		High	High	High	High	High	0	6.507e-06	4.45
FALSE	High	[R].HETADINTFSWGVANR.[G]	1xiTRAQ4plex [N-Term]		2.75976e-05	0	1	3	3	B8AI28	B8AI28 [304-319]	0	1961.96	0	98.2	96	102.8	103		High	High	High	High	High	0	2.144e-05	4.43
FALSE	High	[K].HTGQEIDKIEQCMER.[D]	1xCarbamidomethyl [C12]; 1xiTRAQ4plex [K8]; 1xiTRAQ4plex [N-Term]		9.81802e-06	0	1	2	6	A2X7K2	A2X7K2 [227-241]	1	2162.06	0	104	99.6	110.9	85.4		High	High	High	High	High	0	3.957e-05	5.36
FALSE	High	[R].HTPGTFTNQLQTSFSEPR.[L]	1xiTRAQ4plex [N-Term]		1.56147e-05	0	1	7	4	A2XHR6	A2XHR6 [109-126]	0	2192.09	0	90.4	100.3	98.8	110.6		High	High	High	High	High	0	8.384e-06	5.11
FALSE	High	[R].HVGDLGNIVANK.[D]	1xiTRAQ4plex [K12]; 1xiTRAQ4plex [N-Term]		7.30043e-05	0	1	3	2	I1P8Y8	I1P8Y8 [89-100]	0	1524.87	0	104.6	100.8	95.7	98.8		High	High	High	High	High	4.587e-05	0.0002109	3.37
FALSE	High	[K].HVGVLGLGGLGHVAVK.[F]	1xiTRAQ4plex [K16]; 1xiTRAQ4plex [N-Term]		9.23693e-05	0	1	6	1	I1QUR2	I1QUR2 [189-204]	0	1801.11	0	95.4	98.9	117	88.7		High	High	High	High	High	0	3.822e-05	4.08
FALSE	High	[K].HVGVVGLGGLGHVAVK.[F]	1xiTRAQ4plex [K16]; 1xiTRAQ4plex [N-Term]		1.34009e-06	0	1	8	2	B8BF55	B8BF55 [256-271]	0	1787.09	0	111.2	99.2	102.8	86.8		High	High	High	High	High	0	9.782e-07	4.19
FALSE	High	[R].HVIGEDDQFIGK.[K]	1xiTRAQ4plex [K12]; 1xiTRAQ4plex [N-Term]		3.19162e-05	0	1	2	7	A2Z3G7	A2Z3G7 [149-160]	0	1645.88	0	104.6	97	109.5	89		High	High	High	High	High	4.587e-05	6.401e-05	3.82
FALSE	High	[R].HVIGEDDQFIGKK.[A]	2xiTRAQ4plex [K12; K13]; 1xiTRAQ4plex [N-Term]		0.000103461	0	1	2	1	A2Z3G7	A2Z3G7 [149-161]	1	1918.08	0	106.5	95.9	107.7	89.8		High	High	High	High	High	0	4.191e-05	3.2
FALSE	High	[K].VNQIGSVTESIEAVK.[M]	1xiTRAQ4plex [K15]; 1xiTRAQ4plex [N-Term]		7.34461e-05	0	2	7	2	I1QSV0; B8AK24	I1QSV0 [388-402]; B8AK24 [354-368]	0	1862.05	0	89.7	97.2	102.7	110.4	Shared	High	High	High	High	High	0	3.959e-05	3.89
FALSE	High	[R].VNLTPVALMEGGAFAK.[T]	1xiTRAQ4plex [K16]; 1xiTRAQ4plex [N-Term]		2.21718e-05	0	1	2	3	A2XCU8	A2XCU8 [392-407]	0	1906.07	0	88.1	105	94.3	112.6		High	High	High	High	High	0	4.057e-05	4.75
FALSE	High	[K].VNLTNANLEGALATGNTTFK.[GD]	1xiTRAQ4plex [K20]; 1xiTRAQ4plex [N-Term]		4.08852e-06	0	1	3	8	I1NK53	I1NK53 [139-158]	0	2337.27	0	99.2	107.7	92.2	101		High	High	High	High	High	0	4.986e-06	5.26
FALSE	High	[R].HVPQGAAFEADWNAK.[F]	1xiTRAQ4plex [K15]; 1xiTRAQ4plex [N-Term]		8.04855e-06	0	1	3	28	I1PZA0	I1PZA0 [378-392]	0	1928.99	0	94.2	94.2	110.9	100.7		High	High	High	High	High	0	4.701e-06	5.26
FALSE	High	[R].HVVFGQVIEGMDIVK.[M]	1xiTRAQ4plex [K15]; 1xiTRAQ4plex [N-Term]		9.35728e-06	0	1	2	9	A2XZE6	A2XZE6 [208-222]	0	1959.1	0	99.1	109.4	87.2	104.2		High	High	High	High	High	0	1.033e-05	4.63
FALSE	High	[R].HVVFGQVIEGMDIVK.[M]	1xOxidation [M11]; 1xiTRAQ4plex [K15]; 1xiTRAQ4plex [N-Term]		3.72401e-05	0	1	2	9	A2XZE6	A2XZE6 [208-222]	0	1975.09	0	96	108	90.4	105.7		High	High	High	High	High	0	5.829e-05	4.42
FALSE	High	[K].HVVSTDLPQEALMVQEFSR.[LA]	1xiTRAQ4plex [N-Term]		0.00015099	0	1	3	1	A0A0P0XUE2	A0A0P0XUE2 [317-335]	0	2330.19	0	103.1	94.7	112.4	89.8		High	High	High	High	High	0	5.63e-05	3.48
FALSE	High	[R].HTGVMVGMGQK.[D]	1xiTRAQ4plex [K11]; 1xiTRAQ4plex [N-Term]		0.000133194	0	2	16	3	I1QXY9; P0C540	I1QXY9 [42-52]; P0C540 [41-51]	0	1432.76	0	108.1	87.7	125.5	78.7	Shared	High	High	High	High	High	4.587e-05	0.000174	4.03
FALSE	High	[R].HASGGGGGGGGAGGGGGGGGGDAGGAR.[T]	1xiTRAQ4plex [N-Term]		1.9901e-06	0	1	1	1	Q7XDI5	Q7XDI5 [100-126]	0	2025.9	0	116	96.9	104.1	83		High	High	High	High	High	0	1.382e-06	3.94
FALSE	High	[R].HAGDLGNVTAGEDGVANIHVVDSQIPLTGPNSIIGR.[A]	1xiTRAQ4plex [N-Term]		8.57688e-08	0	1	2	4	I1PBB4	I1PBB4 [79-114]	0	3737.93	0	95.1	98.6	113.4	92.9		High	High	High	High	High	0	1.8e-06	5.7
FALSE	High	[R].HAGDLGNIVANAEGVAEATIVDK.[Q]	1xiTRAQ4plex [K23]; 1xiTRAQ4plex [N-Term]		4.55341e-09	0	1	3	12	I1QKG1	I1QKG1 [137-159]	0	2552.36	0	113	97.6	98.7	90.7		High	High	High	High	High	0	6.7571e-09	7.5
FALSE	High	[R].GVDLDALLDMSTDDLVQLFPAR.[A]	1xiTRAQ4plex [N-Term]		0.000140586	0	1	4	2	A2XMY4	A2XMY4 [28-49]	0	2548.31	0					No Quan Values	Not Found	Not Found	Not Found	Not Found	High	0	5.334e-05	2.33
FALSE	High	[R].GVDLDALLDMSTDDLVQLFPAR.[A]	1xOxidation [M10]; 1xiTRAQ4plex [N-Term]		5.40653e-06	0	1	4	4	A2XMY4	A2XMY4 [28-49]	0	2564.3	0					No Quan Values	High	High	High	High	High	0	3.32e-06	3.59
FALSE	High	[R].GVDVVVGTPGR.[I]	1xiTRAQ4plex [N-Term]		0.000107395	0	1	3	1	B8AMQ6	B8AMQ6 [249-259]	0	1199.69	0	114.8	95.2	106.4	83.6		High	High	High	High	High	0	4.321e-05	2.82
FALSE	High	[R].GVEELADAVK.[V]	1xiTRAQ4plex [K10]; 1xiTRAQ4plex [N-Term]		9.20987e-05	0	2	3	6	Q10RW9; I1QV68	Q10RW9 [50-59]; I1QV68 [111-120]	0	1318.75	0	95.8	94.2	109	101	Shared	High	High	High	High	High	0	3.816e-05	4
FALSE	High	[K].GVEGQEENVVEAK.[G]	1xiTRAQ4plex [K13]; 1xiTRAQ4plex [N-Term]		0.000122633	0	1	3	1	A2Z3W4	A2Z3W4 [397-409]	0	1675.87	0	103.9	101.1	116.6	78.5		High	High	High	High	High	0	4.801e-05	3.22
FALSE	High	[R].GVEIAGNFIK.[F]	1xiTRAQ4plex [K10]; 1xiTRAQ4plex [N-Term]		0.000128893	0	1	1	1	Q84T92	Q84T92 [36-45]	0	1335.79	0					No Quan Values	High	High	High	High	High	0	4.987e-05	3.51
FALSE	High	[R].VNVAAERPQR.[G]	1xiTRAQ4plex [N-Term]		0.000154961	0	1	3	5	A2YY14	A2YY14 [295-304]	0	1283.73	0	113.7	94.5	85.3	106.5		High	High	High	High	High	0.001365	0.009231	3.2
FALSE	High	[R].GVEILVATPGR.[L]	1xiTRAQ4plex [N-Term]		9.67923e-05	0	1	5	1	B8B879	B8B879 [298-308]	0	1255.75	0	102.4	100.1	100.1	97.4		High	High	High	High	High	0	3.976e-05	2.75
FALSE	High	[K].GVFLESGSSEEFSLLPQLAK.[S]	1xiTRAQ4plex [K20]; 1xiTRAQ4plex [N-Term]		5.65101e-05	0	1	3	1	B8BAQ6	B8BAQ6 [459-478]	0	2426.31	0	88.4	98.1	123.1	90.4		High	High	High	High	High	0	2.538e-05	2.8
FALSE	High	[K].GVGAVFSPITAEMEPVGVGSK.[Q]	1xiTRAQ4plex [K21]; 1xiTRAQ4plex [N-Term]		6.56554e-05	0	1	2	1	Q7FAI9	Q7FAI9 [139-159]	0	2320.25	0	111.3	100.1	105.2	83.3		High	High	High	High	High	0	2.881e-05	3.72
FALSE	High	[R].GVLFATEALLAEHGK.[G]	1xiTRAQ4plex [K15]; 1xiTRAQ4plex [N-Term]		1.711e-06	0	1	1	2	A2XMV1	A2XMV1 [188-202]	0	1844.05	0	97.1	93	111.9	98		High	High	High	High	High	0	1.213e-06	5.3
FALSE	High	[KR].GVLLVGPPGTGK.[T]	1xiTRAQ4plex [K12]; 1xiTRAQ4plex [N-Term]		0.000155362	0	1	11	6	A2YG12	A2YG12 [249-260]	0	1382.86	0	98.6	100.6	97.1	103.7		High	High	High	High	High	0	5.743e-05	3.58
FALSE	High	[K].GVMQMLNTIIR.[N]	1xiTRAQ4plex [N-Term]		4.31467e-05	0	1	3	7	Q69UU3	Q69UU3 [149-159]	0	1419.79	0	101.2	92.7	119.8	86.4		High	High	High	High	High	0	2.373e-05	3.93
FALSE	High	[K].GVNPWIEVDGGVGPK.[N]	1xiTRAQ4plex [K15]; 1xiTRAQ4plex [N-Term]		5.56503e-06	0	1	2	9	I1P7Z7	I1P7Z7 [223-237]	0	1811.99	0	97.7	103.2	86.3	112.8		High	High	High	High	High	0	3.581e-06	5.71
FALSE	High	[K].GVSLLLPSDVIIADK.[F]	1xiTRAQ4plex [K15]; 1xiTRAQ4plex [N-Term]		3.80677e-05	0	1	5	33	A0A0P0WP33	A0A0P0WP33 [340-354]	0	1828.1	0	123.7	101.9	103.8	70.6		High	High	High	High	High	4.587e-05	7.127e-05	4.7
FALSE	High	[K].GVSLLLPTDVVVADK.[F]	1xiTRAQ4plex [K15]; 1xiTRAQ4plex [N-Term]		0.000149419	0	1	2	2	B8AIH2	B8AIH2 [262-276]	0	1814.09	0	117.2	93.7	100.4	88.7		High	High	High	High	High	0	5.586e-05	4.31
FALSE	High	[K].GVSLLLPTDVVVADKFAADAESK.[T]	2xiTRAQ4plex [K15; K23]; 1xiTRAQ4plex [N-Term]		3.62017e-05	0	1	2	1	B8AIH2	B8AIH2 [262-284]	1	2777.57	0	116.1	89.1	96.3	98.6		High	High	High	High	High	0	1.739e-05	3.89
FALSE	High	[K].GVTIMEGDAEDLPFPTDTFDR.[Y]	1xiTRAQ4plex [N-Term]		5.83956e-06	0	1	2	7	I1R7V2	I1R7V2 [171-191]	0	2470.16	0	83.2	101.9	127	87.9		High	High	High	High	High	0	3.546e-06	3.84
FALSE	High	[K].GVTIMEGDAEDLPFPTDTFDR.[Y]	1xOxidation [M5]; 1xiTRAQ4plex [N-Term]		8.07439e-06	0	1	2	4	I1R7V2	I1R7V2 [171-191]	0	2486.15	0	84.6	110.3	123.6	81.5		High	High	High	High	High	0	4.716e-06	3.96
FALSE	High	[R].GVTSNPSIFQK.[A]	1xiTRAQ4plex [K11]; 1xiTRAQ4plex [N-Term]		0.000146307	0	2	3	1	I1PRF1; B8A8H2	I1PRF1 [81-91]; B8A8H2 [103-113]	0	1465.83	0	88.5	85.6	110.7	115.2	Shared	High	High	High	High	High	0	5.5e-05	3.54
FALSE	High	[K].GVTTIIGGGDSVAAVEK.[VA]	1xiTRAQ4plex [K17]; 1xiTRAQ4plex [N-Term]		1.34959e-07	0	2	7	38	A2YG06; A0A0P0WP33	A2YG06 [350-366]; A0A0P0WP33 [428-444]	0	1862.05	0	117.6	104.8	101.6	76	Shared	High	High	High	High	High	0	6.6e-07	5.46
FALSE	High	[RK].GVVDSNDLPLNVSR.[E]	1xiTRAQ4plex [N-Term]		3.50415e-06	0	1	8	3	B8BCQ3	B8BCQ3 [439-452]	0	1628.87	0	106.1	91	114.4	88.5		High	High	High	High	High	0	2.269e-06	4
FALSE	High	[K].GVVENLVSNTQVLESK.[I]	1xiTRAQ4plex [K16]; 1xiTRAQ4plex [N-Term]		1.32233e-05	0	1	1	5	B8A7P4	B8A7P4 [170-185]	0	2004.12	0	105.7	105.2	97.8	91.3		High	High	High	High	High	0	1.579e-05	4.88
FALSE	High	[K].GVVPDADDAVEFAR.[K]	1xiTRAQ4plex [N-Term]		3.66597e-05	0	1	1	3	A2Z9L8	A2Z9L8 [212-225]	0	1604.8	0	94	104	86.8	115.3		High	High	High	High	High	0	1.757e-05	3.26
FALSE	High	[K].GVVPDAGVAVELGK.[K]	1xiTRAQ4plex [K14]; 1xiTRAQ4plex [N-Term]		0.000104358	0	1	2	4	A2Z9L9	A2Z9L9 [238-251]	0	1598.94	0	111.9	86.5	109.3	92.3		High	High	High	High	High	0	4.223e-05	3.95
FALSE	High	[K].GVVTDIIHDPGR.[G]	1xiTRAQ4plex [N-Term]		0.00010863	0	1	1	3	A2ZLS7	A2ZLS7 [43-54]	0	1422.78	0	96.7	95.3	105.5	102.6		High	High	High	High	High	0	4.371e-05	3.71
FALSE	High	[K].GWDEGVMTMQVGEVAR.[I]	1xiTRAQ4plex [N-Term]		1.94596e-05	0	1	1	2	I1P4H6	I1P4H6 [62-77]	0	1908.91	0	83.3	117.3	95.7	103.7		High	High	High	High	High	4.587e-05	6.096e-05	3.47
FALSE	High	[K].GWDQGIVGGEGIPPMLAGGK.[R]	1xiTRAQ4plex [K20]; 1xiTRAQ4plex [N-Term]		2.93638e-06	0	1	2	6	Q653Z1	Q653Z1 [153-172]	0	2227.18	0	100.5	102.7	92.9	104		High	High	High	High	High	0	1.943e-06	5.08
FALSE	High	[R].HAGDLGNITAGADGVANVNVSDSQIPLTGAHSIIGR.[A]	1xiTRAQ4plex [N-Term]		2.15666e-06	0	1	2	1	B8B5M4	B8B5M4 [383-418]	0	3641.88	0	100.8	83.8	122.1	93.3		High	High	High	High	High	0	1.486e-06	4.5
FALSE	High	[K].GVDDILLVSVNDPFVMK.[A]	1xiTRAQ4plex [K17]; 1xiTRAQ4plex [N-Term]		1.05687e-05	0	1	1	3	A2WTQ2	A2WTQ2 [70-86]	0	2149.18	0	105.7	93.6	95.7	105		High	High	High	High	High	0	5.952e-06	4.67
FALSE	High	[R].GLVPLLAEGSAK.[A]	1xiTRAQ4plex [K12]; 1xiTRAQ4plex [N-Term]		0.000145921	0	1	1	3	A2XYZ3	A2XYZ3 [452-463]	0	1442.88	0	93.3	87.6	116.4	102.7		High	High	High	High	High	0	5.486e-05	3.61
FALSE	High	[K].KSVGDLTAADLEGKR.[V]	2xiTRAQ4plex [K1; K14]; 1xiTRAQ4plex [N-Term]		1.54373e-06	0	1	3	4	A0A0P0WP33	A0A0P0WP33 [83-97]	2	1992.14	0	120.4	101.7	104.2	73.7		High	High	High	High	High	0	5.007e-06	4.84
FALSE	High	[K].KTEGELFETEK.[E]	2xiTRAQ4plex [K1; K11]; 1xiTRAQ4plex [N-Term]		9.42828e-05	0	2	3	8	A2X6N1; Q7XR19	A2X6N1 [157-167]; Q7XR19 [160-170]	1	1742.95	0	93.7	109.1	93.8	103.4	Shared	High	High	High	High	High	4.587e-05	6.475e-05	3.96
FALSE	High	[R].IFVEELGAAESSLLNCVPK.[E]	1xCarbamidomethyl [C16]; 1xiTRAQ4plex [K19]; 1xiTRAQ4plex [N-Term]		4.23909e-07	0	1	3	5	I1PEZ3	I1PEZ3 [241-259]	0	2364.27	0	85.4	106.6	88.3	119.7		High	High	High	High	High	0	3.579e-07	5.28
FALSE	High	[K].IFVGGLPQALTEDDFK.[H]	1xiTRAQ4plex [K16]; 1xiTRAQ4plex [N-Term]		0.00013139	0	1	3	1	B7EPZ7	B7EPZ7 [113-128]	0	2038.11	0	113.9	90.8	103.8	91.4		High	High	High	High	High	0	5.066e-05	2.58
FALSE	High	[K].IFVGGLPSNLTEDEFR.[Q]	1xiTRAQ4plex [N-Term]		0.000143619	0	1	2	2	Q7XDI5	Q7XDI5 [130-145]	0	1938.01	0	103	99.4	107.8	89.8		High	High	High	High	High	0	5.421e-05	3.97
FALSE	High	[K].IFVGGVAWETTEESFSK.[H]	1xiTRAQ4plex [K17]; 1xiTRAQ4plex [N-Term]		3.99011e-05	0	1	3	1	A2X2I9	A2X2I9 [177-193]	0	2175.12	0	105.6	103.5	106.5	84.5		High	High	High	High	High	0	1.889e-05	3.87
FALSE	High	[K].VIPAGSTGGSGGKK.[A]	2xiTRAQ4plex [K13; K14]; 1xiTRAQ4plex [N-Term]		9.37327e-05	0	1	3	1	A2XXG3	A2XXG3 [152-165]	1	1647.98	0					No Quan Values	High	High	High	High	High	0	3.868e-05	2.62
FALSE	High	[K].IFVIEGLHPMFDER.[V]	1xiTRAQ4plex [N-Term]		5.91503e-06	0	1	1	16	Q8GRU9	Q8GRU9 [173-186]	0	1846.96	0	94.4	99.4	102.8	103.4		High	High	High	High	High	0	8.896e-06	4.12
FALSE	High	[K].IFVIEGLHPMFDER.[V]	1xOxidation [M10]; 1xiTRAQ4plex [N-Term]		7.91748e-05	0	1	1	10	Q8GRU9	Q8GRU9 [173-186]	0	1862.96	0	94.9	102.4	92	110.7		High	High	High	High	High	0	4.438e-05	3.64
FALSE	High	[K].LFVVVFPSFGER.[Y]	1xiTRAQ4plex [N-Term]		0.000154961	0	1	4	8	A2ZMY2	A2ZMY2 [377-388]	0	1540.86	0	127.9	111.1	79.2	81.8		High	High	High	High	High	4.587e-05	6.795e-05	3.53
FALSE	High	[K].IGAAGEPSELAVK.[Q]	1xiTRAQ4plex [K13]; 1xiTRAQ4plex [N-Term]		5.99886e-07	0	1	2	14	I1Q3J5	I1Q3J5 [178-190]	0	1529.88	0	97	101.5	99.4	102		High	High	High	High	High	0	3.732e-05	4.27
FALSE	High	[R].LGADAFVVSSSAEEMEAAR.[S]	1xiTRAQ4plex [N-Term]		4.73957e-06	0	1	3	2	I1QUR2	I1QUR2 [230-248]	0	2084.01	0	110.8	67.7	122.5	99		High	High	High	High	High	0	2.955e-06	4.07
FALSE	High	[R].VINTWADIINR.[A]	1xiTRAQ4plex [N-Term]		6.27196e-05	0	1	1	29	P0C433	P0C433 [313-323]	0	1458.82	0	88.9	105.1	99.9	106.1		High	High	High	High	High	0	3.15e-05	3.91
FALSE	High	[R].IGAINVVCSTPEVANR.[V]	1xCarbamidomethyl [C8]; 1xiTRAQ4plex [N-Term]		1.59169e-05	0	1	1	4	Q6KAJ2	Q6KAJ2 [312-327]	0	1843.98	0	96.3	101.2	97.2	105.3		High	High	High	High	High	0	8.519e-06	4.66
FALSE	High	[R].VLNTGSPITVPVGR.[A]	1xiTRAQ4plex [N-Term]		4.94796e-05	0	2	8	5	Q0JKB4; Q01859	Q0JKB4 [151-164]; Q01859 [146-159]	0	1553.91	0	100.7	96.9	106.8	95.6	Shared	High	High	High	High	High	0	3.717e-05	4.5
FALSE	High	[R].VIPDTDAGLVEFFLDTEAR.[E]	1xiTRAQ4plex [N-Term]		9.50842e-06	0	1	3	2	B8AU81	B8AU81 [98-116]	0	2252.16	0	94.9	107.5	103.8	93.8		High	High	High	High	High	0	5.434e-06	5.27
FALSE	High	[R].LGANVGSAQGPTGLGK.[Y]	1xiTRAQ4plex [K16]; 1xiTRAQ4plex [N-Term]		4.97835e-07	0	1	2	17	I1QKT5	I1QKT5 [324-339]	0	1714.97	0	92.4	107.1	101.5	99		High	High	High	High	High	0	5.286e-05	5.46
FALSE	High	[R].IGDTVQVIAGR.[E]	1xiTRAQ4plex [N-Term]		8.52973e-05	0	1	1	3	B8B1V3	B8B1V3 [78-88]	0	1272.74	0	92.6	106	90	111.4		High	High	High	High	High	0	3.586e-05	3.18
FALSE	High	[R].IGDVIVAVIK.[D]	1xiTRAQ4plex [K10]; 1xiTRAQ4plex [N-Term]		0.000132832	0	1	4	5	I1Q6C6	I1Q6C6 [36-45]	0	1314.86	0	97.2	104.9	91.3	106.6		High	High	High	High	High	4.587e-05	0.0001012	3.62
FALSE	High	[K].LGDVNILQEK.[V]	1xiTRAQ4plex [K10]; 1xiTRAQ4plex [N-Term]		0.000147858	0	1	3	2	A2WLD9	A2WLD9 [325-334]	0	1416.83	0	113.2	90.7	115.9	80.3		High	High	High	High	High	0	5.542e-05	3.78
FALSE	High	[K].LGELLDTPPPGLDEAIAISK.[V]	1xiTRAQ4plex [K20]; 1xiTRAQ4plex [N-Term]		0.000132832	0	1	3	2	B8AIG1	B8AIG1 [181-200]	0	2337.32	0	106.3	99.4	118.8	75.6		High	High	High	High	High	0	5.11e-05	3.29
FALSE	High	[K].IGEPELLEAVR.[L]	1xiTRAQ4plex [N-Term]		3.59747e-05	0	1	3	9	Q0J709	Q0J709 [144-154]	0	1369.78	0	100.3	105.1	92.1	102.5		High	High	High	High	High	4.587e-05	0.0001072	3.23
FALSE	High	[K].LGEPPVDGITDTNPEGLTAAFGNWAPAVATR.[L]	1xiTRAQ4plex [N-Term]		6.08839e-06	0	2	3	4	I1QH01; A0A0P0XEB3	I1QH01 [174-204]; A0A0P0XEB3 [142-172]	0	3281.66	0	80.7	97.1	105.5	116.7	Shared	High	High	High	High	High	0	3.676e-06	4.1
FALSE	High	[K].VLNLEEGGAFTTSSAEEMLK.[A]	1xOxidation [M18]; 1xiTRAQ4plex [K20]; 1xiTRAQ4plex [N-Term]		1.18598e-06	0	2	4	11	I1Q3R7; A2X1X4	I1Q3R7 [211-230]; A2X1X4 [204-223]	0	2430.23	0	108	103.8	92.6	95.5	Shared	High	High	High	High	High	0	3.235e-06	5.93
FALSE	High	[K].IGGAADVFVGDIR.[D]	1xiTRAQ4plex [N-Term]		1.25232e-05	0	1	4	6	A0A0P0WH35	A0A0P0WH35 [107-119]	0	1433.79	0	91.9	112.9	90.8	104.5		High	High	High	High	High	0	6.914e-06	3.46
FALSE	High	[K].LGGAFAPKPSSGPHK.[SA]	2xiTRAQ4plex [K8; K15]; 1xiTRAQ4plex [N-Term]		0.000104358	0	2	7	2	P49398; A2Y3W4	P49398 [23-37]; A2Y3W4 [39-53]	0	1883.09	0	91.3	90.8	109.6	108.3	Shared	High	High	High	High	High	0	4.224e-05	3.38
FALSE	High	[K].LGGAKPVVNQGGSGIITAGR.[A]	1xiTRAQ4plex [K5]; 1xiTRAQ4plex [N-Term]		4.93057e-07	0	1	4	1	I1NK96	I1NK96 [352-371]	0	2140.24	0	109.5	95.5	120.8	74.2		High	High	High	High	High	0	4.082e-07	4.06
FALSE	High	[K].VLNLEEGGAFTTSSAEEMLK.[A]	1xiTRAQ4plex [K20]; 1xiTRAQ4plex [N-Term]		1.4063e-06	0	2	4	8	I1Q3R7; A2X1X4	I1Q3R7 [211-230]; A2X1X4 [204-223]	0	2414.24	0	111	101.2	99.2	88.6	Shared	High	High	High	High	High	0	4.126e-06	6.08
FALSE	High	[R].LGGGGGGGGGQGGGSSK.[D]	1xiTRAQ4plex [K17]; 1xiTRAQ4plex [N-Term]		3.67751e-05	0	1	1	2	A2WXP4	A2WXP4 [71-87]	0	1534.78	0	107.1	98.7	101.6	92.6		High	High	High	High	High	0	1.759e-05	4.7
FALSE	High	[R].LGGSEVAVSK.[L]	1xiTRAQ4plex [K10]; 1xiTRAQ4plex [N-Term]		0.000115953	0	1	1	3	Q8H4J8	Q8H4J8 [53-62]	0	1234.72	0	118.9	99.3	96.3	85.5		High	High	High	High	High	0	4.595e-05	3.64
FALSE	High	[R].LGDLLDTMNALK.[N]	1xiTRAQ4plex [K12]; 1xiTRAQ4plex [N-Term]		1.05349e-05	0	1	3	5	Q0J709	Q0J709 [100-111]	0	1591.9	0	105.5	104.6	96.3	93.7		High	High	High	High	High	0	5.938e-06	4.85
FALSE	High	[K].IFPGVEHGWTVR.[Y]	1xiTRAQ4plex [N-Term]		7.1477e-05	0	2	5	3	A2Y4F3; B8AY17	A2Y4F3 [201-212]; B8AY17 [201-212]	0	1541.83	0	106.5	96.6	107.9	88.9	Shared	High	High	High	High	High	0	3.096e-05	4.54
FALSE	High	[R].IFPAVLDVENPEFKR.[K]	1xiTRAQ4plex [K14]; 1xiTRAQ4plex [N-Term]		5.82742e-05	0	1	3	1	Q9SDJ2	Q9SDJ2 [329-343]	1	2062.16	0	85.5	95.5	99	119.9		High	High	High	High	High	0	2.605e-05	3.63
FALSE	High	[R].IFNVLGEPVDNLGPVDTSATFPIHR.[S]	1xiTRAQ4plex [N-Term]		1.06385e-07	0	1	2	29	P12085	P12085 [110-134]	0	2852.51	0	102.8	104	96.6	96.5		High	High	High	High	High	0	9.009e-07	5.62
FALSE	High	[K].VLQDAGASLLIK.[D]	1xiTRAQ4plex [K12]; 1xiTRAQ4plex [N-Term]		6.70368e-06	0	1	2	1	B8BIC2	B8BIC2 [221-232]	0	1515.93	0	107.8	94.9	106.9	90.4		High	High	High	High	High	0	4.01e-06	3.57
FALSE	High	[K].VLQAQDDLVNSMKEDATK.[Q]	2xiTRAQ4plex [K13; K18]; 1xiTRAQ4plex [N-Term]		6.60563e-05	0	1	2	1	A2WTF3	A2WTF3 [81-98]	1	2437.3	0	94.9	99	119.5	86.5		High	High	High	High	High	0	2.899e-05	3.06
FALSE	High	[R].LEGTNVDQGK.[R]	1xiTRAQ4plex [K10]; 1xiTRAQ4plex [N-Term]		8.81199e-05	0	1	1	4	A2X7C5	A2X7C5 [384-393]	0	1348.73	0	87.1	95	119.7	98.3		High	High	High	High	High	0	3.683e-05	2.8
FALSE	High	[R].IEGVPEFPLVVSDSIESIEK.[T]	1xiTRAQ4plex [K20]; 1xiTRAQ4plex [N-Term]		6.97672e-05	0	1	2	1	A2XMW9	A2XMW9 [147-166]	0	2475.35	0	77.4	92.3	97	133.4		High	High	High	High	High	0	3.033e-05	2.65
FALSE	High	[R].VLQAMQLMTEK.[R]	1xiTRAQ4plex [K11]; 1xiTRAQ4plex [N-Term]		8.63145e-05	0	1	4	2	A2XLS8	A2XLS8 [178-188]	0	1579.88	0	110.3	98.2	110.7	80.7		High	High	High	High	High	4.587e-05	8.252e-05	4.09
FALSE	High	[R].LEIELAEVEMPGLMACR.[A]	1xCarbamidomethyl [C16]; 1xiTRAQ4plex [N-Term]		2.64845e-05	0	1	2	1	A0A0P0Y1Y5	A0A0P0Y1Y5 [57-73]	0	2105.06	0	85.7	86.7	111.8	115.8		High	High	High	High	High	0	1.326e-05	4.37
FALSE	High	[R].LEIQAIADDITSK.[Y]	1xiTRAQ4plex [K13]; 1xiTRAQ4plex [N-Term]		1.15232e-05	0	1	3	14	I1PI01	I1PI01 [29-41]	0	1704.96	0	105	91.6	95.9	107.5		High	High	High	High	High	0	6.423e-06	5.08
FALSE	High	[K].LELQEVVDFLK.[N]	1xiTRAQ4plex [K11]; 1xiTRAQ4plex [N-Term]		3.15158e-05	0	1	3	8	Q5Z974	Q5Z974 [242-252]	0	1620.95	0	96	102.8	96	105.2		High	High	High	High	High	0	1.715e-05	4.39
FALSE	High	[R].LELQQSLEQIALPEPK.[E]	1xiTRAQ4plex [K16]; 1xiTRAQ4plex [N-Term]		6.3879e-05	0	1	3	1	B8AFJ4	B8AFJ4 [161-176]	0	2124.22	0	111.1	95.3	92	101.6		High	High	High	High	High	0	2.816e-05	3.61
FALSE	High	[K].IELSSTAQTEINLPFITADASGAK.[H]	1xiTRAQ4plex [K24]; 1xiTRAQ4plex [N-Term]		3.02256e-06	0	1	4	1	I1P4R6	I1P4R6 [316-339]	0	2765.48	0	72.4	92.1	121.1	114.4		High	High	High	High	High	0	1.994e-06	4.03
FALSE	High	[K].LEPIEGAGHMPQEDWPEK.[V]	1xOxidation [M10]; 1xiTRAQ4plex [K18]; 1xiTRAQ4plex [N-Term]		4.46534e-05	0	1	3	1	A2XY71	A2XY71 [366-383]	0	2367.15	0	114.3	107.4	89.7	88.6		High	High	High	High	High	0	2.076e-05	2.67
FALSE	High	[R].LEREELGALPLHQR.[T]	1xiTRAQ4plex [N-Term]		4.16809e-06	0	1	1	2	I1PGI6	I1PGI6 [110-123]	1	1805.01	0	98.1	97.8	101.6	102.4		High	High	High	High	High	0	2.64e-06	5.43
FALSE	High	[K].LESSEVEAIASK.[Y]	1xiTRAQ4plex [K12]; 1xiTRAQ4plex [N-Term]		2.04768e-05	0	2	2	5	B8BHM5; Q0IWS0	B8BHM5 [120-131]; Q0IWS0 [130-141]	0	1550.85	0	103.3	92.1	103.6	101	Shared	High	High	High	High	High	0	1.061e-05	3.25
FALSE	High	[R].LESSLAQAGDDKDVLEAK.[L]	2xiTRAQ4plex [K12; K18]; 1xiTRAQ4plex [N-Term]		1.11244e-05	0	1	3	1	A2WLD9	A2WLD9 [303-320]	1	2321.26	0	126.3	76.9	128.4	68.4		High	High	High	High	High	0	6.233e-06	3.93
FALSE	High	[K].LESTMESLHK.[Q-]	1xiTRAQ4plex [K10]; 1xiTRAQ4plex [N-Term]		5.86332e-05	0	1	3	1	I1Q4F3	I1Q4F3 [163-172]	0	1462.78	0	89.5	120.8	92.1	97.6		High	High	High	High	High	0	2.621e-05	3.46
FALSE	High	[K].LETESLAVSAK.[A]	1xiTRAQ4plex [K11]; 1xiTRAQ4plex [N-Term]		0.000152571	0	1	5	2	I1NRW5	I1NRW5 [184-194]	0	1435.82	0	103.8	108.8	82.3	105.2		High	High	High	High	High	0.0001253	0.0008401	3.21
FALSE	High	[K].IETLQLGPNQSWVAEQK.[I]	1xiTRAQ4plex [K17]; 1xiTRAQ4plex [N-Term]		0.000127131	0	1	3	2	A2YZX3	A2YZX3 [340-356]	0	2229.21	0	92.9	96	101.4	109.8		High	High	High	High	High	0	4.939e-05	4.05
FALSE	High	[R].LETSTDAAAVAGEDGDVIR.[R]	1xiTRAQ4plex [N-Term]		0.00014981	0	1	3	1	B8B229	B8B229 [60-78]	0	2034.01	0					No Quan Values	High	High	High	High	High	0	5.597e-05	2.55
FALSE	High	[R].IETVPELPLVISDSAESIEK.[T]	1xiTRAQ4plex [K20]; 1xiTRAQ4plex [N-Term]		3.12129e-06	0	1	3	4	A2YIS2	A2YIS2 [148-167]	0	2457.36	0	94.8	99.7	102.9	102.6		High	High	High	High	High	0	2.051e-06	4.66
FALSE	High	[R].IEVSAQNVWIGK.[G]	1xiTRAQ4plex [K12]; 1xiTRAQ4plex [N-Term]		1.14496e-05	0	1	2	7	A2Z3G7	A2Z3G7 [108-119]	0	1631.94	0	103.6	97.2	107.3	91.8		High	High	High	High	High	0	6.4e-06	4.69
FALSE	High	[R].VIPEFMCQGGDFTR.[G]	1xCarbamidomethyl [C7]; 1xiTRAQ4plex [N-Term]		0.000142856	0	1	1	3	Q1KL27	Q1KL27 [63-76]	0	1800.85	0	109.1	105.3	104.3	81.3		High	High	High	High	High	0	5.394e-05	3.99
FALSE	High	[K].LFATIDGLDHAAK.[I]	1xiTRAQ4plex [K13]; 1xiTRAQ4plex [N-Term]		9.93762e-07	0	1	2	28	P83646	P83646 [179-191]	0	1659.93	0	98	110.7	79	112.3		High	High	High	High	High	0	7.532e-07	5.48
FALSE	High	[R].LFDHQLGLDSLTPIASIQNR.[I]	1xiTRAQ4plex [N-Term]		0.000125734	0	1	3	1	I1PV82	I1PV82 [123-142]	0	2382.29	0	83.3	102.9	84.9	128.8		High	High	High	High	High	0	4.897e-05	3.04
FALSE	High	[R].LFGVHESQIDDVMR.[E]	1xiTRAQ4plex [N-Term]		1.66445e-05	0	1	1	9	Q0IWS0	Q0IWS0 [243-256]	0	1789.9	0	103.4	106.7	105.4	84.5		High	High	High	High	High	0	8.856e-06	4.45
FALSE	High	[R].LFGVSVEPADGLAPVWNSDVK.[F]	1xiTRAQ4plex [K21]; 1xiTRAQ4plex [N-Term]		4.76701e-05	0	2	5	1	I1P5U5; Q6K9T1	I1P5U5 [471-491]; Q6K9T1 [450-470]	0	2488.33	0	98.1	91.1	106.4	104.3	Shared	High	High	High	High	High	0	2.2e-05	4.01
FALSE	High	[K].LFGVTTLDVVR.[A]	1xiTRAQ4plex [N-Term]		6.19574e-05	0	4	10	7	I1NQ57; A2YVI5; I1QCG9; I1PY62	I1NQ57 [169-179]; A2YVI5 [217-227]; I1QCG9 [219-229]; I1PY62 [168-178]	0	1363.81	0	100	98.1	104.8	97.1	Shared	High	High	High	High	High	0	2.744e-05	3.52
FALSE	High	[K].LFLLINPEDDKPVAVVVPR.[Q]	1xiTRAQ4plex [K11]; 1xiTRAQ4plex [N-Term]		7.33374e-06	0	1	3	2	Q0JQS5	Q0JQS5 [230-248]	0	2422.43	0	93.1	109.4	101.7	95.8		High	High	High	High	High	0	4.328e-06	3.66
FALSE	High	[K].LFIQTIDPDHEDRFDFDPLDVTK.[T]	1xiTRAQ4plex [K23]; 1xiTRAQ4plex [N-Term]		5.32951e-05	0	1	2	6	I1P782	I1P782 [272-294]	1	3064.55	0	93	88.8	111	107.2		High	High	High	High	High	0	2.418e-05	4.3
FALSE	High	[K].LFNAVAVEDLIVK.[E]	1xiTRAQ4plex [K13]; 1xiTRAQ4plex [N-Term]		1.95217e-05	0	1	3	7	Q7XXS4	Q7XXS4 [183-195]	0	1719.03	0	129.9	50.9	134.2	85		High	High	High	High	High	0	1.441e-05	4.2
FALSE	High	[R].IGLAGLAVMGQNLALNIAEK.[G]	1xiTRAQ4plex [K20]; 1xiTRAQ4plex [N-Term]		4.66436e-05	0	1	3	4	I1PYW0	I1PYW0 [6-25]	0	2284.33	0	87.2	93.4	109.7	109.7		High	High	High	High	High	0	2.155e-05	4.15
FALSE	High	[R].LEEVAVTTGEEDEDVLLDMK.[A]	1xiTRAQ4plex [K20]; 1xiTRAQ4plex [N-Term]		5.19935e-05	0	1	3	2	B8AX15	B8AX15 [9-28]	0	2523.26	0	89.3	108.9	97.9	103.9		High	High	High	High	High	0	2.365e-05	3.83
FALSE	High	[K].IGLATSPSTTAVQDR.[V]	1xiTRAQ4plex [N-Term]		1.33082e-05	0	1	4	6	B8A7P7	B8A7P7 [571-585]	0	1660.9	0	113.9	109.6	93.1	83.5		High	High	High	High	High	4.587e-05	6.15e-05	4.49
FALSE	High	[K].IGLFGGAGVGK.[T]	1xiTRAQ4plex [K11]; 1xiTRAQ4plex [N-Term]		1.60189e-05	0	3	11	35	Q0JKB4; P12085; Q01859	Q0JKB4 [228-238]; P12085 [168-178]; Q01859 [223-233]	0	1263.77	0	101.9	102	93.7	102.4	Shared	High	High	High	High	High	0	2.792e-05	4.2
FALSE	High	[K].LKDILGVADTSLEAR.[Y]	1xiTRAQ4plex [K2]; 1xiTRAQ4plex [N-Term]		1.01052e-05	0	1	1	2	I1NRJ1	I1NRJ1 [386-400]	1	1889.09	0	101.2	102.8	98.7	97.4		High	High	High	High	High	0	5.73e-06	4.76
FALSE	High	[R].LKDMPGSSGVMQTMGR.[D]	1xiTRAQ4plex [K2]; 1xiTRAQ4plex [N-Term]		6.6608e-06	0	1	3	1	I1QH88	I1QH88 [497-512]	1	1983.01	0	100.6	90.5	112	96.9		High	High	High	High	High	0	3.981e-06	5.14
FALSE	High	[K].IKDNPNLEDCVFR.[I]	1xCarbamidomethyl [C10]; 1xiTRAQ4plex [K2]; 1xiTRAQ4plex [N-Term]		0.000154162	0	1	3	9	B8BAB3	B8BAB3 [237-249]	1	1907.99	0	107.7	101.9	96.1	94.3		High	High	High	High	High	0	5.717e-05	4.29
FALSE	High	[R].LKGANVNDQIILNK.[V]	2xiTRAQ4plex [K2; K14]; 1xiTRAQ4plex [N-Term]		4.80085e-06	0	1	2	4	A2X358	A2X358 [120-133]	1	1972.19	0	87.6	101.9	96	114.5		High	High	High	High	High	0	2.99e-06	4.55
FALSE	High	[K].IKVNVTESFLPNIDR.[S]	1xiTRAQ4plex [K2]; 1xiTRAQ4plex [N-Term]		6.25282e-05	0	1	3	2	Q6H443	Q6H443 [141-155]	1	2033.16	0	94.5	99.8	95.8	109.9		High	High	High	High	High	0	2.765e-05	3.88
FALSE	High	[R].LKVPPALNQFTR.[T]	1xiTRAQ4plex [K2]; 1xiTRAQ4plex [N-Term]		7.72995e-05	0	1	4	4	I1QQ95	I1QQ95 [67-78]	1	1672.01	0	101.9	97.4	102	98.8		High	High	High	High	High	4.587e-05	6.346e-05	4.2
FALSE	High	[R].LLADDLFLAK.[VL]	1xiTRAQ4plex [K10]; 1xiTRAQ4plex [N-Term]		0.000116608	0	1	5	3	I1PV90	I1PV90 [158-167]	0	1406.85	0	103.6	94.2	117	85.2		High	High	High	High	High	0	4.614e-05	3.95
FALSE	High	[R].IIADEGVLALWK.[G]	1xiTRAQ4plex [K12]; 1xiTRAQ4plex [N-Term]		0.000132832	0	1	2	3	I1PT96	I1PT96 [165-176]	0	1615.97	0	93.8	98.6	128.1	79.5		High	High	High	High	High	0	5.107e-05	3.76
FALSE	High	[R].LIADKDCRPWVEK.[Y]	1xCarbamidomethyl [C7]; 2xiTRAQ4plex [K5; K13]; 1xiTRAQ4plex [N-Term]		6.44662e-05	0	1	1	5	I1PPF2	I1PPF2 [291-303]	1	2062.15	0	102.8	101.6	103.7	92		High	High	High	High	High	0	2.84e-05	4.36
FALSE	High	[R].IIAGLEDPDAGAVVK.[A]	1xiTRAQ4plex [K15]; 1xiTRAQ4plex [N-Term]		0.000156567	0	1	3	1	I1R1H4	I1R1H4 [140-154]	0	1756.01	0	122	84.2	110.4	83.3		High	High	High	High	High	0	5.782e-05	2.76
FALSE	High	[R].IIAGTAANMGIEVDPPILEK.[K]	1xiTRAQ4plex [K20]; 1xiTRAQ4plex [N-Term]		1.49795e-05	0	1	3	2	A0A0P0VSE5	A0A0P0VSE5 [200-219]	0	2340.31	0	99.9	102.7	98.7	98.8		High	High	High	High	High	0	8.085e-06	4.93
FALSE	High	[R].IIAGTAANMGIEVDPPILEK.[K]	1xOxidation [M9]; 1xiTRAQ4plex [K20]; 1xiTRAQ4plex [N-Term]		5.08655e-06	0	1	3	1	A0A0P0VSE5	A0A0P0VSE5 [200-219]	0	2356.3	0	101	100.6	99.4	99.1		High	High	High	High	High	0	3.146e-06	4.89
FALSE	High	[K].LLAGVTIAHGGVLPNINPVLLPK.[KE]	1xiTRAQ4plex [K23]; 1xiTRAQ4plex [N-Term]		3.83697e-07	0	1	7	6	A2Y5G8	A2Y5G8 [108-130]	0	2594.6	0	98.9	102.4	116.9	81.8		High	High	High	High	High	0	3.274e-07	6.6
FALSE	High	[K].LKDFVATLQSDSNIQSEIAK.[L]	2xiTRAQ4plex [K2; K20]; 1xiTRAQ4plex [N-Term]		3.73573e-05	0	1	3	6	B8AJX7	B8AJX7 [468-487]	1	2639.46	0	98.4	99.3	100.2	102		High	High	High	High	High	0	1.799e-05	5.42
FALSE	High	[K].VILSSHLGRPK.[G]	1xiTRAQ4plex [K11]; 1xiTRAQ4plex [N-Term]		4.53547e-05	0	1	3	24	A0A0P0WP33	A0A0P0WP33 [137-147]	0	1494.94	0	120.9	102.1	103.7	73.3		High	High	High	High	High	0	2.882e-05	4.46
FALSE	High	[R].LIASLGPFVTGNTFDSDELVDTSVEK.[I]	1xiTRAQ4plex [K26]; 1xiTRAQ4plex [N-Term]		2.58214e-05	0	1	1	5	B8AAX3	B8AAX3 [186-211]	0	3042.58	0	99.7	108.8	85.1	106.5		High	High	High	High	High	0	5.578e-05	3.9
FALSE	High	[R].LIAVGNDIAADAVGAGR.[D]	1xiTRAQ4plex [N-Term]		9.44768e-06	0	1	2	2	B8AB91	B8AB91 [326-342]	0	1726.96	0	104.7	95.4	103.4	96.5		High	High	High	High	High	0	1.658e-05	3.52
FALSE	High	[K].IIDDDVAAVATSSSAK.[E]	1xiTRAQ4plex [K16]; 1xiTRAQ4plex [N-Term]		1.19362e-05	0	1	2	2	B8A8C9	B8A8C9 [419-434]	0	1850.99	0	78.8	95.9	102.4	122.9		High	High	High	High	High	0	6.623e-06	4.17
FALSE	High	[K].IIDDINITVQSGEFDTEGLLAK.[A]	1xiTRAQ4plex [K22]; 1xiTRAQ4plex [N-Term]		1.0705e-05	0	1	2	6	Q0J709	Q0J709 [224-245]	0	2679.43	0	101.6	104.1	95.5	98.9		High	High	High	High	High	0	6.025e-06	4.72
FALSE	High	[K].ILDEEFGIVK.[G]	1xiTRAQ4plex [K10]; 1xiTRAQ4plex [N-Term]		6.68649e-05	0	1	3	25	Q9SNK3	Q9SNK3 [242-251]	0	1450.84	0	111.5	100.6	108.9	79		High	High	High	High	High	0	2.924e-05	4.5
FALSE	High	[K].LLDELGIPAEDVPVDQFTPLGR.[M]	1xiTRAQ4plex [N-Term]		0.000125387	0	1	3	1	A2YMD1	A2YMD1 [118-139]	0	2538.36	0	90.8	98.9	83	127.2		High	High	High	High	High	0	4.887e-05	3.05
FALSE	High	[K].LIDGVPETLDMLR.[S]	1xiTRAQ4plex [N-Term]		8.70843e-05	0	1	3	8	B8AVV2	B8AVV2 [99-111]	0	1615.88	0	98.7	98	105.8	97.6		High	High	High	High	High	0	3.649e-05	4.13
FALSE	High	[K].ILDHGEAGDNVGLLLR.[G]	1xiTRAQ4plex [N-Term]		3.286e-06	0	1	2	1	Q851Y8	Q851Y8 [324-339]	0	1836.01	0					No Quan Values	High	High	High	High	High	0	2.145e-06	3.74
FALSE	High	[K].LIDIDVEAVKK.[A]	2xiTRAQ4plex [K10; K11]; 1xiTRAQ4plex [N-Term]		9.63108e-06	0	1	2	1	Q6ZG03	Q6ZG03 [443-453]	1	1675.04	0	106.6	93.8	118.1	81.4		High	High	High	High	High	0	5.499e-06	4.58
FALSE	High	[K].IIDLGAAADLR.[V]	1xiTRAQ4plex [N-Term]		9.56701e-05	0	1	2	2	B8AWA3	B8AWA3 [294-304]	0	1271.74	0	101.7	101.6	94.8	101.9		High	High	High	High	High	0	3.933e-05	3.55
FALSE	High	[K].ILDQAVLEMNDDLTK.[M]	1xiTRAQ4plex [K15]; 1xiTRAQ4plex [N-Term]		2.98685e-05	0	1	2	4	B8A7P4	B8A7P4 [85-99]	0	2006.07	0	111.1	102.9	94.3	91.6		High	High	High	High	High	0	1.47e-05	4.92
FALSE	High	[K].ILDQAVLEMNDDLTK.[M]	1xOxidation [M9]; 1xiTRAQ4plex [K15]; 1xiTRAQ4plex [N-Term]		0.000111134	0	1	2	4	B8A7P4	B8A7P4 [85-99]	0	2022.07	0	102.6	104.7	86.9	105.8		High	High	High	High	High	0	4.611e-05	3.5
FALSE	High	[K].LLDSHLVPSATAAESK.[V]	1xiTRAQ4plex [K16]; 1xiTRAQ4plex [N-Term]		6.25282e-05	0	2	2	10	I1PEX8; A2XL95	I1PEX8 [109-124]; A2XL95 [109-124]	0	1927.07	0	102.3	94.6	112.2	91	Shared	High	High	High	High	High	4.587e-05	6.515e-05	4.86
FALSE	High	[R].LIALDMGALIAGAK.[Y]	1xiTRAQ4plex [K14]; 1xiTRAQ4plex [N-Term]		1.72943e-05	0	1	4	2	I1PCF7	I1PCF7 [320-333]	0	1645	0	108.8	101.6	94.2	95.3		High	High	High	High	High	0	9.146e-06	4.13
FALSE	High	[K].LHPGGPFDPLGLASDPDQAALLK.[V]	1xiTRAQ4plex [K23]; 1xiTRAQ4plex [N-Term]		1.53975e-07	0	1	3	20	A2ZD01	A2ZD01 [203-225]	0	2617.42	0	104.5	101.9	77.9	115.6		High	High	High	High	High	0	1.474e-07	6.34
FALSE	High	[K].LHGGTPANFLDVGGSASEGQVVEAFK.[I]	1xiTRAQ4plex [K26]; 1xiTRAQ4plex [N-Term]		9.42828e-05	0	1	1	1	A2X7C5	A2X7C5 [313-338]	0	2875.48	0	99.9	95.7	110.6	93.8		High	High	High	High	High	0	3.895e-05	4.87
FALSE	High	[R].LHETALLVAEEASQR.[K]	1xiTRAQ4plex [N-Term]		0.000139085	0	1	3	1	Q6Z1P3	Q6Z1P3 [186-200]	0	1810.98	0	96.4	95.4	100.3	107.9		High	High	High	High	High	0	5.289e-05	3.83
FALSE	High	[K].LGLGSVGGAAAIK.[Y]	1xiTRAQ4plex [K13]; 1xiTRAQ4plex [N-Term]		2.06733e-05	0	1	1	2	Q6K851	Q6K851 [70-82]	0	1401.87	0	110.6	89.2	99.1	101.1		High	High	High	High	High	0	1.847e-05	3.96
FALSE	High	[R].IGIIQETLGEGVETGVISSIK.[D]	1xiTRAQ4plex [K21]; 1xiTRAQ4plex [N-Term]		1.711e-06	0	1	3	1	Q25A68	Q25A68 [312-332]	0	2431.39	0	100	95.6	117.2	87.1		High	High	High	High	High	0	1.211e-06	5.45
FALSE	High	[K].LGLLSVTSGANPVSIK.[K]	1xiTRAQ4plex [K16]; 1xiTRAQ4plex [N-Term]		9.2381e-06	0	2	5	14	A2ZJH7; A2XPB4	A2ZJH7 [137-152]; A2XPB4 [142-157]	0	1844.11	0	100.5	101.3	92.3	105.8	Shared	High	High	High	High	High	0	1.126e-05	5.14
FALSE	High	[K].LGLLSVTSGANPVSLKK.[G]	2xiTRAQ4plex [K16; K17]; 1xiTRAQ4plex [N-Term]		6.27504e-07	0	2	5	14	A2ZJH7; A2XPB4	A2ZJH7 [137-153]; A2XPB4 [142-158]	1	2116.31	0	96.6	100.3	97.1	106	Shared	High	High	High	High	High	0	5.729e-06	5.56
FALSE	High	[R].VLNFSMGKPR.[I]	1xiTRAQ4plex [K8]; 1xiTRAQ4plex [N-Term]		9.907e-05	0	1	2	6	A2XVZ1	A2XVZ1 [199-208]	0	1436.83	0	100	102.6	95.5	101.8		High	High	High	High	High	0	4.055e-05	3.95
FALSE	High	[R].LGLPEQLVSTLEK.[R]	1xiTRAQ4plex [K13]; 1xiTRAQ4plex [N-Term]		8.30469e-05	0	1	3	2	B8AMQ6	B8AMQ6 [116-128]	0	1715.02	0	121.1	94.6	110.4	73.9		High	High	High	High	High	0	3.503e-05	3.49
FALSE	High	[K].VLNFAIDDSILEER.[I]	1xiTRAQ4plex [N-Term]		4.19502e-05	0	1	1	5	Q08480	Q08480 [140-153]	0	1777.95	0	96.9	90.1	103.7	109.2		High	High	High	High	High	0	1.969e-05	2.53
FALSE	High	[R].LGMASTIPEAR.[Q]	1xiTRAQ4plex [N-Term]		9.42828e-05	0	1	1	4	I1Q1X7	I1Q1X7 [98-108]	0	1289.7	0	103.9	101.6	105.3	89.2		High	High	High	High	High	4.587e-05	8.902e-05	2.86
FALSE	High	[K].LGNDVLAEEWLK.[T]	1xiTRAQ4plex [K12]; 1xiTRAQ4plex [N-Term]		4.67907e-06	0	1	1	5	Q69S39	Q69S39 [106-117]	0	1674.93	0	109.1	95	86.9	109		High	High	High	High	High	0	2.924e-06	5.24
FALSE	High	[K].LGNKPVFVLVK.[A]	2xiTRAQ4plex [K4; K11]; 1xiTRAQ4plex [N-Term]		0.000137225	0	1	3	1	Q2QMV8	Q2QMV8 [228-238]	0	1646.07	0	102.5	101.6	94.5	101.5		High	High	High	High	High	0	5.235e-05	4.46
FALSE	High	[KR].IGPNEPSQLAIDLNAQGLAR.[Y]	1xiTRAQ4plex [N-Term]		1.08083e-05	0	1	3	2	I1PVH5	I1PVH5 [149-168]	0	2221.21	0	98.1	94	115.1	92.8		High	High	High	High	High	0	8.829e-06	5.03
FALSE	High	[K].IGPNEPSQLSIDLNAQGLAR.[Y]	1xiTRAQ4plex [N-Term]		1.15601e-05	0	1	2	3	Q5N725	Q5N725 [149-168]	0	2237.2	0	94.2	93.6	104.1	108.1		High	High	High	High	High	0	6.453e-06	5.23
FALSE	High	[K].LGPPPPPSGGLPGTLNSDQAR.[D]	1xiTRAQ4plex [N-Term]		8.58155e-06	0	1	2	10	P83646	P83646 [76-96]	0	2172.15	0	99	110.6	68.7	121.7		High	High	High	High	High	0	6.331e-06	4.57
FALSE	High	[K].IGQVAIGGPGGNPFLGQQMSSQK.[D]	1xiTRAQ4plex [K23]; 1xiTRAQ4plex [N-Term]		8.39111e-06	0	1	4	2	Q5Z974	Q5Z974 [596-618]	0	2559.36	0	106.8	102.1	90.2	100.9		High	High	High	High	High	0	8.656e-06	5.75
FALSE	High	[K].LGSASTELEK.[A]	1xiTRAQ4plex [K10]; 1xiTRAQ4plex [N-Term]		2.93074e-05	0	1	2	6	A2YLI3	A2YLI3 [177-186]	0	1322.74	0	107.1	96.4	84.1	112.4		High	High	High	High	High	0	1.867e-05	3.65
FALSE	High	[R].LGSEVTVVEFAPDIVPSMDGEVR.[K]	1xiTRAQ4plex [N-Term]		1.04342e-05	0	1	3	4	A2WPC2	A2WPC2 [196-218]	0	2590.32	0	106.6	95.4	104.9	93.2		High	High	High	High	High	0	5.886e-06	5.03
FALSE	High	[R].LGSEVTVVEFAPDIVPSMDGEVR.[K]	1xOxidation [M18]; 1xiTRAQ4plex [N-Term]		8.20635e-05	0	1	3	2	A2WPC2	A2WPC2 [196-218]	0	2606.31	0	90.5	104.2	102.7	102.6		High	High	High	High	High	0	3.473e-05	4.11
FALSE	High	[K].IGSGQVIPAFEEAISDMAPGGVR.[R]	1xiTRAQ4plex [N-Term]		8.33748e-06	0	1	2	3	A2YHW8	A2YHW8 [178-200]	0	2445.26	0	97.3	97.2	97.7	107.8		High	High	High	High	High	0	4.847e-06	4.07
FALSE	High	[R].VINALAKPIDGR.[G]	1xiTRAQ4plex [K7]; 1xiTRAQ4plex [N-Term]		1.20514e-05	0	1	1	65	P0C2Z5	P0C2Z5 [108-119]	0	1554.96	0	100.7	101.6	98.9	98.8		High	High	High	High	High	0	1.975e-05	5.1
FALSE	High	[R].LGSNIAVQGNVDPGVLFGSK.[E]	1xiTRAQ4plex [K20]; 1xiTRAQ4plex [N-Term]		0.000114006	0	1	3	2	I1PB43	I1PB43 [323-342]	0	2260.25	0	86.1	117.6	84.2	112.1		High	High	High	High	High	0	4.535e-05	3.2
FALSE	High	[K].LGTVTVQELPFFDTVK.[V]	1xiTRAQ4plex [K16]; 1xiTRAQ4plex [N-Term]		4.63542e-05	0	2	4	4	I1Q3M1; A2WUC5	I1Q3M1 [437-452]; A2WUC5 [439-454]	0	2082.17	0	92.6	78.3	146	83.1	Shared	High	High	High	High	High	0	3.117e-05	4.64
FALSE	High	[K].LGVEEAHELQLNR.[I]	1xiTRAQ4plex [N-Term]		0.000142476	0	1	1	4	B8AK27	B8AK27 [15-27]	0	1651.89	0	102.4	94.8	101.4	101.5		High	High	High	High	High	0	5.388e-05	3.5
FALSE	High	[K].IGVIESLLEK.[C]	1xiTRAQ4plex [K10]; 1xiTRAQ4plex [N-Term]		8.86417e-05	0	1	8	11	A0A0P0WP33	A0A0P0WP33 [285-294]	0	1388.86	0	139.7	105.9	101.3	53		High	High	High	High	High	0	4.007e-05	3.96
FALSE	High	[R].IGVQPHVIELDQLGAQGPQLQK.[V]	1xiTRAQ4plex [K22]; 1xiTRAQ4plex [N-Term]		7.2635e-06	0	1	2	3	A2YY90	A2YY90 [93-114]	0	2656.5	0	96.3	107	96	100.7		High	High	High	High	High	0	4.296e-06	5.77
FALSE	High	[K].LGVQSQNCLVVEDSVIGLQAAK.[G]	1xCarbamidomethyl [C8]; 1xiTRAQ4plex [K22]; 1xiTRAQ4plex [N-Term]		6.9445e-06	0	1	1	4	I1QJL9	I1QJL9 [255-276]	0	2616.43	0	91.3	95.5	113.1	100.1		High	High	High	High	High	0	4.133e-06	4.63
FALSE	High	[R].LGVSAAAFAPAAVVAAPGAAGGGEDGAPAEK.[T]	1xiTRAQ4plex [K31]; 1xiTRAQ4plex [N-Term]		6.85095e-05	0	1	2	1	A2Y7L1	A2Y7L1 [79-109]	0	2938.55	0	106.7	100.6	83.6	109		High	High	High	High	High	0	2.985e-05	3.82
FALSE	High	[R].LGVSAAAFAPAAVVAAPGAGGAGAAADEAPAEK.[T]	1xiTRAQ4plex [K33]; 1xiTRAQ4plex [N-Term]		7.04948e-08	0	1	1	5	O22386	O22386 [83-115]	0	3094.64	0	99.8	99.7	75.8	124.7		High	High	High	High	High	0	7.443e-08	6.88
FALSE	High	[R].LGVSAAAFAPAAVVAAPGAGGAGAAADEAPAEKTEFDVVIEEVPSSAR.[I]	1xiTRAQ4plex [K33]; 1xiTRAQ4plex [N-Term]		5.3547e-06	0	1	1	1	O22386	O22386 [83-130]	1	4753.46	0					No Quan Values	High	High	High	High	High	0	3.287e-06	4.88
FALSE	High	[K].IGVVDPHVQDLANAVR.[K]	1xiTRAQ4plex [N-Term]		3.68908e-05	0	1	2	1	I1PLP7	I1PLP7 [163-178]	0	1847.03	0	99.4	102.2	105.2	93.3		High	High	High	High	High	0	1.762e-05	3.55
FALSE	High	[K].LGIDWDEVGK.[Q]	1xiTRAQ4plex [K10]; 1xiTRAQ4plex [N-Term]		9.53913e-05	0	2	2	2	I1PRF1; B8A8H2	I1PRF1 [367-376]; B8A8H2 [389-398]	0	1419.77	0	93.1	93.3	109.8	103.8	Shared	High	High	High	High	High	0	3.924e-05	3.71
FALSE	High	[R].KTEEFNVLLNK.[Y]	2xiTRAQ4plex [K1; K11]; 1xiTRAQ4plex [N-Term]		0.000106477	0	1	3	3	A2YIK9	A2YIK9 [302-312]	1	1767.04	0	99.9	97.2	103.9	99		High	High	High	High	High	0	4.291e-05	3.35
FALSE	High	[R].LEETNDFVGAVFEGK.[F]	1xiTRAQ4plex [K15]; 1xiTRAQ4plex [N-Term]		1.17091e-05	0	1	3	2	Q10N30	Q10N30 [143-157]	0	1943	0	91.5	101.7	96.4	110.4		High	High	High	High	High	0	6.515e-06	3.52
FALSE	High	[K].IEDLSSQLQTQAAEQFK.[A]	1xiTRAQ4plex [K17]; 1xiTRAQ4plex [N-Term]		5.68589e-05	0	2	3	3	Q8RUI4; A2Y3Z4	Q8RUI4 [119-135]; A2Y3Z4 [121-137]	0	2224.17	0	97.5	118.8	74.6	109.1	Shared	High	High	High	High	High	0	2.552e-05	5.09
FALSE	High	[R].LAAALSSPAHPAGGAGR.[N]	1xiTRAQ4plex [N-Term]		9.15594e-05	0	1	3	2	I1PDF3	I1PDF3 [19-35]	0	1647.9	0	94.5	100.6	103.7	101.2		High	High	High	High	High	0	3.796e-05	3.1
FALSE	High	[K].VLVQVNTSGEESK.[SF]	1xiTRAQ4plex [K13]; 1xiTRAQ4plex [N-Term]		8.81199e-05	0	2	5	2	B8A968; B9FMH1	B8A968 [131-143]; B9FMH1 [131-143]	0	1677.93	0	93.4	101.5	98.7	106.4	Shared	High	High	High	High	High	0	4.649e-05	3.07
FALSE	High	[K].LAAATAAAGEAK.[G]	1xiTRAQ4plex [K12]; 1xiTRAQ4plex [N-Term]		2.22424e-05	0	1	3	2	I1QC36	I1QC36 [182-193]	0	1332.77	0	99	100.5	92.9	107.5		High	High	High	High	High	0	2.124e-05	3.6
FALSE	High	[K].LAAAVAVTLGPR.[G]	1xiTRAQ4plex [N-Term]		0.000122293	0	1	3	1	A2XPB4	A2XPB4 [64-75]	0	1282.8	0					No Quan Values	High	High	High	High	High	0	4.789e-05	2.58
FALSE	High	[K].LAAAVLGGVDNIWIAPGTR.[V]	1xiTRAQ4plex [N-Term]		0.000105262	0	1	6	2	B7FA85	B7FA85 [130-148]	0	2038.16	0	102.1	90.3	115.9	91.7		High	High	High	High	High	0	5.501e-05	3.26
FALSE	High	[K].VLVNIEQQSPDIAQGVHGHFTK.[RH]	1xiTRAQ4plex [K22]; 1xiTRAQ4plex [N-Term]		7.5971e-06	0	1	7	1	A2Y053	A2Y053 [95-116]	0	2705.46	0	104.2	93.2	104.7	97.9		High	High	High	High	High	0	4.47e-06	3.33
FALSE	High	[R].IAADEGVLALWK.[G]	1xiTRAQ4plex [K12]; 1xiTRAQ4plex [N-Term]		4.91736e-05	0	1	2	5	B8BKA3	B8BKA3 [168-179]	0	1573.92	0	116.1	96.2	125.9	61.7		High	High	High	High	High	0	3.692e-05	4.23
FALSE	High	[K].LAALLQHEVKPK.[S]	2xiTRAQ4plex [K10; K12]; 1xiTRAQ4plex [N-Term]		5.37911e-05	0	1	2	1	I1P8M3	I1P8M3 [238-249]	0	1779.12	0	105.1	97.8	96.4	100.7		High	High	High	High	High	0	2.438e-05	2.17
FALSE	High	[R].IAALVASPGNAELSR.[G]	1xiTRAQ4plex [N-Term]		9.45589e-05	0	1	3	3	Q655Y9	Q655Y9 [99-113]	0	1612.91	0	99.2	99.8	97.2	103.9		High	High	High	High	High	0	3.9e-05	3.23
FALSE	High	[R].LAAQQMQQIQAR.[E]	1xiTRAQ4plex [N-Term]		4.31467e-05	0	1	1	4	B8AFD5	B8AFD5 [93-104]	0	1529.83	0	103.5	105.1	100.1	91.3		High	High	High	High	High	4.587e-05	0.0001074	3.72
FALSE	High	[K].LAASDVTGQWQSDAASAAR.[F]	1xiTRAQ4plex [N-Term]		4.87179e-05	0	1	3	1	Q0DVI1	Q0DVI1 [254-272]	0	2049.01	0	98.1	102.3	97.5	102.1		High	High	High	High	High	0	2.24e-05	3.13
FALSE	High	[R].LACQATVGNPDSTGQMVIQQLPEWK.[I]	1xCarbamidomethyl [C3]; 1xiTRAQ4plex [K25]; 1xiTRAQ4plex [N-Term]		1.89095e-05	0	1	2	2	A2YLE6	A2YLE6 [180-204]	0	3059.55	0	97.5	109.2	97.9	95.4		High	High	High	High	High	0	9.883e-06	4.79
FALSE	High	[K].IADAEENLGESEVR.[E]	1xiTRAQ4plex [N-Term]		2.20313e-05	0	2	3	1	I1P1X0; A2XUT7	I1P1X0 [87-100]; A2XUT7 [88-101]	0	1675.83	0	92.6	98.6	118	90.8	Shared	High	High	High	High	High	0	1.129e-05	2.73
FALSE	High	[K].LAAALPEGGVLLLENVR.[F]	1xiTRAQ4plex [N-Term]		3.73954e-07	0	1	2	2	B8AIH2	B8AIH2 [106-122]	0	1879.11	0	110.5	96.3	99	94.2		High	High	High	High	High	0	3.2e-07	4.85
FALSE	High	[K].LADGLFLESCR.[E]	1xCarbamidomethyl [C10]; 1xiTRAQ4plex [N-Term]		6.0274e-05	0	2	4	1	I1PM97; I1P1T4	I1PM97 [213-223]; I1P1T4 [220-230]	0	1424.73	0					No Quan Values	High	High	High	High	High	0	2.68e-05	2.6
FALSE	High	[K].LADIASWENSK.[V]	1xiTRAQ4plex [K11]; 1xiTRAQ4plex [N-Term]		0.00013465	0	1	2	4	A2Z942	A2Z942 [86-96]	0	1521.82	0	122	89	113.3	75.7		High	High	High	High	High	0	5.162e-05	3.37
FALSE	High	[K].LADLESAPAAVAR.[L]	1xiTRAQ4plex [N-Term]		9.34587e-05	0	1	5	1	Q8H4V1	Q8H4V1 [561-573]	0	1427.8	0	97.1	75.5	121.5	105.8		High	High	High	High	High	0	3.861e-05	2.57
FALSE	High	[K].LADLVGVTLGPK.[G]	1xiTRAQ4plex [K12]; 1xiTRAQ4plex [N-Term]		3.06329e-05	0	1	4	5	I1PYX1	I1PYX1 [79-90]	0	1470.91	0	96.2	98	96.9	108.9		High	High	High	High	High	0.000559	0.003637	2.99
FALSE	High	[R].LADIVSCIDALAAAAPGSDTVSDADK.[L]	1xCarbamidomethyl [C7]; 1xiTRAQ4plex [K26]; 1xiTRAQ4plex [N-Term]		3.61858e-06	0	1	3	5	B8ASU5	B8ASU5 [70-95]	0	2834.43	0	99.7	92.7	89.5	118.1		High	High	High	High	High	0	5.277e-06	4.55
FALSE	High	[R].IAECLVGDETGAIVFTAR.[N]	1xCarbamidomethyl [C4]; 1xiTRAQ4plex [N-Term]		3.41006e-05	0	1	1	1	A2WML6	A2WML6 [59-76]	0	2066.07	0	97	109.5	94.5	99		High	High	High	High	High	0	1.648e-05	3.96
FALSE	High	[R].LAECLVGDNTGTVLFTAR.[N]	1xCarbamidomethyl [C4]; 1xiTRAQ4plex [N-Term]		9.20987e-05	0	1	2	1	I1PYQ3	I1PYQ3 [81-98]	0	2081.08	0	104	97.6	89.6	108.8		High	High	High	High	High	0	3.816e-05	3.09
FALSE	High	[K].LAEDIDTAVK.[R]	1xiTRAQ4plex [K10]; 1xiTRAQ4plex [N-Term]		4.43758e-05	0	1	1	4	A2YG12	A2YG12 [602-611]	0	1362.77	0	90.7	105.8	96.6	106.9		High	High	High	High	High	0	4.081e-05	3.51
FALSE	High	[K].LAEDIDTAVKR.[L]	1xiTRAQ4plex [K10]; 1xiTRAQ4plex [N-Term]		4.3417e-05	0	1	1	2	A2YG12	A2YG12 [602-612]	1	1518.87	0	94.3	105.9	99.6	100.2		High	High	High	High	High	0	2.031e-05	4.16
FALSE	High	[R].IAEEAGACAVMALER.[V]	1xCarbamidomethyl [C8]; 1xiTRAQ4plex [N-Term]		2.4466e-05	0	1	5	10	Q69LA6	Q69LA6 [58-72]	0	1734.86	0	100.3	78.1	119	102.6		High	High	High	High	High	0	1.697e-05	4.15
FALSE	High	[K].LAEEGKLDPVVGR.[Q]	1xiTRAQ4plex [K6]; 1xiTRAQ4plex [N-Term]		0.000121274	0	2	10	4	I1P698; B8BNQ4	I1P698 [261-273]; B8BNQ4 [755-767]	1	1670.97	0	116.2	96.3	115.3	72.2	Shared	High	High	High	High	High	8.802e-05	0.0006176	3.08
FALSE	High	[K].VLVEQGGDSTADAIEEAAVDGEDSILTAK.[M]	1xiTRAQ4plex [K29]; 1xiTRAQ4plex [N-Term]		2.14096e-05	0	1	2	1	Q9FVZ9	Q9FVZ9 [219-247]	0	3191.6	0	88.5	119.7	88.3	103.6		High	High	High	High	High	0	1.103e-05	4.12
FALSE	High	[K].LAENEAAISLMR.[E]	1xiTRAQ4plex [N-Term]		2.86657e-05	0	1	3	2	A2WLD9	A2WLD9 [229-240]	0	1461.79	0	123.3	87	118.5	71.2		High	High	High	High	High	0	1.42e-05	4.05
FALSE	High	[R].IAEQLEDSVAASSPLLDPLR.[S]	1xiTRAQ4plex [N-Term]		5.21546e-05	0	1	2	2	Q5ZDZ8	Q5ZDZ8 [58-77]	0	2268.22	0	105.5	92.8	111.3	90.4		High	High	High	High	High	0	2.37e-05	3.32
FALSE	High	[K].IADGVNTTTGNATK.[E]	1xiTRAQ4plex [K14]; 1xiTRAQ4plex [N-Term]		2.83053e-05	0	1	3	10	I1NK53	I1NK53 [183-196]	0	1650.89	0	97.7	109	86.6	106.7		High	High	High	High	High	4.587e-05	8.047e-05	3.78
FALSE	High	[R].LAAAIDGLPDPGGPTFK.[D]	1xiTRAQ4plex [K17]; 1xiTRAQ4plex [N-Term]		2.39805e-06	0	1	2	11	I1PVG8	I1PVG8 [236-252]	0	1928.07	0	98.6	112.4	83.6	105.4		High	High	High	High	High	0	8.277e-06	5.23
FALSE	High	[R].KWVSDTGVENIGKR.[L]	2xiTRAQ4plex [K1; K13]; 1xiTRAQ4plex [N-Term]		5.72005e-08	0	1	2	6	P93431	P93431 [350-363]	2	2021.15	0	102.8	94.7	108.7	93.8		High	High	High	High	High	0	6.189e-08	5.32
FALSE	High	[R].KWVSDTGVENIGK.[R]	2xiTRAQ4plex [K1; K13]; 1xiTRAQ4plex [N-Term]		9.71647e-07	0	1	2	14	P93431	P93431 [350-362]	1	1865.05	0	113.2	92.3	108.3	86.2		High	High	High	High	High	0	7.387e-07	5.58
FALSE	High	[K].KTEGELFETEKEATK.[N]	3xiTRAQ4plex [K1; K11; K15]; 1xiTRAQ4plex [N-Term]		9.79256e-05	0	2	3	2	A2X6N1; Q7XR19	A2X6N1 [157-171]; Q7XR19 [160-174]	2	2316.28	0	93.4	99	88.5	119.1	Shared	High	High	High	High	High	0	4.014e-05	4.72
FALSE	High	[K].KTLAEEVNQAFR.[D]	1xiTRAQ4plex [K1]; 1xiTRAQ4plex [N-Term]		1.81998e-05	0	1	2	12	I1PLW8	I1PLW8 [328-339]	1	1693.95	0	108	101.3	109.9	80.9		High	High	High	High	High	0	1.325e-05	5.64
FALSE	High	[R].KTPQDDPPPESDAAPTDTK.[G]	2xiTRAQ4plex [K1; K19]; 1xiTRAQ4plex [N-Term]		3.92807e-05	0	1	2	2	A2X753	A2X753 [166-184]	1	2442.24	0	98.1	120.3	101.3	80.2		High	High	High	High	High	0	1.864e-05	3.12
FALSE	High	[K].KTPSDEAAASEAQASLENLLSR.[A]	1xiTRAQ4plex [K1]; 1xiTRAQ4plex [N-Term]		1.04688e-07	0	1	3	3	A0A0P0WKD6	A0A0P0WKD6 [383-404]	1	2576.34	0	100.2	108.2	91.3	100.2		High	High	High	High	High	0	1.052e-07	7.27
FALSE	High	[K].KVAELWAAAR.[S]	1xiTRAQ4plex [K1]; 1xiTRAQ4plex [N-Term]		5.31308e-05	0	1	1	1	Q9FVZ9	Q9FVZ9 [58-67]	1	1402.84	0	105.4	114	99.9	80.7		High	High	High	High	High	0	2.412e-05	4.53
FALSE	High	[R].KVAESSGDSGANVK.[R]	2xiTRAQ4plex [K1; K14]; 1xiTRAQ4plex [N-Term]		3.15154e-06	0	1	3	3	A2XX62	A2XX62 [60-73]	1	1780.98	0	105.9	94.9	86.4	112.8		High	High	High	High	High	0	6.673e-06	5.83
FALSE	High	[R].KVAILGAAGGIGQPLALLMK.[L]	2xiTRAQ4plex [K1; K20]; 1xiTRAQ4plex [N-Term]		5.60722e-07	0	1	1	6	I1PY62	I1PY62 [28-47]	1	2353.47	0	95	99.8	108.4	96.8		High	High	High	High	High	0	4.562e-07	6.26
FALSE	High	[R].KVAILGAAGGIGQPLALLMK.[L]	1xOxidation [M19]; 2xiTRAQ4plex [K1; K20]; 1xiTRAQ4plex [N-Term]		1.11601e-05	0	1	1	2	I1PY62	I1PY62 [28-47]	1	2369.47	0	97.2	94.9	98	110		High	High	High	High	High	0	6.245e-06	4.8
FALSE	High	[R].KVAILGAAGGIGQPLSLLMK.[L]	2xiTRAQ4plex [K1; K20]; 1xiTRAQ4plex [N-Term]		8.07439e-06	0	1	1	1	I1NQ57	I1NQ57 [29-48]	1	2369.47	0	102.3	108.9	96.1	92.7		High	High	High	High	High	0	4.71e-06	4.36
FALSE	High	[K].KVALVVLTGER.[G]	1xiTRAQ4plex [K1]; 1xiTRAQ4plex [N-Term]		6.54558e-05	0	1	3	3	A2YLT1	A2YLT1 [111-121]	1	1472.94	0	99.4	94.8	106.9	98.9		High	High	High	High	High	0	2.878e-05	4.29
FALSE	High	[R].KVDGFEIPLDVVGQPLEK.[L]	2xiTRAQ4plex [K1; K18]; 1xiTRAQ4plex [N-Term]		3.45939e-06	0	1	3	8	B8ATG9	B8ATG9 [233-250]	1	2415.39	0	98	99.3	98.9	103.8		High	High	High	High	High	0	3.579e-05	3.79
FALSE	High	[R].KVDMLEGVTILR.[S]	1xiTRAQ4plex [K1]; 1xiTRAQ4plex [N-Term]		3.23215e-05	0	1	4	4	A2Z2J3	A2Z2J3 [124-135]	1	1661.99	0	86.9	102.7	80.6	129.7		High	High	High	High	High	0	4.59e-05	4.14
FALSE	High	[R].KVEGGIAAVK.[K]	2xiTRAQ4plex [K1; K10]; 1xiTRAQ4plex [N-Term]		4.20816e-05	0	1	3	1	A2YEP4	A2YEP4 [310-319]	1	1403.89	0	99.8	100.9	103.8	95.5		High	High	High	High	High	0	1.973e-05	4.41
FALSE	High	[K].KVEVEVTEAPPAAAAAAETEPAAK.[D]	2xiTRAQ4plex [K1; K24]; 1xiTRAQ4plex [N-Term]		1.10214e-07	0	1	2	6	Q7XMK5	Q7XMK5 [8-31]	1	2782.52	0	123	90.5	111.2	75.3		High	High	High	High	High	0	2.913e-07	8.05
FALSE	High	[R].KVFDGLPGFSAR.[L]	1xiTRAQ4plex [K1]; 1xiTRAQ4plex [N-Term]		0.000100516	0	1	3	1	I1PK15	I1PK15 [185-196]	1	1581.9	0	97.6	100.9	102.4	99.1		High	High	High	High	High	0	4.093e-05	4.01
FALSE	High	[K].KVFGFEEVAGHNVTK.[D]	2xiTRAQ4plex [K1; K15]; 1xiTRAQ4plex [N-Term]		0.000124004	0	1	1	1	B8BHW2	B8BHW2 [69-83]	1	2094.17	0	102.1	98.9	109.2	89.8		High	High	High	High	High	0	4.843e-05	2.27
FALSE	High	[K].KVLEEVSILPSK.[R]	2xiTRAQ4plex [K1; K12]; 1xiTRAQ4plex [N-Term]		0.000117927	0	2	3	2	I1P6Q8; Q7XEQ3	I1P6Q8 [33-44]; Q7XEQ3 [33-44]	1	1774.1	0	98.8	107.9	94.3	98.9	Shared	High	High	High	High	High	0	4.66e-05	3.68
FALSE	High	[K].KVLEEVSILPSKR.[L]	2xiTRAQ4plex [K1; K12]; 1xiTRAQ4plex [N-Term]		4.32817e-05	0	2	3	2	I1P6Q8; Q7XEQ3	I1P6Q8 [33-45]; Q7XEQ3 [33-45]	2	1930.21	0	100.1	94	100.6	105.3	Shared	High	High	High	High	High	0	2.026e-05	3.94
FALSE	High	[R].KVLFDMGPPMSR.[E]	1xiTRAQ4plex [K1]; 1xiTRAQ4plex [N-Term]		1.32657e-05	0	1	3	5	Q69UU3	Q69UU3 [275-286]	1	1665.91	0	100.4	96.2	113.4	90		High	High	High	High	High	0	7.271e-06	4.98
FALSE	High	[K].VLVVANPANTNALILK.[E]	1xiTRAQ4plex [K16]; 1xiTRAQ4plex [N-Term]		3.04401e-05	0	1	2	7	Q7XDC8	Q7XDC8 [127-142]	0	1938.2	0	83	92.8	101.4	122.9		High	High	High	High	High	0	1.497e-05	3.89
FALSE	High	[K].KVLQFAGIEDVFTSSR.[G]	1xiTRAQ4plex [K1]; 1xiTRAQ4plex [N-Term]		1.32723e-06	0	1	5	1	A2XN63	A2XN63 [195-210]	1	2085.16	0	93	102.7	96.4	107.8		High	High	High	High	High	0	9.721e-07	5.38
FALSE	High	[K].KVLVEQGGDSTADAIEEAAVDGEDSILTAK.[M]	2xiTRAQ4plex [K1; K30]; 1xiTRAQ4plex [N-Term]		4.38793e-06	0	1	2	1	Q9FVZ9	Q9FVZ9 [218-247]	1	3463.8	0	94.7	113.4	87.6	104.3		High	High	High	High	High	0	2.766e-06	5.52
FALSE	High	[R].KVPANEEPIMK.[G]	2xiTRAQ4plex [K1; K11]; 1xiTRAQ4plex [N-Term]		0.000126431	0	1	6	1	B8AYI6	B8AYI6 [534-544]	1	1687.98	0	96.2	98.9	113.6	91.3		High	High	High	High	High	0	4.914e-05	3.29
FALSE	High	[K].KVPFISDDLEIECEGK.[E]	1xCarbamidomethyl [C13]; 2xiTRAQ4plex [K1; K16]; 1xiTRAQ4plex [N-Term]		1.02954e-06	0	1	3	20	I1R4N8	I1R4N8 [121-136]	1	2311.22	0	97.6	116.7	79.2	106.6		High	High	High	High	High	0	7.783e-07	6.22
FALSE	High	[R].KVQAEIISQK.[Y]	2xiTRAQ4plex [K1; K10]; 1xiTRAQ4plex [N-Term]		0.000113042	0	1	4	1	B8B8S6	B8B8S6 [1132-1141]	1	1575.98	0	113	99.3	109	78.7		High	High	High	High	High	0	4.504e-05	3.77
FALSE	High	[K].KVQIVDTTCPWVSK.[V]	1xCarbamidomethyl [C9]; 2xiTRAQ4plex [K1; K14]; 1xiTRAQ4plex [N-Term]		0.000140586	0	1	3	1	B8AR23	B8AR23 [198-211]	1	2093.18	0	113.8	85.2	113	88		High	High	High	High	High	0	5.331e-05	3.04
FALSE	High	[K].KVQTEHASLPFDDQCAILEK.[E]	1xCarbamidomethyl [C15]; 2xiTRAQ4plex [K1; K20]; 1xiTRAQ4plex [N-Term]		1.42326e-05	0	1	2	11	A2WT25	A2WT25 [210-229]	1	2761.46	0	122.3	90.3	113.9	73.5		High	High	High	High	High	0	2.941e-05	5.78
FALSE	High	[R].KVSPWHDVPLR.[A]	1xiTRAQ4plex [K1]; 1xiTRAQ4plex [N-Term]		0.000145151	0	1	3	5	Q0DX85	Q0DX85 [83-93]	1	1621.94	0	102.5	111.2	83.3	103		High	High	High	High	High	0	5.465e-05	3.49
FALSE	High	[R].KWLAANVSAEVAESTR.[I]	1xiTRAQ4plex [K1]; 1xiTRAQ4plex [N-Term]		5.93404e-06	0	1	2	3	B8AD93	B8AD93 [191-206]	1	2020.11	0	100	96.5	103.7	99.8		High	High	High	High	High	0	3.598e-06	5.25
FALSE	High	[R].LAFHDAGTFDIADK.[S]	1xiTRAQ4plex [K14]; 1xiTRAQ4plex [N-Term]		3.00578e-05	0	1	3	1	A2YX67	A2YX67 [122-135]	0	1808.94	0					No Quan Values	High	High	High	High	High	0	1.478e-05	4.58
FALSE	High	[R].IEDVTPVPTDSTR.[R]	1xiTRAQ4plex [N-Term]		2.35515e-05	0	1	2	5	I1PL30	I1PL30 [129-141]	0	1573.82	0	94.2	104.1	95.5	106.2		High	High	High	High	High	0	1.196e-05	4.08
FALSE	High	[R].VIVAIENPQDIIVQSAR.[H]	1xiTRAQ4plex [N-Term]		1.95217e-05	0	1	1	5	A0A0P0VTX8	A0A0P0VTX8 [68-84]	0	2009.15	0	97.9	96.4	99.7	106.1		High	High	High	High	High	0	1.016e-05	4.12
FALSE	High	[K].LAGGVAVIQVGAQTETELKEK.[K]	2xiTRAQ4plex [K19; K21]; 1xiTRAQ4plex [N-Term]		2.96483e-06	0	1	4	2	I1PYX1	I1PYX1 [427-447]	1	2573.49	0	96.3	93.9	107.7	102.1		High	High	High	High	High	0	1.964e-06	5.69
FALSE	High	[R].ICSAVVESLPTAR.[C]	1xCarbamidomethyl [C2]; 1xiTRAQ4plex [N-Term]		8.01276e-05	0	1	1	2	Q8HCR5	Q8HCR5 [100-112]	0	1546.84	0	101.4	97.1	115.3	86.3		High	High	High	High	High	4.587e-05	7.882e-05	3.46
FALSE	High	[K].LCTNTSISADSR.[L]	1xCarbamidomethyl [C2]; 1xiTRAQ4plex [N-Term]		6.99789e-05	0	1	1	6	A2Z925	A2Z925 [219-230]	0	1468.72	0	110.3	107.8	70.6	111.3		High	High	High	High	High	0	3.039e-05	3.85
FALSE	High	[R].VISDGMLQAAAER.[L]	1xiTRAQ4plex [N-Term]		1.20514e-05	0	1	4	2	Q7F190	Q7F190 [527-539]	0	1504.79	0	94.4	94.2	107.5	103.8		High	High	High	High	High	0	6.681e-06	3.12
FALSE	High	[K].LDAQPELFIHIVPDK.[A]	1xiTRAQ4plex [K15]; 1xiTRAQ4plex [N-Term]		7.40465e-06	0	2	9	5	I1QJW3; A2Z2G1	I1QJW3 [58-72]; A2Z2G1 [58-72]	0	2023.15	0	116.1	89.4	120.4	74.2	Shared	High	High	High	High	High	0	1.697e-05	4.91
FALSE	High	[R].VLRPAEVGVTEGGPIEEEPEEK.[S]	1xiTRAQ4plex [K22]; 1xiTRAQ4plex [N-Term]		1.42326e-05	0	1	2	1	I1QHV6	I1QHV6 [309-330]	0	2652.4	0	98.8	107.2	73.9	120		High	High	High	High	High	0	7.733e-06	3.91
FALSE	High	[K].LDELIQAIETVK.[S]	1xiTRAQ4plex [K12]; 1xiTRAQ4plex [N-Term]		2.54961e-05	0	1	1	9	Q8S091	Q8S091 [174-185]	0	1659.98	0	109.5	94.5	97.9	98.1		High	High	High	High	High	0	2.526e-05	3.78
FALSE	High	[R].LDELTSGLSGPQR.[W]	1xiTRAQ4plex [N-Term]		0.000145921	0	1	2	2	B8AZA5	B8AZA5 [168-180]	0	1516.81	0	105.4	99.9	107.5	87.2		High	High	High	High	High	0	5.488e-05	3.29
FALSE	High	[K].IDFPGAKPVSDAVAK.[S]	2xiTRAQ4plex [K7; K15]; 1xiTRAQ4plex [N-Term]		7.86989e-06	0	1	1	14	Q0JPA6	Q0JPA6 [94-108]	0	1947.13	0	113	88.5	109.1	89.4		High	High	High	High	High	0	1.424e-05	4.8
FALSE	High	[R].IDLAIDGADEVDPDLNLVK.[G]	1xiTRAQ4plex [K19]; 1xiTRAQ4plex [N-Term]		2.12227e-06	0	1	3	26	B8B7P6	B8B7P6 [126-144]	0	2313.24	0	101.5	101.1	89.2	108.2		High	High	High	High	High	0	1.464e-06	5.56
FALSE	High	[R].IDILDQALLRPGR.[I]	1xiTRAQ4plex [N-Term]		5.79174e-05	0	1	1	2	Q7GCH3	Q7GCH3 [316-328]	0	1623.97	0	116.7	93.8	112.7	76.7		High	High	High	High	High	0	2.597e-05	3.45
FALSE	High	[K].IDMATTVLGFK.[I]	1xiTRAQ4plex [K11]; 1xiTRAQ4plex [N-Term]		7.36679e-05	0	1	1	12	I1Q848	I1Q848 [59-69]	0	1483.84	0	97.5	101	102.9	98.6		High	High	High	High	High	0	3.179e-05	4.22
FALSE	High	[K].VLQQLQQMPQHQGLTLHFVEDR.[L]	1xiTRAQ4plex [N-Term]		3.71281e-06	0	1	3	1	B8ATY0	B8ATY0 [195-216]	0	2789.46	0	104.5	94.8	105.1	95.6		High	High	High	High	High	0	2.388e-06	5.56
FALSE	High	[K].IDMSATVLGFK.[I]	1xiTRAQ4plex [K11]; 1xiTRAQ4plex [N-Term]		5.346e-05	0	1	1	8	Q10CE4	Q10CE4 [59-69]	0	1469.83	0	86.5	102.4	92.9	118.3		High	High	High	High	High	0	3.529e-05	4.18
FALSE	High	[K].LCQAINEIPMSCLVIGSR.[G]	2xCarbamidomethyl [C2; C12]; 1xiTRAQ4plex [N-Term]		3.62017e-05	0	1	3	1	B8AYD2	B8AYD2 [119-136]	0	2205.13	0	109.5	96.7	118.8	75		High	High	High	High	High	0	1.737e-05	3.61
FALSE	High	[K].IDMSATVLGFK.[I]	1xOxidation [M3]; 1xiTRAQ4plex [K11]; 1xiTRAQ4plex [N-Term]		7.87022e-05	0	1	1	5	Q10CE4	Q10CE4 [59-69]	0	1485.82	0	87.6	108.2	87.8	116.4		High	High	High	High	High	0	3.353e-05	3.45
FALSE	High	[R].IDQIIGPVLDVTFPPGK.[L]	1xiTRAQ4plex [K17]; 1xiTRAQ4plex [N-Term]		2.04853e-06	0	1	1	100	P12085	P12085 [23-39]	0	2097.22	0	105.2	101.3	91.9	101.6		High	High	High	High	High	0	1.65e-06	5.17
FALSE	High	[K].IDQSALTGESLPVTK.[HGLRN]	1xiTRAQ4plex [K15]; 1xiTRAQ4plex [N-Term]		4.5073e-05	0	2	12	2	Q8L6I1; I1PQF5	Q8L6I1 [180-194]; I1PQF5 [176-190]	0	1847.04	0	88.5	83.4	140.6	87.5	Shared	High	High	High	High	High	0	2.094e-05	4.2
FALSE	High	[R].LDSLEALLSR.[I]	1xiTRAQ4plex [N-Term]		0.000136118	0	1	2	1	I1NWM7	I1NWM7 [57-66]	0	1260.73	0	101.4	96.2	106	96.4		High	High	High	High	High	0	5.205e-05	2.33
FALSE	High	[K].IDSPSGVDVTVSPSK.[L]	1xiTRAQ4plex [K15]; 1xiTRAQ4plex [N-Term]		2.43112e-05	0	1	3	2	Q6K7G5	Q6K7G5 [708-722]	0	1775.96	0	89.7	88.6	123.6	98.1		High	High	High	High	High	0	1.232e-05	3.57
FALSE	High	[K].IDTSNESAEAVK.[L]	1xiTRAQ4plex [K12]; 1xiTRAQ4plex [N-Term]		5.15132e-05	0	1	2	2	I1QHV6	I1QHV6 [228-239]	0	1551.81	0	89.1	112.2	75.6	123.1		High	High	High	High	High	0	2.346e-05	2.63
FALSE	High	[K].IDVDELSEVAR.[Q]	1xiTRAQ4plex [N-Term]		0.000125734	0	1	2	2	B8ALD1	B8ALD1 [81-91]	0	1389.73	0	95.3	102.4	95.8	106.5		High	High	High	High	High	4.587e-05	9.118e-05	3.2
FALSE	High	[K].LDVLSNEVFVK.[A]	1xiTRAQ4plex [K11]; 1xiTRAQ4plex [N-Term]		6.91357e-05	0	1	3	1	I1NTN8	I1NTN8 [76-86]	0	1550.9	0	95.6	98.3	107.2	99		High	High	High	High	High	0	3.011e-05	3.26
FALSE	High	[K].IEAAGAGSCLAK.[I]	1xCarbamidomethyl [C9]; 1xiTRAQ4plex [K12]; 1xiTRAQ4plex [N-Term]		0.000136486	0	1	1	2	B8BMF9	B8BMF9 [105-116]	0	1435.78	0	82.8	91.5	121.6	104.1		High	High	High	High	High	4.587e-05	0.0004256	2.55
FALSE	High	[K].IEAEGQQSGSPK.[S]	1xiTRAQ4plex [K12]; 1xiTRAQ4plex [N-Term]		3.63023e-06	0	1	4	1	I1Q551	I1Q551 [201-212]	0	1518.8	0	98.5	103.7	102	95.8		High	High	High	High	High	0	2.345e-06	3.14
FALSE	High	[R].IEALAEEIQPLLSEVR.[D]	1xiTRAQ4plex [N-Term]		5.16728e-05	0	1	3	2	A2WZM3	A2WZM3 [272-287]	0	1954.1	0	118	84.7	108.1	89.3		High	High	High	High	High	0	2.355e-05	3.7
FALSE	High	[K].VLQLETAAGAAIR.[F]	1xiTRAQ4plex [N-Term]		1.92132e-05	0	1	5	7	I1QR41	I1QR41 [330-342]	0	1456.86	0	87.6	102	96.6	113.8		High	High	High	High	High	0	4.138e-05	4.4
FALSE	High	[K].VLQFAGIEDVFTSSR.[G]	1xiTRAQ4plex [N-Term]		6.53379e-06	0	1	5	4	A2XN63	A2XN63 [196-210]	0	1812.96	0	94.6	96.8	108.5	100.1		High	High	High	High	High	0	1.768e-05	4.17
FALSE	High	[K].IEDLSSQLQAQAAQQFR.[M]	1xiTRAQ4plex [N-Term]		3.63156e-05	0	1	3	5	A2XBV9	A2XBV9 [136-152]	0	2077.08	0	107.3	98.4	97.6	96.7		High	High	High	High	High	0	1.743e-05	4.14
FALSE	High	[R].LDNALVQAVALLR.[Q]	1xiTRAQ4plex [N-Term]		1.73496e-05	0	1	1	3	A2Z8U8	A2Z8U8 [800-812]	0	1539.93	0	112.6	88.6	119.3	79.4		High	High	High	High	High	0	9.178e-06	3.85
FALSE	High	[R].ICDGILALLDSHLVPSAGAAESK.[V]	1xCarbamidomethyl [C2]; 1xiTRAQ4plex [K23]; 1xiTRAQ4plex [N-Term]		0.000130673	0	1	1	1	Q2R2W2	Q2R2W2 [106-128]	0	2625.42	0	93.7	100.4	104.1	101.8		High	High	High	High	High	0	5.047e-05	4.15
FALSE	High	[R].LAWHSAGTFDVSSR.[T]	1xiTRAQ4plex [N-Term]		0.000135016	0	1	2	5	B8B6B6	B8B6B6 [40-53]	0	1677.85	0	100.8	96.2	108.1	94.8		High	High	High	High	High	4.587e-05	8.447e-05	3.24
FALSE	High	[R].LAWHSAGTFDVSSK.[T]	1xiTRAQ4plex [K14]; 1xiTRAQ4plex [N-Term]		1.33082e-05	0	1	3	3	Q10N21	Q10N21 [39-52]	0	1793.94	0	95	93.6	108	103.4		High	High	High	High	High	0	7.291e-06	4.51
FALSE	High	[R].LAGQDANVTTVPVAVLR.[F]	1xiTRAQ4plex [N-Term]		9.0489e-05	0	1	3	2	I1QL27	I1QL27 [290-306]	0	1868.07	0	102.1	78	140.3	79.6		High	High	High	High	High	0	4.551e-05	3.57
FALSE	High	[R].LAGQGILPVWKEEEGEGEGEGESSA.[-]	1xiTRAQ4plex [K11]; 1xiTRAQ4plex [N-Term]		3.5525e-05	0	1	3	1	A2YNK2	A2YNK2 [204-228]	1	2846.39	0	94.2	117.1	92.5	96.2		High	High	High	High	High	0	1.71e-05	5.04
FALSE	High	[R].LALALGDENAVSMPVAAASNEAFK.[K]	1xiTRAQ4plex [K24]; 1xiTRAQ4plex [N-Term]		1.31449e-06	0	1	2	3	B8ADY7	B8ADY7 [242-265]	0	2677.41	0	98.8	99	90.7	111.5		High	High	High	High	High	0	9.624e-07	4.94
FALSE	High	[R].LALALGDENAVSMPVAAASNEAFK.[K]	1xOxidation [M13]; 1xiTRAQ4plex [K24]; 1xiTRAQ4plex [N-Term]		6.70685e-05	0	1	2	1	B8ADY7	B8ADY7 [242-265]	0	2693.41	0	98.2	97.1	93.4	111.3		High	High	High	High	High	0	2.932e-05	3
FALSE	High	[R].LALALGDENAVSMPVAAASNEAFKK.[A]	2xiTRAQ4plex [K24; K25]; 1xiTRAQ4plex [N-Term]		3.00319e-06	0	1	2	1	B8ADY7	B8ADY7 [242-266]	1	2949.61	0	88.7	105.3	89.1	116.9		High	High	High	High	High	0	1.987e-06	4.39
FALSE	High	[K].LALGTLALEDALSTGSPIR.[T]	1xiTRAQ4plex [N-Term]		9.50842e-06	0	1	2	1	A2XY09	A2XY09 [452-470]	0	2042.16	0	114.5	101.2	93.6	90.8		High	High	High	High	High	0	5.432e-06	4.28
FALSE	High	[K].LAMQEFMILPTGAASFK.[E]	1xiTRAQ4plex [K17]; 1xiTRAQ4plex [N-Term]		4.52136e-05	0	1	2	3	I1QSV0	I1QSV0 [202-218]	0	2143.15	0	88.3	93.4	113	105.3		High	High	High	High	High	0	3.95e-05	3.48
FALSE	High	[K].LAMQEFMILPTGASSFK.[E]	1xiTRAQ4plex [K17]; 1xiTRAQ4plex [N-Term]		3.45328e-05	0	2	6	2	B8B2A2; B8AK24	B8B2A2 [169-185]; B8AK24 [169-185]	0	2159.15	0	101.2	97.7	89.1	112.1	Shared	High	High	High	High	High	0	1.719e-05	4.87
FALSE	High	[K].LAMQEFMILPTGASSFK.[E]	1xOxidation [M7]; 1xiTRAQ4plex [K17]; 1xiTRAQ4plex [N-Term]		8.86109e-06	0	2	6	1	B8B2A2; B8AK24	B8B2A2 [169-185]; B8AK24 [169-185]	0	2175.14	0	97.6	91.7	87.4	123.4	Shared	High	High	High	High	High	0	5.115e-06	4.26
FALSE	High	[R].LAMVAFLGFAVQAAATGK.[G]	1xOxidation [M3]; 1xiTRAQ4plex [K18]; 1xiTRAQ4plex [N-Term]		9.06215e-06	0	1	1	7	I1QBJ9	I1QBJ9 [247-264]	0	2070.17	0	110.8	114.1	86.5	88.6		High	High	High	High	High	0	8.693e-06	4.84
FALSE	High	[K].LANAVGVTLGPR.[G]	1xiTRAQ4plex [N-Term]		5.41241e-05	0	1	1	5	A2ZJH7	A2ZJH7 [59-70]	0	1311.79	0	103.9	99.7	93.6	102.8		High	High	High	High	High	0	2.536e-05	3.79
FALSE	High	[R].LANDTQGTVEAAK.[W]	1xiTRAQ4plex [K13]; 1xiTRAQ4plex [N-Term]		2.10718e-05	0	2	3	1	I1PRF1; B8A8H2	I1PRF1 [154-166]; B8A8H2 [176-188]	0	1605.87	0	91.6	88.1	116.8	103.4	Shared	High	High	High	High	High	0	1.088e-05	3
FALSE	High	[R].LAPELDEAAPVLAGLSEPIIVAK.[V]	1xiTRAQ4plex [K23]; 1xiTRAQ4plex [N-Term]		6.91357e-05	0	1	3	1	Q0JD42	Q0JD42 [77-99]	0	2604.51	0	99.8	77.1	101.4	121.7		High	High	High	High	High	0	3.009e-05	3.39
FALSE	High	[K].VITLDMGLLVAGTK.[Y]	1xiTRAQ4plex [K14]; 1xiTRAQ4plex [N-Term]		0.000119926	0	2	5	5	I1P698; B8BNQ4	I1P698 [327-340]; B8BNQ4 [821-834]	0	1719.03	0	110.9	90.5	126.3	72.3	Shared	High	High	High	High	High	0	4.715e-05	3.16
FALSE	High	[K].IAPSMLSSDFANLAAEADR.[M]	1xiTRAQ4plex [N-Term]		5.04086e-05	0	1	3	1	A2Z2W0	A2Z2W0 [9-27]	0	2123.06	0	90.7	96.7	104.2	108.5		High	High	High	High	High	0	2.303e-05	4.28
FALSE	High	[KR].IAQEEIFGPVQSILK.[F]	1xiTRAQ4plex [K15]; 1xiTRAQ4plex [N-Term]		4.78184e-05	0	1	6	3	A2YBK1	A2YBK1 [443-457]	0	1960.14	0	92.2	103.5	96.7	107.6		High	High	High	High	High	0	3.185e-05	4.28
FALSE	High	[K].LAQLPGTSIEGVEK.[G]	1xiTRAQ4plex [K14]; 1xiTRAQ4plex [N-Term]		6.31039e-05	0	1	4	11	I1PZA0	I1PZA0 [603-616]	0	1729.99	0	92.5	88.9	113.4	105.2		High	High	High	High	High	4.587e-05	5.839e-05	3.93
FALSE	High	[R].LAQVVSDPSLTK.[S]	1xiTRAQ4plex [K12]; 1xiTRAQ4plex [N-Term]		6.62576e-05	0	1	2	2	Q8W3D9	Q8W3D9 [345-356]	0	1545.91	0	105	101.9	90.1	102.9		High	High	High	High	High	4.587e-05	0.0001216	3.57
FALSE	High	[R].LASIGLENTEANR.[Q]	1xiTRAQ4plex [N-Term]		2.28878e-05	0	1	1	18	I1QY31	I1QY31 [73-85]	0	1531.82	0	99.5	96.3	104.6	99.7		High	High	High	High	High	4.587e-05	0.0005118	3.81
FALSE	High	[R].LASINVENVEPNR.[Q]	1xiTRAQ4plex [N-Term]		8.10033e-06	0	1	2	11	I1Q3J5	I1Q3J5 [69-81]	0	1598.86	0	102	96.3	98.8	102.9		High	High	High	High	High	0	4.727e-06	4.8
FALSE	High	[K].LASPSEVSVDLSDGGSTVVK.[G]	1xiTRAQ4plex [K20]; 1xiTRAQ4plex [N-Term]		3.93388e-06	0	1	3	8	A2WPC2	A2WPC2 [117-136]	0	2235.2	0	100.1	95.3	105.6	99		High	High	High	High	High	0	2.514e-06	4.96
FALSE	High	[K].LASPVVSGASK.[Q]	1xiTRAQ4plex [K11]; 1xiTRAQ4plex [N-Term]		4.79672e-05	0	1	2	6	B8AI07	B8AI07 [113-123]	0	1303.78	0	103.9	110.5	99.6	86		High	High	High	High	High	0	2.209e-05	4.21
FALSE	High	[R].IATEGLDAVGPLAGVLVGVK.[D]	1xiTRAQ4plex [K20]; 1xiTRAQ4plex [N-Term]		3.10129e-06	0	1	3	2	Q25A68	Q25A68 [104-123]	0	2167.29	0	104.2	92.2	107.7	96		High	High	High	High	High	0	2.041e-06	4.56
FALSE	High	[R].IAVASALAATAVPSLVLAR.[G]	1xiTRAQ4plex [N-Term]		8.13328e-05	0	1	2	2	A2XMW9	A2XMW9 [125-143]	0	1938.19	0	101.1	101.9	84.7	112.3		High	High	High	High	High	0	3.449e-05	4.29
FALSE	High	[K].LAVGLDELQR.[I]	1xiTRAQ4plex [N-Term]		0.000150203	0	1	3	4	B8BAB3	B8BAB3 [170-179]	0	1257.73	0	103.7	109.4	90.3	96.6		High	High	High	High	High	0	5.6e-05	3.57
FALSE	High	[R].LAVHSGAAGIIVSNHGAR.[Q]	1xiTRAQ4plex [N-Term]		3.03432e-07	0	1	1	11	Q10CE4	Q10CE4 [241-258]	0	1874.05	0	94.4	101.2	100.8	103.6		High	High	High	High	High	0	1.873e-06	5.75
FALSE	High	[R].IAVITQGADPVVVAEDGQVK.[T]	1xiTRAQ4plex [K20]; 1xiTRAQ4plex [N-Term]		1.95208e-06	0	1	4	1	Q0DZE5	Q0DZE5 [292-311]	0	2297.3	0	92.1	83.1	133.4	91.4		High	High	High	High	High	0	1.359e-06	4.59
FALSE	High	[R].IAVPPTVFAAGAALDSR.[T]	1xiTRAQ4plex [N-Term]		5.80955e-05	0	1	2	3	Q5VPR6	Q5VPR6 [364-380]	0	1800.01	0	100.2	87.9	118.9	92.9		High	High	High	High	High	0	2.599e-05	3.9
FALSE	High	[R].IAWEEPFGPVLPVIR.[I]	1xiTRAQ4plex [N-Term]		4.84163e-05	0	1	2	2	B8BB36	B8BB36 [390-404]	0	1867.06	0	98.3	85.9	124.6	91.1		High	High	High	High	High	0	2.229e-05	3.88
FALSE	High	[K].LAGGVAVIQVGAQTETELK.[E]	1xiTRAQ4plex [K19]; 1xiTRAQ4plex [N-Term]		9.41745e-06	0	1	4	1	I1PYX1	I1PYX1 [427-445]	0	2172.25	0	91.6	95.8	104.5	108.2		High	High	High	High	High	0	5.392e-06	4.04
FALSE	High	[K].LLDSHLVPSSTAPESK.[V]	1xiTRAQ4plex [K16]; 1xiTRAQ4plex [N-Term]		6.10169e-05	0	1	1	3	Q6EUP4	Q6EUP4 [110-125]	0	1969.08	0	101.5	93.8	109.6	95.1		High	High	High	High	High	0	2.708e-05	4.45
FALSE	High	[K].GLVPLAGSNNESWCQGLDGLASR.[E]	1xCarbamidomethyl [C14]; 1xiTRAQ4plex [N-Term]		4.28017e-07	0	1	1	30	I1QY31	I1QY31 [140-162]	0	2545.26	0	93.8	99.4	89.4	117.4		High	High	High	High	High	0	6.598e-07	5.45
FALSE	High	[R].GLVDSLGGFSQALAIAK.[Q]	1xiTRAQ4plex [K17]; 1xiTRAQ4plex [N-Term]		9.23693e-05	0	1	3	1	A2X967	A2X967 [581-597]	0	1935.12	0					No Quan Values	High	High	High	High	High	0	3.826e-05	3.22
FALSE	High	[K].VTFLDDAQVK.[K]	1xiTRAQ4plex [K10]; 1xiTRAQ4plex [N-Term]		6.3879e-05	0	1	1	18	Q6ZBZ2	Q6ZBZ2 [194-203]	0	1423.8	0	109.5	89.7	119.9	80.9		High	High	High	High	High	4.587e-05	5.901e-05	4.31
FALSE	High	[R].ESGSTMDVVAAQTK.[A]	1xiTRAQ4plex [K14]; 1xiTRAQ4plex [N-Term]		4.85194e-07	0	1	2	7	B8AD93	B8AD93 [136-149]	0	1711.88	0	85.4	106.3	89.2	119.1		High	High	High	High	High	0	4.018e-07	5.94
FALSE	High	[R].ESGSTMDVVAAQTK.[A]	1xOxidation [M6]; 1xiTRAQ4plex [K14]; 1xiTRAQ4plex [N-Term]		0.000110818	0	1	2	7	B8AD93	B8AD93 [136-149]	0	1727.87	0	97.9	100.4	94.7	107		High	High	High	High	High	0	4.431e-05	4.17
FALSE	High	[K].ESLGLGDADVLLLSDGNLELTR.[A]	1xiTRAQ4plex [N-Term]		1.08109e-07	0	1	3	9	A2X1X4	A2X1X4 [150-171]	0	2444.3	0	113.5	98	101.4	87.1		High	High	High	High	High	0	1.081e-07	6.41
FALSE	High	[R].ESLLSANFTDDPHRDVESLLTK.[F]	1xiTRAQ4plex [K22]; 1xiTRAQ4plex [N-Term]		5.58186e-05	0	1	3	1	Q69UF2	Q69UF2 [259-280]	1	2775.44	0	90.2	90.9	103.8	115.1		High	High	High	High	High	0	2.514e-05	3.8
FALSE	High	[R].ESLQSTEEALTDSR.[S]	1xiTRAQ4plex [N-Term]		0.000153763	0	1	4	3	A2WLD9	A2WLD9 [505-518]	0	1709.83	0	108.5	85.7	113.5	92.2		High	High	High	High	High	0	5.699e-05	3.83
FALSE	High	[K].ESSDEERDHAEK.[L]	1xiTRAQ4plex [K12]; 1xiTRAQ4plex [N-Term]		3.15158e-05	0	1	6	4	A2ZHA2	A2ZHA2 [132-143]	1	1719.8	0	86.5	109.3	76	128.2		High	High	High	High	High	4.587e-05	0.0002754	4.21
FALSE	High	[K].ESTTIVGDGSTQEEVTK.[R]	1xiTRAQ4plex [K17]; 1xiTRAQ4plex [N-Term]		0.000115627	0	1	4	4	I1PYX1	I1PYX1 [383-399]	0	2069.05	0	95.1	103.3	103.1	98.5		High	High	High	High	High	0	4.579e-05	3.65
FALSE	High	[K].ESTTIVGDGSTQEEVTKR.[V]	1xiTRAQ4plex [K17]; 1xiTRAQ4plex [N-Term]		1.65792e-07	0	1	4	3	I1PYX1	I1PYX1 [383-400]	1	2225.15	0	100	97.6	103.7	98.7		High	High	High	High	High	0	1.57e-07	6.03
FALSE	High	[K].ESVNSFQGVLDGK.[Y]	1xiTRAQ4plex [K13]; 1xiTRAQ4plex [N-Term]		5.56469e-05	0	1	3	4	Q01859	Q01859 [509-521]	0	1667.88	0	102	96.8	104.9	96.2		High	High	High	High	High	0	2.509e-05	4.87
FALSE	High	[R].ETDSDITVAALPMDEK.[R]	1xiTRAQ4plex [K16]; 1xiTRAQ4plex [N-Term]		3.31471e-05	0	1	1	3	A2YU91	A2YU91 [224-239]	0	2023.01	0	107.2	89.2	119.2	84.4		High	High	High	High	High	0	1.611e-05	4.07
FALSE	High	[K].ETDSIAAVEKDSEISK.[T]	2xiTRAQ4plex [K10; K16]; 1xiTRAQ4plex [N-Term]		6.60563e-05	0	2	4	1	A0A0P0YB77; A2ZLC1	A0A0P0YB77 [428-443]; A2ZLC1 [428-443]	1	2154.15	0	97.4	92.2	115.4	95	Shared	High	High	High	High	High	0	2.898e-05	3.12
FALSE	High	[K].ETDVETKPAEEAK.[E]	2xiTRAQ4plex [K7; K13]; 1xiTRAQ4plex [N-Term]		3.74878e-06	0	1	3	7	I1R7Y8	I1R7Y8 [157-169]	0	1879	0	96.9	103	89.8	110.3		High	High	High	High	High	0	5.659e-05	4.2
FALSE	High	[K].VTFLDDAQVKK.[L]	2xiTRAQ4plex [K10; K11]; 1xiTRAQ4plex [N-Term]		1.91521e-05	0	1	1	4	Q6ZBZ2	Q6ZBZ2 [194-204]	1	1696	0	95.5	87.3	135.3	81.8		High	High	High	High	High	0	9.996e-06	4.77
FALSE	High	[K].ETGADGQEVTK.[V]	1xiTRAQ4plex [K11]; 1xiTRAQ4plex [N-Term]		0.000149419	0	1	2	1	A2XFL2	A2XFL2 [165-175]	0	1422.73	0	87.4	91.2	116.5	104.9		High	High	High	High	High	0	5.584e-05	2.93
FALSE	High	[K].VTEEQLAASAAAAWNTQEPPPSQQK.[E]	1xiTRAQ4plex [K25]; 1xiTRAQ4plex [N-Term]		2.31805e-05	0	1	2	2	B8BL86	B8BL86 [184-208]	0	2940.49	0	106.9	96.9	86.8	109.4		High	High	High	High	High	0	1.666e-05	4.95
FALSE	High	[K].ETTGIVGLEVVPNAR.[E]	1xiTRAQ4plex [N-Term]		1.23244e-05	0	1	2	3	Q10MD5	Q10MD5 [24-38]	0	1698.95	0	103.7	94.3	106.5	95.6		High	High	High	High	High	0	6.814e-06	4.11
FALSE	High	[R].ETTNLEDAAR.[L]	1xiTRAQ4plex [N-Term]		0.000100225	0	1	1	3	B8AP73	B8AP73 [183-192]	0	1263.63	0	116.7	112	81.2	90.1		High	High	High	High	High	0	4.089e-05	3.83
FALSE	High	[K].ETTVQATGVASNLVEAIQGAGFK.[L]	1xiTRAQ4plex [K23]; 1xiTRAQ4plex [N-Term]		6.1157e-07	0	1	3	4	A0A0P0WL76	A0A0P0WL76 [114-136]	0	2579.39	0	98.3	104.9	89.9	106.9		High	High	High	High	High	0	2.124e-06	6.63
FALSE	High	[K].ETVEIPATENSTVVWELR.[V]	1xiTRAQ4plex [N-Term]		6.83019e-05	0	1	2	2	B8AYI6	B8AYI6 [488-505]	0	2217.15	0					No Quan Values	High	High	High	High	High	0	2.979e-05	2.63
FALSE	High	[K].EVAAASEISGEK.[F]	1xiTRAQ4plex [K12]; 1xiTRAQ4plex [N-Term]		1.40069e-05	0	1	2	3	A2XAI5	A2XAI5 [505-516]	0	1478.79	0	89.4	99.6	106	104.9		High	High	High	High	High	4.587e-05	0.0002614	3.62
FALSE	High	[R].EVAAFAQFGSDLDAATQALLNR.[G]	1xiTRAQ4plex [N-Term]		3.76084e-06	0	1	1	3	P0C522	P0C522 [402-423]	0	2452.26	0	106.3	85.2	116.2	92.3		High	High	High	High	High	0	2.417e-06	4.48
FALSE	High	[K].EVAAGPDALATR.[D]	1xiTRAQ4plex [N-Term]		0.000105262	0	1	1	2	A2ZAB3	A2ZAB3 [93-104]	0	1314.71	0	96	99.2	99.9	105		High	High	High	High	High	0	4.255e-05	3.67
FALSE	High	[K].EVAATDPPEHLSSLLNVLQAR.[G]	1xiTRAQ4plex [N-Term]		5.51349e-05	0	1	3	1	Q10SV7	Q10SV7 [51-71]	0	2404.3	0	108.7	95.3	108.2	87.9		High	High	High	High	High	0	2.491e-05	2.79
FALSE	High	[K].EVAEGVDIMVVR.[E]	1xiTRAQ4plex [N-Term]		0.000113042	0	1	3	2	I1PE00	I1PE00 [164-175]	0	1460.79	0	95.8	99.9	100.4	103.9		High	High	High	High	High	0	4.504e-05	3.75
FALSE	High	[K].VTALVNDTVGTLAGGR.[Y]	1xiTRAQ4plex [N-Term]		9.2381e-06	0	1	1	1	I1NRJ1	I1NRJ1 [232-247]	0	1687.95	0	95.8	107.9	100.8	95.5		High	High	High	High	High	0	5.302e-06	3.75
FALSE	High	[K].EVAIETASFSK.[Y]	1xiTRAQ4plex [K11]; 1xiTRAQ4plex [N-Term]		7.70679e-05	0	1	3	3	B8AM24	B8AM24 [298-308]	0	1469.81	0	91.4	101.8	106.4	100.4		High	High	High	High	High	0.00016	0.00139	3.15
FALSE	High	[K].EVAVNEFLPAEDAINAIK.[Y]	1xiTRAQ4plex [K18]; 1xiTRAQ4plex [N-Term]		2.26706e-05	0	1	1	3	A2X8Q3	A2X8Q3 [181-198]	0	2231.22	0	99.3	94.7	96	110.1		High	High	High	High	High	0	1.159e-05	4.53
FALSE	High	[K].ETLIAGGPFVLPLAQK.[H]	1xiTRAQ4plex [K16]; 1xiTRAQ4plex [N-Term]		5.08792e-05	0	1	4	3	A2WJR2	A2WJR2 [201-216]	0	1942.16	0	108.1	87.1	102.2	102.6		High	High	High	High	High	0	2.323e-05	4.05
FALSE	High	[K].ESFTILWTEEERR.[L]	1xiTRAQ4plex [N-Term]		7.72995e-05	0	1	3	1	B8BPS3	B8BPS3 [160-172]	1	1839.94	0	101.8	102.8	95.6	99.8		High	High	High	High	High	0	3.305e-05	4.28
FALSE	High	[K].ESELTPSNANILDGR.[Y]	1xiTRAQ4plex [N-Term]		4.35527e-05	0	1	4	7	B8BAB3	B8BAB3 [369-383]	0	1759.89	0	105.4	103.8	88.4	102.4		High	High	High	High	High	0	3.639e-05	4.37
FALSE	High	[K].ESAQDIINLKPLIEK.[K]	2xiTRAQ4plex [K10; K15]; 1xiTRAQ4plex [N-Term]		4.03631e-06	0	1	2	23	P83646	P83646 [122-136]	0	2143.27	0	96.8	115.2	67.9	120.1		High	High	High	High	High	0	2.882e-06	5.34
FALSE	High	[K].ENDLVFIAGATGK.[V]	1xiTRAQ4plex [K13]; 1xiTRAQ4plex [N-Term]		0.000121613	0	1	2	2	Q10A77	Q10A77 [71-83]	0	1622.9	0	104.7	104	100.2	91.1		High	High	High	High	High	0	4.77e-05	3.91
FALSE	High	[K].ENNFAILDVRPVADFK.[E]	1xiTRAQ4plex [K16]; 1xiTRAQ4plex [N-Term]		0.000105868	0	1	1	2	I1QQM3	I1QQM3 [94-109]	0	2136.17	0	101.9	113.5	90.2	94.4		High	High	High	High	High	0	4.274e-05	3.38
FALSE	High	[K].ENNVNNQGLLFDAHAR.[T]	1xiTRAQ4plex [N-Term]		2.92148e-05	0	1	3	2	B9FSC3	B9FSC3 [147-162]	0	1955.98	0	103.7	98.4	115.4	82.5		High	High	High	High	High	0	1.442e-05	4
FALSE	High	[R].ENPGCLFIATNR.[D]	1xCarbamidomethyl [C5]; 1xiTRAQ4plex [N-Term]		2.38526e-05	0	1	5	15	B8AVV2	B8AVV2 [238-249]	0	1535.78	0	101.5	98.7	104.9	94.9		High	High	High	High	High	4.587e-05	7.386e-05	3.53
FALSE	High	[K].ENQIAVIVGTVTDDKR.[V]	1xiTRAQ4plex [K15]; 1xiTRAQ4plex [N-Term]		1.1345e-07	0	1	2	2	B8APD9	B8APD9 [75-90]	1	2046.14	0	101.2	98.9	98.5	101.4		High	High	High	High	High	0	1.127e-07	4.69
FALSE	High	[R].ENSPLEVVVVNDSGGVR.[N]	1xiTRAQ4plex [N-Term]		2.99356e-06	0	1	2	21	Q9SNK3	Q9SNK3 [100-116]	0	1914	0	106.7	98.2	107.5	87.6		High	High	High	High	High	0	3.636e-06	5.29
FALSE	High	[R].VTKEENDLFDIMDDWLR.[R]	1xOxidation [M12]; 1xiTRAQ4plex [K3]; 1xiTRAQ4plex [N-Term]		0.000144767	0	1	1	5	P0C436	P0C436 [8-24]	1	2443.21	0	95.7	101.7	96	106.6		High	High	High	High	High	0	5.45e-05	4.06
FALSE	High	[K].ENVAAAQAAFLAR.[C]	1xiTRAQ4plex [N-Term]		8.33748e-06	0	1	2	11	I1Q3J5	I1Q3J5 [343-355]	0	1475.81	0	100	100.2	92.5	107.4		High	High	High	High	High	0	1.357e-05	5.6
FALSE	High	[K].ENVTSEALEAAR.[I]	1xiTRAQ4plex [N-Term]		4.2878e-05	0	1	2	2	B8AYH0	B8AYH0 [58-69]	0	1433.74	0	92.6	87.1	115.4	104.9		High	High	High	High	High	4.587e-05	7.436e-05	3.95
FALSE	High	[K].EPAAAKPPPIGPK.[R]	2xiTRAQ4plex [K6; K13]; 1xiTRAQ4plex [N-Term]		2.42342e-05	0	1	2	35	A2YKQ6	A2YKQ6 [76-88]	0	1705.04	0	92.3	117.4	79.2	111.1		High	High	High	High	High	0	2.663e-05	4.69
FALSE	High	[R].EPELGGSGGGGGGAGDGSGSGGGGDSEKPR.[G]	1xiTRAQ4plex [K28]; 1xiTRAQ4plex [N-Term]		3.92678e-08	0	1	1	2	A2XYD6	A2XYD6 [56-85]	0	2790.28	0	114.9	93.7	97.3	94.1		High	High	High	High	High	0	4.45e-08	7.89
FALSE	High	[R].EPKEENVTLGPTVR.[E]	1xiTRAQ4plex [K3]; 1xiTRAQ4plex [N-Term]		1.2644e-05	0	1	3	3	I1PL30	I1PL30 [9-22]	1	1857.03	0	94	101.2	97.1	107.7		High	High	High	High	High	0	6.969e-06	4.12
FALSE	High	[R].EQAVWALGNVAGDSPK.[C]	1xiTRAQ4plex [K16]; 1xiTRAQ4plex [N-Term]		4.35527e-05	0	1	5	1	I1PSL5	I1PSL5 [182-197]	0	1930.03	0	98.5	94.1	115.2	92.2		High	High	High	High	High	0	2.033e-05	3.95
FALSE	High	[R].EQDIQMMLAADVHLGTK.[N]	1xiTRAQ4plex [K17]; 1xiTRAQ4plex [N-Term]		9.60027e-06	0	1	3	1	A2XHR6	A2XHR6 [18-34]	0	2188.13	0	96	93.1	106.2	104.7		High	High	High	High	High	0	5.478e-06	3.62
FALSE	High	[R].EQFPGANDFGSEVIPGATNIGMR.[V]	1xiTRAQ4plex [N-Term]		1.62767e-05	0	1	1	1	A2YU91	A2YU91 [309-331]	0	2551.24	0	92.9	97.6	103.5	106		High	High	High	High	High	0	8.694e-06	4.26
FALSE	High	[K].EQGLDLEEFFQSTAGK.[F]	1xiTRAQ4plex [K16]; 1xiTRAQ4plex [N-Term]		6.95561e-05	0	1	3	1	I1NXV0	I1NXV0 [195-210]	0	2087.05	0	91.9	103.3	94.7	110		High	High	High	High	High	0	3.027e-05	3.57
FALSE	High	[R].EQGTCESCWAFSAVGAVEGANAIATGK.[L]	2xCarbamidomethyl [C5; C8]; 1xiTRAQ4plex [K27]; 1xiTRAQ4plex [N-Term]		2.88029e-06	0	1	3	2	A2Z445	A2Z445 [133-159]	0	3059.44	0	102.7	81.3	140.3	75.8		High	High	High	High	High	4.587e-05	0.0001315	2.65
FALSE	High	[K].EQIDVAVATK.[F]	1xiTRAQ4plex [K10]; 1xiTRAQ4plex [N-Term]		0.000119257	0	1	2	1	Q8H4J8	Q8H4J8 [135-144]	0	1361.79	0	100.7	112.5	93.2	93.7		High	High	High	High	High	0	4.695e-05	4.15
FALSE	High	[R].EQQALLELEDTAAR.[L]	1xiTRAQ4plex [N-Term]		5.79174e-05	0	1	1	1	Q6Z4A9	Q6Z4A9 [246-259]	0	1730.9	0					No Quan Values	High	High	High	High	High	0	2.591e-05	2.85
FALSE	High	[R].VTGGEVGAASSLAPK.[I]	1xiTRAQ4plex [K15]; 1xiTRAQ4plex [N-Term]		6.61819e-06	0	1	3	4	A2X8M1	A2X8M1 [17-31]	0	1631.92	0	98.8	105.9	87.7	107.7		High	High	High	High	High	0	3.957e-06	3.79
FALSE	High	[R].VTGGEAFVDTFGDGK.[R]	1xiTRAQ4plex [K15]; 1xiTRAQ4plex [N-Term]		3.03229e-06	0	1	1	4	Q53RK7	Q53RK7 [161-175]	0	1787.91	0	102.2	105.8	83.7	108.3		High	High	High	High	High	0	1.877e-05	3.82
FALSE	High	[K].EQVFEMPTGGAAIMR.[E]	1xiTRAQ4plex [N-Term]		7.40465e-06	0	1	1	14	Q84PB4	Q84PB4 [102-116]	0	1780.88	0	93.3	111.8	86.7	108.2		High	High	High	High	High	4.587e-05	0.0001103	3.86
FALSE	High	[K].EQVFEMPTGGAAIMR.[E]	1xOxidation [M]; 1xiTRAQ4plex [N-Term]		3.59747e-05	0	1	1	33	Q84PB4	Q84PB4 [102-116]	0	1796.88	0	94.8	113.4	83.6	108.2		High	High	High	High	High	4.587e-05	0.0001188	3.71
FALSE	High	[K].EREFPGQVLR.[Y]	1xiTRAQ4plex [N-Term]		9.87828e-05	0	1	2	15	Q8GTK4	Q8GTK4 [107-116]	1	1374.76	0	99	97.2	92.6	111.2		High	High	High	High	High	0	4.6e-05	5.13
FALSE	High	[R].VTGADVEAAAGIKPK.[L]	2xiTRAQ4plex [K13; K15]; 1xiTRAQ4plex [N-Term]		4.44468e-06	0	1	2	2	Q69N33	Q69N33 [209-223]	0	1859.1	0					No Quan Values	High	High	High	High	High	0	2.798e-06	4.12
FALSE	High	[R].ERNPGNALLELR.[G]	1xiTRAQ4plex [N-Term]		5.77397e-05	0	1	2	1	I1NQP9	I1NQP9 [256-267]	1	1525.86	0					No Quan Values	High	High	High	High	High	0	2.589e-05	3.85
FALSE	High	[R].ERPPELLEEIK.[G]	1xiTRAQ4plex [K11]; 1xiTRAQ4plex [N-Term]		3.4751e-05	0	1	3	4	A2Z469	A2Z469 [209-219]	0	1640.95	0	100.5	98.6	106.5	94.4		High	High	High	High	High	0	1.677e-05	5.2
FALSE	High	[K].ESAGHVGVEK.[Y]	1xiTRAQ4plex [K10]; 1xiTRAQ4plex [N-Term]		3.74748e-05	0	1	3	12	I1Q912	I1Q912 [204-213]	0	1300.71	0	107	103.7	108.8	80.6		High	High	High	High	High	0	2.625e-05	4.19
FALSE	High	[K].ESALGNIPTIAFCDTDSPMR.[Y]	1xCarbamidomethyl [C13]; 1xiTRAQ4plex [N-Term]		1.90912e-05	0	1	7	4	A2XHR6	A2XHR6 [142-161]	0	2339.11	0	100.9	85.7	109.2	104.1		High	High	High	High	High	0	9.983e-06	4.29
FALSE	High	[R].EVDAVISSGVTPAER.[L]	1xiTRAQ4plex [N-Term]		9.42828e-05	0	1	9	4	B8B5S6	B8B5S6 [634-648]	0	1673.88	0	98.5	87	105.7	108.8		High	High	High	High	High	0	3.888e-05	3.89
FALSE	High	[K].ENAPCIVFVDEIDAVGR.[Q]	1xCarbamidomethyl [C5]; 1xiTRAQ4plex [N-Term]		2.52546e-05	0	1	1	5	A2YG12	A2YG12 [304-320]	0	2048.02	0	117.5	104.6	90.9	86.9		High	High	High	High	High	0	1.272e-05	4.79
FALSE	High	[R].EVDDADKLVAAIQAK.[K]	2xiTRAQ4plex [K7; K15]; 1xiTRAQ4plex [N-Term]		1.09477e-05	0	1	3	6	A2Z468	A2Z468 [160-174]	1	2018.15	0	81	97.2	104.4	117.4		High	High	High	High	High	0	2.826e-05	4.47
FALSE	High	[K].EVDFNTATLADILR.[Q]	1xiTRAQ4plex [N-Term]		0.000100807	0	1	2	2	B8A8G2	B8A8G2 [435-448]	0	1721.92	0	111.1	85.7	128.2	75		High	High	High	High	High	0	4.103e-05	3.21
FALSE	High	[K].FASVPSGGGGVAVAAAAPAAGGAGGAPAAEAK.[K]	1xiTRAQ4plex [K32]; 1xiTRAQ4plex [N-Term]		4.56382e-05	0	1	1	2	A2WLK9	A2WLK9 [62-93]	0	2853.51	0	112.3	95.4	93.4	98.9		High	High	High	High	High	0	2.12e-05	4.06
FALSE	High	[K].FATSFDMPGFTLDSMK.[Y]	1xiTRAQ4plex [K16]; 1xiTRAQ4plex [N-Term]		8.13328e-05	0	1	3	2	I1QZZ4	I1QZZ4 [453-468]	0	2083.01	0	99.1	87.2	121.7	92		High	High	High	High	High	0	3.448e-05	3.91
FALSE	High	[K].FAVAAPVAADSGAAAPSAAK.[E]	1xiTRAQ4plex [K20]; 1xiTRAQ4plex [N-Term]		2.58208e-06	0	1	3	2	P41095	P41095 [278-297]	0	2031.11	0	97.2	105.2	96.2	101.3		High	High	High	High	High	0	1.739e-06	4.88
FALSE	High	[K].FAVAAPVAADSGAAAPSAAKEEEK.[K]	2xiTRAQ4plex [K20; K24]; 1xiTRAQ4plex [N-Term]		2.7713e-06	0	1	3	2	P41095	P41095 [278-301]	1	2690.44	0	89	93.2	103.4	114.4		High	High	High	High	High	0	1.848e-06	5.31
FALSE	High	[K].FAVGTEAIAK.[K]	1xiTRAQ4plex [K10]; 1xiTRAQ4plex [N-Term]		0.000132832	0	1	5	18	A0A0P0WP33	A0A0P0WP33 [410-419]	0	1294.76	0	126.2	102	102.2	69.7		High	High	High	High	High	4.587e-05	0.0001447	3.82
FALSE	High	[K].FAVTTALAALK.[A]	1xiTRAQ4plex [K11]; 1xiTRAQ4plex [N-Term]		6.00896e-05	0	1	3	1	A2YY50	A2YY50 [190-200]	0	1393.87	0	102.4	106.3	85.7	105.5		High	High	High	High	High	0	2.674e-05	2.96
FALSE	High	[K].FCLEPTSFTVK.[A]	1xCarbamidomethyl [C2]; 1xiTRAQ4plex [K11]; 1xiTRAQ4plex [N-Term]		0.000108011	0	1	2	62	B8A8L8	B8A8L8 [137-147]	0	1616.86	0	96.4	112.4	80.5	110.8		High	High	High	High	High	0	4.338e-05	3.82
FALSE	High	[R].FDAELSHGANAGLINALK.[L]	1xiTRAQ4plex [K18]; 1xiTRAQ4plex [N-Term]		4.56037e-06	0	1	2	6	Q69SV0	Q69SV0 [141-158]	0	2129.16	0	107.9	104.4	100.5	87.1		High	High	High	High	High	0	2.86e-06	6.09
FALSE	High	[R].FDAGFTESEMIEHMQR.[L]	1xiTRAQ4plex [N-Term]		3.01529e-05	0	1	2	1	I1Q3M1	I1Q3M1 [117-132]	0	2071.93	0					No Quan Values	High	High	High	High	High	0	1.482e-05	3.97
FALSE	High	[K].FDAGFTESQMIDHMQR.[L]	1xiTRAQ4plex [N-Term]		2.86657e-05	0	1	2	2	A2WUC5	A2WUC5 [119-134]	0	2056.93	0	91	83.6	140.3	85.1		High	High	High	High	High	0	1.418e-05	4.35
FALSE	High	[R].FDDSFSAASLK.[A]	1xiTRAQ4plex [K11]; 1xiTRAQ4plex [N-Term]		5.59907e-05	0	1	3	2	I1Q247	I1Q247 [10-20]	0	1475.76	0	117.7	88.3	109.3	84.6		High	High	High	High	High	0	2.522e-05	3.86
FALSE	High	[K].FDEGIIGTPQLTDSIVLPEK.[F]	1xiTRAQ4plex [K20]; 1xiTRAQ4plex [N-Term]		3.24236e-05	0	1	4	7	B8BD60	B8BD60 [219-238]	0	2460.35	0	118.8	93.8	99.8	87.6		High	High	High	High	High	0	2.895e-05	3.88
FALSE	High	[K].FDELMAAAAEER.[E]	1xiTRAQ4plex [N-Term]		4.05309e-05	0	2	4	2	I1NKP6; B8ADU1	I1NKP6 [132-143]; B8ADU1 [121-132]	0	1496.72	0	104.4	100.1	92.8	102.7	Shared	High	High	High	High	High	0	1.915e-05	3.38
FALSE	High	[K].FASVPSGGGGGIAVAAPTAAGGGAAPAEEAK.[K]	1xiTRAQ4plex [K31]; 1xiTRAQ4plex [N-Term]		5.4683e-08	0	1	4	11	B8AYR2	B8AYR2 [137-167]	0	2884.5	0	94.2	105.9	91	108.8		High	High	High	High	High	0	5.953e-08	7.52
FALSE	High	[K].FDGADMSEVVMSK.[A]	1xiTRAQ4plex [K13]; 1xiTRAQ4plex [N-Term]		3.64192e-06	0	1	1	11	A2Z925	A2Z925 [141-153]	0	1703.82	0	106.7	110.4	76.8	106.1		High	High	High	High	High	0	4.9e-05	2.98
FALSE	High	[K].FDMGGSAAVFGAAK.[A]	1xOxidation [M3]; 1xiTRAQ4plex [K14]; 1xiTRAQ4plex [N-Term]		0.000111134	0	1	2	3	A2XAI5	A2XAI5 [391-404]	0	1632.83	0	94.6	96.8	103.2	105.5		High	High	High	High	High	0	4.445e-05	3.19
FALSE	High	[K].FDPLWNSLVIGGVK.[K]	1xiTRAQ4plex [K14]; 1xiTRAQ4plex [N-Term]		0.000147081	0	1	2	1	B8BDI8	B8BDI8 [138-151]	0	1833.05	0	106.1	102	92	100		High	High	High	High	High	0	5.519e-05	3.55
FALSE	High	[R].FDSLEQLDEFSR.[S]	1xiTRAQ4plex [N-Term]		1.52694e-05	0	1	3	45	I1QKV4	I1QKV4 [70-81]	0	1629.79	0	97	103.4	59.6	139.9		High	High	High	High	High	0	1.601e-05	4.57
FALSE	High	[K].FDVGNVVMVTGGR.[N]	1xiTRAQ4plex [N-Term]		1.7405e-05	0	2	6	5	P49398; A2Y3W4	P49398 [175-187]; A2Y3W4 [191-203]	0	1494.79	0	101.9	97.1	102.4	98.6	Shared	High	High	High	High	High	0	9.196e-06	4.19
FALSE	High	[K].FEDPAEGEDVLVAK.[F]	1xiTRAQ4plex [K14]; 1xiTRAQ4plex [N-Term]		3.63156e-05	0	1	3	2	B8B107	B8B107 [587-600]	0	1806.94	0	108.2	90.5	109.6	91.6		High	High	High	High	High	0	1.741e-05	4.01
FALSE	High	[R].VSLHIGDGVAFLK.[N]	1xiTRAQ4plex [K13]; 1xiTRAQ4plex [N-Term]		5.15132e-05	0	1	2	1	B8B5H6	B8B5H6 [297-309]	0	1643.97	0	98.5	98	110.9	92.6		High	High	High	High	High	0	2.35e-05	4.05
FALSE	High	[R].FEGVPMAPPDPILGVSEAFK.[A]	1xiTRAQ4plex [K20]; 1xiTRAQ4plex [N-Term]		8.28419e-06	0	1	1	5	Q6KAJ2	Q6KAJ2 [58-77]	0	2389.27	0	82.4	104.8	98.4	114.4		High	High	High	High	High	0	6.868e-06	4.57
FALSE	High	[R].FEGVPMAPPDPILGVSEAFK.[A]	1xOxidation [M6]; 1xiTRAQ4plex [K20]; 1xiTRAQ4plex [N-Term]		0.000122293	0	1	1	7	Q6KAJ2	Q6KAJ2 [58-77]	0	2405.27	0	105.9	100.1	85.6	108.4		High	High	High	High	High	0	5.206e-05	3.48
FALSE	High	[K].FELFGQNIDLTPLK.[G]	1xiTRAQ4plex [K14]; 1xiTRAQ4plex [N-Term]		4.62102e-05	0	1	4	3	B8BD60	B8BD60 [239-252]	0	1923.08	0	114.9	91.4	109	84.7		High	High	High	High	High	0	2.143e-05	4.17
FALSE	High	[K].FELIERGPTPEPLCQVMLR.[V]	1xCarbamidomethyl [C14]; 1xiTRAQ4plex [N-Term]		2.02177e-05	0	1	3	1	B8AZP2	B8AZP2 [463-481]	1	2429.28	0					No Quan Values	High	High	High	High	High	0	1.048e-05	3.47
FALSE	High	[K].FEILERPGTPEPLCQVMLR.[V]	1xCarbamidomethyl [C14]; 1xiTRAQ4plex [N-Term]		1.06026e-05	0	1	2	1	A2X3G6	A2X3G6 [237-255]	0	2429.28	1	89.3	102.6	96	112.2		High	High	High	High	High	0	5.969e-06	3.47
FALSE	High	[R].FEIVFVSPTGEEIK.[N]	1xiTRAQ4plex [K14]; 1xiTRAQ4plex [N-Term]		1.76849e-05	0	1	3	7	I1R7Y8	I1R7Y8 [52-65]	0	1883.04	0	94.5	104.9	95.2	105.3		High	High	High	High	High	0	4.674e-05	4.17
FALSE	High	[R].VSLEAGSTLGWQK.[Y]	1xiTRAQ4plex [K13]; 1xiTRAQ4plex [N-Term]		3.34998e-06	0	1	4	10	I1PZA0	I1PZA0 [689-701]	0	1663.93	0	89.4	91.2	115.2	104.2		High	High	High	High	High	0	2.182e-06	5.56
FALSE	High	[K].FDMGGSAAVFGAAK.[A]	1xiTRAQ4plex [K14]; 1xiTRAQ4plex [N-Term]		2.15463e-05	0	1	2	2	A2XAI5	A2XAI5 [391-404]	0	1616.83	0	81.9	103.3	121.1	93.7		High	High	High	High	High	0	1.109e-05	3.48
FALSE	High	[R].FASINVENVEENRR.[S]	1xiTRAQ4plex [N-Term]		1.38289e-05	0	2	5	5	Q5N725; I1PVH5	Q5N725 [40-53]; I1PVH5 [40-53]	1	1820.94	1	91.2	87	110	111.8	Shared	High	High	High	High	High	0	7.528e-06	3.79
FALSE	High	[K].FANVCGALTVTER.[G]	1xCarbamidomethyl [C5]; 1xiTRAQ4plex [N-Term]		6.68649e-05	0	1	3	2	B9FSC3	B9FSC3 [364-376]	0	1581.82	0	96.9	99.8	102.5	100.7		High	High	High	High	High	0	5.333e-05	3.5
FALSE	High	[R].FAMAGVAGILATDFIR.[V]	1xiTRAQ4plex [N-Term]		9.40074e-05	0	1	1	2	B8AJ38	B8AJ38 [102-117]	0	1796.98	0	106.8	94.2	86.4	112.6		High	High	High	High	High	0	3.885e-05	3.7
FALSE	High	[K].EVDVSAGAAEAPQPEDK.[V]	1xiTRAQ4plex [K17]; 1xiTRAQ4plex [N-Term]		3.95278e-05	0	1	4	1	B8AY53	B8AY53 [194-210]	0	2001	0					No Quan Values	High	High	High	High	High	0	1.873e-05	3.51
FALSE	High	[K].EVEDLEAGGIQVIQIDEAALR.[E]	1xiTRAQ4plex [N-Term]		6.72726e-05	0	1	5	2	Q2QLY4	Q2QLY4 [591-611]	0	2412.27	0					No Quan Values	High	High	High	Not Found	High	0	2.945e-05	2.22
FALSE	High	[R].EVEEAAVEAAEVGGEAVK.[A]	1xiTRAQ4plex [K18]; 1xiTRAQ4plex [N-Term]		1.67831e-06	0	1	2	2	A0A0P0VR55	A0A0P0VR55 [111-128]	0	2075.07	0	109.4	97.5	92.9	100.3		High	High	High	High	High	0	1.191e-06	5.97
FALSE	High	[KR].EVELEDPVENIGAK.[L]	1xiTRAQ4plex [K14]; 1xiTRAQ4plex [N-Term]		2.95866e-05	0	1	5	7	I1PYX1	I1PYX1 [115-128]	0	1829.97	0	97.2	99.6	99.9	103.2		High	High	High	High	High	0	1.458e-05	4.42
FALSE	High	[K].EVETAAGDGAEER.[S]	1xiTRAQ4plex [N-Term]		0.000130315	0	1	1	1	I1NUK0	I1NUK0 [62-74]	0	1477.69	0	99.6	100.9	107.8	91.7		High	High	High	High	High	0	5.033e-05	3.09
FALSE	High	[R].EVEVGAVLPPAASNPGFVFFR.[A]	1xiTRAQ4plex [N-Term]		8.15244e-06	0	1	1	1	B8AAX3	B8AAX3 [79-99]	0	2347.26	0					No Quan Values	High	High	High	High	High	0	4.754e-06	4.41
FALSE	High	[K].EVGADAVAHGCTGK.[G]	1xCarbamidomethyl [C11]; 1xiTRAQ4plex [K14]; 1xiTRAQ4plex [N-Term]		4.97875e-05	0	1	4	1	A2ZJA1	A2ZJA1 [189-202]	0	1659.84	0	103	93.9	114.6	88.4		High	High	High	High	High	0	2.282e-05	3.64
FALSE	High	[K].EVGNIPEEIQHSEDIK.[V]	1xiTRAQ4plex [K16]; 1xiTRAQ4plex [N-Term]		0.000127482	0	1	2	1	A2YKN4	A2YKN4 [1457-1472]	0	2125.1	0	120.7	100.4	114.7	64.2		High	High	High	High	High	0	4.952e-05	3.19
FALSE	High	[K].EVGSLSAEWLAEER.[T]	1xiTRAQ4plex [N-Term]		3.37158e-06	0	1	2	7	I1P1A7	I1P1A7 [85-98]	0	1719.87	0	107.3	102.1	87.8	102.7		High	High	High	High	High	0	1.964e-05	4.43
FALSE	High	[R].EVLHTVAGAGAGGEVR.[G]	1xiTRAQ4plex [N-Term]		1.67511e-05	0	1	1	4	B8ANU6	B8ANU6 [92-107]	0	1666.9	0	96.2	97.5	110.3	96		High	High	High	High	High	0	8.899e-06	3.77
FALSE	High	[K].VSVTSNPGETPTMHVPR.[N]	1xiTRAQ4plex [N-Term]		3.28351e-05	0	1	1	1	Q6ZCC6	Q6ZCC6 [35-51]	0	1953	0	96.4	96	128.1	79.5		High	High	High	High	High	0	1.597e-05	3.9
FALSE	High	[K].EVLPPSLTSSSEPPPLFDGTTR.[L]	1xiTRAQ4plex [N-Term]		0.000113363	0	1	3	2	Q8H8U5	Q8H8U5 [14-35]	0	2471.28	0	84.7	107.1	101.2	107		High	High	High	High	High	0	4.513e-05	4.57
FALSE	High	[R].EVQKPLEDITDSLK.[I]	2xiTRAQ4plex [K4; K14]; 1xiTRAQ4plex [N-Term]		0.000142097	0	1	3	4	B8BAB3	B8BAB3 [110-123]	0	2047.16	0	100.5	105.4	86.2	107.9		High	High	High	High	High	0	5.373e-05	2.82
FALSE	High	[R].EVQLVSFHTVSK.[G]	1xiTRAQ4plex [K12]; 1xiTRAQ4plex [N-Term]		1.79692e-05	0	1	3	5	Q69UU3	Q69UU3 [287-298]	0	1661.95	0	96.9	95.7	120.2	87.2		High	High	High	High	High	0	9.475e-06	4.16
FALSE	High	[R].EVQVANASSK.[R]	1xiTRAQ4plex [K10]; 1xiTRAQ4plex [N-Term]		0.000146307	0	1	3	5	A2XC62	A2XC62 [152-161]	0	1320.74	0	102.2	84.1	117.3	96.4		High	High	High	High	High	4.587e-05	0.0003368	3.86
FALSE	High	[K].EVVAAATASDGTGGAVPGASGLAK.[K]	1xiTRAQ4plex [K24]; 1xiTRAQ4plex [N-Term]		0.000156165	0	1	3	1	A2YYU4	A2YYU4 [50-73]	0	2345.26	0	104.5	93.8	118.9	82.8		High	High	High	High	High	0	5.771e-05	3.4
FALSE	High	[R].EVVPGMIVTGMEVAEIDGAPR.[M]	1xiTRAQ4plex [N-Term]		1.277e-06	0	1	3	1	Q7XXS4	Q7XXS4 [277-297]	0	2314.19	0	117.1	57.4	136.8	88.7		High	High	High	High	High	0	9.385e-07	5.11
FALSE	High	[R].EVVPGMIVTGMEVAEIDGAPR.[M]	1xOxidation [M]; 1xiTRAQ4plex [N-Term]		3.37798e-05	0	1	3	3	Q7XXS4	Q7XXS4 [277-297]	0	2330.19	0	120.9	75.9	111.2	92		High	High	High	High	High	0	1.635e-05	2.91
FALSE	High	[K].EVVSVEMPAPEGWTK.[K]	1xOxidation [M7]; 1xiTRAQ4plex [K15]; 1xiTRAQ4plex [N-Term]		0.000147469	0	1	4	5	I1R7Y8	I1R7Y8 [28-42]	0	1963.01	0	92.2	97.8	88.6	121.4		High	High	High	High	High	0	5.526e-05	3.98
FALSE	High	[K].EWGVPADLFGTLPGR.[Q]	1xiTRAQ4plex [N-Term]		0.000109564	0	1	2	4	I1Q0A3	I1Q0A3 [216-230]	0	1758.93	0	117.2	101.6	102.6	78.7		High	High	High	High	High	0	4.388e-05	3.97
FALSE	High	[R].EWVGLQQFPAATQTK.[L]	1xiTRAQ4plex [K15]; 1xiTRAQ4plex [N-Term]		3.5525e-05	0	1	2	1	B8AJZ3	B8AJZ3 [42-56]	0	1992.08	0	120.7	101.9	100.1	77.3		High	High	High	High	High	0	1.707e-05	4.31
FALSE	High	[R].FAADPATGAPTAELSVR.[N]	1xiTRAQ4plex [N-Term]		7.28684e-06	0	1	3	3	B8ANU6	B8ANU6 [46-62]	0	1817.95	0	92.6	104.5	94.9	108		High	High	High	High	High	0	4.301e-06	4.73
FALSE	High	[R].VSTTVTVDEALTGLK.[T]	1xiTRAQ4plex [K15]; 1xiTRAQ4plex [N-Term]		9.07556e-05	0	1	3	1	B8AMU5	B8AMU5 [77-91]	0	1822.04	0	90.8	100.3	103.8	105		High	High	High	High	High	0	3.773e-05	3.24
FALSE	High	[K].VSTGSGTQETSSPSTEKPVEDSKEDAAV.[-]	2xiTRAQ4plex [K17; K23]; 1xiTRAQ4plex [N-Term]		3.79484e-05	0	1	4	1	I1PLD0	I1PLD0 [263-290]	1	3255.61	0	93.6	123.9	67.3	115.2		High	High	High	High	High	0	1.81e-05	5.02
FALSE	High	[R].FAELDDATIEK.[I]	1xiTRAQ4plex [K11]; 1xiTRAQ4plex [N-Term]		3.53021e-05	0	1	3	7	I1R4P4	I1R4P4 [176-186]	0	1539.81	0	91.8	111.8	88	108.4		High	High	High	High	High	4.587e-05	0.0001933	3.39
FALSE	High	[K].FAGTAASHGQIGSIVDSLR.[S]	1xiTRAQ4plex [N-Term]		9.93578e-05	0	1	2	1	B8B461	B8B461 [297-315]	0	2031.07	0	113.5	85.2	116.4	84.9		High	High	High	High	High	0	4.063e-05	3.49
FALSE	High	[R].FALEVVQAVTDEIGADK.[V]	1xiTRAQ4plex [K17]; 1xiTRAQ4plex [N-Term]		9.53894e-06	0	1	3	1	B9FSC8	B9FSC8 [210-226]	0	2093.14	0	96.4	100.5	94.3	108.8		High	High	High	High	High	0	5.455e-06	4.43
FALSE	High	[K].FALLETSSVDDDLAQMK.[K]	1xiTRAQ4plex [K17]; 1xiTRAQ4plex [N-Term]		7.89382e-05	0	1	2	4	B8A7P4	B8A7P4 [254-270]	0	2171.11	0	101.5	109.2	89.1	100.2		High	High	High	High	High	0	4.758e-05	4.25
FALSE	High	[R].FALNQAAFFDQFAR.[S]	1xiTRAQ4plex [N-Term]		0.000106477	0	1	1	2	I1PR60	I1PR60 [287-300]	0	1789.91	0	85.4	91.1	96	127.5		High	High	High	High	High	0	4.297e-05	2.89
FALSE	High	[K].EVDEVLLVGGMTR.[V]	1xiTRAQ4plex [N-Term]		3.11204e-05	0	1	4	3	I1P4R6	I1P4R6 [378-390]	0	1561.84	0	98	104.4	97.5	100.2		High	High	High	High	High	0	1.525e-05	3.47
FALSE	High	[K].FFDPLGLGGETR.[D]	1xiTRAQ4plex [N-Term]		0.000127834	0	1	1	15	I1PLV0	I1PLV0 [193-204]	0	1452.76	0	98.7	105.8	69.7	125.8		High	High	High	High	High	4.587e-05	0.0001167	3.77
FALSE	High	[R].VTLFLNLANDPTIER.[I]	1xiTRAQ4plex [N-Term]		7.61477e-05	0	1	5	7	A2YE72	A2YE72 [274-288]	0	1860.03	0	95.6	95	96.6	112.8		High	High	High	High	High	0	3.26e-05	3.79
FALSE	High	[R].EMTLGFVDLLRDDFIEKDR.[A]	1xiTRAQ4plex [K17]; 1xiTRAQ4plex [N-Term]		2.79099e-07	0	1	7	9	I1QWG3	I1QWG3 [347-365]	2	2600.36	0	88.5	77.9	137.8	95.8		High	High	High	High	High	0	2.481e-07	6.8
FALSE	High	[K].EGDSAIVDVDSEGK.[V]	1xiTRAQ4plex [K14]; 1xiTRAQ4plex [N-Term]		7.94597e-06	0	2	6	5	I1P698; B8BNQ4	I1P698 [903-916]; B8BNQ4 [1379-1392]	0	1708.85	0	114.5	90.3	119.3	75.9	Shared	High	High	High	High	High	0	2.711e-05	4.16
FALSE	High	[K].EGEKEPQAPPVAR.[W]	1xiTRAQ4plex [K4]; 1xiTRAQ4plex [N-Term]		7.45611e-05	0	1	2	1	I1Q3G3	I1Q3G3 [103-115]	1	1695.93	0	103.8	101.6	105.1	89.4		High	High	High	High	High	0	3.204e-05	4.64
FALSE	High	[K].EGEVASGGGSSAESSAEK.[K]	1xiTRAQ4plex [K18]; 1xiTRAQ4plex [N-Term]		7.84669e-05	0	1	3	1	I1PVI8	I1PVI8 [72-89]	0	1926.91	0	99.9	96.5	113.3	90.3		High	High	High	High	High	0	3.349e-05	4.1
FALSE	High	[K].EGFDCWDELILR.[S]	1xCarbamidomethyl [C5]; 1xiTRAQ4plex [N-Term]		8.20489e-06	0	1	3	2	A2WLL0	A2WLL0 [208-219]	0	1696.81	0	91.2	114.3	93.4	101.1		High	High	High	High	High	0	4.778e-06	4.24
FALSE	High	[R].EGFTPSSIEEATGISGVEQNR.[V]	1xiTRAQ4plex [N-Term]		9.0239e-07	0	1	2	5	I1QUZ5	I1QUZ5 [126-146]	0	2352.14	0	81.3	101.9	89.7	127.1		High	High	High	High	High	0	6.923e-07	5.27
FALSE	High	[R].EGGNVVTQVK.[T]	1xiTRAQ4plex [K10]; 1xiTRAQ4plex [N-Term]		5.11953e-05	0	1	2	6	Q0E446	Q0E446 [87-96]	0	1318.76	0	97.5	104.9	90.5	107.1		High	High	High	High	High	0	3.142e-05	3.41
FALSE	High	[K].EGGSVVVLTGAVVPPGFR.[F]	1xiTRAQ4plex [N-Term]		1.18217e-06	0	1	4	6	A2YUR3	A2YUR3 [233-250]	0	1885.07	0	103.5	103.8	96.4	96.3		High	High	High	High	High	0	1.59e-05	5.33
FALSE	High	[K].EGLENLKGELK.[AS]	2xiTRAQ4plex [K7; K11]; 1xiTRAQ4plex [N-Term]		0.00011145	0	2	3	4	I1NQ57; I1PY62	I1NQ57 [318-328]; I1PY62 [317-327]	1	1661.98	0	101.4	97.2	101.2	100.1	Shared	High	High	High	High	High	0	4.455e-05	3.6
FALSE	High	[K].EGLLVGISSGAAAAAAVR.[L]	1xiTRAQ4plex [N-Term]		3.7009e-06	0	1	4	13	A2ZMY2	A2ZMY2 [349-366]	0	1757	0	104	98.5	98.8	98.7		High	High	High	High	High	0	8.657e-06	4.66
FALSE	High	[K].EGLLVGISSGANTVAALELAK.[K]	1xiTRAQ4plex [K21]; 1xiTRAQ4plex [N-Term]		5.54757e-05	0	1	3	1	Q5UJF9	Q5UJF9 [315-335]	0	2301.33	0	96.9	101.6	107.2	94.2		High	High	High	High	High	0	2.503e-05	4.08
FALSE	High	[K].VVAAGANPVQITR.[G]	1xiTRAQ4plex [N-Term]		0.000129959	0	1	5	5	I1PYX1	I1PYX1 [162-174]	0	1439.85	0	100.7	98.8	102.6	97.9		High	High	High	High	High	4.587e-05	8.108e-05	3.95
FALSE	High	[K].EGLPAFPMGNIDQTR.[MY]	1xOxidation [M8]; 1xiTRAQ4plex [N-Term]		9.76412e-05	0	2	7	4	A2WTA6; B8AWV4	A2WTA6 [533-547]; B8AWV4 [408-422]	0	1805.9	0	83.6	96.2	87.1	133.1	Shared	High	High	High	High	High	0	4.006e-05	3.19
FALSE	High	[K].EGISAEVINLR.[S]	1xiTRAQ4plex [N-Term]		2.32542e-05	0	1	7	4	A2Z2Z0	A2Z2Z0 [269-279]	0	1344.76	0	94	94.5	101.8	109.6		High	High	High	High	High	0	4.689e-05	3.47
FALSE	High	[K].EGDLVDISGK.[S]	1xiTRAQ4plex [K10]; 1xiTRAQ4plex [N-Term]		0.000113684	0	1	3	7	Q0E446	Q0E446 [162-171]	0	1320.72	0	85.3	105.7	91.6	117.4		High	High	High	High	High	0	4.519e-05	3.53
FALSE	High	[R].EGLSFVETSALDATNVDK.[A]	1xiTRAQ4plex [K18]; 1xiTRAQ4plex [N-Term]		0.000149419	0	1	2	1	I1PH92	I1PH92 [153-170]	0	2184.13	0					No Quan Values	High	High	High	High	High	0	5.583e-05	2.35
FALSE	High	[R].EGMATLAALNVLGK.[I]	1xOxidation [M3]; 1xiTRAQ4plex [K14]; 1xiTRAQ4plex [N-Term]		5.39574e-05	0	1	3	2	Q6YU90	Q6YU90 [330-343]	0	1691.96	0	89.7	101.9	90.6	117.8		High	High	High	High	High	0	2.443e-05	3.62
FALSE	High	[R].EGNTIGIAVTLR.[G]	1xiTRAQ4plex [N-Term]		0.000148637	0	1	1	1	A2XBY3	A2XBY3 [155-166]	0	1387.8	0	95.7	101.7	103.8	98.8		High	High	High	High	High	0	5.559e-05	3.09
FALSE	High	[R].EGNWDLVGNNFPVFFIR.[D]	1xiTRAQ4plex [N-Term]		0.000137967	0	1	2	4	I1P782	I1P782 [133-149]	0	2168.1	0	96.6	114.7	85.3	103.4		High	High	High	High	High	0	5.261e-05	2.83
FALSE	High	[R].EGPPEFEQPK.[M]	1xiTRAQ4plex [K10]; 1xiTRAQ4plex [N-Term]		9.93578e-05	0	1	2	38	P93431	P93431 [369-378]	0	1445.75	0	111.4	95	107.2	86.4		High	High	High	High	High	0	5.464e-05	3.8
FALSE	High	[K].EGQADQIVQETR.[L]	1xiTRAQ4plex [N-Term]		3.63156e-05	0	1	4	2	A0A0P0Y3G3	A0A0P0Y3G3 [313-324]	0	1517.77	0	103.5	102.9	112.3	81.3		High	High	High	High	High	0	1.741e-05	2.63
FALSE	High	[R].EGQSIGVIADGVDK.[N]	1xiTRAQ4plex [K14]; 1xiTRAQ4plex [N-Term]		3.6096e-07	0	1	3	4	I1PYT7	I1PYT7 [120-133]	0	1675.91	0	108.6	96.2	99.8	95.4		High	High	High	High	High	0	3.103e-07	5.34
FALSE	High	[R].EGQSIGVIPDGIDK.[N]	1xiTRAQ4plex [K14]; 1xiTRAQ4plex [N-Term]		1.40069e-05	0	1	4	10	I1NWC3	I1NWC3 [124-137]	0	1715.94	0	97.5	98.1	105.8	98.6		High	High	High	High	High	0	2.89e-05	4.22
FALSE	High	[K].EGSEIVQEGPR.[C]	1xiTRAQ4plex [N-Term]		5.99057e-05	0	1	4	3	Q7F1E4	Q7F1E4 [177-187]	0	1344.69	0	100.6	112.6	96.7	90.2		High	High	High	High	High	0	2.671e-05	3.97
FALSE	High	[K].EGVIQHSTINNLAIGR.[S]	1xiTRAQ4plex [N-Term]		2.50844e-06	0	1	5	13	B8AJ36	B8AJ36 [200-215]	0	1866.03	0	97.1	102.8	101	99.1		High	High	High	High	High	0	9.148e-06	5.23
FALSE	High	[K].EGVSKDEAEDAK.[K]	2xiTRAQ4plex [K5; K12]; 1xiTRAQ4plex [N-Term]		8.13328e-05	0	1	4	4	O22386	O22386 [161-172]	1	1709.89	0	97.8	98.2	84.4	119.5		High	High	High	High	High	0	3.449e-05	3.3
FALSE	High	[K].EGVSKDEAEDAKK.[Q]	3xiTRAQ4plex [K5; K12; K13]; 1xiTRAQ4plex [N-Term]		8.96606e-07	0	1	4	8	O22386	O22386 [161-173]	2	1982.09	0	102.4	96.9	83.2	117.5		High	High	High	High	High	0	6.884e-07	3.71
FALSE	High	[R].EHALLAFTLGVK.[Q]	1xiTRAQ4plex [K12]; 1xiTRAQ4plex [N-Term]		0.000151779	0	1	5	1	I1P850	I1P850 [135-146]	0	1586.95	0	112.5	90	121.7	75.7		High	High	High	High	High	0	5.651e-05	4.1
FALSE	High	[R].EHDPSGADVEIFR.[R]	1xiTRAQ4plex [N-Term]		2.94932e-05	0	1	3	3	I1NZD8	I1NZD8 [113-125]	0	1615.78	0	97.7	101.4	96.2	104.7		High	High	High	High	High	0	1.455e-05	3.43
FALSE	High	[R].EGMATLAALNVLGK.[I]	1xiTRAQ4plex [K14]; 1xiTRAQ4plex [N-Term]		8.36425e-06	0	1	3	5	Q6YU90	Q6YU90 [330-343]	0	1675.97	0	93.5	93.1	102.9	110.4		High	High	High	High	High	0	7.372e-06	4.64
FALSE	High	[R].EGDILTLLESER.[E]	1xiTRAQ4plex [N-Term]		8.44509e-06	0	1	4	9	B8BGS7	B8BGS7 [383-394]	0	1518.81	0	91.3	97.5	71.3	139.9		High	High	High	High	High	4.587e-05	0.0001158	3.78
FALSE	High	[R].EGDGGEALAHAPR.[R]	1xiTRAQ4plex [N-Term]		3.72401e-05	0	1	3	3	I1QUZ5	I1QUZ5 [335-347]	0	1423.7	0	107.3	103	89.9	99.8		High	High	High	High	High	0	1.781e-05	4.43
FALSE	High	[K].EGASSTTSSTETGK.[V]	1xiTRAQ4plex [K14]; 1xiTRAQ4plex [N-Term]		2.30729e-06	0	1	4	14	A0A0P0WKD6	A0A0P0WKD6 [281-294]	0	1630.8	0	104.7	112.7	90	92.6		High	High	High	High	High	0	1.577e-06	4.48
FALSE	High	[R].EDDLNEIVQLVGK.[D]	1xiTRAQ4plex [K13]; 1xiTRAQ4plex [N-Term]		4.90212e-05	0	1	3	4	B8B107	B8B107 [486-498]	0	1759.97	0	107.2	88.4	106.2	98.1		High	High	High	High	High	4.587e-05	0.0001105	2.75
FALSE	High	[R].EDGGFEVIKK.[A]	2xiTRAQ4plex [K9; K10]; 1xiTRAQ4plex [N-Term]		7.06174e-05	0	1	1	2	P14655	P14655 [315-324]	1	1553.89	0	91.4	95.3	124.7	88.6		High	High	High	High	High	0	3.065e-05	3.61
FALSE	High	[R].EDKPAPPPEGR.[L]	1xiTRAQ4plex [K3]; 1xiTRAQ4plex [N-Term]		6.50583e-05	0	1	2	2	Q10N21	Q10N21 [120-130]	0	1480.8	0	94.3	95	103.5	107.2		High	High	High	High	High	4.587e-05	6.008e-05	4.02
FALSE	High	[R].EDLQSKPENIR.[E]	1xiTRAQ4plex [K6]; 1xiTRAQ4plex [N-Term]		4.70809e-05	0	1	3	2	A2ZLC1	A2ZLC1 [1055-1065]	0	1616.88	0	98.4	97.8	102.3	101.6		High	High	High	High	High	0	2.174e-05	3.32
FALSE	High	[K].EDITVAVAGDIVALAGLK.[D]	1xiTRAQ4plex [K18]; 1xiTRAQ4plex [N-Term]		1.76849e-05	0	1	3	2	A2XVY3	A2XVY3 [440-457]	0	2043.19	0	115.9	84.4	112.2	87.5		High	High	High	High	High	0	9.345e-06	3.82
FALSE	High	[K].EDMGGASGSAAAAVAAVAAEPSR.[L]	1xiTRAQ4plex [N-Term]		9.26406e-05	0	1	3	1	B8ABJ9	B8ABJ9 [337-359]	0	2190.06	0	98.2	106.6	97.1	98.1		High	High	High	High	High	0	3.833e-05	3.53
FALSE	High	[R].EDQVPLIIIQDGESK.[K]	1xiTRAQ4plex [K15]; 1xiTRAQ4plex [N-Term]		5.4796e-05	0	1	3	2	A2ZCE6	A2ZCE6 [331-345]	0	1972.08	0	93.7	93.8	108.7	103.8		High	High	High	High	High	0	2.477e-05	3.58
FALSE	High	[K].EEAEAALTELDGK.[E]	1xiTRAQ4plex [K13]; 1xiTRAQ4plex [N-Term]		6.04589e-05	0	1	3	2	Q7F9Y6	Q7F9Y6 [225-237]	0	1663.86	0	101	112.2	98.6	88.2		High	High	High	High	High	0	4.614e-05	3.94
FALSE	High	[R].EEEQAVAAHNALQGR.[F]	1xiTRAQ4plex [N-Term]		4.52136e-05	0	1	2	1	B8AWR4	B8AWR4 [118-132]	0	1766.89	0	97.8	97.1	99.4	105.6		High	High	High	High	High	0	2.101e-05	3.28
FALSE	High	[R].EEFELTMALSGCTSLADITR.[A]	1xCarbamidomethyl [C12]; 1xOxidation [M7]; 1xiTRAQ4plex [N-Term]		6.3879e-05	0	1	2	3	Q10CE4	Q10CE4 [333-352]	0	2404.15	0	92.3	98.7	105.2	103.9		High	High	High	High	High	0	3.817e-05	3.06
FALSE	High	[R].EEFKDEEMPDVK.[K]	2xiTRAQ4plex [K4; K12]; 1xiTRAQ4plex [N-Term]		1.99618e-05	0	1	1	2	A2X0J1	A2X0J1 [221-232]	1	1927.97	0	103	99.4	103.5	94.1		High	High	High	High	High	0	1.037e-05	4.72
FALSE	High	[R].EEIAEIESGK.[A]	1xiTRAQ4plex [K10]; 1xiTRAQ4plex [N-Term]		0.00013139	0	2	7	3	I1Q3M1; A2WUC5	I1Q3M1 [943-952]; A2WUC5 [945-954]	0	1392.75	0	88.8	75.9	149.5	85.8	Shared	High	High	High	High	High	0	5.061e-05	3.41
FALSE	High	[R].EEIAFICVAALASPNAVEK.[T]	1xCarbamidomethyl [C7]; 1xiTRAQ4plex [K19]; 1xiTRAQ4plex [N-Term]		1.55869e-06	0	2	4	2	B8AEK7; Q6EUK5	B8AEK7 [518-536]; Q6EUK5 [518-536]	0	2320.25	0	111.7	95	93.2	100.2	Shared	High	High	High	High	High	0	1.118e-06	4.57
FALSE	High	[K].EELDDAISALDGQELDGRPLR.[V]	1xiTRAQ4plex [N-Term]		1.71843e-05	0	1	3	7	A2YY14	A2YY14 [274-294]	0	2456.24	0	104.8	95.4	88.8	111.1		High	High	High	High	High	0	9.093e-06	4.56
FALSE	High	[R].EELLREELLEEIEQR.[V]	1xiTRAQ4plex [N-Term]		2.3674e-06	0	1	2	4	B8AIF7	B8AIF7 [149-163]	1	2072.1	0	98.4	108.7	85.5	107.4		High	High	High	High	High	0	2.179e-06	5.21
FALSE	High	[K].EENNIAVIVGTVTDDKR.[I]	1xiTRAQ4plex [K16]; 1xiTRAQ4plex [N-Term]		5.86332e-05	0	1	1	1	I1PSL1	I1PSL1 [75-91]	1	2161.17	0	106.8	81.3	109	102.9		High	High	High	High	High	0	2.621e-05	4.06
FALSE	High	[K].EEPKPEPEAEAAAETTSR.[E]	1xiTRAQ4plex [K4]; 1xiTRAQ4plex [N-Term]		1.03618e-06	0	1	1	7	Q0JPA6	Q0JPA6 [132-149]	0	2230.11	0	112.6	89.7	105.8	92		High	High	High	High	High	0	1.041e-06	6.21
FALSE	High	[K].EEQLLETDPILNKVEEK.[A]	2xiTRAQ4plex [K13; K17]; 1xiTRAQ4plex [N-Term]		6.93456e-05	0	1	3	1	A2YJU3	A2YJU3 [66-82]	1	2459.36	0	98.7	94.4	91.7	115.2		High	High	High	High	High	0	3.017e-05	3.77
FALSE	High	[R].VVAQNLSPELTLVEK.[V]	1xiTRAQ4plex [K15]; 1xiTRAQ4plex [N-Term]		5.1354e-05	0	1	2	1	B8BND6	B8BND6 [278-292]	0	1928.13	0	122.8	93.6	116.2	67.4		High	High	High	High	High	0	2.342e-05	4.53
FALSE	High	[K].EEVAVETVEGGAAAAK.[A]	1xiTRAQ4plex [K16]; 1xiTRAQ4plex [N-Term]		5.7836e-06	0	1	1	6	Q651D5	Q651D5 [5-20]	0	1818.97	0	112.8	90	113.9	83.3		High	High	High	High	High	0	1.037e-05	4.45
FALSE	High	[R].EEVFGPVAPLVPFK.[T]	1xiTRAQ4plex [K14]; 1xiTRAQ4plex [N-Term]		0.000149419	0	1	3	1	I1NXQ6	I1NXQ6 [430-443]	0	1817.05	0	114.9	85.5	104.8	94.8		High	High	High	High	High	0	5.578e-05	3.67
FALSE	High	[R].EEVLSTSSPVDLFLLPGQAFDR.[T]	1xiTRAQ4plex [N-Term]		3.0344e-05	0	1	3	1	Q0D564	Q0D564 [184-205]	0	2564.34	0	96.6	106.1	84.9	112.4		High	High	High	High	High	0	1.492e-05	3.02
FALSE	High	[R].EFAGALGWSLTDQEVEELR.[S]	1xiTRAQ4plex [N-Term]		8.41806e-06	0	1	3	3	B8B764	B8B764 [349-367]	0	2294.14	0	102.4	101.3	105.3	91.1		High	High	High	High	High	0	4.881e-06	4.15
FALSE	High	[R].VVALAAGSNVTLLADQVK.[T]	1xiTRAQ4plex [K18]; 1xiTRAQ4plex [N-Term]		2.93074e-05	0	1	4	5	A2WJR2	A2WJR2 [105-122]	0	2057.22	0	100.7	99.8	95.3	104.2		High	High	High	High	High	0	2.428e-05	3.77
FALSE	High	[R].EFNDVVGVTGFVLTK.[L]	1xiTRAQ4plex [K15]; 1xiTRAQ4plex [N-Term]		4.56382e-05	0	1	1	1	I1NVD3	I1NVD3 [302-316]	0	1913.06	0	115	107.6	91.8	85.5		High	High	High	High	High	0	2.118e-05	2.88
FALSE	High	[K].EFTTVIDVAGFLSPGQENR.[L]	1xiTRAQ4plex [N-Term]		9.12043e-06	0	1	1	1	A2YM59	A2YM59 [27-45]	0	2224.14	0	109.4	103.8	94.5	92.3		High	High	High	High	High	0	5.234e-06	5.56
FALSE	High	[R].EFVGGAEELPR.[T]	1xiTRAQ4plex [N-Term]		0.000126431	0	1	3	4	A0A0P0YAG3	A0A0P0YAG3 [92-102]	0	1347.7	0	105.3	102.3	89.1	103.2		High	High	High	High	High	8.802e-05	0.0006178	3.26
FALSE	High	[K].EGAEEMGFEEMAAGTR.[R]	1xiTRAQ4plex [N-Term]		2.21718e-05	0	1	2	2	B8AIG1	B8AIG1 [53-68]	0	1858.81	0	100.1	95	106.5	98.4		High	High	High	High	High	0	1.136e-05	4.03
FALSE	High	[K].EGAITGGPAFVQAVGDEILDSTVSENLPVLATDEK.[Y]	1xiTRAQ4plex [K35]; 1xiTRAQ4plex [N-Term]		2.02886e-06	0	1	2	1	I1PVG8	I1PVG8 [190-224]	0	3830.98	0					No Quan Values	High	High	High	High	High	0	1.407e-06	4.26
FALSE	High	[R].EHGDSPLQLGPK.[V]	1xiTRAQ4plex [K12]; 1xiTRAQ4plex [N-Term]		4.46534e-05	0	1	2	5	I1R7V2	I1R7V2 [292-303]	0	1565.85	0	104.4	93	122.3	80.3		High	High	High	High	High	0	2.08e-05	3.97
FALSE	High	[R].EMTLGFVDLLRDDFIEKDR.[A]	1xOxidation [M2]; 1xiTRAQ4plex [K17]; 1xiTRAQ4plex [N-Term]		2.00894e-05	0	1	7	9	I1QWG3	I1QWG3 [347-365]	2	2616.36	0	108.6	78.9	114.4	98.1		High	High	High	High	High	4.587e-05	8.298e-05	5.89
FALSE	High	[K].EHQIVETLVPGLKDEVMK.[I]	2xiTRAQ4plex [K13; K18]; 1xiTRAQ4plex [N-Term]		7.38902e-05	0	1	2	1	A2XN63	A2XN63 [74-91]	1	2497.41	0	93.5	95.9	103.9	106.7		High	High	High	High	High	0	3.181e-05	4.34
FALSE	High	[K].VTVTSDGAFSK.[R]	1xiTRAQ4plex [K11]; 1xiTRAQ4plex [N-Term]		6.78885e-05	0	1	1	2	I1QD52	I1QD52 [72-82]	0	1399.77	0	91.6	99.3	106.4	102.7		High	High	High	High	High	4.587e-05	0.0001672	4.28
FALSE	High	[K].EILGTCVSVGCTVDGKDPK.[D]	2xCarbamidomethyl [C6; C11]; 2xiTRAQ4plex [K16; K19]; 1xiTRAQ4plex [N-Term]		5.1037e-05	0	1	3	4	A2X8M1	A2X8M1 [132-150]	1	2467.29	0	91.8	109.4	101.1	97.6		High	High	High	High	High	0	2.33e-05	3.82
FALSE	High	[K].EIILSTNSGQIGVLPNHAPINTAVDMGPLR.[I]	1xiTRAQ4plex [N-Term]		8.65452e-07	0	1	1	7	P0C2Z2	P0C2Z2 [21-50]	0	3271.76	0	106.5	102.8	91.1	99.6		High	High	High	High	High	0	6.674e-07	7.48
FALSE	High	[K].EIILSTNSGQIGVLPNHAPINTAVDMGPLR.[I]	1xOxidation [M26]; 1xiTRAQ4plex [N-Term]		9.15594e-05	0	1	1	6	P0C2Z2	P0C2Z2 [21-50]	0	3287.75	0	101.8	102.3	88.8	107.1		High	High	High	High	High	0	5.329e-05	4.8
FALSE	High	[R].ELISNSSDALDK.[I]	1xiTRAQ4plex [K12]; 1xiTRAQ4plex [N-Term]		2.38526e-05	0	2	10	3	I1QJW3; A2Z2G1	I1QJW3 [35-46]; A2Z2G1 [35-46]	0	1579.84	0	105.9	86.8	125.8	81.5	Shared	High	High	High	High	High	4.587e-05	0.0002307	3.11
FALSE	High	[K].ELMANLVSMQSSLSDVNK.[L]	1xiTRAQ4plex [K18]; 1xiTRAQ4plex [N-Term]		2.96803e-05	0	1	3	5	I1PEZ3	I1PEZ3 [459-476]	0	2254.17	0	104.4	94.5	95.8	105.4		High	High	High	High	High	0	1.727e-05	4.77
FALSE	High	[K].ELMANLVSMQSSLSDVNK.[L]	1xOxidation [M9]; 1xiTRAQ4plex [K18]; 1xiTRAQ4plex [N-Term]		0.000115953	0	1	3	1	I1PEZ3	I1PEZ3 [459-476]	0	2270.16	0	92.5	109	79.2	119.4		High	High	High	High	High	0	4.595e-05	3.66
FALSE	High	[K].ELMANLVSMQSSLSDVNK.[L]	2xOxidation [M3; M9]; 1xiTRAQ4plex [K18]; 1xiTRAQ4plex [N-Term]		2.43112e-05	0	1	3	1	I1PEZ3	I1PEZ3 [459-476]	0	2286.16	0	95.3	103.5	96.6	104.6		High	High	High	High	High	0	1.229e-05	3.57
FALSE	High	[K].ELPGVIALDEAVTVAV.[-]	1xiTRAQ4plex [N-Term]		3.90352e-05	0	1	4	26	A0A0P0WP33	A0A0P0WP33 [469-484]	0	1739.99	0	117.3	113.7	95.5	73.4		High	High	High	High	High	0	1.851e-05	3.97
FALSE	High	[K].EIPLPHEFILNR.[D]	1xiTRAQ4plex [N-Term]		2.10048e-05	0	1	2	10	I1QKU4	I1QKU4 [233-244]	0	1621.92	0	87.6	87.2	130.9	94.4		High	High	High	High	High	0	5.682e-05	4.2
FALSE	High	[R].EIPPELILPDNILPNK.[A]	1xiTRAQ4plex [K16]; 1xiTRAQ4plex [N-Term]		0.000149419	0	1	4	4	A2ZIH2	A2ZIH2 [251-266]	0	2103.23	0	94.7	100.8	108.1	96.4		High	High	High	High	High	4.587e-05	7.039e-05	3
FALSE	High	[K].ELQENAEQK.[L]	1xiTRAQ4plex [K9]; 1xiTRAQ4plex [N-Term]		0.000138339	0	1	2	1	A2XY09	A2XY09 [372-380]	0	1376.73	0	105.5	115	111.4	68.1		High	High	High	High	High	0	5.271e-05	2.35
FALSE	High	[K].ELQSSLETVDVK.[S]	1xiTRAQ4plex [K12]; 1xiTRAQ4plex [N-Term]		3.49704e-05	0	1	1	2	B8AU34	B8AU34 [226-237]	0	1635.9	0	101.5	107.7	95.9	94.9		High	High	High	High	High	0	1.687e-05	3.4
FALSE	High	[R].ELSEIAEQAK.[R]	1xiTRAQ4plex [K10]; 1xiTRAQ4plex [N-Term]		0.000105564	0	1	6	2	I1PQF5	I1PQF5 [904-913]	0	1405.78	0	88.5	92.4	120.5	98.6		High	High	High	High	High	0	4.264e-05	1.51
FALSE	High	[K].EILGTCVSVGCTVDGK.[D]	2xCarbamidomethyl [C6; C11]; 1xiTRAQ4plex [K16]; 1xiTRAQ4plex [N-Term]		4.31467e-05	0	1	3	2	A2X8M1	A2X8M1 [132-147]	0	1983.01	0	105.9	94.1	102.7	97.3		High	High	High	High	High	0	2.016e-05	3.17
FALSE	High	[K].EISKDEISDALER.[I]	1xiTRAQ4plex [K4]; 1xiTRAQ4plex [N-Term]		6.12039e-05	0	1	4	4	Q5Z974	Q5Z974 [459-471]	1	1792.95	0	94.7	104.2	95.8	105.3		High	High	High	High	High	0	2.716e-05	3.82
FALSE	High	[K].EITALAPSSMK.[I]	1xiTRAQ4plex [K11]; 1xiTRAQ4plex [N-Term]		0.000126431	0	1	14	3	I1QXY9	I1QXY9 [318-328]	0	1435.81	0	101.5	89.5	123.6	85.3		High	High	High	High	High	0	4.912e-05	3.46
FALSE	High	[R].ELTVVGGTGQFR.[M]	1xiTRAQ4plex [N-Term]		0.000126082	0	1	1	3	Q2R0I1	Q2R0I1 [125-136]	0	1407.77	0	105.5	88.6	114.7	91.2		High	High	High	High	High	0	4.91e-05	3.69
FALSE	High	[R].ELVADEATTGDVR.[V]	1xiTRAQ4plex [N-Term]		7.56913e-05	0	1	3	2	A0A0P0XUE2	A0A0P0XUE2 [161-173]	0	1519.77	0	97.6	94.1	105.1	103.1		High	High	High	High	High	0	3.245e-05	3.09
FALSE	High	[K].ELVFTMFGSGAPDFGAASDGDGDR.[N]	1xiTRAQ4plex [N-Term]		0.000106477	0	1	3	1	I1QT43	I1QT43 [314-337]	0	2563.15	0	103.5	103.1	88.4	105		High	High	High	High	High	0	4.292e-05	3.78
FALSE	High	[R].VTPQPGVPPEEAGAAVAAESSTGTWTTVWTDGLTSLDR.[Y]	1xiTRAQ4plex [N-Term]		4.8163e-06	0	1	5	80	I1QWG3	I1QWG3 [49-86]	0	3998.97	0	91.7	83.1	130	95.2		High	High	High	High	High	4.587e-05	5.878e-05	5.22
FALSE	High	[R].ELVSNASDALDK.[L]	1xiTRAQ4plex [K12]; 1xiTRAQ4plex [N-Term]		1.71843e-05	0	1	7	2	B8BCQ3	B8BCQ3 [112-123]	0	1549.83	0	107.6	90.7	118.1	83.6		High	High	High	High	High	0	9.1e-06	2.66
FALSE	High	[R].ELVSNASDALDKLR.[YF]	1xiTRAQ4plex [K12]; 1xiTRAQ4plex [N-Term]		4.39624e-05	0	1	7	1	B8BCQ3	B8BCQ3 [112-125]	1	1819.02	0	95.4	100.6	109.6	94.4		High	High	High	High	High	0	2.05e-05	3.37
FALSE	High	[K].EMIEAGVHFGHGIK.[K]	1xiTRAQ4plex [K14]; 1xiTRAQ4plex [N-Term]		8.786e-05	0	1	2	1	I1QKT9	I1QKT9 [12-25]	0	1812.97	0	96.3	102.2	106.3	95.1		High	High	High	High	High	0	3.673e-05	3.76
FALSE	High	[R].VTNLSEDTREPDLLELFR.[T]	1xiTRAQ4plex [N-Term]		9.75531e-06	0	1	2	1	B8AE20	B8AE20 [212-229]	1	2291.2	0	111.2	90.8	106.2	91.9		High	High	High	High	High	0	5.563e-06	3.79
FALSE	High	[R].EMTLGFVDLLR.[D]	1xiTRAQ4plex [N-Term]		3.18156e-05	0	1	7	26	I1QWG3	I1QWG3 [347-357]	0	1437.79	0	95.7	84.3	129.1	90.9		High	High	High	High	High	0	4.433e-05	3.94
FALSE	High	[R].EMTLGFVDLLR.[D]	1xOxidation [M2]; 1xiTRAQ4plex [N-Term]		9.907e-05	0	1	7	23	I1QWG3	I1QWG3 [347-357]	0	1453.78	0	101.1	90.8	103.4	104.7		High	High	High	High	High	4.587e-05	9.703e-05	3.62
FALSE	High	[R].EMTLGFVDLLRDDFIEK.[D]	1xiTRAQ4plex [K17]; 1xiTRAQ4plex [N-Term]		6.96682e-06	0	1	7	11	I1QWG3	I1QWG3 [347-363]	1	2329.24	0	94.1	79.3	134.2	92.4		High	High	High	High	High	0	1.189e-05	4.84
FALSE	High	[R].EMTLGFVDLLRDDFIEK.[D]	1xOxidation [M2]; 1xiTRAQ4plex [K17]; 1xiTRAQ4plex [N-Term]		6.93456e-05	0	1	7	9	I1QWG3	I1QWG3 [347-363]	1	2345.23	0	95.7	85.5	120.2	98.6		High	High	High	High	High	0	4.518e-05	4.85
FALSE	High	[R].ELTAEVQQSGVTGAAR.[V]	1xiTRAQ4plex [N-Term]		1.22458e-05	0	1	3	2	A0A0P0XAA0	A0A0P0XAA0 [169-184]	0	1760.93	0	117.3	99.1	104.2	79.4		High	High	High	High	High	0	3.9e-05	4.15
FALSE	High	[K].EILDSQETTLLITADQVVVHDGVIR.[E]	1xiTRAQ4plex [N-Term]		1.92745e-05	0	1	1	1	B8AJL7	B8AJL7 [102-126]	0	2908.57	0	104	113.3	91.4	91.3		High	High	High	High	High	0	1.007e-05	4.21
FALSE	High	[R].EIKPVIGFPVEK.[L]	2xiTRAQ4plex [K3; K12]; 1xiTRAQ4plex [N-Term]		0.000100225	0	1	3	1	B8B764	B8B764 [372-383]	0	1788.1	0					No Quan Values	High	High	High	High	High	0	4.091e-05	4.1
FALSE	High	[K].EIGQALLPSTGTK.[S]	1xiTRAQ4plex [K13]; 1xiTRAQ4plex [N-Term]		2.54961e-05	0	1	2	5	I1NZ48	I1NZ48 [336-348]	0	1602.93	0	113	109.8	93.3	84		High	High	High	High	High	0	1.281e-05	4.73
FALSE	High	[K].EKDGAVQVSPK.[D]	2xiTRAQ4plex [K2; K11]; 1xiTRAQ4plex [N-Term]		0.000142856	0	1	2	1	A2X335	A2X335 [1397-1407]	1	1589.92	0					No Quan Values	High	High	High	High	High	0	5.395e-05	3.73
FALSE	High	[K].EKEDAVAAAAPDEGAK.[E]	2xiTRAQ4plex [K2; K16]; 1xiTRAQ4plex [N-Term]		6.58556e-05	0	1	3	1	Q9FVZ7	Q9FVZ7 [215-230]	1	2004.06	0	107.8	101	97.8	93.4		High	High	High	High	High	0	2.893e-05	4.05
FALSE	High	[K].EKGEDASIEAAVMAVSR.[C]	1xiTRAQ4plex [K2]; 1xiTRAQ4plex [N-Term]		1.18981e-05	0	1	1	4	A2YM59	A2YM59 [131-147]	1	2051.07	0	107.8	118.4	89.5	84.3		High	High	High	High	High	0	6.618e-06	4.66
FALSE	High	[K].EKGIFTNVTSPTAK.[A]	2xiTRAQ4plex [K2; K14]; 1xiTRAQ4plex [N-Term]		4.46534e-05	0	1	2	3	I1PJL5	I1PJL5 [304-317]	1	1925.11	0	94.9	99.3	96.6	109.1		High	High	High	High	High	0	2.081e-05	4.78
FALSE	High	[K].EKGVSLLLPSDVIIADK.[F]	2xiTRAQ4plex [K2; K17]; 1xiTRAQ4plex [N-Term]		2.14779e-05	0	1	5	9	A0A0P0WP33	A0A0P0WP33 [338-354]	1	2229.34	0	124.7	104.1	100.7	70.5		High	High	High	High	High	0	1.319e-05	5.46
FALSE	High	[K].EKLEAAGCTLSLVPK.[R]	1xCarbamidomethyl [C8]; 2xiTRAQ4plex [K2; K15]; 1xiTRAQ4plex [N-Term]		1.48365e-05	0	1	1	3	A2XE09	A2XE09 [214-228]	1	2048.18	0	102.2	109.5	94.5	93.7		High	High	High	High	High	0	8.005e-06	4.53
FALSE	High	[K].EKITIDPDDPAAVSR.[Y]	1xiTRAQ4plex [K2]; 1xiTRAQ4plex [N-Term]		7.06174e-05	0	1	2	1	A2X0J1	A2X0J1 [68-82]	1	1915.04	0	93.4	100.7	102.9	103		High	High	High	High	High	0	3.068e-05	3.16
FALSE	High	[K].EKPEELVVALAHAK.[VA]	2xiTRAQ4plex [K2; K14]; 1xiTRAQ4plex [N-Term]		6.0274e-05	0	2	2	1	A0A0P0VV04; B8AJL7	A0A0P0VV04 [44-57]; B8AJL7 [73-86]	0	1966.17	0	93.4	103.9	93.1	109.6	Shared	High	High	High	High	High	0	2.681e-05	3.34
FALSE	High	[K].EKPSIGTVTAVGPGPLVEDGSR.[K]	1xiTRAQ4plex [K2]; 1xiTRAQ4plex [N-Term]		1.6526e-07	0	2	2	7	A2Z1N0; Q69QD5	A2Z1N0 [183-204]; Q69QD5 [183-204]	0	2454.34	0	99.1	103.2	93.2	104.5	Shared	High	High	High	High	High	0	1.568e-07	6.68
FALSE	High	[K].EKPSIGTVVAVGPGPLDDEGK.[R]	2xiTRAQ4plex [K2; K21]; 1xiTRAQ4plex [N-Term]		6.50583e-05	0	1	2	8	I1Q0A7	I1Q0A7 [189-209]	0	2497.39	0	91.3	97.2	91	120.5		High	High	High	High	High	0	2.898e-05	4.13
FALSE	High	[K].EKPSIGTVVAVGPGPLDDEGKR.[Q]	2xiTRAQ4plex [K2; K21]; 1xiTRAQ4plex [N-Term]		1.1898e-06	0	1	2	5	I1Q0A7	I1Q0A7 [189-210]	1	2653.49	0	93.9	99.3	90.7	116.2		High	High	High	High	High	0	8.811e-07	7.72
FALSE	High	[K].ELADDVDSLK.[K]	1xiTRAQ4plex [K10]; 1xiTRAQ4plex [N-Term]		0.000127834	0	1	3	4	I1P3X5	I1P3X5 [175-184]	0	1392.75	0	114.7	108.1	82.8	94.4		High	High	High	High	High	0	4.976e-05	4.1
FALSE	High	[K].ELAGIEFPSER.[I]	1xiTRAQ4plex [N-Term]		0.000123661	0	1	4	5	B8ATY0	B8ATY0 [173-183]	0	1391.73	0	96.3	109.1	86.6	108.1		High	High	High	High	High	0	4.834e-05	4.34
FALSE	High	[R].ELAGVQPLVEALPPVAR.[A]	1xiTRAQ4plex [N-Term]		4.44853e-07	0	1	1	19	Q0IWS0	Q0IWS0 [57-73]	0	1903.11	0	104.1	102.3	97.6	96		High	High	High	High	High	0	5.869e-06	5.44
FALSE	High	[K-].ELASSAGEDVVFAMNAFIK.[R]	1xiTRAQ4plex [K19]; 1xiTRAQ4plex [N-Term]		3.84639e-06	0	1	3	1	B8AFJ4	B8AFJ4 [253-271]	0	2287.19	0	98.5	113.9	85.9	101.8		High	High	High	High	High	0	2.461e-06	3.86
FALSE	High	[K].ELATDIETLK.[K]	1xiTRAQ4plex [K10]; 1xiTRAQ4plex [N-Term]		0.000107088	0	1	1	5	Q5Z6P4	Q5Z6P4 [140-149]	0	1420.81	0	113.1	100.7	85.7	100.5		High	High	High	High	High	0	4.316e-05	4.36
FALSE	High	[R].ELCSETGAAQDDVLAR.[V]	1xCarbamidomethyl [C3]; 1xiTRAQ4plex [N-Term]		4.75221e-05	0	1	3	3	I1PVJ3	I1PVJ3 [714-729]	0	1878.9	0	99.5	93	105.8	101.7		High	High	High	High	High	0	2.192e-05	3.28
FALSE	High	[K].ELDLSSSDVVTK.[Y]	1xiTRAQ4plex [K12]; 1xiTRAQ4plex [N-Term]		6.10169e-05	0	1	2	2	A2Y3I6	A2Y3I6 [12-23]	0	1580.86	0	96.7	85.5	113.9	103.9		High	High	High	High	High	0	2.709e-05	2.95
FALSE	High	[R].ELEAAAGGGPVDLEGDMDK.[L]	1xiTRAQ4plex [K19]; 1xiTRAQ4plex [N-Term]		7.1709e-06	0	1	2	4	A2ZFY8	A2ZFY8 [102-120]	0	2162.05	0	93.2	112.1	87.4	107.4		High	High	High	High	High	0	4.353e-06	5.08
FALSE	High	[R].ELEAAAGGGPVDLEGDMDK.[L]	1xOxidation [M17]; 1xiTRAQ4plex [K19]; 1xiTRAQ4plex [N-Term]		2.0354e-06	0	1	2	1	A2ZFY8	A2ZFY8 [102-120]	0	2178.05	0	96.2	112.3	94.9	96.6		High	High	High	High	High	0	1.412e-06	4.03
FALSE	High	[R].ELEAAAGGGPVDLEGDMDKLQGR.[W]	1xiTRAQ4plex [K19]; 1xiTRAQ4plex [N-Term]		4.83637e-07	0	1	2	6	A2ZFY8	A2ZFY8 [102-124]	1	2616.32	0	91	116	84.2	108.8		High	High	High	High	High	0	4.451e-07	4.58
FALSE	High	[R].ELEAAAGGGPVDLEGDMDKLQGR.[W]	1xOxidation [M17]; 1xiTRAQ4plex [K19]; 1xiTRAQ4plex [N-Term]		5.60088e-06	0	1	2	2	A2ZFY8	A2ZFY8 [102-124]	1	2632.31	0	95.4	102.8	95.4	106.3		High	High	High	High	High	0	3.417e-06	5.36
FALSE	High	[R].EIEAVGGNVK.[TA]	1xiTRAQ4plex [K10]; 1xiTRAQ4plex [N-Term]		5.44591e-05	0	1	3	2	A2WLL2	A2WLL2 [141-150]	0	1303.75	0	85.6	100.5	114.7	99.1		High	High	High	High	High	0	2.459e-05	4.4
FALSE	High	[K].VTVANIEEGGQFTISGAEEILK.[A]	1xiTRAQ4plex [K22]; 1xiTRAQ4plex [N-Term]		1.42326e-05	0	1	1	2	A2WTQ2	A2WTQ2 [139-160]	0	2593.4	0	96.9	98.6	105.7	98.8		High	High	High	High	High	0	7.736e-06	3.3
FALSE	High	[R].EIEEALLEHLGVK.[R]	1xiTRAQ4plex [K13]; 1xiTRAQ4plex [N-Term]		3.0344e-05	0	1	2	1	B8AZT0	B8AZT0 [161-173]	0	1768.01	0	99	91.3	118	91.8		High	High	High	High	High	0	1.493e-05	4
FALSE	High	[R].ELEWDGLPAFLDADR.[A]	1xiTRAQ4plex [N-Term]		0.000158588	0	1	3	3	A2Y7Y4	A2Y7Y4 [365-379]	0	1890.94	0	87.6	93.2	110.4	108.7		High	High	High	High	High	4.587e-05	5.837e-05	3.6
FALSE	High	[K].VTTTIGFGSPNK.[A]	1xiTRAQ4plex [K12]; 1xiTRAQ4plex [N-Term]		2.40045e-05	0	1	3	10	I1PZA0	I1PZA0 [324-335]	0	1509.85	0	90.9	84.4	118.9	105.8		High	High	High	High	High	0	1.218e-05	4.03
FALSE	High	[K].ELGASMVEEVLTAGGGAR.[N]	1xiTRAQ4plex [N-Term]		5.75625e-05	0	1	2	2	B8B5E5	B8B5E5 [291-308]	0	1890.97	0	97	103.3	94	105.7		High	High	High	High	High	0	2.583e-05	3.26
FALSE	High	[R].ELGPPDQVAEALIR.[K]	1xiTRAQ4plex [N-Term]		1.16344e-05	0	1	7	24	Q109L0	Q109L0 [426-439]	0	1651.91	0	104.2	108.2	88.6	99		High	High	High	High	High	0	9.368e-06	4.69
FALSE	High	[K].VTVTSDGPFSK.[R]	1xiTRAQ4plex [K11]; 1xiTRAQ4plex [N-Term]		0.000110189	0	1	1	7	A2XGK2	A2XGK2 [73-83]	0	1425.78	0	101.4	100.3	96.4	101.8		High	High	High	High	High	0	4.409e-05	4.04
FALSE	High	[R].GLVEATTSESLGSASASPR.[E]	1xiTRAQ4plex [N-Term]		2.16149e-05	0	1	2	3	I1NND6	I1NND6 [57-75]	0	1964.01	0	98.6	105.7	102.3	93.4		High	High	High	High	High	0	1.11e-05	4.28
FALSE	High	[R].FFEPGLTAEEAAAR.[I]	1xiTRAQ4plex [N-Term]		2.26706e-05	0	1	1	5	Q6EP57	Q6EP57 [114-127]	0	1652.84	0	95.5	107.8	88.9	107.8		High	High	High	High	High	0	5.786e-05	4.38
FALSE	High	[R].FFNDFAQLIGDER.[A]	1xiTRAQ4plex [N-Term]		9.51131e-05	0	1	2	2	I1QHA7	I1QHA7 [279-291]	0	1715.85	0	91.5	113	92.7	102.8		High	High	High	High	High	0	5.701e-05	2.97
FALSE	High	[R].GGGSNFDSSNK.[L]	1xiTRAQ4plex [K11]; 1xiTRAQ4plex [N-Term]		2.04117e-05	0	1	3	4	I1QCH6	I1QCH6 [171-181]	0	1357.66	0	103.2	104.4	73.1	119.2		High	High	High	High	High	0	1.057e-05	3.8
FALSE	High	[K].GGHELSLSTGNAGGR.[L]	1xiTRAQ4plex [N-Term]		1.14863e-05	0	1	3	11	I1QKG1	I1QKG1 [186-200]	0	1556.79	0	109.1	98.2	100.4	92.4		High	High	High	High	High	0	6.411e-06	5.13
FALSE	High	[K].GGLATPVGGGVSSLNMQLR.[K]	1xiTRAQ4plex [N-Term]		5.0565e-05	0	1	1	1	I1PM97	I1PM97 [104-122]	0	1958.06	0	94.6	99.1	99.5	106.8		High	High	High	High	High	0	2.309e-05	3.53
FALSE	High	[R].GGLDFTKDDENVNSQPFMR.[W]	1xiTRAQ4plex [K7]; 1xiTRAQ4plex [N-Term]		7.22857e-07	0	2	6	94	I1QWG3; A0A0P0VBL9	I1QWG3 [202-220]; A0A0P0VBL9 [24-42]	1	2458.19	0	94.2	83.7	125.5	96.5	Shared	High	High	High	High	High	0	2.97e-06	6.07
FALSE	High	[R].GGLDFTKDDENVNSQPFMR.[W]	1xOxidation [M18]; 1xiTRAQ4plex [K7]; 1xiTRAQ4plex [N-Term]		9.53913e-05	0	2	6	32	I1QWG3; A0A0P0VBL9	I1QWG3 [202-220]; A0A0P0VBL9 [24-42]	1	2474.19	0	94.9	85.3	121.5	98.3	Shared	High	High	High	High	High	0	4.038e-05	4.72
FALSE	High	[R].GGIFNDLGSGSNVDVCVITK.[G]	1xCarbamidomethyl [C16]; 1xiTRAQ4plex [K20]; 1xiTRAQ4plex [N-Term]		0.000125387	0	1	2	1	Q9LST8	Q9LST8 [199-218]	0	2340.21	0	114.2	81.4	103.5	100.9		High	High	High	High	High	0	4.882e-05	3.52
FALSE	High	[K].GGIGCSPGDLSISELER.[L]	1xCarbamidomethyl [C5]; 1xiTRAQ4plex [N-Term]		0.000142856	0	1	1	2	A2XMV1	A2XMV1 [103-119]	0	1890.93	0	103.5	86.9	105	104.6		High	High	High	High	High	0	5.402e-05	3.46
FALSE	High	[K].GGLNVGAVLILPEGFELAPPDR.[I]	1xiTRAQ4plex [N-Term]		1.31449e-06	0	1	1	10	I1PHZ3	I1PHZ3 [102-123]	0	2378.32	0	103.3	102.2	92.6	101.8		High	High	High	High	High	0	1.362e-06	6.18
FALSE	High	[K].GGPIAFADLIQFAAQSALK.[L]	1xiTRAQ4plex [K19]; 1xiTRAQ4plex [N-Term]		2.02235e-06	0	1	2	5	I1PPF2	I1PPF2 [178-196]	0	2206.25	0	113.1	105.5	92.6	88.8		High	High	High	High	High	0	1.402e-06	4.77
FALSE	High	[K].GGRDVDDALLAVIIR.[N]	1xiTRAQ4plex [N-Term]		4.78184e-05	0	1	2	1	B8A7P7	B8A7P7 [399-413]	1	1726.99	0					No Quan Values	High	High	High	High	High	0	2.205e-05	3.9
FALSE	High	[R].GGSGPSAACCSGVR.[S]	2xCarbamidomethyl [C9; C10]; 1xiTRAQ4plex [N-Term]		7.84669e-05	0	1	4	1	Q7XJ39	Q7XJ39 [46-59]	0	1466.66	0	87.3	93.1	125.9	93.7		High	High	High	High	High	0	3.344e-05	3.2
FALSE	High	[R].GGSLVEEWSGR.[V]	1xiTRAQ4plex [N-Term]		0.000109876	0	1	2	1	B8AJ26	B8AJ26 [16-26]	0	1320.67	0	108.1	103.1	107.8	81.1		High	High	High	High	High	0	4.397e-05	3.6
FALSE	High	[R].GGSTAKPVVIADCGQLS.[-]	1xCarbamidomethyl [C13]; 1xiTRAQ4plex [K6]; 1xiTRAQ4plex [N-Term]		5.53051e-05	0	1	1	8	Q1KL27	Q1KL27 [156-172]	0	1948.04	0	101.3	100.1	102.2	96.4		High	High	High	High	High	0	3.079e-05	4.1
FALSE	High	[R].GGGNAAAAAAAGK.[E]	1xiTRAQ4plex [K13]; 1xiTRAQ4plex [N-Term]		2.17528e-05	0	1	2	1	A2XSY5	A2XSY5 [141-153]	0	1274.71	0	110.9	99	99.7	90.4		High	High	High	High	High	0	1.118e-05	2.82
FALSE	High	[K].GGTDSVIGVTLLGADGSGVR.[I]	1xiTRAQ4plex [N-Term]		3.72476e-06	0	1	3	2	I1PLU8	I1PLU8 [59-78]	0	1975.06	0	120.9	101	96.9	81.2		High	High	High	High	High	0	9.538e-06	4.19
FALSE	High	[K].GGVVALVEGLK.[G]	1xiTRAQ4plex [K11]; 1xiTRAQ4plex [N-Term]		6.52568e-05	0	1	2	2	A2XG06	A2XG06 [191-201]	0	1329.83	0	99.4	90.6	113	97		High	High	High	High	High	0	2.866e-05	4.03
FALSE	High	[K].GKEVLSGVVFQPFEELK.[G]	2xiTRAQ4plex [K2; K17]; 1xiTRAQ4plex [N-Term]		1.72392e-05	0	1	6	4	A2ZHA2	A2ZHA2 [52-68]	1	2338.34	0	85	106.5	75.8	132.7		High	High	High	High	High	0	3.1e-05	4.79
FALSE	High	[K].GKLETESLLETR.[D]	1xiTRAQ4plex [K2]; 1xiTRAQ4plex [N-Term]		9.35728e-06	0	1	4	10	Q2QSR7	Q2QSR7 [187-198]	1	1663.95	0	102	100.7	99	98.3		High	High	High	High	High	0	6.271e-06	5.13
FALSE	High	[R].GKPAPAEEEK.[S]	2xiTRAQ4plex [K2; K10]; 1xiTRAQ4plex [N-Term]		2.85752e-05	0	1	1	7	I1PGY3	I1PGY3 [41-50]	0	1487.84	0	111.6	103.5	78.9	106		High	High	High	High	High	0	1.414e-05	4.83
FALSE	High	[K].GKVDVFIGGIGTGGTISGAGR.[F]	1xiTRAQ4plex [K2]; 1xiTRAQ4plex [N-Term]		5.75331e-07	0	1	3	2	Q5JNB0	Q5JNB0 [243-263]	1	2207.24	0	108	100	100.8	91.2		High	High	High	High	High	0	4.665e-07	5.08
FALSE	High	[R].GIAAGQGASCGFGMR.[G]	1xCarbamidomethyl [C10]; 1xiTRAQ4plex [N-Term]		7.12612e-05	0	1	1	4	A2XE09	A2XE09 [92-106]	0	1583.75	0	95.1	100	98.4	106.5		High	High	High	High	High	0	3.448e-05	3.84
FALSE	High	[R].GLAASQEDLDR.[A]	1xiTRAQ4plex [N-Term]		1.62248e-05	0	1	4	7	A2ZFY8	A2ZFY8 [85-95]	0	1318.67	0	102.3	111.6	84.1	102		High	High	High	High	High	0	1.079e-05	4.04
FALSE	High	[R].GLAASQEDLDRADAAAR.[E]	1xiTRAQ4plex [N-Term]		1.82464e-06	0	1	4	2	A2ZFY8	A2ZFY8 [85-101]	1	1873.95	0	86.8	107.6	91.1	114.6		High	High	High	High	High	0	1.285e-06	4.19
FALSE	High	[R].GIADAMVEEMER.[G]	1xiTRAQ4plex [N-Term]		8.94671e-06	0	1	1	1	I1NRJ1	I1NRJ1 [65-76]	0	1494.7	0	93.4	93	114	99.6		High	High	High	High	High	0	5.146e-06	4.02
FALSE	High	[R].VQCLSEEDMASAETDLER.[Q]	1xCarbamidomethyl [C3]; 1xiTRAQ4plex [N-Term]		1.04342e-05	0	1	2	3	B8AUT0	B8AUT0 [187-204]	0	2227	0	89.5	114.3	94.5	101.6		High	High	High	High	High	0	5.896e-06	4.45
FALSE	High	[R].GIAGDLVEEVK.[L]	1xiTRAQ4plex [K11]; 1xiTRAQ4plex [N-Term]		9.96463e-05	0	1	3	1	I1R6V3	I1R6V3 [386-396]	0	1417.81	0	108.7	104	107.3	80		High	High	High	High	High	0	4.069e-05	2.97
FALSE	High	[K].GLAGGAAATTAERPR.[A]	1xiTRAQ4plex [N-Term]		1.84923e-05	0	1	2	6	A2YJ49	A2YJ49 [126-140]	0	1542.85	0	99.3	103.5	92.1	105.2		High	High	High	High	High	0	9.693e-06	4.96
FALSE	High	[K].GIAHITGGGFTDNIPR.[V]	1xiTRAQ4plex [N-Term]		2.5095e-05	0	1	2	1	B8AMR2	B8AMR2 [301-316]	0	1769.94	0	102.5	99.6	97.5	100.4		High	High	High	High	High	0	1.265e-05	3.85
FALSE	High	[R].GGVIMDVVTPEQAR.[IL]	1xiTRAQ4plex [N-Term]		3.99759e-06	0	1	5	3	Q69LA6	Q69LA6 [44-57]	0	1615.86	0	105	95.1	100	99.9		High	High	High	High	High	0	2.546e-06	4.4
FALSE	High	[R].GGGGGGGGGGGGGGVR.[E]	1xiTRAQ4plex [N-Term]		3.85485e-05	0	1	3	1	I1PWE8	I1PWE8 [22-37]	0	1216.59	0	105.1	84.9	109.2	100.8		High	High	High	High	High	0	1.831e-05	2.99
FALSE	High	[R].GGGGGEGEGILASFSR.[S]	1xiTRAQ4plex [N-Term]		0.000147081	0	1	1	1	Q6K929	Q6K929 [8-23]	0	1594.79	0					No Quan Values	High	High	High	High	High	0	5.512e-05	2.6
FALSE	High	[K].GGGGAPTAMTVTPGTVK.[A]	1xiTRAQ4plex [K17]; 1xiTRAQ4plex [N-Term]		0.000144001	0	1	2	1	I1NNZ5	I1NNZ5 [60-76]	0	1789.97	0	101.9	83	107.6	107.5		High	High	High	High	High	0	5.426e-05	3.18
FALSE	High	[K].GFGFITPDDGGEDLFVHQSSLK.[S]	1xiTRAQ4plex [K22]; 1xiTRAQ4plex [N-Term]		4.96333e-05	0	1	3	2	A2YQW2	A2YQW2 [18-39]	0	2654.33	0	90.2	92.4	108.1	109.3		High	High	High	High	High	0	2.273e-05	4.33
FALSE	High	[R].GFGFVSMASK.[E]	1xiTRAQ4plex [K10]; 1xiTRAQ4plex [N-Term]		0.000124694	0	1	3	3	A2YY14	A2YY14 [264-273]	0	1318.71	0	105.2	99.4	90.4	105		High	High	High	High	High	0	4.865e-05	4.28
FALSE	High	[R].GFGFVTFSSEQAMR.[D]	1xiTRAQ4plex [N-Term]		5.0565e-05	0	1	3	2	Q2QLR2	Q2QLR2 [50-63]	0	1707.83	0	98.5	100.3	92.7	108.5		High	High	High	High	High	0	2.311e-05	3.44
FALSE	High	[R].GFGFVTFSSEQSMR.[D]	1xiTRAQ4plex [N-Term]		0.000126082	0	1	5	7	Q10FE7	Q10FE7 [50-63]	0	1723.82	6	98.6	103.3	93.9	104.2		High	High	High	High	High	0	4.908e-05	4.1
FALSE	High	[R].GFGFVTMSTIEEADK.[A]	1xiTRAQ4plex [K15]; 1xiTRAQ4plex [N-Term]		0.000106782	0	1	3	10	A2YY14	A2YY14 [170-184]	0	1919.97	0	107	95.2	88.4	109.5		High	High	High	High	High	4.587e-05	6.15e-05	3.84
FALSE	High	[R].GFGFVTMSTVEEAEK.[A]	1xiTRAQ4plex [K15]; 1xiTRAQ4plex [N-Term]		1.25634e-05	0	1	2	8	Q650W6	Q650W6 [185-199]	0	1919.97	0	101.1	103.4	89.6	105.9		High	High	High	High	High	0	3.339e-05	4.57
FALSE	High	[R].GFGFVTMSTVEEAEK.[A]	1xOxidation [M7]; 1xiTRAQ4plex [K15]; 1xiTRAQ4plex [N-Term]		4.09134e-05	0	1	2	12	Q650W6	Q650W6 [185-199]	0	1935.96	0	96.8	101.6	88	113.6		High	High	High	High	High	0	1.929e-05	4.39
FALSE	High	[R].VQLLEIAQVPDEHVNEFK.[S]	1xiTRAQ4plex [K18]; 1xiTRAQ4plex [N-Term]		9.26775e-06	0	1	2	7	I1QR41	I1QR41 [268-285]	0	2396.31	0	89.1	102.9	95.9	112.1		High	High	High	High	High	0	5.319e-06	4.67
FALSE	High	[K].GFGTDFSWEK.[L]	1xiTRAQ4plex [K10]; 1xiTRAQ4plex [N-Term]		0.000107088	0	1	3	6	A0A0P0WKD6	A0A0P0WKD6 [407-416]	0	1461.73	0	103.7	116	85.9	94.4		High	High	High	High	High	0	4.31e-05	3.98
FALSE	High	[R].GFIFGPPIALALGAK.[F]	1xiTRAQ4plex [K15]; 1xiTRAQ4plex [N-Term]		9.81802e-06	0	1	5	18	Q2QMV8	Q2QMV8 [128-142]	0	1760.07	0	93.8	107.2	96	102.9		High	High	High	High	High	0	5.595e-06	5.04
FALSE	High	[R].GFLGPNQLEAALTGMDLVIIPAGLPR.[K]	1xOxidation [M15]; 1xiTRAQ4plex [N-Term]		3.18156e-05	0	1	1	6	I1PFY8	I1PFY8 [97-122]	0	2823.56	0					No Quan Values	High	High	High	High	High	0	1.554e-05	4
FALSE	High	[K].GFMGDDQLGEALEGSDIVIIPAGVPR.[K]	1xiTRAQ4plex [N-Term]		6.07651e-07	0	1	1	4	I1NQ57	I1NQ57 [82-107]	0	2800.43	0	105.9	104.4	72.8	117		High	High	High	High	High	0	4.091e-06	4.49
FALSE	High	[K].GFMGDDQLGEALEGSDIVIIPAGVPR.[K]	1xOxidation [M3]; 1xiTRAQ4plex [N-Term]		1.98371e-06	0	1	1	3	I1NQ57	I1NQ57 [82-107]	0	2816.43	0	106.7	97.8	94.5	101.1		High	High	High	High	High	0	1.382e-06	4.72
FALSE	High	[R].GFVADDDAFAR.[S]	1xiTRAQ4plex [N-Term]		4.5073e-05	0	1	1	2	I1PC79	I1PC79 [13-23]	0	1327.64	0	91.2	108	83.9	116.8		High	High	High	High	High	0	2.096e-05	4.17
FALSE	High	[R].GFVEEDFAK.[V]	1xiTRAQ4plex [K9]; 1xiTRAQ4plex [N-Term]		0.000154961	0	1	3	7	B8AJX7	B8AJX7 [436-444]	0	1329.69	0	88	101.5	105.9	104.6		High	High	High	High	High	4.587e-05	6.002e-05	3.65
FALSE	High	[K].GFVGEEQLGEALEGSDVVIIPAGVPR.[K]	1xiTRAQ4plex [N-Term]		8.97174e-08	0	1	1	8	I1PY62	I1PY62 [81-106]	0	2782.47	0	95.6	91.6	109.6	103.2		High	High	High	High	High	0	9.173e-08	7.04
FALSE	High	[K].GFVPFSQVSSK.[S]	1xiTRAQ4plex [K11]; 1xiTRAQ4plex [N-Term]		0.000112085	0	1	2	5	A2XG06	A2XG06 [202-212]	0	1470.82	0	105.3	93.1	102	99.6		High	High	High	High	High	0	4.766e-05	3.55
FALSE	High	[R].VQGSSNLSVLTETGAK.[Q]	1xiTRAQ4plex [K16]; 1xiTRAQ4plex [N-Term]		6.29114e-05	0	1	3	1	I1NLP2	I1NLP2 [121-136]	0	1879.04	0	102.5	97.9	96.8	102.8		High	High	High	High	High	0	2.78e-05	3.84
FALSE	High	[K].GGAFVEAPVSGSK.[K]	1xiTRAQ4plex [K13]; 1xiTRAQ4plex [N-Term]		2.30337e-05	0	1	2	4	B8ADY7	B8ADY7 [112-124]	0	1493.82	0	98.4	95.9	93.6	112.1		High	High	High	High	High	0	5.115e-05	4.08
FALSE	High	[K].VQGGGNTGNALTAAAR.[L]	1xiTRAQ4plex [N-Term]		5.95395e-05	0	1	2	1	Q6Z1P3	Q6Z1P3 [78-93]	0	1601.85	0	103.2	97.6	115.2	84.1		High	High	High	High	High	0	2.656e-05	3.03
FALSE	High	[R].GGAGGGGGEGLR.[Q]	1xiTRAQ4plex [N-Term]		7.1046e-05	0	1	1	1	Q7GCH3	Q7GCH3 [27-38]	0	1088.56	0	115.2	92.6	108.9	83.2		High	High	High	High	High	0	3.078e-05	2.65
FALSE	High	[K].GGAGGGGGGGGGFGSR.[GA]	1xiTRAQ4plex [N-Term]		5.49402e-06	0	1	3	2	Q6YUR8	Q6YUR8 [80-95]	0	1308.62	0	110.9	105.6	96.9	86.6		High	High	High	High	High	0	3.361e-06	4.02
FALSE	High	[R].GGAGPSAACCSGVR.[S]	2xCarbamidomethyl [C9; C10]; 1xiTRAQ4plex [N-Term]		9.09124e-06	0	2	2	4	Q0IQK9; A2ZAT1	Q0IQK9 [44-57]; A2ZAT1 [44-57]	0	1450.66	0	80.1	105.1	89	125.9	Shared	High	High	High	High	High	0	5.227e-06	4.05
FALSE	High	[R].GGAIDDSVVTK.[V]	1xiTRAQ4plex [K11]; 1xiTRAQ4plex [N-Term]		3.30428e-05	0	1	2	6	I1PQ18	I1PQ18 [129-139]	0	1349.75	0	96.5	98.6	120.4	84.5		High	High	High	High	High	0	1.604e-05	4.35
FALSE	High	[R].GGANPLAELTDR.[V]	1xiTRAQ4plex [N-Term]		2.93074e-05	0	1	1	2	B8ATH5	B8ATH5 [24-35]	0	1357.72	0	111.9	107.3	93.2	87.6		High	High	High	High	High	0	1.448e-05	3.25
FALSE	High	[K].GGAPAEFQPSFR.[SG]	1xiTRAQ4plex [N-Term]		5.84534e-05	0	2	2	3	P0DKK8; Q94DM7	P0DKK8 [146-157]; Q94DM7 [146-157]	0	1407.71	0	93.5	102.3	98.9	105.3	Shared	High	High	High	High	High	0	2.616e-05	3.31
FALSE	High	[R].VQGEVCAALEEADGSGAR.[F]	1xCarbamidomethyl [C6]; 1xiTRAQ4plex [N-Term]		4.88693e-05	0	1	2	1	B8AU70	B8AU70 [94-111]	0	1962.93	0	104	95.1	89	111.8		High	High	High	High	High	0	2.245e-05	3.45
FALSE	High	[K].GGAVDWDAVIDAEAR.[R]	1xiTRAQ4plex [N-Term]		7.30043e-05	0	1	3	3	B8AGZ1	B8AGZ1 [648-662]	0	1688.84	0					No Quan Values	High	High	High	High	High	0	3.154e-05	2.88
FALSE	High	[R].GGFKDGDEISLESLK.[S]	2xiTRAQ4plex [K4; K15]; 1xiTRAQ4plex [N-Term]		6.64595e-05	0	1	1	4	A2XE09	A2XE09 [159-173]	1	2027.1	0	94.3	104	96.4	105.3		High	High	High	High	High	0	2.916e-05	3.45
FALSE	High	[K].VQASIGANTWVVSGTPQTK.[KS]	1xiTRAQ4plex [K19]; 1xiTRAQ4plex [N-Term]		9.69299e-06	0	3	7	2	B8BHJ4; A2XBM1; Q84VF8	B8BHJ4 [107-125]; A2XBM1 [513-531]; Q84VF8 [73-91]	0	2232.22	0	98.5	110.9	82.3	108.3	Shared	High	High	High	High	High	0	5.527e-06	4.93
FALSE	High	[R].GFGFITFDAEDAVDR.[V]	1xiTRAQ4plex [N-Term]		9.84964e-05	0	1	3	3	Q7XDI5	Q7XDI5 [170-184]	0	1803.87	0	107.4	96.9	100	95.6		High	High	High	High	High	0	4.027e-05	2.89
FALSE	High	[K].GIALNLENENVGIVVFGSDTAIK.[E]	1xiTRAQ4plex [K23]; 1xiTRAQ4plex [N-Term]		2.24555e-05	0	1	1	1	P0C522	P0C522 [63-85]	0	2661.47	0	106.4	90.3	114.7	88.7		High	High	High	High	High	0	1.148e-05	2.98
FALSE	High	[R].GLASGLDGVSSSAMIDGGEFDGAK.[A]	1xiTRAQ4plex [K24]; 1xiTRAQ4plex [N-Term]		1.50453e-06	0	1	1	2	Q8W3D9	Q8W3D9 [248-271]	0	2529.24	0	77.5	93.1	94.9	134.5		High	High	High	High	High	0	1.084e-06	4.55
FALSE	High	[K].GLHDGVKPTINFK.[G]	2xiTRAQ4plex [K7; K13]; 1xiTRAQ4plex [N-Term]		0.000105564	0	1	4	2	P37890	P37890 [210-222]	0	1858.09	0	102	88.3	119.2	90.4		High	High	High	High	High	0	4.26e-05	3.44
FALSE	High	[K].GLHSSLNHLANEFDQIR.[S]	1xiTRAQ4plex [N-Term]		0.000148637	0	1	3	2	A2WLL2	A2WLL2 [349-365]	0	2095.08	0	94.7	100.2	93.9	111.3		High	High	High	High	High	0	5.556e-05	3.99
FALSE	High	[K].GILAADESTGTIGK.[R]	1xiTRAQ4plex [K14]; 1xiTRAQ4plex [N-Term]		4.94164e-06	0	3	12	18	Q5N725; I1Q3J5; I1PVH5	Q5N725 [25-38]; I1Q3J5 [54-67]; I1PVH5 [25-38]	0	1620.9	0	97.1	102.7	97	103.2	Shared	High	High	High	High	High	0	3.254e-06	5.32
FALSE	High	[K].GILAADESTGTIGKR.[LF]	1xiTRAQ4plex [K14]; 1xiTRAQ4plex [N-Term]		1.29769e-06	0	3	12	4	Q5N725; I1Q3J5; I1PVH5	Q5N725 [25-39]; I1Q3J5 [54-68]; I1PVH5 [25-39]	1	1777.01	0	89.1	101.7	102.7	106.5	Shared	High	High	High	High	High	0	9.525e-07	5.75
FALSE	High	[R].GILAMDESNATCGK.[R]	1xCarbamidomethyl [C12]; 1xiTRAQ4plex [K14]; 1xiTRAQ4plex [N-Term]		3.39333e-06	0	1	1	21	I1QY31	I1QY31 [58-71]	0	1754.87	0	94.1	96.4	110.6	98.9		High	High	High	High	High	0	1.862e-05	5.03
FALSE	High	[R].GILAMDESNATCGK.[R]	1xCarbamidomethyl [C12]; 1xOxidation [M5]; 1xiTRAQ4plex [K14]; 1xiTRAQ4plex [N-Term]		1.83747e-05	0	1	1	24	I1QY31	I1QY31 [58-71]	0	1770.86	0	97.3	99	101.8	101.8		High	High	High	High	High	0	1.568e-05	4.54
FALSE	High	[R].GILAMDESNATCGKR.[L]	1xCarbamidomethyl [C12]; 1xiTRAQ4plex [K14]; 1xiTRAQ4plex [N-Term]		1.50937e-06	0	1	1	2	I1QY31	I1QY31 [58-72]	1	1910.97	0	92.4	102.8	102.7	102.1		High	High	High	High	High	0	1.087e-06	4.73
FALSE	High	[K].GLLDLTCQTVADMIK.[G]	1xCarbamidomethyl [C7]; 1xiTRAQ4plex [K15]; 1xiTRAQ4plex [N-Term]		0.000110504	0	1	4	3	A2ZDZ0	A2ZDZ0 [125-139]	0	1966.06	0	109.4	89.6	112.2	88.8		High	High	High	High	High	0	4.425e-05	3.46
FALSE	High	[K].GILEVCDVPLVSVDFR.[C]	1xCarbamidomethyl [C6]; 1xiTRAQ4plex [N-Term]		1.2366e-06	0	1	3	14	I1PLW8	I1PLW8 [348-363]	0	1962.05	0	116.6	102.5	102.5	78.4		High	High	High	High	High	0	9.118e-07	4.63
FALSE	High	[R].VPTPNVSVVDLVVQVSKK.[T]	2xiTRAQ4plex [K17; K18]; 1xiTRAQ4plex [N-Term]		8.1942e-07	0	1	2	7	I1PLW8	I1PLW8 [311-328]	1	2340.42	0	101.9	102.3	115.4	80.4		High	High	High	High	High	0	6.364e-07	6.17
FALSE	High	[R].VPTPNVSVVDLVVQVSK.[K]	1xiTRAQ4plex [K17]; 1xiTRAQ4plex [N-Term]		3.68903e-06	0	1	2	28	I1PLW8	I1PLW8 [311-327]	0	2068.23	0	113	100	109.2	77.9		High	High	High	High	High	0	2.399e-06	5.48
FALSE	High	[R].GLIPLVVPLAESPAGNLTSLLR.[W]	1xiTRAQ4plex [N-Term]		9.34587e-05	0	1	3	1	Q10SV7	Q10SV7 [83-104]	0	2374.42	0					No Quan Values	High	High	High	High	High	0	3.86e-05	3.41
FALSE	High	[K].GLLTAVVATEGTVEAFK.[D]	1xiTRAQ4plex [K17]; 1xiTRAQ4plex [N-Term]		8.96933e-05	0	1	2	1	A2ZN76	A2ZN76 [293-309]	0	1994.14	0	101.3	95.4	95.5	107.7		High	High	High	High	High	0	3.737e-05	3.76
FALSE	High	[R].GIGTASSAHGLGTAALSAK.[E]	1xiTRAQ4plex [K19]; 1xiTRAQ4plex [N-Term]		4.8163e-06	0	1	2	2	I1NNJ0	I1NNJ0 [466-484]	0	1958.09	0	100.7	90.9	130.2	78.2		High	High	High	High	High	0	2.999e-06	4.24
FALSE	High	[R].VPTPNVSVVDLVINTVK.[T]	1xiTRAQ4plex [K17]; 1xiTRAQ4plex [N-Term]		8.97543e-06	0	1	3	22	Q9SNK3	Q9SNK3 [313-329]	0	2082.24	0	106.8	96.5	119.8	76.9		High	High	High	High	High	0	7.374e-06	5.66
FALSE	High	[K].VPLILGIWGGK.[G]	1xiTRAQ4plex [K11]; 1xiTRAQ4plex [N-Term]		0.000128893	0	1	2	16	P93431	P93431 [148-158]	0	1440.92	0	117.5	82.6	113.2	86.8		High	High	High	High	High	4.587e-05	0.000206	3.58
FALSE	High	[R].GLPTPTDEHPK.[I]	1xiTRAQ4plex [K11]; 1xiTRAQ4plex [N-Term]		0.000102866	0	1	1	2	A2WV44	A2WV44 [15-25]	0	1479.8	0	94	97	108.5	100.6		High	High	High	High	High	0	4.173e-05	4.35
FALSE	High	[R].GIQSQVLEADMVLWTVGSTSQIPR.[L]	1xiTRAQ4plex [N-Term]		5.42914e-05	0	1	2	1	B8B3Z1	B8B3Z1 [365-388]	0	2759.45	0					No Quan Values	High	High	High	High	High	0	2.455e-05	3.04
FALSE	High	[R].GIRPAINVGLSVSR.[V]	1xiTRAQ4plex [N-Term]		2.13417e-05	0	1	1	3	P0C522	P0C522 [363-376]	0	1582.95	0	117	110.1	93.6	79.3		High	High	High	High	High	0	1.099e-05	4.64
FALSE	High	[K].VPILETPDGPVFESNVIAR.[Y]	1xiTRAQ4plex [N-Term]		3.31471e-05	0	1	1	1	B8AE84	B8AE84 [106-124]	0	2197.2	0	100.5	101.2	113.5	84.8		High	High	High	High	High	0	1.609e-05	4.78
FALSE	High	[K].GLSATDLVALSGAHTIGMAR.[C]	1xOxidation [M18]; 1xiTRAQ4plex [N-Term]		1.30551e-05	0	1	3	1	A2YPX5	A2YPX5 [197-216]	0	2101.12	0	99.8	105.6	89.1	105.5		High	High	High	High	High	0	7.16e-06	4.54
FALSE	High	[R].GLSPVELEIEDISHLHK.[G]	1xiTRAQ4plex [K17]; 1xiTRAQ4plex [N-Term]		1.54165e-05	0	1	2	1	A2Y0Y9	A2Y0Y9 [288-304]	0	2204.22	0					No Quan Values	High	High	High	High	High	0	8.274e-06	3.59
FALSE	High	[R].GLTFDAGIEER.[L]	1xiTRAQ4plex [N-Term]		0.000138339	0	2	3	6	I1QH01; A0A0P0XEB3	I1QH01 [273-283]; A0A0P0XEB3 [241-251]	0	1351.7	0	98.8	98.3	107.9	94.9	Shared	High	High	High	High	High	0	5.271e-05	4.03
FALSE	High	[R].GITFHTEQSPQAITK.[S]	1xiTRAQ4plex [K15]; 1xiTRAQ4plex [N-Term]		0.000137967	0	1	2	2	A2XCU8	A2XCU8 [306-320]	0	1946.06	0	89.3	104.2	99.9	106.6		High	High	High	High	High	0	5.253e-05	4.12
FALSE	High	[R].GLTWFIPMDDPTLISR.[Q]	1xiTRAQ4plex [N-Term]		0.000106477	0	1	1	12	A2YG12	A2YG12 [505-520]	0	2006.05	0	95.1	102.2	97.6	105.1		High	High	High	High	High	4.587e-05	6.175e-05	3.66
FALSE	High	[R].GLTWFIPMDDPTLISR.[Q]	1xOxidation [M8]; 1xiTRAQ4plex [N-Term]		0.000151384	0	1	1	1	A2YG12	A2YG12 [505-520]	0	2022.05	0	90.2	97	94.5	118.3		High	High	High	High	High	0	5.641e-05	3.24
FALSE	High	[K].GLVDSDTLPLNVSR.[E]	1xiTRAQ4plex [N-Term]		2.3777e-05	0	1	5	1	A2YH08	A2YH08 [469-482]	0	1629.89	0	96.1	91.3	118.4	94.2		High	High	High	High	High	0	1.209e-05	2.97
FALSE	High	[K].GIVDSEDLPLNISR.[E]	1xiTRAQ4plex [N-Term]		1.37407e-05	0	2	8	6	I1QJW3; A2Z2G1	I1QJW3 [360-373]; A2Z2G1 [360-373]	0	1671.9	0	106.3	88.4	120	85.2	Shared	High	High	High	High	High	0	7.491e-06	4.12
FALSE	High	[K].GLNAGNAASIPSK.[C]	1xiTRAQ4plex [K13]; 1xiTRAQ4plex [N-Term]		1.7075e-05	0	2	3	4	Q0IQK9; A2ZAT1	Q0IQK9 [85-97]; A2ZAT1 [85-97]	0	1487.84	0	91.5	100.3	95.9	112.3	Shared	High	High	High	High	High	0	4.195e-05	4.42
FALSE	High	[R].GLGPITLGGDSDHEK.[R]	1xiTRAQ4plex [K15]; 1xiTRAQ4plex [N-Term]		6.41786e-07	0	2	2	6	B8BHM5; Q0IWS0	B8BHM5 [375-389]; Q0IWS0 [354-368]	0	1783.94	0	101.5	102.8	104.3	91.3	Shared	High	High	High	High	High	0	5.134e-07	6.13
FALSE	High	[R].GLGPISLGGESDHDR.[R]	1xiTRAQ4plex [N-Term]		6.06444e-05	0	1	2	1	A2Z8U8	A2Z8U8 [327-341]	0	1653.83	0	97.6	88.9	106.2	107.3		High	High	High	High	High	0	2.697e-05	3.41
FALSE	High	[K].GLGLENVNVVTQR.[G]	1xiTRAQ4plex [N-Term]		1.17091e-05	0	1	2	2	A2WPH0	A2WPH0 [356-368]	0	1542.87	0	100.5	95.3	101.5	102.6		High	High	High	High	High	0	6.512e-06	3.18
FALSE	High	[R].GLASGLDGVSSSAMIDGGEFDGAK.[A]	1xOxidation [M14]; 1xiTRAQ4plex [K24]; 1xiTRAQ4plex [N-Term]		6.91357e-05	0	1	1	1	Q8W3D9	Q8W3D9 [248-271]	0	2545.23	0	99	89.9	91.4	119.7		High	High	High	High	High	0	3.014e-05	3.52
FALSE	High	[R].GLCAIAQAESLR.[Y]	1xCarbamidomethyl [C3]; 1xiTRAQ4plex [N-Term]		7.31025e-06	0	1	3	3	Q75G91	Q75G91 [95-106]	0	1432.77	0	105.1	95.2	104.6	95.1		High	High	High	High	High	0	4.648e-05	3.78
FALSE	High	[K].GLCGGINSTSVK.[V]	1xCarbamidomethyl [C3]; 1xiTRAQ4plex [K12]; 1xiTRAQ4plex [N-Term]		2.65685e-05	0	1	2	2	I1QTD1	I1QTD1 [117-128]	0	1480.8	0	106.1	95.2	107.8	90.9		High	High	High	High	High	0	1.33e-05	4.07
FALSE	High	[R].GLCGSFNNNVLK.[K]	1xCarbamidomethyl [C3]; 1xiTRAQ4plex [K12]; 1xiTRAQ4plex [N-Term]		5.52941e-06	0	1	3	7	A2YLT1	A2YLT1 [122-133]	0	1610.86	0	101.4	102.2	101.9	94.5		High	High	High	High	High	0	8.277e-06	4.4
FALSE	High	[K].GIDAQIASGGGR.[M]	1xiTRAQ4plex [N-Term]		0.000152571	0	1	1	8	B8ABA7	B8ABA7 [195-206]	0	1245.67	0	89.8	102.8	91.1	116.3		High	High	High	High	High	0	5.668e-05	3.03
FALSE	High	[R].GIDDFKLDEPSLPSLAEAK.[Q]	2xiTRAQ4plex [K6; K19]; 1xiTRAQ4plex [N-Term]		0.000110818	0	1	3	1	A2Z3W4	A2Z3W4 [350-368]	1	2477.35	0	105.4	92.8	116.7	85		High	High	High	High	High	0	4.435e-05	3.78
FALSE	High	[K].GIDDIMIDLAAK.[D]	1xiTRAQ4plex [K12]; 1xiTRAQ4plex [N-Term]		5.60088e-06	0	1	4	10	I1NWC3	I1NWC3 [332-343]	0	1562.87	0	96.9	96.7	103.8	102.7		High	High	High	High	High	0	3.425e-06	5.11
FALSE	High	[K].GIDDIMVSLAAK.[D]	1xiTRAQ4plex [K12]; 1xiTRAQ4plex [N-Term]		8.15244e-06	0	1	3	14	I1PYT7	I1PYT7 [328-339]	0	1520.86	0	98.3	96.7	102.5	102.6		High	High	High	High	High	0	4.748e-06	4.94
FALSE	High	[K].GIDDIMVSLAAK.[D]	1xOxidation [M6]; 1xiTRAQ4plex [K12]; 1xiTRAQ4plex [N-Term]		0.000156567	0	1	3	7	I1PYT7	I1PYT7 [328-339]	0	1536.85	0	98.1	99.6	97.2	105.1		High	High	High	High	High	4.587e-05	6.148e-05	3.73
FALSE	High	[K].GLDEGILSMK.[V]	1xiTRAQ4plex [K10]; 1xiTRAQ4plex [N-Term]		7.6837e-05	0	1	4	5	A2YXM1	A2YXM1 [203-212]	0	1350.75	0	91.6	115.9	81.7	110.8		High	High	High	High	High	0	5.26e-05	4.07
FALSE	High	[R].GLDFAGLMDDIK.[N]	1xiTRAQ4plex [K12]; 1xiTRAQ4plex [N-Term]		0.000110504	0	1	6	3	I1Q2X9	I1Q2X9 [345-356]	0	1582.84	0	96.9	90.2	108.5	104.4		High	High	High	High	High	4.587e-05	8.243e-05	2.68
FALSE	High	[K].GIDGVGGVGGGAAGLGGGEAGDGGGGVGGAASR.[S]	1xiTRAQ4plex [N-Term]		6.73495e-07	0	1	3	1	Q0DKG9	Q0DKG9 [8-40]	0	2670.29	0					No Quan Values	High	High	High	High	High	0	5.364e-07	5.05
FALSE	High	[K].GLDHAIGFTSVKPIFER.[T]	1xiTRAQ4plex [K12]; 1xiTRAQ4plex [N-Term]		0.000147469	0	1	1	1	B8AGA6	B8AGA6 [102-118]	0	2175.22	0					No Quan Values	High	High	High	High	High	0	5.525e-05	3.49
FALSE	High	[R].GLDIGTLIEVR.[R]	1xiTRAQ4plex [N-Term]		3.68908e-05	0	3	4	8	B8BHM5; Q0IWS0; A2Z8U8	B8BHM5 [294-304]; Q0IWS0 [273-283]; A2Z8U8 [239-249]	0	1329.79	0	108.6	100.9	101.8	88.8	Shared	High	High	High	High	High	0	1.765e-05	3.83
FALSE	High	[K].GLDLGVEGMK.[V]	1xiTRAQ4plex [K10]; 1xiTRAQ4plex [N-Term]		7.61477e-05	0	1	3	5	I1Q8N6	I1Q8N6 [186-195]	0	1306.73	0	99.9	111.3	90.8	98		High	High	High	High	High	0	3.263e-05	3.9
FALSE	High	[K].GLDVDNLFVSHIQVNQAQK.[Q]	1xiTRAQ4plex [K19]; 1xiTRAQ4plex [N-Term]		3.02256e-06	0	1	3	1	B8B928	B8B928 [107-125]	0	2413.31	0	95.5	90.8	110.7	103.1		High	High	High	High	High	0	1.994e-06	4.1
FALSE	High	[K].GLDVIQQAQSGTGK.[T]	1xiTRAQ4plex [K14]; 1xiTRAQ4plex [N-Term]		1.78549e-05	0	1	4	3	A2X0V4	A2X0V4 [78-91]	0	1689.94	0	107.1	95	110.2	87.6		High	High	High	High	High	0	2.942e-05	4.16
FALSE	High	[K].GLEEEEINKEHDLLK.[E]	2xiTRAQ4plex [K9; K15]; 1xiTRAQ4plex [N-Term]		2.88476e-05	0	1	3	5	B8BPS3	B8BPS3 [145-159]	1	2228.21	0	103.7	102.5	100.2	93.6		High	High	High	High	High	4.587e-05	7.988e-05	5.23
FALSE	High	[K].GLELIPSENFTSVSVMQAVGSVMTNK.[Y]	1xiTRAQ4plex [K26]; 1xiTRAQ4plex [N-Term]		7.79981e-05	0	1	2	10	B8AJX7	B8AJX7 [72-97]	0	3026.58	0	88.3	99.8	110.3	101.6		High	High	High	High	High	4.587e-05	0.0001143	3.94
FALSE	High	[K].GLELIPSENFTSVSVMQAVGSVMTNK.[Y]	2xOxidation [M16; M23]; 1xiTRAQ4plex [K26]; 1xiTRAQ4plex [N-Term]		0.000146307	0	1	2	3	B8AJX7	B8AJX7 [72-97]	0	3058.57	0	99	102	90.6	108.4		High	High	High	High	High	4.587e-05	0.0002142	2.56
FALSE	High	[R].GLEQGISGGGGVPPMLVGGK.[R]	1xiTRAQ4plex [K20]; 1xiTRAQ4plex [N-Term]		2.34024e-05	0	1	2	4	B8AIS0	B8AIS0 [169-188]	0	2098.16	0	98.5	108.2	91.9	101.4		High	High	High	High	High	0	1.54e-05	4.89
FALSE	High	[R].GLEQGISGGGGVPPMLVGGK.[R]	1xOxidation [M15]; 1xiTRAQ4plex [K20]; 1xiTRAQ4plex [N-Term]		3.45939e-06	0	1	2	1	B8AIS0	B8AIS0 [169-188]	0	2114.15	0	98.8	105.8	88.4	107		High	High	High	High	High	0	2.243e-06	4.12
FALSE	High	[R].GIEVTDGAIEAPNSIVFPQAENR.[M]	1xiTRAQ4plex [N-Term]		1.6357e-06	0	1	3	1	I1P3G6	I1P3G6 [331-353]	0	2571.32	0	89.1	100.8	95.7	114.4		High	High	High	High	High	0	1.166e-06	3.85
FALSE	High	[K].GIFAPVVVVVR.[N]	1xiTRAQ4plex [N-Term]		5.79174e-05	0	1	1	7	A2YYA0	A2YYA0 [60-70]	0	1299.83	0	106.2	118.9	80.1	94.9		High	High	High	High	High	0	2.745e-05	3.89
FALSE	High	[R].GLFIIDKEGVIQHSTINNLAIGR.[S]	1xiTRAQ4plex [K7]; 1xiTRAQ4plex [N-Term]		1.35744e-06	0	1	5	5	B8AJ36	B8AJ36 [193-215]	1	2796.6	0	90	100.9	100.7	108.4		High	High	High	High	High	0	8.622e-06	6.36
FALSE	High	[K].GIFSSIENAASSVAR.[T]	1xiTRAQ4plex [N-Term]		2.40577e-06	0	1	4	8	B8BD60	B8BD60 [253-267]	0	1652.87	0	107.7	100.8	100	91.5		High	High	High	High	High	0	2.353e-05	4.74
FALSE	High	[K].GIFTNVTSPTAK.[A]	1xiTRAQ4plex [K12]; 1xiTRAQ4plex [N-Term]		1.34795e-05	0	1	2	13	I1PJL5	I1PJL5 [306-317]	0	1523.87	0	97.2	103.6	98.9	100.3		High	High	High	High	High	0	3.679e-05	4.76
FALSE	High	[R].GLGDPETTLTK.[I]	1xiTRAQ4plex [K11]; 1xiTRAQ4plex [N-Term]		8.94294e-05	0	1	1	4	I1NU00	I1NU00 [105-115]	0	1419.79	0	99.4	93	92	115.7		High	High	High	High	High	0	3.728e-05	3.67
FALSE	High	[K].GIGESVASVAK.[S]	1xiTRAQ4plex [K11]; 1xiTRAQ4plex [N-Term]		1.23244e-05	0	1	2	6	A2XAI5	A2XAI5 [191-201]	0	1305.76	0	87.2	97	112.3	103.4		High	High	High	High	High	4.587e-05	0.0001584	3.63
FALSE	High	[K].GLAITFVSSASDSDVLNQVQER.[F]	1xiTRAQ4plex [N-Term]		3.05364e-05	0	1	5	1	Q0JM17	Q0JM17 [391-412]	0	2480.27	0	93	88.8	117.5	100.7		High	High	High	High	High	0	1.499e-05	3.51
FALSE	High	[K].FFETFAGPFTK.[R]	1xiTRAQ4plex [K11]; 1xiTRAQ4plex [N-Term]		5.16728e-05	0	1	1	37	I1PXV8	I1PXV8 [86-96]	0	1579.84	0	120	122.1	77.7	80.2		High	High	High	High	High	0	3.716e-05	4.32
FALSE	High	[K].GFGFISPDDGSEDLFVHQSSIK.[A]	1xiTRAQ4plex [K22]; 1xiTRAQ4plex [N-Term]		1.45083e-05	0	1	3	3	Q6YUR8	Q6YUR8 [19-40]	0	2670.33	0	102.8	101.7	106.6	89		High	High	High	High	High	0	2.505e-05	4.04
FALSE	High	[K].GFFGQTAGALQQLPAPIR.[D]	1xiTRAQ4plex [N-Term]		2.8395e-05	0	1	1	3	B8AVZ8	B8AVZ8 [219-236]	0	2016.11	0	115.3	98.9	82.6	103.2		High	High	High	High	High	0	1.407e-05	4.74
FALSE	High	[R].FNPAGVAAVAAVAASEPR.[L]	1xiTRAQ4plex [N-Term]		2.31805e-05	0	1	2	1	B8AAU6	B8AAU6 [15-32]	0	1842	0	101.8	93.1	107.4	97.7		High	High	High	High	High	0	1.18e-05	4.3
FALSE	High	[K].VSEMLGNVNTSGALSAFEK.[M]	1xiTRAQ4plex [K19]; 1xiTRAQ4plex [N-Term]		4.40205e-06	0	1	2	3	B8A7P4	B8A7P4 [209-227]	0	2242.16	0	116.1	107.2	89.9	86.8		High	High	High	High	High	0	6.004e-06	5.46
FALSE	High	[K].FPTGVVEPGEDINLGAVR.[E]	1xiTRAQ4plex [N-Term]		8.45413e-05	0	1	4	2	I1Q3V7	I1Q3V7 [226-243]	0	2014.07	0	106	99.4	97.7	97		High	High	High	High	High	4.587e-05	0.0001502	4.08
FALSE	High	[K].FPTKPAPPTQAAR.[E]	1xiTRAQ4plex [K4]; 1xiTRAQ4plex [N-Term]		0.000154561	0	1	1	2	I1NRB8	I1NRB8 [58-70]	0	1669.96	0	91.2	111.9	86.3	110.6		High	High	High	High	High	0	5.724e-05	3.56
FALSE	High	[K].FQEQEASLLDQLSSTK.[K]	1xiTRAQ4plex [K16]; 1xiTRAQ4plex [N-Term]		4.78184e-05	0	1	3	2	A2WLD9	A2WLD9 [261-276]	0	2112.11	0	118.4	91.7	113.2	76.7		High	High	High	High	High	0	2.206e-05	4.21
FALSE	High	[K].FQEVPETGVTFVDVAGADQAK.[L]	1xiTRAQ4plex [K21]; 1xiTRAQ4plex [N-Term]		1.47105e-06	0	1	3	12	Q5Z974	Q5Z974 [221-241]	0	2496.29	0	96.2	102.2	99.9	101.7		High	High	High	High	High	0	1.064e-06	5.09
FALSE	High	[R].FQFMNSALLLDR.[R]	1xiTRAQ4plex [N-Term]		0.000116608	0	1	3	4	B8ANR3	B8ANR3 [72-83]	0	1598.85	0	104	102.4	104.8	88.8		High	High	High	High	High	4.587e-05	8.674e-05	3.19
FALSE	High	[K].FQMEPNTGVTFDDVAGVDEAK.[Q]	1xiTRAQ4plex [K21]; 1xiTRAQ4plex [N-Term]		2.41351e-06	0	1	2	5	A2YG12	A2YG12 [203-223]	0	2558.23	0	99.8	103.1	97.9	99.2		High	High	High	High	High	0	1.64e-06	5.61
FALSE	High	[R].FRECELIHGR.[W]	1xCarbamidomethyl [C4]; 1xiTRAQ4plex [N-Term]		5.24781e-05	0	1	1	4	I1QBJ9	I1QBJ9 [135-144]	1	1460.75	0	94.8	98.9	101.9	104.5		High	High	High	High	High	0	2.384e-05	4.5
FALSE	High	[R].FRPEIAGLMTDIVK.[F]	1xiTRAQ4plex [K14]; 1xiTRAQ4plex [N-Term]		0.00014021	0	1	2	1	A2YIJ5	A2YIJ5 [175-188]	0	1878.08	0	94.3	95.7	101.7	108.3		High	High	High	High	High	0	5.325e-05	3.9
FALSE	High	[R].FSDTSVQSDAK.[L]	1xiTRAQ4plex [K11]; 1xiTRAQ4plex [N-Term]		0.000100807	0	1	2	2	I1PA01	I1PA01 [81-91]	0	1472.75	0	89.5	87.6	127.8	95.1		High	High	High	High	High	0.0003656	0.002579	2.93
FALSE	High	[K].FSGPLATTSVSTNAK.[F]	1xiTRAQ4plex [K15]; 1xiTRAQ4plex [N-Term]		2.93638e-06	0	1	4	6	B8BD60	B8BD60 [192-206]	0	1768.97	0	115.9	95.3	105.9	82.9		High	High	High	High	High	0	2.687e-05	4.82
FALSE	High	[K].FSNLEVDLPAMMAQK.[D]	1xiTRAQ4plex [K15]; 1xiTRAQ4plex [N-Term]		2.40045e-05	0	1	3	4	A2WPC2	A2WPC2 [74-88]	0	1982.03	0	95.2	98.8	110.3	95.6		High	High	High	High	High	0	4.264e-05	4.68
FALSE	High	[R].FNNFGMASALIQHEFRPK.[S]	1xOxidation [M6]; 1xiTRAQ4plex [K18]; 1xiTRAQ4plex [N-Term]		6.0274e-05	0	1	1	1	Q6L5I5	Q6L5I5 [235-252]	0	2411.25	0					No Quan Values	High	High	High	High	High	0	2.685e-05	3.9
FALSE	High	[K].FSNLEVDLPAMMAQK.[D]	2xOxidation [M11; M12]; 1xiTRAQ4plex [K15]; 1xiTRAQ4plex [N-Term]		8.06077e-05	0	1	3	2	A2WPC2	A2WPC2 [74-88]	0	2014.02	0	99.5	98.9	102.7	98.9		High	High	High	High	High	0	3.419e-05	3.14
FALSE	High	[R].FSQVVSNALDMK.[L]	1xiTRAQ4plex [K12]; 1xiTRAQ4plex [N-Term]		8.83805e-05	0	1	5	2	A2YIM5	A2YIM5 [95-106]	0	1626.88	0	91.1	102.8	107.4	98.8		High	High	High	High	High	0	3.688e-05	4.09
FALSE	High	[K].FTADDVAAAAGGAAATGASLQEID.[-]	1xiTRAQ4plex [N-Term]		3.68908e-05	0	1	1	1	I1NK33	I1NK33 [134-157]	0	2337.13	0	109.9	113.9	74.3	101.9		High	High	High	High	High	0	1.767e-05	3.09
FALSE	High	[R].VSDGLAENLSLSEAWSK.[I]	1xiTRAQ4plex [K17]; 1xiTRAQ4plex [N-Term]		5.94128e-07	0	1	3	26	I1QWF7	I1QWF7 [288-304]	0	2094.1	0	84.7	100.3	101.2	113.8		High	High	High	High	High	0	4.803e-07	5.8
FALSE	High	[K].FTIADLSHLPNADR.[L]	1xiTRAQ4plex [N-Term]		0.000157373	0	2	4	16	I1QVL0; A2XC62	I1QVL0 [219-232]; A2XC62 [222-235]	0	1713.9	0	103.6	94.3	106.8	95.3	Shared	High	High	High	High	High	0	5.799e-05	3.28
FALSE	High	[K].VSDDEVAFLTQGDANDEK.[N]	1xiTRAQ4plex [K18]; 1xiTRAQ4plex [N-Term]		1.209e-05	0	1	3	2	Q0J8G4	Q0J8G4 [209-226]	0	2241.08	0	112.7	79.4	114.2	93.8		High	High	High	High	High	0	6.694e-06	3.32
FALSE	High	[R].FTQANSEVSALLGR.[I]	1xiTRAQ4plex [N-Term]		1.75164e-05	0	2	7	14	Q0JKB4; Q01859	Q0JKB4 [339-352]; Q01859 [334-347]	0	1636.88	0	97.1	99	99.9	103.9	Shared	High	High	High	High	High	0	4.118e-05	4.5
FALSE	High	[K].VSAVLFDMDGVLCNSEELSR.[L]	1xCarbamidomethyl [C13]; 1xOxidation [M8]; 1xiTRAQ4plex [N-Term]		4.02779e-05	0	1	2	1	B8AI99	B8AI99 [80-99]	0	2401.15	0	94.2	107.4	98.6	99.8		High	High	High	High	High	0	1.903e-05	2.95
FALSE	High	[R].FVEDVWSRPGGGGGISR.[V]	1xiTRAQ4plex [N-Term]		9.34587e-05	0	1	2	1	B8AU70	B8AU70 [112-128]	0	1919.98	0	88.4	101.1	95.6	115		High	High	High	High	High	0	3.865e-05	3.71
FALSE	High	[K].VSAVLFDMDGVLCNSEELSR.[L]	1xCarbamidomethyl [C13]; 1xiTRAQ4plex [N-Term]		1.83163e-05	0	1	2	4	B8AI99	B8AI99 [80-99]	0	2385.15	0	96.8	103.9	90	109.2		High	High	High	High	High	0	2.404e-05	3.96
FALSE	High	[R].FVFDDEALEVK.[V]	1xiTRAQ4plex [K11]; 1xiTRAQ4plex [N-Term]		5.08792e-05	0	1	3	6	A0A0P0WMB8	A0A0P0WMB8 [110-120]	0	1599.85	0	105	108.7	94.1	92.2		High	High	High	High	High	0	2.324e-05	4.34
FALSE	High	[R].FVIDDISAGDDSR.[A]	1xiTRAQ4plex [N-Term]		0.000139085	0	1	4	4	I1QMG3	I1QMG3 [133-145]	0	1553.76	0	90.9	103.1	96	110		High	High	High	High	High	0	5.289e-05	3.77
FALSE	High	[R].FVIDVGNTLHAAAAE.[-]	1xiTRAQ4plex [N-Term]		0.000113363	0	1	2	2	I1QUR2	I1QUR2 [364-378]	0	1671.88	0	103	91.2	117.1	88.7		High	High	High	High	High	0	4.513e-05	3.72
FALSE	High	[R].FVIGGPHGDAGLTGR.[K]	1xiTRAQ4plex [N-Term]		3.87911e-05	0	1	7	2	A2Y053	A2Y053 [241-255]	0	1597.86	0	95.9	94.2	104.5	105.4		High	High	High	High	High	0	1.843e-05	3.56
FALSE	High	[R].FSQGLAQDPTTR.[R]	1xiTRAQ4plex [N-Term]		4.49327e-05	0	1	1	4	I1R2E3	I1R2E3 [8-19]	0	1464.76	0	90.6	88.4	130	91		High	High	High	High	High	0	2.694e-05	4.26
FALSE	High	[K].FNDLNEVIKR.[A]	1xiTRAQ4plex [K9]; 1xiTRAQ4plex [N-Term]		0.000139834	0	1	3	1	A2YBK1	A2YBK1 [458-467]	1	1535.88	0	105.2	90.5	113.2	91.1		High	High	High	High	High	0	5.309e-05	3.22
FALSE	High	[R].FLSVTDSSVLSDGGELEIR.[I]	1xiTRAQ4plex [N-Term]		2.3777e-05	0	1	3	5	B8BCQ3	B8BCQ3 [126-144]	0	2168.12	0	98.4	97.8	105.6	98.2		High	High	High	High	High	0	1.209e-05	3.71
FALSE	High	[K].VSEMLGNVNTSGALSAFEK.[M]	1xOxidation [M4]; 1xiTRAQ4plex [K19]; 1xiTRAQ4plex [N-Term]		1.40179e-06	0	1	2	1	B8A7P4	B8A7P4 [209-227]	0	2258.16	0	106.1	116.8	78.6	98.4		High	High	High	High	High	0	1.02e-06	5.02
FALSE	High	[K].FGANCGPEAVWFK.[T]	1xCarbamidomethyl [C5]; 1xiTRAQ4plex [K13]; 1xiTRAQ4plex [N-Term]		9.38732e-06	0	1	3	10	A2ZD01	A2ZD01 [140-152]	0	1770.89	0	109.3	107.8	75.7	107.2		High	High	High	High	High	0	5.375e-06	4.93
FALSE	High	[R].FGFSQEDVEEAFEVSAR.[G]	1xiTRAQ4plex [N-Term]		2.08716e-05	0	1	3	1	B8B9C5	B8B9C5 [341-357]	0	2090.98	0	104.5	90.2	114.6	90.6		High	High	High	High	High	0	1.079e-05	4.39
FALSE	High	[R].FGFVTMSTPEEANAAIESLNETEVGGR.[K]	1xiTRAQ4plex [N-Term]		3.44829e-06	0	1	2	4	Q6H443	Q6H443 [113-139]	0	3000.44	0	99.3	105	93.9	101.8		High	High	High	High	High	0	2.239e-06	5.59
FALSE	High	[R].FGFVTMSTPEEANAAIESLNETEVGGR.[K]	1xOxidation [M6]; 1xiTRAQ4plex [N-Term]		2.05421e-05	0	1	2	2	Q6H443	Q6H443 [113-139]	0	3016.43	0	90.7	95	103.2	111.1		High	High	High	High	High	0	1.729e-05	3.93
FALSE	High	[R].FGGFVADSDVGEQAALLDASLQGTR.[W]	1xiTRAQ4plex [N-Term]		7.39309e-07	0	1	1	2	Q9LD82	Q9LD82 [147-171]	0	2668.33	0	94.6	104	95.4	106		High	High	High	High	High	0	5.821e-07	5.78
FALSE	High	[K].FGLASDIDELHVVR.[Q]	1xiTRAQ4plex [N-Term]		2.91226e-05	0	1	5	2	B8AEZ8	B8AEZ8 [314-327]	0	1714.92	0	108.7	97.3	96.2	97.9		High	High	High	High	High	0	1.439e-05	3.81
FALSE	High	[K].FGLLCGADGLPHLIVSGDQR.[H]	1xCarbamidomethyl [C5]; 1xiTRAQ4plex [N-Term]		2.6004e-07	0	1	2	32	I1PG16	I1PG16 [137-156]	0	2269.19	0	97.4	104.2	99.4	99		High	High	High	High	High	0	2.424e-07	5.88
FALSE	High	[R].FGIVEGLMTTVHAITATQK.[T]	1xiTRAQ4plex [K19]; 1xiTRAQ4plex [N-Term]		7.62151e-06	0	2	5	3	B8AF09; A2XUU7	B8AF09 [189-207]; A2XUU7 [218-236]	0	2305.28	0	109.5	93.7	118.2	78.6	Shared	High	High	High	High	High	0	6.807e-06	5.05
FALSE	High	[R].FGIVEGLMTTVHAITATQK.[T]	1xOxidation [M8]; 1xiTRAQ4plex [K19]; 1xiTRAQ4plex [N-Term]		6.21472e-05	0	2	5	1	B8AF09; A2XUU7	B8AF09 [189-207]; A2XUU7 [218-236]	0	2321.28	0	105.3	101.7	106.5	86.5	Shared	High	High	High	High	High	0	2.756e-05	3.28
FALSE	High	[K].VSGVSLLALFK.[E]	1xiTRAQ4plex [K11]; 1xiTRAQ4plex [N-Term]		5.16728e-05	0	1	2	3	I1PGS3	I1PGS3 [124-134]	0	1421.9	0	101.3	104.3	106.9	87.5		High	High	High	High	High	4.587e-05	7.064e-05	3.4
FALSE	High	[K].VSGVEIVPDPVAR.[G]	1xiTRAQ4plex [N-Term]		0.00010198	0	1	2	4	I1Q873	I1Q873 [40-52]	0	1481.84	0	98.2	96.2	95.8	109.8		High	High	High	High	High	0	4.712e-05	4.05
FALSE	High	[R].FHGVPLDVLAFVDR.[K]	1xiTRAQ4plex [N-Term]		0.000109252	0	1	3	1	A0A0P0XAA0	A0A0P0XAA0 [119-132]	0	1728.96	0	122.1	84.2	112.9	80.8		High	High	High	High	High	0	4.384e-05	3.04
FALSE	High	[K].FKDLVEEISESLAK.[T]	2xiTRAQ4plex [K2; K14]; 1xiTRAQ4plex [N-Term]		1.64333e-05	0	1	4	3	B8AX15	B8AX15 [124-137]	1	2040.16	0	102.2	92.9	102	102.8		High	High	High	High	High	0	8.755e-06	3.84
FALSE	High	[K].FKTEDGIFGTSGGIGFTK.[E]	2xiTRAQ4plex [K2; K18]; 1xiTRAQ4plex [N-Term]		9.84223e-07	0	1	2	13	A2WXD9	A2WXD9 [73-90]	1	2294.24	0	106.3	101.6	108.3	83.8		High	High	High	High	High	0	7.479e-07	7.03
FALSE	High	[R].FLANVDPVDVAR.[S]	1xiTRAQ4plex [N-Term]		9.907e-05	0	2	6	4	B8AKL0; A0A0P0WUR5	B8AKL0 [185-196]; A0A0P0WUR5 [211-222]	0	1459.8	0	95	92.7	111.7	100.6	Shared	High	High	High	High	High	4.587e-05	0.0001045	3.37
FALSE	High	[K].FIASEGDTVTPGTK.[V]	1xiTRAQ4plex [K14]; 1xiTRAQ4plex [N-Term]		1.209e-05	0	1	3	5	I1PKR1	I1PKR1 [130-143]	0	1710.92	0	92.5	96.6	97.9	113		High	High	High	High	High	0	5.228e-05	4.13
FALSE	High	[R].VSGITDGAAEGTQAATAPGVCAAR.[L]	1xCarbamidomethyl [C21]; 1xiTRAQ4plex [N-Term]		1.23244e-05	0	1	2	1	A2ZAB0	A2ZAB0 [129-152]	0	2375.17	0	96.4	111.9	102.1	89.5		High	High	High	High	High	0	6.821e-06	2.43
FALSE	High	[R].VSGDIDACTNWLVDEFTAAGVSR.[K]	1xCarbamidomethyl [C8]; 1xiTRAQ4plex [N-Term]		2.21014e-05	0	1	2	1	A2Y4Y3	A2Y4Y3 [167-189]	0	2627.25	0	93.3	110.8	93.6	102.3		High	High	High	High	High	0	1.133e-05	4.39
FALSE	High	[K].FLEDHPGGDDVLLSSTGK.[D]	1xiTRAQ4plex [K18]; 1xiTRAQ4plex [N-Term]		1.61215e-05	0	1	2	3	I1PRR9	I1PRR9 [37-54]	0	2175.12	0	111.6	94.5	104	89.9		High	High	High	High	High	0	8.605e-06	4.39
FALSE	High	[R].VSFQADSDAQLTK.[G]	1xiTRAQ4plex [K13]; 1xiTRAQ4plex [N-Term]		0.000122293	0	1	6	2	A2Y0Y9	A2Y0Y9 [137-149]	0	1697.89	0	105.6	109.6	111.8	73		High	High	High	High	High	0	4.787e-05	3.24
FALSE	High	[KR].VSFGENFSPAR.[A]	1xiTRAQ4plex [N-Term]		7.43369e-05	0	2	5	4	I1QC36; I1QC34	I1QC36 [197-207]; I1QC34 [196-206]	0	1354.69	0	97.4	103.9	84	114.6	Shared	High	High	High	High	High	0	3.196e-05	4.05
FALSE	High	[R].FLGETASEVVILEVR.[T]	1xiTRAQ4plex [N-Term]		0.00011628	0	1	3	1	A2Z3H3	A2Z3H3 [150-164]	0	1806.01	0	108.4	90.3	114.8	86.5		High	High	High	High	High	0	4.606e-05	3.3
FALSE	High	[R].VSETSNFSSATSVGDEDSAFPVSK.[S]	1xiTRAQ4plex [K24]; 1xiTRAQ4plex [N-Term]		5.46273e-05	0	1	2	2	B8AY81	B8AY81 [179-202]	0	2736.31	0	114.2	110.8	72.4	102.5		High	High	High	High	High	0	2.471e-05	3.51
FALSE	High	[R].FIHVSSLGASASSPSR.[M]	1xiTRAQ4plex [N-Term]		1.13402e-05	0	1	1	2	B8AEU4	B8AEU4 [187-202]	0	1746.93	0	109.9	99.3	101.3	89.6		High	High	High	High	High	0	6.343e-06	4.66
FALSE	High	[K].FLKPSVAGFLLQK.[E]	2xiTRAQ4plex [K3; K13]; 1xiTRAQ4plex [N-Term]		2.06838e-06	0	1	4	11	A0A0P0WP33	A0A0P0WP33 [244-256]	0	1880.17	0	131.5	105	101.9	61.5		High	High	High	High	High	0	1.431e-06	5.4
FALSE	High	[R].FLPSEFGLDPDHTGAVEPAR.[S]	1xiTRAQ4plex [N-Term]		0.000144767	0	1	2	2	Q9FTN5	Q9FTN5 [115-134]	0	2299.15	0	92.3	132	76.6	99.2		High	High	High	High	High	4.587e-05	0.0001153	3.44
FALSE	High	[R].FIQVSSLGASASSPSR.[M]	1xiTRAQ4plex [N-Term]		0.000148247	0	1	1	2	I1P5J5	I1P5J5 [187-202]	0	1737.93	0	98	105.9	97	99.1		High	High	High	High	High	0	5.549e-05	2.81
FALSE	High	[R].FISDAVASMPK.[L]	1xiTRAQ4plex [K11]; 1xiTRAQ4plex [N-Term]		9.907e-05	0	1	1	2	I1PRN7	I1PRN7 [230-240]	0	1453.8	0	108.3	95.6	111	85.1		High	High	High	High	High	0	4.049e-05	3.38
FALSE	High	[R].FLSEACDLVFDAASQGK.[S]	1xCarbamidomethyl [C6]; 1xiTRAQ4plex [K17]; 1xiTRAQ4plex [N-Term]		1.02684e-05	0	1	2	2	I1QKT9	I1QKT9 [53-69]	0	2146.07	0	94.8	97.1	114.2	93.9		High	High	High	High	High	0	1.088e-05	4.09
FALSE	High	[R].FVQAGSEVSALLGR.[M]	1xiTRAQ4plex [N-Term]		7.10222e-06	0	1	4	17	P12085	P12085 [278-291]	0	1577.88	0	91.9	83.5	86.9	137.7		High	High	High	High	High	0	1.144e-05	5.45
FALSE	High	[R].VQLPGLSQELLQK.[L]	1xiTRAQ4plex [K13]; 1xiTRAQ4plex [N-Term]		5.54757e-05	0	1	1	5	A2YG12	A2YG12 [123-135]	0	1741.05	0	97.4	103.4	93.5	105.7		High	High	High	High	High	0	3.838e-05	4.5
FALSE	High	[K].FVSPSEVSVDLLDGGSTTVK.[G]	1xiTRAQ4plex [K20]; 1xiTRAQ4plex [N-Term]		9.51131e-05	0	1	2	2	I1PSP2	I1PSP2 [154-173]	0	2325.24	0	91.1	100.9	102.8	105.2		High	High	High	High	High	0	3.915e-05	3.51
FALSE	High	[R].FVVTSDGSVLEK.[L]	1xiTRAQ4plex [K12]; 1xiTRAQ4plex [N-Term]		3.49704e-05	0	1	4	6	A2YUR3	A2YUR3 [251-262]	0	1568.88	0	98	105	95.7	101.3		High	High	High	High	High	4.587e-05	0.0002141	3.97
FALSE	High	[R].GDGGLFILVK.[E]	1xiTRAQ4plex [K10]; 1xiTRAQ4plex [N-Term]		8.03673e-05	0	1	3	6	I1QW82	I1QW82 [356-365]	0	1306.8	0	89.8	119.8	85.2	105.2		High	High	High	High	High	0	3.415e-05	3.73
FALSE	High	[K].GDGSTFFPTAGGEPK.[S]	1xiTRAQ4plex [K15]; 1xiTRAQ4plex [N-Term]		0.000106477	0	1	4	6	I1QBP3	I1QBP3 [277-291]	0	1755.88	0	110	103.8	95.5	90.7		High	High	High	High	High	4.587e-05	6.616e-05	3.35
FALSE	High	[K].GDILAIAVTENDLVK.[G]	1xiTRAQ4plex [K15]; 1xiTRAQ4plex [N-Term]		2.5095e-05	0	1	2	2	A2XAI5	A2XAI5 [108-122]	0	1859.07	0	103.5	90.9	115.6	90		High	High	High	High	High	0	1.267e-05	3.64
FALSE	High	[R].GDLTILLSHIVLGCK.[F]	1xCarbamidomethyl [C14]; 1xiTRAQ4plex [K15]; 1xiTRAQ4plex [N-Term]		1.75724e-05	0	1	1	5	I1NTN8	I1NTN8 [31-45]	0	1927.13	0	98.1	89.4	125.9	86.7		High	High	High	High	High	0	5.369e-05	4.32
FALSE	High	[K].GDITTNHFLPIHR.[E]	1xiTRAQ4plex [N-Term]		9.84964e-05	0	2	8	6	Q0JKB4; Q01859	Q0JKB4 [182-194]; Q01859 [177-189]	0	1664.9	0	107.3	92.4	100.8	99.5	Shared	High	High	High	High	High	0	4.03e-05	4.81
FALSE	High	[R].GDMAVAAWAEQQHR.[E]	1xiTRAQ4plex [N-Term]		0.00013946	0	1	2	1	I1QCE0	I1QCE0 [171-184]	0	1713.82	0	104.9	89	121.4	84.8		High	High	High	High	High	0	5.302e-05	3.25
FALSE	High	[K].GDNITLMMNTGK.[-]	1xiTRAQ4plex [K12]; 1xiTRAQ4plex [N-Term]		8.91662e-05	0	1	4	2	B8AGZ5	B8AGZ5 [77-88]	0	1582.82	0	95.5	95.1	111.3	98.1		High	High	High	High	High	0.00016	0.001395	4.26
FALSE	High	[K].VQTEHASLPFDDQCAILEK.[E]	1xCarbamidomethyl [C14]; 1xiTRAQ4plex [K19]; 1xiTRAQ4plex [N-Term]		1.55369e-06	0	1	2	44	A2WT25	A2WT25 [211-229]	0	2489.26	0	130.1	86.1	116.2	67.6		High	High	High	High	High	0	2.128e-06	6.64
FALSE	High	[K].GDRQDFDFVK.[T]	1xiTRAQ4plex [K10]; 1xiTRAQ4plex [N-Term]		0.000113363	0	1	3	9	Q2QSR7	Q2QSR7 [112-121]	1	1514.78	0	97.6	101.6	98.4	102.3		High	High	High	High	High	0	4.515e-05	3.82
FALSE	High	[R].GDSSPLDVIAINDTGGVK.[Q]	1xiTRAQ4plex [K18]; 1xiTRAQ4plex [N-Term]		1.99136e-07	0	1	2	38	I1PLW8	I1PLW8 [99-116]	0	2046.1	0	113.1	99.5	109.6	77.9		High	High	High	High	High	0	1.843e-07	6.36
FALSE	High	[R].GDVNSIHIGSGSNIQDNSLVHVAK.[A]	1xiTRAQ4plex [K24]; 1xiTRAQ4plex [N-Term]		2.02886e-06	0	1	2	2	A2ZIH2	A2ZIH2 [87-110]	0	2749.45	0	98.3	101.1	94.9	105.8		High	High	High	High	High	0	1.409e-06	5.43
FALSE	High	[K].GEASGGGGGK.[G]	1xiTRAQ4plex [K10]; 1xiTRAQ4plex [N-Term]		0.000131749	0	1	2	1	B8AGY7	B8AGY7 [126-135]	0	1064.56	0	105.7	115.5	87.3	91.4		High	High	High	High	High	0	5.072e-05	2.43
FALSE	High	[K].VQTDAEELLIIK.[T]	1xiTRAQ4plex [K12]; 1xiTRAQ4plex [N-Term]		0.000145151	0	1	5	3	I1QU02	I1QU02 [126-137]	0	1659.98	0	107.9	102.9	82.5	106.7		High	High	High	High	High	0	5.464e-05	2.63
FALSE	High	[R].GDFQELDQIAATKPFVK.[I]	2xiTRAQ4plex [K13; K17]; 1xiTRAQ4plex [N-Term]		6.9445e-06	0	1	2	1	I1NNF9	I1NNF9 [119-135]	0	2339.3	0	99.1	81.8	131.6	87.5		High	High	High	High	High	0	4.132e-06	4.56
FALSE	High	[R].GEEVVSMTVEGPPPPDESR.[A]	1xiTRAQ4plex [N-Term]		9.0489e-05	0	1	1	1	I1Q8C3	I1Q8C3 [76-94]	0	2156.03	0	106.5	102.8	91.6	99.1		High	High	High	High	High	0	3.758e-05	4.11
FALSE	High	[R].GEFGIGSAAQFGSADLKK.[A]	2xiTRAQ4plex [K17; K18]; 1xiTRAQ4plex [N-Term]		8.6045e-08	0	1	3	1	Q6H667	Q6H667 [98-115]	1	2215.21	0	92.4	98.4	102.3	106.9		High	High	High	High	High	0	8.849e-08	6.88
FALSE	High	[K].GEGLGNQFLSNIR.[E]	1xiTRAQ4plex [N-Term]		2.34024e-05	0	1	2	1	I1PG29	I1PG29 [145-157]	0	1548.83	0	102.3	106.6	103.5	87.6		High	High	High	High	High	0	1.19e-05	3.32
FALSE	High	[R].GEKVPEDAPGPILVCTR.[N]	1xCarbamidomethyl [C15]; 1xiTRAQ4plex [K3]; 1xiTRAQ4plex [N-Term]		0.000113363	0	2	3	4	I1QH01; A0A0P0XEB3	I1QH01 [75-91]; A0A0P0XEB3 [75-91]	1	2126.15	0	98.3	99.3	97.6	104.8	Shared	High	High	High	High	High	4.587e-05	7.353e-05	4.03
FALSE	High	[K].GEICDINGVCVDATEDELFR.[L]	2xCarbamidomethyl [C4; C10]; 1xiTRAQ4plex [N-Term]		3.87911e-05	0	1	3	1	A2YLT1	A2YLT1 [231-250]	0	2456.12	0	112.9	91.3	92.1	103.7		High	High	High	High	High	0	1.842e-05	4.56
FALSE	High	[R].GELDDTAAFK.[NT]	1xiTRAQ4plex [K10]; 1xiTRAQ4plex [N-Term]		2.75976e-05	0	1	6	2	B8BMJ6	B8BMJ6 [250-259]	0	1354.71	0	105.6	88.8	110.3	95.2		High	High	High	High	High	0	1.374e-05	3.73
FALSE	High	[K].GENLIDMEPEER.[S]	1xiTRAQ4plex [N-Term]		0.000117596	0	1	2	2	A2XGC1	A2XGC1 [128-139]	0	1575.74	0	101.3	104.5	95.6	98.5		High	High	High	High	High	0	4.647e-05	3.48
FALSE	High	[K].VQQVDTTGAGDAFVGALLR.[R]	1xiTRAQ4plex [N-Term]		6.83019e-05	0	1	4	1	A2WXV8	A2WXV8 [253-271]	0	2062.1	0	83	116.9	83.9	116.1		High	High	High	High	High	0	2.979e-05	3.87
FALSE	High	[K].GFAFVTMATAEEAAAAVEK.[L]	1xiTRAQ4plex [K19]; 1xiTRAQ4plex [N-Term]		2.35515e-05	0	1	3	3	Q7F9Y6	Q7F9Y6 [121-139]	0	2202.14	0	101.1	107.4	95.1	96.4		High	High	High	High	High	0	1.198e-05	5.02
FALSE	High	[R].GFAFVTMSTIEDCEQVIK.[N]	1xCarbamidomethyl [C13]; 1xiTRAQ4plex [K18]; 1xiTRAQ4plex [N-Term]		4.94796e-05	0	1	3	1	A2XAZ0	A2XAZ0 [189-206]	0	2363.19	0					No Quan Values	High	High	High	High	High	0	2.268e-05	2.42
FALSE	High	[K].VQQLCDAANEEVDEKER.[V]	1xCarbamidomethyl [C5]; 1xiTRAQ4plex [K15]; 1xiTRAQ4plex [N-Term]		8.46192e-07	0	1	4	1	I1PAF1	I1PAF1 [231-247]	1	2321.13	0	103.8	92	113.3	90.8		High	High	High	High	High	0	6.55e-07	4.23
FALSE	High	[R].GFDFTEGAAAK.[G]	1xiTRAQ4plex [K11]; 1xiTRAQ4plex [N-Term]		5.51349e-05	0	1	2	2	I1PC75	I1PC75 [249-259]	0	1401.73	0	96	99.7	96.5	107.8		High	High	High	High	High	0	2.487e-05	2.92
FALSE	High	[R].GFDQATNIILDESHER.[V]	1xiTRAQ4plex [N-Term]		0.000136486	0	1	3	1	I1PYJ8	I1PYJ8 [32-47]	0	1988.98	0	114.8	108.9	63.1	113.2		High	High	High	High	High	0	5.216e-05	2.87
FALSE	High	[K].GFFEVTHDITHLTCADFLR.[A]	1xCarbamidomethyl [C14]; 1xiTRAQ4plex [N-Term]		3.02458e-07	0	1	2	2	I1P782	I1P782 [76-94]	0	2423.19	0	91.9	91.6	116.4	100.1		High	High	High	High	High	0	2.658e-07	5.55
FALSE	High	[R].GEFGIGSAAQFGSADLK.[K]	1xiTRAQ4plex [K17]; 1xiTRAQ4plex [N-Term]		1.00086e-05	0	1	3	2	Q6H667	Q6H667 [98-114]	0	1943.01	0	99	103.8	90.6	106.7		High	High	High	High	High	0	1.556e-05	4.73
FALSE	High	[R].GDEELDTLIK.[G]	1xiTRAQ4plex [K10]; 1xiTRAQ4plex [N-Term]		8.23084e-05	0	1	6	6	A2Z7B5	A2Z7B5 [107-116]	0	1420.78	0	105.7	99.7	103.3	91.3		High	High	High	High	High	0	3.483e-05	4.02
FALSE	High	[R].GDEEELAKENVK.[N]	2xiTRAQ4plex [K8; K12]; 1xiTRAQ4plex [N-Term]		2.45438e-05	0	1	2	25	B8A8L8	B8A8L8 [266-277]	1	1792.97	0	92.3	110.2	87.4	110.2		High	High	High	High	High	0	2.739e-05	3.77
FALSE	High	[K].GDAPAIVHLQSAIK.[F]	1xiTRAQ4plex [K14]; 1xiTRAQ4plex [N-Term]		1.73496e-05	0	1	2	4	B8AWM4	B8AWM4 [81-94]	0	1708	0	100.3	89.5	94.8	115.3		High	High	High	High	High	0	9.188e-06	4.27
FALSE	High	[K].FVVVHGIASDSFANMR.[S]	1xiTRAQ4plex [N-Term]		3.28351e-05	0	1	2	2	Q6ZG03	Q6ZG03 [305-320]	0	1893.98	0	106.2	97.6	105.8	90.3		High	High	High	High	High	0	3.065e-05	4.05
FALSE	High	[R].GAAAGSVEEVK.[N]	1xiTRAQ4plex [K11]; 1xiTRAQ4plex [N-Term]		1.39176e-05	0	1	1	2	A2X7C5	A2X7C5 [49-59]	0	1305.73	0	93.1	89.5	119.3	98.1		High	High	High	High	High	0	7.576e-06	4.29
FALSE	High	[R].GAAGHAAAAR.[S]	1xiTRAQ4plex [N-Term]		0.000140586	0	1	1	3	A2YWB4	A2YWB4 [85-94]	0	996.546	0	91.6	97	101.1	110.3		High	High	High	High	High	0	5.333e-05	3.92
FALSE	High	[R].GAALAEVVGVVR.[E]	1xiTRAQ4plex [N-Term]		0.000100807	0	1	2	1	A2WSL7	A2WSL7 [332-343]	0	1284.78	0					No Quan Values	High	High	High	High	High	0	4.107e-05	2.43
FALSE	High	[R].GAAQEAAAAAAPALDPSK.[Y]	1xiTRAQ4plex [K18]; 1xiTRAQ4plex [N-Term]		3.24403e-06	0	1	1	4	A2XP52	A2XP52 [86-103]	0	1898.02	0	105.1	106.8	80.1	108		High	High	High	High	High	0	2.122e-06	5.46
FALSE	High	[K].GAATIGVPLIPSTAK.[L]	1xiTRAQ4plex [K15]; 1xiTRAQ4plex [N-Term]		3.5525e-05	0	1	3	3	Q0DVH3	Q0DVH3 [131-145]	0	1684.02	0	98.8	94.8	94.6	111.8		High	High	High	High	High	0	1.71e-05	4.09
FALSE	High	[R].GADFSLANVSK.[V]	1xiTRAQ4plex [K11]; 1xiTRAQ4plex [N-Term]		2.66528e-05	0	1	3	5	I1NK53	I1NK53 [128-138]	0	1396.77	0	94	111.9	84.3	109.7		High	High	High	High	High	0	1.334e-05	4.45
FALSE	High	[R].GADISICCLPIDDSR.[A]	2xCarbamidomethyl [C7; C8]; 1xiTRAQ4plex [N-Term]		4.38255e-05	0	1	2	4	I1PF71	I1PF71 [225-239]	0	1835.87	0	104.6	92	111.2	92.2		High	High	High	High	High	4.587e-05	0.0003894	2.77
FALSE	High	[R].GAFTVVLSGGSLIK.[N]	1xiTRAQ4plex [K14]; 1xiTRAQ4plex [N-Term]		0.000111134	0	1	6	2	A2Z3C4	A2Z3C4 [104-117]	0	1636.99	0	88.7	100.9	96.1	114.3		High	High	High	High	High	0	5.515e-05	3.83
FALSE	High	[K].GAGAGAAEDK.[K]	1xiTRAQ4plex [K10]; 1xiTRAQ4plex [N-Term]		4.36889e-05	0	1	1	2	A0A0P0W8V9	A0A0P0W8V9 [68-77]	0	1134.6	0	103.5	107.7	82.3	106.5		High	High	High	High	High	0	2.04e-05	4.02
FALSE	High	[K].GAGFGGQNVLPTDIPATWAAMEK.[L]	1xiTRAQ4plex [K23]; 1xiTRAQ4plex [N-Term]		2.21718e-05	0	1	4	1	I1PW98	I1PW98 [141-163]	0	2619.35	0	123.6	89.3	96.9	90.2		High	High	High	High	High	0	1.136e-05	2.94
FALSE	High	[R].GAGLGGGNDER.[E]	1xiTRAQ4plex [N-Term]		7.94121e-05	0	1	8	6	Q5Z974	Q5Z974 [341-351]	0	1146.56	0	95.2	91.8	102.4	110.5		High	High	High	High	High	4.587e-05	5.927e-05	3.58
FALSE	High	[K].GAGNKGEASGGGGGK.[G]	2xiTRAQ4plex [K5; K15]; 1xiTRAQ4plex [N-Term]		2.54961e-05	0	1	2	1	B8AGY7	B8AGY7 [121-135]	1	1635.88	0	101.1	116.6	88.9	93.4		High	High	High	High	High	0	1.282e-05	4.04
FALSE	High	[K].GAGVDIDAGTELVR.[R]	1xiTRAQ4plex [N-Term]		7.66066e-05	0	1	2	2	B8AMR2	B8AMR2 [77-90]	0	1516.81	0	87.3	110.7	90.4	111.6		High	High	High	High	High	0	3.279e-05	3.73
FALSE	High	[K].GALDGGLDIPHSDKR.[F]	1xiTRAQ4plex [K14]; 1xiTRAQ4plex [N-Term]		4.10416e-05	0	1	5	4	A0A0P0VBK7	A0A0P0VBK7 [194-208]	1	1839	0	95.4	94.3	99.2	111.2		High	High	High	High	High	0	2.244e-05	5.1
FALSE	High	[K].GAIEELEKDLQK.[E]	2xiTRAQ4plex [K8; K12]; 1xiTRAQ4plex [N-Term]		7.30043e-05	0	1	2	2	I1Q5Q4	I1Q5Q4 [111-122]	1	1805.04	0	94.2	108	105	92.8		High	High	High	High	High	0	3.147e-05	3.84
FALSE	High	[R].GAIIGDTIVSGTK.[V]	1xiTRAQ4plex [K13]; 1xiTRAQ4plex [N-Term]		3.10223e-05	0	1	1	1	P0C497	P0C497 [107-119]	0	1519.89	0	87.8	100.7	113.1	98.4		High	High	High	High	High	0	1.518e-05	3.93
FALSE	High	[K].GAIQAGGLQFPLDAR.[G]	1xiTRAQ4plex [N-Term]		2.56582e-05	0	1	3	2	B8B5Y0	B8B5Y0 [359-373]	0	1657.91	0	112.1	107.6	90.7	89.6		High	High	High	High	High	0	1.289e-05	3.87
FALSE	High	[R].GALVSAGLGHIK.[V]	1xiTRAQ4plex [K12]; 1xiTRAQ4plex [N-Term]		9.84964e-05	0	1	1	1	Q75K72	Q75K72 [139-150]	0	1410.87	0					No Quan Values	High	High	High	High	High	0	4.033e-05	3.94
FALSE	High	[K].GANVNDQIILNK.[V]	1xiTRAQ4plex [K12]; 1xiTRAQ4plex [N-Term]		6.87176e-05	0	1	2	6	A2X358	A2X358 [122-133]	0	1586.91	0	97.1	101.2	96.7	105		High	High	High	High	High	0	2.993e-05	3.84
FALSE	High	[K].GASSIEGVEAK.[I]	1xiTRAQ4plex [K11]; 1xiTRAQ4plex [N-Term]		1.29719e-05	0	1	2	3	A2WVT8	A2WVT8 [26-36]	0	1335.74	0	90.1	95.6	100.7	113.7		High	High	High	High	High	0	9.842e-06	4.14
FALSE	High	[K].GATTIIGGGDSVAAVEK.[A]	1xiTRAQ4plex [K17]; 1xiTRAQ4plex [N-Term]		5.72817e-06	0	1	2	3	B8AIH2	B8AIH2 [351-367]	0	1834.02	0	107.5	103.6	99.1	89.8		High	High	High	High	High	0	3.493e-06	4.29
FALSE	High	[K].GAVTSGGSAEIIFSGK.[A]	1xiTRAQ4plex [K16]; 1xiTRAQ4plex [N-Term]		2.57379e-06	0	1	2	5	A2ZCZ7	A2ZCZ7 [185-200]	0	1768.97	0	101	102.4	102.1	94.5		High	High	High	High	High	0	4.36e-05	3.85
FALSE	High	[R].GCDASVLLDPTAENPHTEK.[T]	1xCarbamidomethyl [C2]; 1xiTRAQ4plex [K19]; 1xiTRAQ4plex [N-Term]		7.64599e-06	0	1	2	2	Q6AVZ8	Q6AVZ8 [72-90]	0	2342.15	0	101.8	79	137.5	81.7		High	High	High	High	High	0	4.492e-06	4.46
FALSE	High	[R].GCDASVLLDPTPENPHTEK.[T]	1xCarbamidomethyl [C2]; 1xiTRAQ4plex [K19]; 1xiTRAQ4plex [N-Term]		8.55506e-05	0	1	1	2	A2Y043	A2Y043 [72-90]	0	2368.17	0	112.9	96	129.2	61.9		High	High	High	High	High	0	3.589e-05	3.26
FALSE	High	[R].GCDASVLLTK.[N]	1xCarbamidomethyl [C2]; 1xiTRAQ4plex [K10]; 1xiTRAQ4plex [N-Term]		9.26406e-05	0	1	3	1	B8A753	B8A753 [80-89]	0	1351.75	0	96.8	88.8	125.5	89		High	High	High	High	High	0	3.836e-05	3.34
FALSE	High	[K].GCLLVGPPGTGK.[T]	1xCarbamidomethyl [C2]; 1xiTRAQ4plex [K12]; 1xiTRAQ4plex [N-Term]		0.000156567	0	1	3	5	Q5Z974	Q5Z974 [267-278]	0	1443.82	0	95.4	101.4	99.3	103.9		High	High	High	High	High	0	5.775e-05	4.49
FALSE	High	[R].GCIVSQDLSVINLVIVK.[K]	1xCarbamidomethyl [C2]; 1xiTRAQ4plex [K17]; 1xiTRAQ4plex [N-Term]		4.27443e-05	0	2	4	1	A2XHI9; Q8LH97	A2XHI9 [101-117]; Q8LH97 [101-117]	0	2145.26	0	100.6	97.5	111.7	90.2	Shared	High	High	High	High	High	0	2.003e-05	4.25
FALSE	High	[R].GCVSQVWVHAAPEEGGAPGR.[V]	1xCarbamidomethyl [C2]; 1xiTRAQ4plex [N-Term]		2.48573e-05	0	1	4	1	A2Y0Y9	A2Y0Y9 [117-136]	0	2208.07	0	107.2	100.5	99.5	92.8		High	High	High	High	High	0	1.255e-05	3.55
FALSE	High	[R].FVTAVVGFGK.[K]	1xiTRAQ4plex [K10]; 1xiTRAQ4plex [N-Term]		0.000129603	0	1	2	5	B8AEE7	B8AEE7 [55-64]	0	1312.79	0	87.3	106.8	94.8	111		High	High	High	High	High	0	5.012e-05	3.74
FALSE	High	[K].EDDIIGVLETDDVK.[D]	1xiTRAQ4plex [K14]; 1xiTRAQ4plex [N-Term]		8.13328e-05	0	1	4	3	I1Q0A7	I1Q0A7 [144-157]	0	1848.97	0	87.7	94.5	89.2	128.6		High	High	High	High	High	0	3.522e-05	3.73
FALSE	High	[R].VLLQDFTGVPAVVDLAAMR.[D]	1xiTRAQ4plex [N-Term]		0.000117596	0	1	3	2	I1QGA1	I1QGA1 [180-198]	0	2159.2	0	96.5	83.6	109.9	109.9		High	High	High	High	High	0	4.867e-05	2.71
FALSE	High	[K].LLEATGISTVPGSGFGQK.[E]	1xiTRAQ4plex [K18]; 1xiTRAQ4plex [N-Term]		9.73576e-05	0	1	3	11	Q69UU3	Q69UU3 [427-444]	0	2050.14	0	105.8	99.8	110.2	84.1		High	High	High	High	High	0	4.242e-05	4.24
FALSE	High	[R].SPPVAGGAVAAGGAGALMK.[G]	1xiTRAQ4plex [K19]; 1xiTRAQ4plex [N-Term]		1.00729e-05	0	1	2	2	A2XLW7	A2XLW7 [18-36]	0	1870.05	0	94.8	96.4	98.8	109.9		High	High	High	High	High	0	5.721e-06	4.09
FALSE	High	[R].SPSNWDIFTHQGK.[M]	1xiTRAQ4plex [K13]; 1xiTRAQ4plex [N-Term]		0.000109876	0	1	3	1	I1NUW4	I1NUW4 [57-69]	0	1804.92	0	89.8	104.3	95.4	110.4		High	High	High	High	High	0	4.403e-05	3.49
FALSE	High	[K].VELGTGTTDANMDEWLEGTAFAQGSK.[S]	1xiTRAQ4plex [K26]; 1xiTRAQ4plex [N-Term]		1.72943e-05	0	1	2	2	I1Q5A4	I1Q5A4 [227-252]	0	3016.44	0	102.1	92.7	98.8	106.4		High	High	High	High	High	0	9.166e-06	3.36
FALSE	High	[R].SPTGEVIFGGETMR.[FS]	1xiTRAQ4plex [N-Term]		3.4316e-05	0	1	2	29	I1QKT5	I1QKT5 [344-357]	0	1624.81	0	88.5	103.7	110.9	97		High	High	High	High	High	0	1.712e-05	5.08
FALSE	High	[R].SPTTVAHFTGLDVLIK.[D]	1xiTRAQ4plex [K16]; 1xiTRAQ4plex [N-Term]		2.17528e-05	0	1	1	1	B8AVZ8	B8AVZ8 [145-160]	0	1987.15	0	102	117.3	91.8	89		High	High	High	High	High	0	1.117e-05	3.94
FALSE	High	[R].VEIESLFDGTDFSEPLTR.[A]	1xiTRAQ4plex [N-Term]		4.16887e-05	0	1	2	5	Q6Z7B0	Q6Z7B0 [311-328]	0	2199.09	0	85	94.3	111.3	109.4		High	High	High	High	High	0	2.812e-05	2.92
FALSE	High	[K].SQASALEAHAAPNCK.[V]	1xCarbamidomethyl [C14]; 1xiTRAQ4plex [K15]; 1xiTRAQ4plex [N-Term]		4.22548e-07	0	1	1	6	Q7XDC8	Q7XDC8 [112-126]	0	1842.94	0	84.9	106.8	98.2	110		High	High	High	High	High	0	3.563e-07	4.91
FALSE	High	[R].SQDFAAEVAAQTAAK.[A]	1xiTRAQ4plex [K15]; 1xiTRAQ4plex [N-Term]		9.2381e-06	0	1	2	3	A2ZLC1	A2ZLC1 [887-901]	0	1795.94	0	95.4	92.1	106.3	106.1		High	High	High	High	High	0	5.294e-06	4.39
FALSE	High	[R].SQDNISIVIADLGR.[T]	1xiTRAQ4plex [N-Term]		2.99356e-06	0	1	3	2	B8AA22	B8AA22 [337-350]	0	1644.9	0	90.7	110.9	93.5	104.9		High	High	High	High	High	0	3.475e-05	3.97
FALSE	High	[R].SQFWIVDAHGLITEER.[T]	1xiTRAQ4plex [N-Term]		3.89615e-06	0	1	4	1	Q7F190	Q7F190 [375-390]	0	2045.06	0	92.3	96.7	94.9	116.1		High	High	High	High	High	0	2.49e-06	5.12
FALSE	High	[R].SQGELTGVLK.[E]	1xiTRAQ4plex [K10]; 1xiTRAQ4plex [N-Term]		0.000144383	0	1	1	2	B8ADI1	B8ADI1 [290-299]	0	1319.78	0	87.8	100.5	106.8	105		High	High	High	High	High	0	5.438e-05	3.65
FALSE	High	[R].SQLGEIFELDR.[A]	1xiTRAQ4plex [N-Term]		6.08304e-05	0	1	3	7	I1QWF7	I1QWF7 [424-434]	0	1450.77	0	94.7	101.1	103.9	100.2		High	High	High	High	High	0	5.315e-05	3.7
FALSE	High	[K].SQLRPEIQVAAQNCWVK.[K]	1xCarbamidomethyl [C14]; 1xiTRAQ4plex [K17]; 1xiTRAQ4plex [N-Term]		2.93074e-05	0	1	2	2	B8AD93	B8AD93 [54-70]	0	2315.25	0	90.4	105	103.2	101.4		High	High	High	High	High	0	3.404e-05	5.56
FALSE	High	[R].SPPGGVLSVMLENVVNDK.[Y]	1xOxidation [M10]; 1xiTRAQ4plex [K18]; 1xiTRAQ4plex [N-Term]		0.000133194	0	1	3	2	B8AY06	B8AY06 [150-167]	0	2159.16	0	99.4	100	92.9	107.6		High	High	High	High	High	0	5.812e-05	3.46
FALSE	High	[R].VEGVGFISGEEAVNWGLSGPMLR.[A]	1xiTRAQ4plex [N-Term]		2.86183e-06	0	1	4	1	I1QA03	I1QA03 [203-225]	0	2548.3	0	107.8	97.6	96.2	98.5		High	High	High	High	High	0	1.902e-06	4.18
FALSE	High	[K].SQTQVANLAAANDDGAPK.[S]	1xiTRAQ4plex [K18]; 1xiTRAQ4plex [N-Term]		9.15594e-05	0	1	2	2	B8B575	B8B575 [318-335]	0	2059.07	0	103.5	98.5	108.7	89.3		High	High	High	High	High	0	3.798e-05	3.07
FALSE	High	[K].SQVFSTAADNQTQVGIR.[V]	1xiTRAQ4plex [N-Term]		1.18981e-05	0	1	4	2	I1P4R6	I1P4R6 [468-484]	0	1966.01	0	111.7	93.6	99.4	95.3		High	High	High	High	High	0	6.601e-06	5.12
FALSE	High	[K].SSAGGFLGDLVK.[W]	1xiTRAQ4plex [K12]; 1xiTRAQ4plex [N-Term]		1.04342e-05	0	1	3	8	B7FAE9	B7FAE9 [186-197]	0	1438.81	0	112.5	104.3	87.8	95.5		High	High	High	High	High	0	2.966e-05	3.57
FALSE	High	[K].SSASASASAATR.[R]	1xiTRAQ4plex [N-Term]		0.000146694	0	1	2	2	I1Q5A1	I1Q5A1 [104-115]	0	1210.61	0	102	103.7	94.8	99.5		High	High	High	High	High	0	5.503e-05	2.82
FALSE	High	[K].SSDEVFVCER.[V]	1xCarbamidomethyl [C8]; 1xiTRAQ4plex [N-Term]		0.000130315	0	1	1	1	A2XDB2	A2XDB2 [43-52]	0	1371.63	0	106	102.8	88.6	102.6		High	High	High	High	High	0	5.033e-05	2.79
FALSE	High	[R].SSGDNVVMVDPLEAK.[R]	1xiTRAQ4plex [K15]; 1xiTRAQ4plex [N-Term]		0.000137596	0	1	1	2	B8AFD5	B8AFD5 [77-91]	0	1848.96	0	109.7	110.4	70.6	109.3		High	High	High	High	High	4.587e-05	0.0001206	3.53
FALSE	High	[R].SSGGLSEAEIQK.[M]	1xiTRAQ4plex [K12]; 1xiTRAQ4plex [N-Term]		1.02028e-05	0	2	7	5	A2XBQ0; I1P4R6	A2XBQ0 [548-559]; I1P4R6 [548-559]	0	1493.8	0	94.9	99.4	105.9	99.7	Shared	High	High	High	High	High	0	5.773e-06	3.55
FALSE	High	[R].SSGSDTATVGAEAEAVAVTGQVTEVNK.[D]	1xiTRAQ4plex [K27]; 1xiTRAQ4plex [N-Term]		4.47332e-06	0	1	1	1	Q8S091	Q8S091 [61-87]	0	2866.45	0	106.2	94.6	100.2	99		High	High	High	High	High	0	2.813e-06	4.58
FALSE	High	[K].SSMDAFSQILK.[N]	1xiTRAQ4plex [K11]; 1xiTRAQ4plex [N-Term]		2.59857e-05	0	1	2	6	B8AHM8	B8AHM8 [327-337]	0	1514.81	0	109.7	92.6	119.3	78.5		High	High	High	High	High	0	1.304e-05	4.38
FALSE	High	[K].SSNAEPPEFGAAADGDADR.[N]	1xiTRAQ4plex [N-Term]		1.48054e-06	0	1	3	3	I1PEZ3	I1PEZ3 [286-304]	0	2020.9	0	91.3	102	96.6	110.1		High	High	High	High	High	0	1.068e-06	4.18
FALSE	High	[K].SSNPDDEQTVVLAGSNQSETQPEK.[K]	1xiTRAQ4plex [K24]; 1xiTRAQ4plex [N-Term]		0.000112722	0	1	1	1	A2X335	A2X335 [1422-1445]	0	2848.37	0					No Quan Values	High	High	High	High	High	0	4.496e-05	2.54
FALSE	High	[R].VEGDGEGVVQSNESSAK.[V]	1xiTRAQ4plex [K17]; 1xiTRAQ4plex [N-Term]		3.18156e-05	0	1	4	2	A2YQJ6	A2YQJ6 [74-90]	0	1979.98	0	92.2	100.4	112.2	95.2		High	High	High	High	High	0	1.555e-05	3.69
FALSE	High	[RK].SSQTCLDPDASTSVLGIILGGGAGTR.[L]	1xCarbamidomethyl [C5]; 1xiTRAQ4plex [N-Term]		2.69927e-05	0	1	4	3	A2YU91	A2YU91 [71-96]	0	2677.36	0	83.2	106.5	99.9	110.4		High	High	High	High	High	0	1.348e-05	3.96
FALSE	High	[K].SQSFAAVTTPGGEAAAVAGEK.[K]	1xiTRAQ4plex [K21]; 1xiTRAQ4plex [N-Term]		2.54909e-06	0	1	3	3	A2Z3W4	A2Z3W4 [102-122]	0	2237.17	0	109.9	97.5	110.6	82.1		High	High	High	High	High	0	1.718e-06	4.53
FALSE	High	[R].SPPGGVLSVMLENVVNDK.[Y]	1xiTRAQ4plex [K18]; 1xiTRAQ4plex [N-Term]		2.20313e-05	0	1	3	3	B8AY06	B8AY06 [150-167]	0	2143.17	0	105.5	97.5	100.8	96.2		High	High	High	High	High	0	1.13e-05	5.08
FALSE	High	[R].SPMLVDGGQAVVPTVAEAVAVAR.[E]	1xiTRAQ4plex [N-Term]		1.55649e-05	0	1	3	1	I1NZD8	I1NZD8 [79-101]	0	2381.3	0	101.1	94.8	96.7	107.4		High	High	High	High	High	0	8.342e-06	3.51
FALSE	High	[K].SPLVDLAVSTGLLASK.[S]	1xiTRAQ4plex [K16]; 1xiTRAQ4plex [N-Term]		3.95278e-05	0	1	2	2	I1NND6	I1NND6 [430-445]	0	1859.11	0	101.3	100.7	112.8	85.1		High	High	High	High	High	0	1.873e-05	3.79
FALSE	High	[R].SLLVVETADRPGLLVDLVK.[I]	1xiTRAQ4plex [K19]; 1xiTRAQ4plex [N-Term]		1.45225e-06	0	1	2	10	Q0J709	Q0J709 [205-223]	0	2325.4	0	101	106.5	92.7	99.8		High	High	High	High	High	0	1.052e-06	5.36
FALSE	High	[R].SLNDGDVVEFSVGSGNDGR.[T]	1xiTRAQ4plex [N-Term]		4.23558e-06	0	1	3	2	A2YQW2	A2YQW2 [45-63]	0	2067.97	0	106.9	98.1	90.4	104.6		High	High	High	High	High	0	2.681e-06	5.28
FALSE	High	[K].SLNLGAAAGIPGK.[C]	1xiTRAQ4plex [K13]; 1xiTRAQ4plex [N-Term]		1.05349e-05	0	1	3	6	A2ZAT2	A2ZAT2 [87-99]	0	1456.87	0	78.5	102.9	93	125.6		High	High	High	High	High	0	5.935e-06	3.99
FALSE	High	[K].SLNLGTVAGVPGK.[C]	1xiTRAQ4plex [K13]; 1xiTRAQ4plex [N-Term]		5.32043e-06	0	1	4	5	A2ZAT4	A2ZAT4 [87-99]	0	1500.9	0	92.2	100.9	98.2	108.7		High	High	High	High	High	0	9.623e-06	4.46
FALSE	High	[K].VEQEDPIGAPAAASAPAAAAEAAPPVKR.[G]	1xiTRAQ4plex [K27]; 1xiTRAQ4plex [N-Term]		4.52136e-05	0	1	2	2	Q69MW7	Q69MW7 [166-193]	1	2943.58	0	95.5	118.4	83.5	102.5		High	High	High	High	High	0	2.103e-05	3.35
FALSE	High	[K].SLQADLKPTEIAEHLAAK.[A]	2xiTRAQ4plex [K7; K18]; 1xiTRAQ4plex [N-Term]		4.3417e-05	0	1	1	1	I1QTV9	I1QTV9 [402-419]	0	2367.36	0	94.4	98.9	108	98.7		High	High	High	High	High	0	2.029e-05	2.59
FALSE	High	[K].SLQGVEVFDLSGK.[A]	1xiTRAQ4plex [K13]; 1xiTRAQ4plex [N-Term]		3.24236e-05	0	1	3	3	Q10N28	Q10N28 [73-85]	0	1666.93	0	101.6	104.3	105.8	88.3		High	High	High	High	High	4.587e-05	8.379e-05	3.4
FALSE	High	[K].SLSINEFLKPAEGER.[Y]	1xiTRAQ4plex [K9]; 1xiTRAQ4plex [N-Term]		2.02822e-05	0	1	4	1	A2Y828	A2Y828 [319-333]	0	1978.08	0	97.3	101.4	74.1	127.3		High	High	High	High	High	0	1.051e-05	3.47
FALSE	High	[K].SLTNDWEEHLAVK.[H]	1xiTRAQ4plex [K13]; 1xiTRAQ4plex [N-Term]		9.02231e-05	0	2	9	1	I1QJW3; A2Z2G1	I1QJW3 [288-300]; A2Z2G1 [288-300]	0	1829.96	0	115	91.9	126.1	66.9	Shared	High	High	High	High	High	0	3.749e-05	3.45
FALSE	High	[K].SIVEDGIFGTSGGIGFTK.[E]	1xiTRAQ4plex [K18]; 1xiTRAQ4plex [N-Term]		1.21288e-05	0	1	3	1	I1PR82	I1PR82 [60-77]	0	2073.11	0	102.3	82.7	127.5	87.4		High	High	High	High	High	0	6.717e-06	4.15
FALSE	High	[K].SLVEEDKLELATSLIEK.[A]	2xiTRAQ4plex [K7; K17]; 1xiTRAQ4plex [N-Term]		7.69519e-06	0	2	4	2	A2YG06; B8AIH2	A2YG06 [241-257]; B8AIH2 [241-257]	1	2349.35	0	113.2	100.5	101.5	84.8	Shared	High	High	High	High	High	0	4.521e-06	5.63
FALSE	High	[K].SLVGAENPVLVSAAEQIFGAGGK.[R]	1xiTRAQ4plex [K23]; 1xiTRAQ4plex [N-Term]		2.96803e-05	0	2	5	3	B8AZL8; I1PYB4	B8AZL8 [112-134]; I1PYB4 [101-123]	0	2502.38	0	107.8	93.1	99.8	99.4	Shared	High	High	High	High	High	0	1.464e-05	3.2
FALSE	High	[R].SIVGATLEVIQK.[K]	1xiTRAQ4plex [K12]; 1xiTRAQ4plex [N-Term]		6.48604e-05	0	1	5	2	B8B8G9	B8B8G9 [150-161]	0	1545.95	0	94.6	106.5	98.6	100.3		High	High	High	High	High	0	4.959e-05	3.89
FALSE	High	[K].SLVNVAVSGAAGMISNHLLFK.[L]	1xiTRAQ4plex [K21]; 1xiTRAQ4plex [N-Term]		1.19747e-06	0	1	2	2	B8B9L3	B8B9L3 [89-109]	0	2416.36	0	94.7	88.3	112.5	104.5		High	High	High	High	High	0	5.522e-06	3.9
FALSE	High	[K].SIVSGELPAGWADALPK.[Y]	1xiTRAQ4plex [K17]; 1xiTRAQ4plex [N-Term]		4.48772e-06	0	1	3	10	I1PZA0	I1PZA0 [409-425]	0	1999.11	0	85.9	88.4	114	111.7		High	High	High	High	High	0	2.823e-06	4.79
FALSE	High	[K].SLVTISTEVDTK.[A]	1xiTRAQ4plex [K12]; 1xiTRAQ4plex [N-Term]		4.00263e-05	0	1	1	15	Q6L5I5	Q6L5I5 [253-264]	0	1580.9	0	99.2	106.6	98.1	96.1		High	High	High	High	High	4.587e-05	0.0001818	3.96
FALSE	High	[R].SMLGPDVDLIIGDVTK.[E]	1xiTRAQ4plex [K16]; 1xiTRAQ4plex [N-Term]		0.000155362	0	2	4	5	B8AEK7; Q6EUK5	B8AEK7 [152-167]; Q6EUK5 [152-167]	0	1961.09	0	106	102.9	95.1	96	Shared	High	High	High	High	High	0	5.749e-05	3.78
FALSE	High	[R].SMPTSAALDVVAK.[N]	1xiTRAQ4plex [K13]; 1xiTRAQ4plex [N-Term]		0.000101686	0	1	3	2	I1PEZ3	I1PEZ3 [344-356]	0	1577.88	0	88.1	105	94.4	112.5		High	High	High	High	High	0	4.139e-05	3.64
FALSE	High	[K].SMREDGGFEVIK.[K]	1xiTRAQ4plex [K12]; 1xiTRAQ4plex [N-Term]		4.78184e-05	0	1	1	8	P14655	P14655 [312-323]	1	1655.87	0	94.8	97.1	107.5	100.6		High	High	High	High	High	0	2.207e-05	4.25
FALSE	High	[K].SMTQHNVGALVVVKPGQDK.[S]	2xiTRAQ4plex [K14; K19]; 1xiTRAQ4plex [N-Term]		2.69073e-05	0	1	4	1	A2XLS8	A2XLS8 [114-132]	0	2440.37	0	92.3	110.5	106.7	90.5		High	High	High	High	High	0	1.345e-05	3.71
FALSE	High	[R].SNLCDLLGADPSVVNLK.[A]	1xCarbamidomethyl [C4]; 1xiTRAQ4plex [K17]; 1xiTRAQ4plex [N-Term]		8.77629e-06	0	1	4	1	A0A0N7KFV8	A0A0N7KFV8 [232-248]	0	2103.14	0					No Quan Values	High	High	High	High	High	0	5.069e-06	2.94
FALSE	High	[R].SNLGAVQIDHDLR.[V]	1xiTRAQ4plex [N-Term]		4.22133e-05	0	1	2	3	A2XIK9	A2XIK9 [326-338]	0	1581.85	0	104.3	95.3	109.1	91.3		High	High	High	High	High	0	1.979e-05	3.61
FALSE	High	[R].SNIVGLPVSLLLLK.[A]	1xiTRAQ4plex [K14]; 1xiTRAQ4plex [N-Term]		0.000126781	0	1	1	2	I1PSI2	I1PSI2 [169-182]	0	1754.14	0	110.9	101.7	114.5	72.9		High	High	High	High	High	0	4.924e-05	3.41
FALSE	High	[K].SNVFIEGVSHK.[I]	1xiTRAQ4plex [K11]; 1xiTRAQ4plex [N-Term]		0.000106477	0	1	1	1	B8AXG9	B8AXG9 [65-75]	0	1504.84	0					No Quan Values	High	High	High	High	High	0	4.288e-05	3.88
FALSE	High	[R].SPAAEALGPTHVLHSR.[Y]	1xiTRAQ4plex [N-Term]		5.46273e-05	0	2	5	2	I1QC36; I1QC34	I1QC36 [95-110]; I1QC34 [94-109]	0	1786.97	0					No Quan Values	High	High	High	High	High	0	2.466e-05	4.47
FALSE	High	[R].VEITEAAMEVGAEK.[L]	1xiTRAQ4plex [K14]; 1xiTRAQ4plex [N-Term]		0.000119591	0	1	1	1	A2X1M1	A2X1M1 [130-143]	0	1764.93	0	116.7	107.8	83.5	92		High	High	High	High	High	0	4.704e-05	3.14
FALSE	High	[K].SPEDATNLIDDKK.[I]	2xiTRAQ4plex [K12; K13]; 1xiTRAQ4plex [N-Term]		2.43112e-05	0	1	4	2	A2ZCE6	A2ZCE6 [159-171]	1	1878.02	0	98	92.2	104.9	104.9		High	High	High	High	High	0	1.229e-05	4.17
FALSE	High	[R].SPIFLGSFEDVEEIK.[G]	1xiTRAQ4plex [K15]; 1xiTRAQ4plex [N-Term]		6.17683e-05	0	1	1	7	I1NTN8	I1NTN8 [317-331]	0	1998.07	0	94.9	97.6	118.1	89.4		High	High	High	High	High	0	2.742e-05	4.59
FALSE	High	[R].SPIVATTLSSTR.[L]	1xiTRAQ4plex [N-Term]		5.93572e-05	0	1	4	5	I1NTQ7	I1NTQ7 [747-758]	0	1376.79	0	103.4	87	126.5	83.2		High	High	High	High	High	0	2.649e-05	3.22
FALSE	High	[K].VEFHLSVEGQDKPVR.[F]	1xiTRAQ4plex [K12]; 1xiTRAQ4plex [N-Term]		6.88824e-07	0	1	1	5	Q6H5V4	Q6H5V4 [120-134]	0	2028.11	0	85.9	123.2	82.6	108.3		High	High	High	High	High	0	5.469e-07	5.35
FALSE	High	[R].SLLTEECDVLIPAALGGVINK.[D]	1xCarbamidomethyl [C7]; 1xiTRAQ4plex [K21]; 1xiTRAQ4plex [N-Term]		2.8939e-05	0	1	1	1	A2XMV1	A2XMV1 [276-296]	0	2500.39	0					No Quan Values	High	High	High	High	High	0	1.431e-05	4.52
FALSE	High	[K].SSSVFIPHGPGAVK.[D]	1xiTRAQ4plex [K14]; 1xiTRAQ4plex [N-Term]		9.53913e-05	0	1	2	2	A2YUZ2	A2YUZ2 [255-268]	0	1670.95	0	101.4	110.5	90.7	97.4		High	High	High	High	High	0	3.93e-05	3.87
FALSE	High	[K].SSTGQVLLQLLEMR.[L]	1xOxidation [M13]; 1xiTRAQ4plex [N-Term]		9.93578e-05	0	1	1	3	I1Q1X7	I1Q1X7 [77-90]	0	1734.95	0	100.4	98.1	106.9	94.6		High	High	High	High	High	0	4.061e-05	3.45
FALSE	High	[K].SVLVEPTSGNTGIGLAFIAASR.[G]	1xiTRAQ4plex [N-Term]		6.10796e-06	0	1	1	4	Q5JNB0	Q5JNB0 [140-161]	0	2304.27	0	106	94.7	108.8	90.6		High	High	High	High	High	0	3.693e-06	4.89
FALSE	High	[R].SVPEGAVVCNVEHHVGDR.[G]	1xCarbamidomethyl [C9]; 1xiTRAQ4plex [N-Term]		7.87022e-05	0	1	1	3	A2ZLS7	A2ZLS7 [106-123]	0	2105.03	0	104.7	93.1	109.6	92.7		High	High	High	High	High	0	3.357e-05	4.42
FALSE	High	[R].SVQMEGLTWGASK.[L]	1xiTRAQ4plex [K13]; 1xiTRAQ4plex [N-Term]		2.30337e-05	0	1	1	6	P29545	P29545 [160-172]	0	1681.88	0	88.4	106.8	93.1	111.6		High	High	High	High	High	0	1.176e-05	3.57
FALSE	High	[K].SVSINEFLKPAEGER.[Y]	1xiTRAQ4plex [K9]; 1xiTRAQ4plex [N-Term]		7.01911e-05	0	2	5	2	B8B082; I1NRB8	B8B082 [320-334]; I1NRB8 [316-330]	0	1964.07	0	93	105	81.6	120.4	Shared	High	High	High	High	High	4.587e-05	6.567e-05	3.49
FALSE	High	[R].SVSVVLLSGGQGK.[R]	1xiTRAQ4plex [K13]; 1xiTRAQ4plex [N-Term]		3.56369e-05	0	1	2	2	Q5N8G1	Q5N8G1 [74-86]	0	1518.91	0	106.3	104	102.2	87.6		High	High	High	High	High	0	5.108e-05	3.55
FALSE	High	[K].SVTAAAATEEK.[G]	1xiTRAQ4plex [K11]; 1xiTRAQ4plex [N-Term]		4.66436e-05	0	1	3	4	A2YJU3	A2YJU3 [43-53]	0	1365.75	0	102.4	98.5	86.1	112.9		High	High	High	High	High	0	3.619e-05	3.92
FALSE	High	[K].VEASEEEEAPKPKPK.[N]	3xiTRAQ4plex [K11; K13; K15]; 1xiTRAQ4plex [N-Term]		0.000133194	0	1	3	1	B8B3U4	B8B3U4 [243-257]	0	2244.26	0	95.3	96.5	106.1	102.1		High	High	High	High	High	0	5.12e-05	3.96
FALSE	High	[R].VEAELVEALANLEAQKEEAVK.[A]	2xiTRAQ4plex [K16; K21]; 1xiTRAQ4plex [N-Term]		8.06077e-05	0	1	2	1	A2XF65	A2XF65 [170-190]	1	2715.51	0	112.5	92.4	65.8	129.3		High	High	High	High	High	0	3.42e-05	3.85
FALSE	High	[R].VEAELVEALANLEAQK.[E]	1xiTRAQ4plex [K16]; 1xiTRAQ4plex [N-Term]		2.9963e-05	0	1	2	2	A2XF65	A2XF65 [170-185]	0	2015.13	0	111.1	106.9	87.5	94.4		High	High	High	High	High	0	1.477e-05	4.77
FALSE	High	[R].SWDEGVATNFSTTPLK.[D]	1xiTRAQ4plex [K16]; 1xiTRAQ4plex [N-Term]		1.22851e-05	0	1	2	3	Q9SDD6	Q9SDD6 [50-65]	0	2041.05	0	102.6	97.1	105.3	95		High	High	High	High	High	0	6.795e-06	3.78
FALSE	High	[R].SWDEGVATNFSTTPLKDIFHGK.[K]	2xiTRAQ4plex [K16; K22]; 1xiTRAQ4plex [N-Term]		2.30337e-05	0	1	2	1	Q9SDD6	Q9SDD6 [50-71]	1	2882.5	0	90.5	102.9	114.9	91.8		High	High	High	High	High	0	1.175e-05	4.8
FALSE	High	[K].SWLEEHITATGK.[A]	1xiTRAQ4plex [K12]; 1xiTRAQ4plex [N-Term]		0.000100516	0	1	2	2	I1R4H0	I1R4H0 [137-148]	0	1659.89	0	105.5	102.4	101.4	90.7		High	High	High	High	High	4.587e-05	0.000124	3.69
FALSE	High	[R].VEAELSNICAGILR.[L]	1xCarbamidomethyl [C9]; 1xiTRAQ4plex [N-Term]		2.9963e-05	0	1	1	2	A2YWB4	A2YWB4 [100-113]	0	1688.91	0	86.7	99.7	99.3	114.3		High	High	High	High	High	0	1.473e-05	5.19
FALSE	High	[K].SVITAAVNSEAR.[M]	1xiTRAQ4plex [N-Term]		4.94796e-05	0	1	2	5	A2YPX2	A2YPX2 [45-56]	0	1361.75	0	70.5	87.2	78.4	163.9		High	High	High	High	High	0	2.271e-05	3.95
FALSE	High	[K].TAAADVEEMIMK.[A]	1xiTRAQ4plex [K12]; 1xiTRAQ4plex [N-Term]		0.000133557	0	1	2	4	A0A0P0XAY7	A0A0P0XAY7 [35-46]	0	1596.82	0	83.7	91.4	106.5	118.5		High	High	High	High	High	4.587e-05	9.067e-05	3.21
FALSE	High	[R].TAAPAETIVTGNDVPLLSFAEVAER.[L]	1xiTRAQ4plex [N-Term]		6.72726e-05	0	1	2	1	I1NZB5	I1NZB5 [54-78]	0	2715.43	0	82.6	100.8	89.4	127.1		High	High	High	High	High	0	2.942e-05	2.34
FALSE	High	[R].VDVTAAEQCPPEGR.[L]	1xCarbamidomethyl [C9]; 1xiTRAQ4plex [N-Term]		1.33082e-05	0	2	3	14	Q69SV0; B8AJE7	Q69SV0 [199-212]; B8AJE7 [178-191]	0	1672.81	0	113.9	103.7	95.8	86.6	Shared	High	High	High	High	High	0	9.655e-06	4.89
FALSE	High	[K].TADADTPAPAPAGTEK.[E]	1xiTRAQ4plex [K16]; 1xiTRAQ4plex [N-Term]		1.24036e-05	0	1	3	4	I1R7Y8	I1R7Y8 [193-208]	0	1800.92	0	99	99.1	89.6	112.3		High	High	High	High	High	0	6.849e-06	4.48
FALSE	High	[R].TADEIVDFIK.[KN]	1xiTRAQ4plex [K10]; 1xiTRAQ4plex [N-Term]		0.000103163	0	1	4	3	A2ZCE6	A2ZCE6 [478-487]	0	1438.8	0	83.6	95.3	102.1	119		High	High	High	High	High	4.587e-05	0.0002133	3.02
FALSE	High	[R].TADGDEGGKHQLITATVNDGK.[L]	2xiTRAQ4plex [K9; K21]; 1xiTRAQ4plex [N-Term]		9.08211e-07	0	1	1	25	Q8GTK4	Q8GTK4 [203-223]	1	2559.34	0	88.8	112.2	89.5	109.6		High	High	High	High	High	0	9.563e-06	6.31
FALSE	High	[R].TADSSNTDVALAFEVPGGWLK.[E]	1xiTRAQ4plex [K21]; 1xiTRAQ4plex [N-Term]		6.85595e-06	0	1	3	3	A2WLL2	A2WLL2 [301-321]	0	2466.28	0	95.4	94	114.1	96.5		High	High	High	High	High	0	4.272e-06	4.99
FALSE	High	[K].TADVGELTVEER.[N]	1xiTRAQ4plex [N-Term]		2.41574e-05	0	1	1	4	I1PEX8	I1PEX8 [37-48]	0	1462.75	0	100.9	95.2	105.4	98.5		High	High	High	High	High	0	2.833e-05	4.21
FALSE	High	[K].VDVFIGGIGTGGTISGAGR.[F]	1xiTRAQ4plex [N-Term]		2.74235e-05	0	1	3	2	Q5JNB0	Q5JNB0 [245-263]	0	1878.02	0	104.5	95.4	108.8	91.3		High	High	High	High	High	0	1.515e-05	3.7
FALSE	High	[R].TAEDAQAALEALDGVELEGRPLR.[L]	1xiTRAQ4plex [N-Term]		1.36968e-05	0	1	3	5	A0A0P0X2H7	A0A0P0X2H7 [286-308]	0	2568.34	0	95.6	103.7	83.1	117.7		High	High	High	High	High	0	7.466e-06	5.78
FALSE	High	[R].TAEELQSQAAAEAPDESEEEKR.[E]	1xiTRAQ4plex [K21]; 1xiTRAQ4plex [N-Term]		2.16361e-06	0	1	2	2	I1PCH2	I1PCH2 [113-134]	1	2706.29	0	101.6	98.4	107.8	92.1		High	High	High	High	High	0	1.489e-06	5.69
FALSE	High	[K].TAEQIAFEGMATAIISAR.[S]	1xiTRAQ4plex [N-Term]		9.02231e-05	0	1	3	2	A2Z3W4	A2Z3W4 [626-643]	0	2024.06	0	98.6	92.8	108.2	100.3		High	High	High	High	High	0	3.749e-05	3.67
FALSE	High	[K].VDVDELKEVAEK.[Y]	2xiTRAQ4plex [K7; K12]; 1xiTRAQ4plex [N-Term]		5.46273e-05	0	1	2	4	I1Q8M5	I1Q8M5 [65-76]	1	1806.02	0	62.6	90.2	56.8	190.4		High	High	High	High	High	0	2.471e-05	3.48
FALSE	High	[K].TAFTDEEVEALTR.[R]	1xiTRAQ4plex [N-Term]		2.12063e-05	0	1	2	1	I1QCG9	I1QCG9 [269-281]	0	1625.81	0	97.1	99	112.8	91.1		High	High	High	High	High	0	1.093e-05	4.06
FALSE	High	[K].TAANDPVEDATVEEPDKK.[T]	2xiTRAQ4plex [K17; K18]; 1xiTRAQ4plex [N-Term]		0.000147469	0	1	4	2	I1PWE7	I1PWE7 [1187-1204]	1	2361.21	0	111.1	94.7	102.6	91.6		High	High	High	High	High	4.587e-05	0.0002498	3.64
FALSE	High	[K].SVLLESLAAQMEDDVAKEEEGEEAK.[K]	2xiTRAQ4plex [K17; K25]; 1xiTRAQ4plex [N-Term]		5.49402e-06	0	1	1	1	A2YJ49	A2YJ49 [211-235]	1	3152.59	0	102.4	94.1	103.4	100.1		High	High	High	High	High	0	3.365e-06	4.3
FALSE	High	[K].SVLIEPTSGNTGIGLAFMAAAK.[G]	1xiTRAQ4plex [K22]; 1xiTRAQ4plex [N-Term]		9.02231e-05	0	2	7	2	B8AJV7; A2ZMY2	B8AJV7 [71-92]; A2ZMY2 [155-176]	0	2436.34	0	124.7	98.8	99.2	77.3	Shared	High	High	High	High	High	0	3.754e-05	3.84
FALSE	High	[R].SVLFAAVGTAGQR.[C]	1xiTRAQ4plex [N-Term]		0.000113363	0	1	3	2	I1QPA5	I1QPA5 [288-300]	0	1420.8	0	97.3	97.9	109.8	95		High	High	High	High	High	0	4.517e-05	3.49
FALSE	High	[R].SSTNLPEDLK.[E]	1xiTRAQ4plex [K10]; 1xiTRAQ4plex [N-Term]		8.06077e-05	0	1	2	6	I1Q912	I1Q912 [355-364]	0	1391.76	0	108.6	107.1	104.5	79.9		High	High	High	High	High	4.587e-05	8.252e-05	3.2
FALSE	High	[R].SSTNLPEDLKER.[F]	1xiTRAQ4plex [K10]; 1xiTRAQ4plex [N-Term]		3.95278e-05	0	1	2	12	I1Q912	I1Q912 [355-366]	1	1676.91	0	106.9	106.2	103.2	83.7		High	High	High	High	High	0	1.873e-05	4.08
FALSE	High	[K].SSVHDVVLVGGSTR.[I]	1xiTRAQ4plex [N-Term]		0.00014021	0	1	5	1	I1R2A1	I1R2A1 [335-348]	0	1556.85	0					No Quan Values	High	High	High	High	High	0	5.326e-05	3.2
FALSE	High	[K].SSVLLDVKPWDDETDMK.[K]	2xiTRAQ4plex [K8; K17]; 1xiTRAQ4plex [N-Term]		1.09828e-05	0	1	1	3	P29545	P29545 [136-152]	0	2410.25	0	86.6	106.3	85.5	121.7		High	High	High	High	High	0	6.159e-06	4.59
FALSE	High	[K].SSVLLDVKPWDDETDMTKLEEAVR.[N]	2xiTRAQ4plex [K8; K18]; 1xiTRAQ4plex [N-Term]		7.22857e-07	0	1	4	2	B8B8K0	B8B8K0 [141-164]	1	3208.68	0	93.1	101.5	90.8	114.5		High	High	High	High	High	0	5.706e-07	6.47
FALSE	High	[K].STAEELLDKELPLK.[F]	2xiTRAQ4plex [K9; K14]; 1xiTRAQ4plex [N-Term]		7.43369e-05	0	1	2	5	A2XG06	A2XG06 [213-226]	1	2018.17	0	99.9	91.9	111.7	96.6		High	High	High	High	High	4.587e-05	8.042e-05	4.21
FALSE	High	[R].STAFDLLALEDLLGNNADR.[A]	1xiTRAQ4plex [N-Term]		3.32518e-05	0	1	1	5	I1Q7E3	I1Q7E3 [125-143]	0	2192.13	0	101.3	106.1	87.4	105.2		High	High	High	High	High	0	2.134e-05	3.76
FALSE	High	[K].STAFLPLDEACLLDVNHIEEAGIR.[A]	1xCarbamidomethyl [C11]; 1xiTRAQ4plex [N-Term]		1.16344e-05	0	1	2	3	A2XG06	A2XG06 [113-136]	0	2827.44	0	98.3	93.2	108.6	99.9		High	High	High	High	High	0	6.474e-06	3.78
FALSE	High	[R].STGAADVLER.[E]	1xiTRAQ4plex [N-Term]		7.89382e-05	0	1	2	4	A2YZA3	A2YZA3 [153-162]	0	1162.62	0	109.8	109.1	84.4	96.7		High	High	High	High	High	0	4.517e-05	3.56
FALSE	High	[R].STGDDDVAIK.[I]	1xiTRAQ4plex [K10]; 1xiTRAQ4plex [N-Term]		4.0658e-05	0	1	3	3	I1QUR2	I1QUR2 [37-46]	0	1308.69	0	93.7	86	130	90.3		High	High	High	High	High	0	1.92e-05	3.63
FALSE	High	[R].STIAGGGGGGDDGQR.[K]	1xiTRAQ4plex [N-Term]		3.56369e-05	0	1	1	3	A2Y085	A2Y085 [39-53]	0	1448.68	0	96.8	99.2	93	111		High	High	High	High	High	4.587e-05	0.0002876	2.63
FALSE	High	[K].STLATAITAK.[K]	1xiTRAQ4plex [K10]; 1xiTRAQ4plex [N-Term]		0.000136856	0	1	2	16	I1PPF2	I1PPF2 [104-113]	0	1264.77	0	104.8	103.8	96.1	95.2		High	High	High	High	High	4.587e-05	6.585e-05	4.01
FALSE	High	[R].STIIVPAGSSGEEGWEAFR.[N]	1xiTRAQ4plex [N-Term]		9.99356e-05	0	1	3	2	I1NM23	I1NM23 [138-156]	0	2137.07	0	96.5	105.1	107	91.4		High	High	High	High	High	0	4.077e-05	3.49
FALSE	High	[R].STITPGTVLILLAGR.[Y]	1xiTRAQ4plex [N-Term]		0.000142856	0	1	2	6	A2X6N1	A2X6N1 [73-87]	0	1656.02	0	102.1	110.7	98.1	89.1		High	High	High	High	High	0	5.397e-05	4.09
FALSE	High	[K].STTSVDEALEMLVEHR.[I]	1xiTRAQ4plex [N-Term]		5.00553e-06	0	1	1	1	B8AP73	B8AP73 [91-106]	0	1960.98	0	102.5	101.9	97.1	98.6		High	High	High	High	High	0	3.099e-06	4.82
FALSE	High	[K].STVHDVVLVGGSTR.[I]	1xiTRAQ4plex [N-Term]		5.99057e-05	0	2	3	3	I1PA01; I1PGU1	I1PA01 [335-348]; I1PGU1 [336-349]	0	1570.87	0	97.1	87.7	106.8	108.3	Shared	High	High	High	High	High	0	5.208e-05	3.3
FALSE	High	[R].SVDDLILSVGSGGGAAPVAAAAAPAAGGGAAAAPAAEEK.[K]	1xiTRAQ4plex [K39]; 1xiTRAQ4plex [N-Term]		2.6004e-07	0	1	1	3	Q69UI8	Q69UI8 [54-92]	0	3576.87	0	104.3	89.7	86.7	119.3		High	High	High	High	High	0	2.332e-07	6.96
FALSE	High	[K].SVDGAVGGLTASVDATK.[K]	1xiTRAQ4plex [K17]; 1xiTRAQ4plex [N-Term]		6.40919e-06	0	1	3	3	B8A7P7	B8A7P7 [188-204]	0	1836	0	103.3	110.9	97	88.8		High	High	High	High	High	0	1.035e-05	4.74
FALSE	High	[K].SVDGAVGGLTASVDATKK.[Q]	2xiTRAQ4plex [K17; K18]; 1xiTRAQ4plex [N-Term]		7.75836e-07	0	1	3	2	B8A7P7	B8A7P7 [188-205]	1	2108.19	0	109.5	110.8	87.7	92		High	High	High	High	High	0	6.071e-07	7.01
FALSE	High	[R].SVDLADHEK.[E]	1xiTRAQ4plex [K9]; 1xiTRAQ4plex [N-Term]		0.000124694	0	1	2	1	I1PG29	I1PG29 [245-253]	0	1301.69	0	104.5	91.7	109.2	94.6		High	High	High	High	High	0	4.868e-05	4.55
FALSE	High	[R].SVDVDLAEDISEAALVAEVHR.[L]	1xiTRAQ4plex [N-Term]		5.07024e-06	0	1	1	2	I1PSI2	I1PSI2 [64-84]	0	2382.23	0	114.3	98.4	105.9	81.4		High	High	High	High	High	0	3.141e-06	4.4
FALSE	High	[R].SVEAGDDAGSGPGKGEK.[I]	2xiTRAQ4plex [K14; K17]; 1xiTRAQ4plex [N-Term]		6.99789e-05	0	1	1	1	P40393	P40393 [183-199]	1	1993.02	0	90.6	99.9	111.9	97.7		High	High	High	High	High	0	3.044e-05	4.35
FALSE	High	[R].SVEEASNAMALDGILFEGAPVK.[V]	1xiTRAQ4plex [K22]; 1xiTRAQ4plex [N-Term]		7.98884e-05	0	1	3	1	I1R246	I1R246 [276-297]	0	2536.32	0	98.5	93.6	101.6	106.3		High	High	High	High	High	0	3.395e-05	2.43
FALSE	High	[R].SVELVGTLESIDK.[A]	1xiTRAQ4plex [K13]; 1xiTRAQ4plex [N-Term]		5.4796e-05	0	1	4	2	A2YQJ6	A2YQJ6 [201-213]	0	1677.95	0	100.4	108.6	93.8	97.3		High	High	High	High	High	4.587e-05	9.972e-05	3.43
FALSE	High	[K].SVFVDNIDFAK.[E]	1xiTRAQ4plex [K11]; 1xiTRAQ4plex [N-Term]		6.10169e-05	0	1	3	6	A2X3G6	A2X3G6 [367-377]	0	1542.84	0	88.5	102.8	90.2	118.5		High	High	High	High	High	0	5.158e-05	4
FALSE	High	[K].SVGDLTAADLEGK.[R]	1xiTRAQ4plex [K13]; 1xiTRAQ4plex [N-Term]		2.95531e-06	0	1	3	14	A0A0P0WP33	A0A0P0WP33 [84-96]	0	1563.85	0	126.3	105.7	100.3	67.7		High	High	High	High	High	0	1.958e-06	4.24
FALSE	High	[K].SVGDLTAADLEGKR.[V]	1xiTRAQ4plex [K13]; 1xiTRAQ4plex [N-Term]		9.40905e-07	0	1	3	14	A0A0P0WP33	A0A0P0WP33 [84-97]	1	1719.95	0	123	104.5	100.4	72		High	High	High	High	High	0	4.808e-05	5.12
FALSE	High	[K].VEATGTLEEADVAEQPK.[K]	1xiTRAQ4plex [K17]; 1xiTRAQ4plex [N-Term]		5.13579e-06	0	1	1	1	B8AU34	B8AU34 [193-209]	0	2075.07	0	96	105.8	93.1	105.1		High	High	High	High	High	0	3.171e-06	4.88
FALSE	High	[R].SVGTLTESDLK.[G]	1xiTRAQ4plex [K11]; 1xiTRAQ4plex [N-Term]		4.64987e-05	0	1	2	2	A2YG06	A2YG06 [6-16]	0	1437.8	0	101.5	86	126.4	86.1		High	High	High	High	High	0	2.15e-05	2.42
FALSE	High	[K].SSTGQVLLQLLEMR.[L]	1xiTRAQ4plex [N-Term]		8.01276e-05	0	1	1	5	I1Q1X7	I1Q1X7 [77-90]	0	1718.96	0	105.2	96.7	107.4	90.7		High	High	High	High	High	0	3.401e-05	3.1
FALSE	High	[K].TAGGLILTETTK.[E]	1xiTRAQ4plex [K12]; 1xiTRAQ4plex [N-Term]		2.74235e-05	0	1	4	4	I1Q0A7	I1Q0A7 [177-188]	0	1492.88	0	90	104.7	77.7	127.6		High	High	High	High	High	4.587e-05	0.0001108	3.6
FALSE	High	[K].SILSFAVPDQR.[S]	1xiTRAQ4plex [N-Term]		0.000124349	0	1	3	3	A2Z0D1	A2Z0D1 [91-101]	0	1376.77	0	100.1	103.3	99.8	96.8		High	High	High	High	High	0	4.856e-05	3.71
FALSE	High	[R].SLIPAFPPAAAGSLFAGGR.[G]	1xiTRAQ4plex [N-Term]		5.58293e-06	0	1	4	13	A0A0P0WKD6	A0A0P0WKD6 [64-82]	0	1944.08	0	103.3	112.6	91.6	92.6		High	High	High	High	High	0	3.413e-06	5.05
FALSE	High	[R].SAPLPMSPLESLASSAVR.[T]	1xiTRAQ4plex [N-Term]		6.80949e-05	0	1	1	2	A2XYZ3	A2XYZ3 [372-389]	0	1957.05	0	91.4	96.7	112.3	99.5		High	High	High	High	High	0	2.976e-05	4
FALSE	High	[K].SAPVSGAGAAASDADSSGADSGAAAAAAAK.[K]	1xiTRAQ4plex [K30]; 1xiTRAQ4plex [N-Term]		2.59034e-05	0	1	1	1	A2YN39	A2YN39 [443-472]	0	2721.32	0					No Quan Values	High	High	High	High	High	0	1.3e-05	3.28
FALSE	High	[K].SAQASSAAIVFASVGGIQEDFK.[L]	1xiTRAQ4plex [K22]; 1xiTRAQ4plex [N-Term]		2.6071e-06	0	1	1	4	A2XAI5	A2XAI5 [202-223]	0	2471.3	0	99.3	99.3	108	93.4		High	High	High	High	High	0	1.755e-06	4.74
FALSE	High	[K].SAQDIALADLPTTHPIR.[L]	1xiTRAQ4plex [N-Term]		1.00662e-06	0	2	2	4	I1PEX8; A2XL95	I1PEX8 [160-176]; A2XL95 [160-176]	0	1963.07	0	102.9	92.4	104.8	99.8	Shared	High	High	High	High	High	0	7.62e-07	5.1
FALSE	High	[K].SATSVEDALEIAR.[S]	1xiTRAQ4plex [N-Term]		0.000132109	0	1	3	1	B8BAQ6	B8BAQ6 [490-502]	0	1505.79	0	102.8	89.3	101.3	106.7		High	High	High	High	High	0	5.089e-05	2.52
FALSE	High	[K].SAVQVEFDEEDEEGFVK.[E]	1xiTRAQ4plex [K17]; 1xiTRAQ4plex [N-Term]		0.000156165	0	1	3	1	I1NU51	I1NU51 [191-207]	0	2245.08	0	103	91.2	104.4	101.4		High	High	High	High	High	0	5.773e-05	3.06
FALSE	High	[K].SCTLVSASTMHK.[S]	1xCarbamidomethyl [C2]; 1xiTRAQ4plex [K12]; 1xiTRAQ4plex [N-Term]		2.21014e-05	0	1	2	1	A2XNL2	A2XNL2 [96-107]	0	1609.83	0	100.5	110.8	105.6	83.1		High	High	High	High	High	0	1.132e-05	4.34
FALSE	High	[K].SDAEFINPPWLDGSLPGDFGFDPLGLGK.[D]	1xiTRAQ4plex [K28]; 1xiTRAQ4plex [N-Term]		4.81165e-05	0	1	1	3	I1PLV0	I1PLV0 [57-84]	0	3249.63	0	116.7	105.1	66.5	111.6		High	High	High	High	High	0	2.217e-05	3.66
FALSE	High	[R].SDAHLSPEGEAAMEAEVR.[E]	1xiTRAQ4plex [N-Term]		0.000123661	0	1	2	1	B8AKN0	B8AKN0 [7-24]	0	2042.96	0	99	105.7	90.8	104.5		High	High	High	High	High	0	4.827e-05	3.94
FALSE	High	[K].SDAPAASATAEEKER.[L]	1xiTRAQ4plex [K13]; 1xiTRAQ4plex [N-Term]		1.62521e-06	0	1	1	1	B8AB91	B8AB91 [311-325]	1	1820.92	0	109.9	95.3	108.3	86.5		High	High	High	High	High	0	1.16e-06	4.27
FALSE	High	[K].SDCTLLEINPLAETADNK.[L]	1xCarbamidomethyl [C3]; 1xiTRAQ4plex [K18]; 1xiTRAQ4plex [N-Term]		2.8939e-05	0	1	1	3	A2X7C5	A2X7C5 [226-243]	0	2292.16	0	98.5	93.5	122.9	85.1		High	High	High	High	High	0	1.432e-05	3.48
FALSE	High	[R].SDLGGAIIEGADFSDAVIDLTQK.[Q]	1xiTRAQ4plex [K23]; 1xiTRAQ4plex [N-Term]		2.70964e-06	0	1	3	6	Q6H667	Q6H667 [191-213]	0	2623.37	0	94.9	109.1	90.8	105.2		High	High	High	High	High	0	1.813e-06	5.99
FALSE	High	[K].VFLDSNDLLLNLQQLTVANK.[S]	1xiTRAQ4plex [K20]; 1xiTRAQ4plex [N-Term]		8.65704e-05	0	1	1	4	Q7EYR6	Q7EYR6 [267-286]	0	2546.44	0	115.8	98.7	90.6	95		High	High	High	High	High	0	3.628e-05	3.12
FALSE	High	[R].SAPAFIELDTK.[L]	1xiTRAQ4plex [K11]; 1xiTRAQ4plex [N-Term]		2.86657e-05	0	1	2	29	P12085	P12085 [135-145]	0	1479.83	0	102.3	103	93	101.7		High	High	High	High	High	0	1.635e-05	4.7
FALSE	High	[K].SDLLPHFETDAVDPK.[S]	1xiTRAQ4plex [K15]; 1xiTRAQ4plex [N-Term]		4.64911e-06	0	1	3	24	Q2QSR7	Q2QSR7 [168-182]	0	1972.03	0	95.5	103	100.5	101		High	High	High	High	High	0	1.378e-05	4.33
FALSE	High	[R].SDPIIQTLLPMSPK.[G]	1xiTRAQ4plex [K14]; 1xiTRAQ4plex [N-Term]		1.42326e-05	0	1	3	8	A2YLT1	A2YLT1 [217-230]	0	1828.05	0	96.1	96.3	98.9	108.6		High	High	High	High	High	0	7.736e-06	5.24
FALSE	High	[R].SDPIIQTLLPMSPK.[G]	1xOxidation [M11]; 1xiTRAQ4plex [K14]; 1xiTRAQ4plex [N-Term]		9.96463e-05	0	1	3	10	A2YLT1	A2YLT1 [217-230]	0	1844.04	0	101.6	101.2	90.6	106.6		High	High	High	High	High	4.587e-05	6.886e-05	4.41
FALSE	High	[K].VFGSPSSAEVAR.[V]	1xiTRAQ4plex [N-Term]		2.03469e-05	0	1	1	3	I1QVL0	I1QVL0 [7-18]	0	1350.71	0	108.5	78.6	126.4	86.4		High	High	High	High	High	0	1.055e-05	3.48
FALSE	High	[K].SDVANPDDLELWLK.[V]	1xiTRAQ4plex [K14]; 1xiTRAQ4plex [N-Term]		2.69927e-05	0	1	2	6	A2XNL0	A2XNL0 [138-151]	0	1903.01	0	91.9	95.2	102.4	110.5		High	High	High	High	High	0	1.349e-05	3.12
FALSE	High	[K].SDVVIETHKEDDLI.[-]	1xiTRAQ4plex [K9]; 1xiTRAQ4plex [N-Term]		0.000109876	0	1	2	34	A2YQD9	A2YQD9 [126-139]	1	1901.01	0	98.5	102.9	97.7	100.9		High	High	High	High	High	0	4.399e-05	4.21
FALSE	High	[R].SEANSDLPGPGSDLTTLIAR.[F]	1xiTRAQ4plex [N-Term]		3.23362e-06	0	1	1	4	I1NYV8	I1NYV8 [157-176]	0	2158.11	0	105	94.5	111	89.5		High	High	High	High	High	0	2.115e-06	5.99
FALSE	High	[K].SEEASSAAEEQPPQAAAPPPR.[R]	1xiTRAQ4plex [N-Term]		1.19747e-06	0	1	1	2	A2XP52	A2XP52 [12-32]	0	2264.09	0	111.1	109.3	93.5	86.2		High	High	High	High	High	0	8.879e-07	4.54
FALSE	High	[K].SEEEWEAILSPEQFR.[I]	1xiTRAQ4plex [N-Term]		2.28152e-05	0	1	4	4	B8AY37	B8AY37 [101-115]	0	1993.96	0	99.9	108.1	86.5	105.5		High	High	High	High	High	0	1.389e-05	4.43
FALSE	High	[R].SEGGVGGLFK.[G]	1xiTRAQ4plex [K10]; 1xiTRAQ4plex [N-Term]		7.1477e-05	0	2	3	8	I1QW69; B8BID6	I1QW69 [186-195]; B8BID6 [182-191]	0	1238.7	0	108.8	102.6	109.5	79	Shared	High	High	High	High	High	4.587e-05	8.959e-05	3.77
FALSE	High	[K].SEKFDELMAAAAEER.[E]	1xiTRAQ4plex [K3]; 1xiTRAQ4plex [N-Term]		0.000119591	0	1	1	1	I1NKP6	I1NKP6 [129-143]	1	1984.99	0					No Quan Values	High	High	High	High	High	0	4.707e-05	4.32
FALSE	High	[K].SEIGQFAASIK.[K]	1xiTRAQ4plex [K11]; 1xiTRAQ4plex [N-Term]		3.10223e-05	0	1	2	7	A2XM21	A2XM21 [185-195]	0	1438.81	0	95.9	108.8	96.7	98.6		High	High	High	High	High	0	1.52e-05	4.52
FALSE	High	[K].SEIGQFAASIKK.[W]	2xiTRAQ4plex [K11; K12]; 1xiTRAQ4plex [N-Term]		0.000143237	0	1	2	1	A2XM21	A2XM21 [185-196]	1	1711.01	0	82.2	106.4	97.8	113.6		High	High	High	High	High	0	5.413e-05	3.53
FALSE	High	[K].SELLLSSNPVHK.[K]	1xiTRAQ4plex [K12]; 1xiTRAQ4plex [N-Term]		0.000102866	0	1	10	2	A2Z9L8	A2Z9L8 [44-55]	0	1611.93	0	104.7	92.3	100.4	102.6		High	High	High	High	High	0	4.175e-05	4.13
FALSE	High	[K].VFGSPTSAEVAR.[V]	1xiTRAQ4plex [N-Term]		3.6088e-05	0	1	3	5	A2XC62	A2XC62 [8-19]	0	1364.73	0	101.7	81.3	122.7	94.3		High	High	High	High	High	0	1.731e-05	3.3
FALSE	High	[K].SAMDAMDGKELEGR.[S]	1xiTRAQ4plex [K9]; 1xiTRAQ4plex [N-Term]		8.86417e-05	0	1	2	2	A2WYB5	A2WYB5 [93-106]	1	1797.87	0	84.1	112.2	83.4	120.3		High	High	High	High	High	0	3.704e-05	2.54
FALSE	High	[K].SAIVQVDAAPFK.[Q]	1xiTRAQ4plex [K12]; 1xiTRAQ4plex [N-Term]		9.53913e-05	0	1	3	3	A2XS59	A2XS59 [100-111]	0	1533.89	0	102.1	98	104.3	95.6		High	High	High	High	High	0	3.929e-05	4.16
FALSE	High	[R].SALTTSNVIELPK.[K]	1xiTRAQ4plex [K13]; 1xiTRAQ4plex [N-Term]		5.97226e-06	0	1	4	5	B8AF05	B8AF05 [182-194]	0	1660.97	0	111.6	110.1	97	81.4		High	High	High	High	High	0	3.621e-06	4.46
FALSE	High	[K].VGDIMTEENQLITVKPDTR.[V]	1xiTRAQ4plex [K15]; 1xiTRAQ4plex [N-Term]		8.04855e-06	0	1	4	3	A2XLS8	A2XLS8 [159-177]	0	2447.31	0	99.8	104.8	97.4	98		High	High	High	High	High	0	8.73e-06	4.63
FALSE	High	[K].VGDKVNLEADILGK.[Y]	2xiTRAQ4plex [K4; K14]; 1xiTRAQ4plex [N-Term]		4.73746e-05	0	1	3	2	B7FAH8	B7FAH8 [270-283]	1	1903.12	0	89.8	118.3	94.7	97.2		High	High	High	High	High	4.587e-05	0.0001175	2.9
FALSE	High	[R].RLTFDEIQSK.[T]	1xiTRAQ4plex [K10]; 1xiTRAQ4plex [N-Term]		0.000128539	0	1	2	25	B8A8L8	B8A8L8 [92-101]	1	1524.86	0	96.2	110.3	84	109.5		High	High	High	High	High	0.0004578	0.003437	4.37
FALSE	High	[R].RLTGLHETASIDNFSWGVANR.[G]	1xiTRAQ4plex [N-Term]		4.78184e-05	0	1	1	3	P14655	P14655 [347-367]	1	2488.28	0	88.6	99.1	97.8	114.5		High	High	High	High	High	0	3.465e-05	4.9
FALSE	High	[R].RLTSVFGGAAEPPK.[G]	1xiTRAQ4plex [K14]; 1xiTRAQ4plex [N-Term]		4.04042e-05	0	1	1	6	Q8GRU9	Q8GRU9 [76-89]	1	1717.98	0	102.7	104.2	94.5	98.6		High	High	High	High	High	0	1.984e-05	4.6
FALSE	High	[R].RMPTFFETFPVVLVDEEGIVR.[A]	1xiTRAQ4plex [N-Term]		3.20259e-06	0	1	3	14	I1QWF7	I1QWF7 [358-378]	1	2625.39	0	86.3	97.6	104	112.1		High	High	High	High	High	0	2.1e-06	5.53
FALSE	High	[R].RMPTFFETFPVVLVDEEGIVR.[A]	1xOxidation [M2]; 1xiTRAQ4plex [N-Term]		1.65687e-06	0	1	3	8	I1QWF7	I1QWF7 [358-378]	1	2641.38	0	91.8	103.3	105.9	99.1		High	High	High	High	High	0	1.18e-06	5.39
FALSE	High	[R].RPAAPPLSPPPK.[T]	1xiTRAQ4plex [K12]; 1xiTRAQ4plex [N-Term]		7.87022e-05	0	1	2	2	I1NP97	I1NP97 [48-59]	0	1515.92	0	93.4	97.2	100.2	109.1		High	High	High	High	High	0	3.357e-05	3.88
FALSE	High	[R].VGAEAFSWAAK.[K]	1xiTRAQ4plex [K11]; 1xiTRAQ4plex [N-Term]		6.64595e-05	0	1	4	5	B8A7P7	B8A7P7 [554-564]	0	1424.78	0	106.3	108.5	97.1	88.1		High	High	High	High	High	0	2.911e-05	4.36
FALSE	High	[K].VGAATETELEDR.[QK]	1xiTRAQ4plex [N-Term]		1.63809e-05	0	2	7	4	A2ZJH7; A2XPB4	A2ZJH7 [416-427]; A2XPB4 [421-432]	0	1434.72	0	98.2	101.9	93.9	106	Shared	High	High	High	High	High	4.587e-05	0.0001777	3.96
FALSE	High	[K].RPVVQSEVEAMK.[V]	1xiTRAQ4plex [K12]; 1xiTRAQ4plex [N-Term]		1.52207e-05	0	1	3	3	Q6K6C2	Q6K6C2 [198-209]	0	1660.93	0	101.2	103.5	109.6	85.7		High	High	High	High	High	0	8.203e-06	4.62
FALSE	High	[R].RQGPAQPLPVQPLAESK.[N]	1xiTRAQ4plex [K17]; 1xiTRAQ4plex [N-Term]		6.21472e-05	0	1	2	1	A2XVZ1	A2XVZ1 [74-90]	1	2104.21	0	109.8	104.1	96.9	89.2		High	High	High	High	High	0	2.756e-05	4.03
FALSE	High	[R].RSQLGEIFELDR.[A]	1xiTRAQ4plex [N-Term]		4.52136e-05	0	1	3	8	I1QWF7	I1QWF7 [423-434]	1	1606.87	0	98.3	97.9	101.6	102.2		High	High	High	High	High	0	4.213e-05	4.45
FALSE	High	[K].RTFEQAQSLGIPLSTLDDHPR.[I]	1xiTRAQ4plex [N-Term]		8.0895e-07	0	1	3	5	B8B7P6	B8B7P6 [105-125]	1	2525.32	0	97.2	98.2	103.1	101.5		High	High	High	High	High	0	7.498e-07	6.9
FALSE	High	[K].RTQDGGTEVVEAK.[A]	1xiTRAQ4plex [K13]; 1xiTRAQ4plex [N-Term]		6.13915e-05	0	2	2	3	I1NQ57; I1PY62	I1NQ57 [233-245]; I1PY62 [232-244]	1	1677.9	0	98	96.7	98.9	106.5	Shared	High	High	High	High	High	0	2.725e-05	4.1
FALSE	High	[K].RVDPENVTLLDQSPHQLEK.[A]	1xiTRAQ4plex [K19]; 1xiTRAQ4plex [N-Term]		2.12739e-05	0	1	2	4	I1R7V2	I1R7V2 [144-162]	1	2506.35	0	106.4	95.9	113.3	84.3		High	High	High	High	High	0	1.095e-05	6.08
FALSE	High	[R].RVSDGLAENLSLSEAWSK.[I]	1xiTRAQ4plex [K18]; 1xiTRAQ4plex [N-Term]		1.47105e-06	0	1	3	10	I1QWF7	I1QWF7 [287-304]	1	2250.2	0	90.9	102.7	100.1	106.3		High	High	High	High	High	0	1.061e-06	6.22
FALSE	High	[K].SAAPAETHVAPSEDSTPK.[E]	1xiTRAQ4plex [K18]; 1xiTRAQ4plex [N-Term]		1.86106e-05	0	1	3	3	I1PKR1	I1PKR1 [150-167]	0	2083.05	0	89	106.5	100.7	103.9		High	High	High	High	High	4.587e-05	0.0004036	3.98
FALSE	High	[K].SADELAADAAFFR.[D]	1xiTRAQ4plex [N-Term]		4.33191e-06	0	1	1	4	Q84T92	Q84T92 [70-82]	0	1527.76	0	111.7	77.9	119.2	91.2		High	High	High	High	High	0	2.733e-06	3.82
FALSE	High	[K].SADVDAEADSGR.[I]	1xiTRAQ4plex [N-Term]		1.23244e-05	0	1	1	1	Q6K851	Q6K851 [48-59]	0	1336.61	0	115.2	94.7	82.4	107.7		High	High	High	High	High	0	6.81e-06	2.82
FALSE	High	[K].SAEAVELVTK.[E]	1xiTRAQ4plex [K10]; 1xiTRAQ4plex [N-Term]		0.000105262	0	1	3	3	A2YS08	A2YS08 [238-247]	0	1334.78	0	82.8	97.3	108.9	111		High	High	High	High	High	4.587e-05	0.0003824	3.28
FALSE	High	[K].SAELIGQAIANNPAFLALR.[Q]	1xiTRAQ4plex [N-Term]		4.49327e-05	0	1	1	3	Q7EYR6	Q7EYR6 [230-248]	0	2113.19	0	106.4	91.3	114	88.4		High	High	High	High	High	0	5.247e-05	3.52
FALSE	High	[K].VFSPEEVSAMILGK.[M]	1xiTRAQ4plex [K14]; 1xiTRAQ4plex [N-Term]		0.000127834	0	1	1	2	Q6Z7B0	Q6Z7B0 [143-156]	0	1794.99	0	88.4	91.6	117.2	102.8		High	High	High	High	High	0	4.958e-05	4.13
FALSE	High	[K].SAFVSSATTLEK.[W]	1xiTRAQ4plex [K12]; 1xiTRAQ4plex [N-Term]		3.21182e-05	0	1	2	9	I1Q526	I1Q526 [216-227]	0	1528.85	0	103.7	105.3	80.7	110.2		High	High	High	High	High	4.587e-05	0.0001136	4.06
FALSE	High	[R].SAGDAVNLER.[A]	1xiTRAQ4plex [N-Term]		7.08314e-05	0	1	3	2	B7FAH8	B7FAH8 [170-179]	0	1175.61	0	100.5	114	78.6	107		High	High	High	High	High	0	3.076e-05	3.4
FALSE	High	[K].SAGPSAAPASK.[R]	1xiTRAQ4plex [K11]; 1xiTRAQ4plex [N-Term]		0.000147081	0	1	2	5	Q40642	Q40642 [169-179]	0	1231.69	0	98.9	112.1	87.8	101.2		High	High	High	High	High	4.587e-05	6.489e-05	3.36
FALSE	High	[R].SALGLSEGGPLFGFTK.[A]	1xiTRAQ4plex [K16]; 1xiTRAQ4plex [N-Term]		3.87119e-06	0	1	2	18	A2WXD9	A2WXD9 [180-195]	0	1869.04	0	104.8	101.1	98.7	95.5		High	High	High	High	High	0	6.957e-06	5.5
FALSE	High	[R].SALLAFLAATPHER.[R]	1xiTRAQ4plex [N-Term]		6.78885e-05	0	1	3	1	B8ABJ9	B8ABJ9 [36-49]	0	1640.92	0	92.4	100	104.8	102.9		High	High	High	High	High	0	2.965e-05	3.64
FALSE	High	[R].VFQQAVQGALGTLNSCLNTELHFR.[T]	1xCarbamidomethyl [C16]; 1xiTRAQ4plex [N-Term]		1.18221e-05	0	1	2	2	P0C2Z0	P0C2Z0 [144-167]	0	2847.47	0					No Quan Values	High	High	High	High	High	0	6.566e-06	3.7
FALSE	High	[R].SEQIFQEAIQQQGR.[G]	1xiTRAQ4plex [N-Term]		7.43369e-05	0	1	1	1	Q7XIE2	Q7XIE2 [184-197]	0	1805.93	0	104.1	111.8	78.9	105.3		High	High	High	High	High	0	3.195e-05	2.72
FALSE	High	[K].SLLPLDLRPK.[K]	1xiTRAQ4plex [K10]; 1xiTRAQ4plex [N-Term]		2.23132e-05	0	1	6	5	B8AT01	B8AT01 [78-87]	0	1439.92	0	104.2	102.1	95.7	98		High	High	High	High	High	0	1.141e-05	3.86
FALSE	High	[R].SEVASLIAELASAAAEER.[G]	1xiTRAQ4plex [N-Term]		2.42908e-06	0	1	2	5	I1QH01	I1QH01 [255-272]	0	1961.03	0	105.6	78.8	105	110.7		High	High	High	High	High	0	1.649e-06	5.74
FALSE	High	[R].SEVSLLLASETGDGK.[S]	1xiTRAQ4plex [K15]; 1xiTRAQ4plex [N-Term]		8.32943e-05	0	1	2	1	B8BND6	B8BND6 [385-399]	0	1793.97	0	119.4	79.4	110.8	90.3		High	High	High	High	High	0	3.518e-05	2.74
FALSE	High	[K].SKETIPTSIELVDIAGLVK.[G]	2xiTRAQ4plex [K2; K19]; 1xiTRAQ4plex [N-Term]		3.6088e-05	0	1	2	2	I1PG29	I1PG29 [122-140]	1	2445.45	0	115.1	98.8	93.1	93		High	High	High	High	High	4.587e-05	9.836e-05	4.26
FALSE	High	[K].SKPETGEVIGVFESVQPSDTDLGAK.[V]	2xiTRAQ4plex [K2; K25]; 1xiTRAQ4plex [N-Term]		2.28515e-06	0	1	2	19	B8A8L8	B8A8L8 [293-317]	0	3022.59	0	95.7	111.4	82.6	110.3		High	High	High	High	High	0	2.146e-06	5.66
FALSE	High	[K].SLAAALMSDSK.[F]	1xiTRAQ4plex [K11]; 1xiTRAQ4plex [N-Term]		2.47e-05	0	1	1	3	A2Z925	A2Z925 [130-140]	0	1381.76	0	106.1	107.2	75.2	111.5		High	High	High	High	High	0	3.138e-05	4.34
FALSE	High	[K].SLAAALMSDSK.[F]	1xOxidation [M7]; 1xiTRAQ4plex [K11]; 1xiTRAQ4plex [N-Term]		0.000145536	0	1	1	3	A2Z925	A2Z925 [130-140]	0	1397.75	0	105.5	113.1	77.4	104		High	High	High	High	High	0	5.472e-05	3.17
FALSE	High	[K].SLAAALMSDSKFDGADMSEVVMSK.[A]	2xiTRAQ4plex [K11; K24]; 1xiTRAQ4plex [N-Term]		4.52136e-05	0	1	1	2	A2Z925	A2Z925 [130-153]	1	2922.46	0	100.8	96.2	78.8	124.2		High	High	High	High	High	0	2.104e-05	4.74
FALSE	High	[R].SLAEGEQVEFAISESEDGR.[T]	1xiTRAQ4plex [N-Term]		9.78661e-06	0	1	2	1	Q6YUR8	Q6YUR8 [46-64]	0	2197.04	0	102.2	104.4	81.3	112.1		High	High	High	High	High	0	5.571e-06	4.7
FALSE	High	[K].VFAIGNPFGLDHTLTTGVISGLR.[R]	1xiTRAQ4plex [N-Term]		2.05512e-06	0	1	3	3	B8AWT0	B8AWT0 [231-253]	0	2529.39	0	101	102	99.5	97.5		High	High	High	High	High	0	6.038e-06	4.95
FALSE	High	[K].SLDLEVDLSAALLGR.[R]	1xiTRAQ4plex [N-Term]		0.000121274	0	1	2	3	Q9SDD6	Q9SDD6 [146-160]	0	1715.97	0	106	102.6	91.1	100.3		High	High	High	High	High	0	5.502e-05	3.42
FALSE	High	[R].VEVDEVASVVK.[E]	1xiTRAQ4plex [K11]; 1xiTRAQ4plex [N-Term]		0.000103163	0	1	4	2	I1PKT8	I1PKT8 [632-642]	0	1461.84	0	91.6	88.1	120.1	100.2		High	High	High	High	High	4.587e-05	0.0002342	2.41
FALSE	High	[R].SLDSQFSPLAK.[Q]	1xiTRAQ4plex [K11]; 1xiTRAQ4plex [N-Term]		0.000128893	0	1	3	1	A2X295	A2X295 [558-568]	0	1480.82	0	98.8	89.8	133.7	77.7		High	High	High	High	High	0	4.986e-05	3.11
FALSE	High	[R].SLDVPFETLDVLANEALR.[Q]	1xiTRAQ4plex [N-Term]		2.39805e-06	0	1	3	3	B8ANP8	B8ANP8 [104-121]	0	2146.15	0	111.4	101.7	91.2	95.6		High	High	High	High	High	0	1.631e-06	5.22
FALSE	High	[R].SLEAEIATPAR.[H]	1xiTRAQ4plex [N-Term]		0.000154162	0	1	3	1	B8ADX7	B8ADX7 [61-71]	0	1301.72	0	105	104.9	101.2	88.9		High	High	High	High	High	0	5.717e-05	2.08
FALSE	High	[R].SLEGLQANVQR.[L]	1xiTRAQ4plex [N-Term]		0.000125734	0	1	2	4	A2Y8K1	A2Y8K1 [105-115]	0	1358.75	0	98.2	100.3	99.1	102.3		High	High	High	High	High	0.0003356	0.002353	3.04
FALSE	High	[R].SKDEAWAAGGSGVLLK.[T]	2xiTRAQ4plex [K2; K16]; 1xiTRAQ4plex [N-Term]		4.03631e-06	0	1	3	6	B8B2X2	B8B2X2 [333-348]	1	2021.14	0	94.6	106.2	92.4	106.9		High	High	High	High	High	0	2.572e-06	6.19
FALSE	High	[R].VETGVLKPGMVVTFGPSGLTTEVK.[S]	1xOxidation [M10]; 2xiTRAQ4plex [K7; K24]; 1xiTRAQ4plex [N-Term]		2.8939e-05	0	1	5	1	I1P850	I1P850 [255-278]	0	2894.63	0	102.6	93.7	105.7	98		High	High	High	High	High	0	1.43e-05	6.1
FALSE	High	[R].SIGAAVIFNNEK.[A]	1xiTRAQ4plex [K12]; 1xiTRAQ4plex [N-Term]		1.92132e-05	0	1	1	4	I1QAG2	I1QAG2 [237-248]	0	1550.88	0	106.1	84.5	130.5	78.9		High	High	High	High	High	0	1.004e-05	3.43
FALSE	High	[K].SLGFAQAAGLPLAVETAHEGLER.[A]	1xiTRAQ4plex [N-Term]		3.76605e-08	0	1	2	12	A2YUR3	A2YUR3 [122-144]	0	2481.32	0	105.5	103.4	97.4	93.8		High	High	High	High	High	0	1.588e-07	6.6
FALSE	High	[K].SLGLADQDFSAVIEALK.[A]	1xiTRAQ4plex [K17]; 1xiTRAQ4plex [N-Term]		2.07504e-06	0	1	1	10	B8AAS7	B8AAS7 [319-335]	0	2065.14	0	96.9	110.4	98.2	94.4		High	High	High	High	High	0	2.208e-06	4.72
FALSE	High	[K].VESTAVPSASTPDVADAK.[A]	1xiTRAQ4plex [K18]; 1xiTRAQ4plex [N-Term]		1.00729e-05	0	1	3	6	B8B8K0	B8B8K0 [79-96]	0	2033.06	0	97.2	104.5	89.7	108.6		High	High	High	High	High	0	5.721e-06	4.6
FALSE	High	[R].SLGVGVVETVGKPFDPSIHEAIAR.[E]	1xiTRAQ4plex [K12]; 1xiTRAQ4plex [N-Term]		1.11929e-06	0	1	3	2	I1PLD0	I1PLD0 [207-230]	0	2766.54	0	99.3	94.2	94.3	112.2		High	High	High	High	High	0	8.373e-07	5.79
FALSE	High	[K].SLGVTESGLGNLVK.[A]	1xiTRAQ4plex [K14]; 1xiTRAQ4plex [N-Term]		4.14287e-05	0	1	2	2	I1PG29	I1PG29 [326-339]	0	1661.97	0	106.4	106	97.5	90.1		High	High	High	High	High	0	1.95e-05	4.07
FALSE	High	[R].SIKPVNFQSSVAMDNETVLR.[H]	1xiTRAQ4plex [K3]; 1xiTRAQ4plex [N-Term]		0.000146307	0	1	4	1	B8B5I7	B8B5I7 [526-545]	0	2523.35	0	92.6	100.1	119.5	87.7		High	High	High	High	High	0	5.498e-05	3.23
FALSE	High	[K].SILAFNSLLITLSK.[H]	1xiTRAQ4plex [K14]; 1xiTRAQ4plex [N-Term]		9.70746e-05	0	1	2	1	A2Z8U8	A2Z8U8 [304-317]	0	1808.11	0	85.5	95.8	142.4	76.2		High	High	High	High	High	0	3.987e-05	2.51
FALSE	High	[R].SLLALQGPLAAPTLQLLTK.[E]	1xiTRAQ4plex [K19]; 1xiTRAQ4plex [N-Term]		1.71651e-06	0	1	4	5	I1PQ18	I1PQ18 [184-202]	0	2236.39	0	109.4	94.9	130.3	65.4		High	High	High	High	High	0	1.216e-06	5.04
FALSE	High	[R].SLIEFGFAADQR.[A]	1xiTRAQ4plex [N-Term]		2.27428e-05	0	1	2	9	B8AGN1	B8AGN1 [179-190]	0	1497.78	0	93.3	105.7	88.3	112.8		High	High	High	High	High	0	1.161e-05	4.03
FALSE	High	[R].SLLGESNEFVGDK.[V]	1xiTRAQ4plex [K13]; 1xiTRAQ4plex [N-Term]		2.93638e-06	0	1	2	15	B8AD93	B8AD93 [101-113]	0	1682.88	0	90.7	105.6	92.1	111.6		High	High	High	High	High	0	1.944e-06	4.5
FALSE	High	[K].SIIGSETSQAGSLVAFDR.[L]	1xiTRAQ4plex [N-Term]		0.000128893	0	1	2	1	B8B4H5	B8B4H5 [689-706]	0	1982.03	0	98.2	88.2	119	94.5		High	High	High	High	High	0	4.993e-05	3.06
FALSE	High	[K].SILILGGAGGVGSLAIQLAK.[H]	1xiTRAQ4plex [K20]; 1xiTRAQ4plex [N-Term]		1.00987e-06	0	1	4	9	A2YUR3	A2YUR3 [152-171]	0	2126.32	0	102	102.8	99.4	95.8		High	High	High	High	High	0	7.634e-07	5.84
FALSE	High	[R].VETGVLKPGMVVTFGPSGLTTEVK.[S]	2xiTRAQ4plex [K7; K24]; 1xiTRAQ4plex [N-Term]		3.12129e-06	0	1	5	5	I1P850	I1P850 [255-278]	0	2878.63	0	104.2	93.7	115.6	86.6		High	High	High	High	High	0	4.251e-06	6.56
FALSE	High	[R].SHSEIVSNSGENIGEVTSGGFSPCLK.[K]	1xCarbamidomethyl [C24]; 1xiTRAQ4plex [K26]; 1xiTRAQ4plex [N-Term]		4.17149e-07	0	1	4	3	I1PQ18	I1PQ18 [339-364]	0	2980.46	0	96.4	90.9	123.1	89.5		High	High	High	High	High	0	1.201e-06	5.2
FALSE	High	[R].SHFGDTIVIDDVLTAAASR.[S]	1xiTRAQ4plex [N-Term]		1.17843e-05	0	1	2	1	A2Y986	A2Y986 [59-77]	0	2132.11	0	93	80.9	113.9	112.1		High	High	High	High	High	0	6.558e-06	4.77
FALSE	High	[K].SGVADMVNTGGR.[Q]	1xiTRAQ4plex [N-Term]		6.59699e-06	0	1	2	5	A2XAI5	A2XAI5 [532-543]	0	1307.65	0	87.1	102.4	109.9	100.5		High	High	High	High	High	0	3.944e-06	2.97
FALSE	High	[R].SFAAVGVDPAVMGVGPAVAIPAAVK.[AS]	1xiTRAQ4plex [K25]; 1xiTRAQ4plex [N-Term]		1.79119e-05	0	1	4	1	A2XB19	A2XB19 [319-343]	0	2582.46	0	112	86.3	120.6	81.1		High	High	High	High	High	0	9.442e-06	3.91
FALSE	High	[R].SFAMAELEAR.[K]	1xiTRAQ4plex [N-Term]		5.61633e-05	0	1	2	6	Q10P51	Q10P51 [91-100]	0	1268.64	0	102.2	103.2	83.7	111		High	High	High	High	High	0	2.526e-05	3.41
FALSE	High	[K].SFASNNELAVMPQDR.[V]	1xiTRAQ4plex [N-Term]		9.94465e-06	0	1	4	2	A2YK73	A2YK73 [182-196]	0	1822.89	0	97.9	108.5	95	98.5		High	High	High	High	High	0	5.657e-06	4.07
FALSE	High	[R].SFASSAAAFGAAFATAMVK.[M]	1xiTRAQ4plex [K19]; 1xiTRAQ4plex [N-Term]		8.47927e-05	0	1	3	1	A2YPX5	A2YPX5 [297-315]	0	2094.09	0	113.3	80.4	109.5	96.7		High	High	High	High	High	0	3.568e-05	3.49
FALSE	High	[K].SFFEANLSLAEQPPR.[F]	1xiTRAQ4plex [N-Term]		5.02526e-05	0	1	2	5	I1PF71	I1PF71 [347-361]	0	1849.96	0	97.7	99.1	106.3	96.9		High	High	High	High	High	0	2.297e-05	4.52
FALSE	High	[K].SFGVLIPDQGIALR.[G]	1xiTRAQ4plex [N-Term]		3.71234e-05	0	1	4	25	B8AJ36	B8AJ36 [179-192]	0	1629.94	0	100	104.2	93.2	102.6		High	High	High	High	High	0	1.979e-05	3.79
FALSE	High	[K].SFLMPIEDVFSIQGR.[G]	1xiTRAQ4plex [N-Term]		7.27843e-05	0	1	1	3	Q851Y8	Q851Y8 [267-281]	0	1882.99	0	108.5	100.4	107.4	83.8		High	High	High	High	High	0	3.144e-05	3.3
FALSE	High	[K].SFNSELAAAPSK.[A]	1xiTRAQ4plex [K12]; 1xiTRAQ4plex [N-Term]		3.5525e-05	0	1	2	2	A2Z8U8	A2Z8U8 [404-415]	0	1509.82	0	100.9	92.1	122.9	84.1		High	High	High	High	High	0	4.279e-05	3.93
FALSE	High	[R].SFTFIDECVEGVLR.[L]	1xCarbamidomethyl [C8]; 1xiTRAQ4plex [N-Term]		0.000113684	0	1	5	2	A2Z7B3	A2Z7B3 [245-258]	0	1815.91	0	107.3	97.7	112.8	82.2		High	High	High	High	High	0	4.522e-05	4.12
FALSE	High	[R].VFFDMTVGGAPAGR.[I]	1xOxidation [M5]; 1xiTRAQ4plex [N-Term]		3.50806e-05	0	1	1	5	Q1KL27	Q1KL27 [6-19]	0	1584.8	0	101.9	100.9	91.1	106.1		High	High	High	High	High	4.587e-05	7.045e-05	3.19
FALSE	High	[K].SGATVLPDLVAAQEWLSK.[N]	1xiTRAQ4plex [K18]; 1xiTRAQ4plex [N-Term]		0.000127834	0	1	1	1	A2YFY3	A2YFY3 [231-248]	0	2173.21	0	96.3	100.3	98.3	105.2		High	High	High	High	High	0	4.962e-05	3.29
FALSE	High	[R].VFFDMTVGGAPAGR.[I]	1xiTRAQ4plex [N-Term]		2.80379e-05	0	1	1	4	Q1KL27	Q1KL27 [6-19]	0	1568.8	0	100.6	106	102	91.4		High	High	High	High	High	0	1.393e-05	3.87
FALSE	High	[R].SGELAAVAGVPTSLK.[T]	1xiTRAQ4plex [K15]; 1xiTRAQ4plex [N-Term]		6.78885e-05	0	1	2	2	I1PK15	I1PK15 [76-90]	0	1687.98	0	100.5	97.6	97.4	104.6		High	High	High	High	High	0	2.967e-05	4.38
FALSE	High	[K].SGELQETLEK.[A]	1xiTRAQ4plex [K10]; 1xiTRAQ4plex [N-Term]		3.643e-05	0	1	2	2	B8ANP8	B8ANP8 [155-164]	0	1421.77	0	107	102.3	86.5	104.2		High	High	High	High	High	0	1.744e-05	3.39
FALSE	High	[R].SGETEDTFIADLAVGLATGQIK.[T]	1xiTRAQ4plex [K22]; 1xiTRAQ4plex [N-Term]		2.21285e-06	0	1	4	3	I1QSV0	I1QSV0 [417-438]	0	2524.34	0	83.6	87.8	105.1	123.5		High	High	High	High	High	0	1.519e-06	5.47
FALSE	High	[R].SGETEDTFIADLAVGLSTGQIK.[T]	1xiTRAQ4plex [K22]; 1xiTRAQ4plex [N-Term]		2.66528e-05	0	1	2	3	B8AK24	B8AK24 [383-404]	0	2540.33	0	88.4	96.1	81.3	134.1		High	High	High	High	High	0	2.61e-05	4.24
FALSE	High	[R].SGETEDTFIADLSVGLSTGQIK.[T]	1xiTRAQ4plex [K22]; 1xiTRAQ4plex [N-Term]		6.50583e-05	0	1	3	1	B8B2A2	B8B2A2 [384-405]	0	2556.33	0	83.4	100.7	96.2	119.7		High	High	High	High	High	0	2.859e-05	4.03
FALSE	High	[R].SGFEGAWTQEPLK.[F]	1xiTRAQ4plex [K13]; 1xiTRAQ4plex [N-Term]		1.37407e-05	0	1	1	8	A2YXU4	A2YXU4 [170-182]	0	1737.9	0	99.8	99.7	101.6	98.9		High	High	High	High	High	0	3.685e-05	3.34
FALSE	High	[R].SGFIDFNANK.[K]	1xiTRAQ4plex [K10]; 1xiTRAQ4plex [N-Term]		0.000147469	0	1	3	1	B8ANT3	B8ANT3 [185-194]	0	1400.74	0	106.1	98.6	113.4	81.9		High	High	High	High	High	0	5.531e-05	3.66
FALSE	High	[K].SGGQELIGGLDCTVHR.[N]	1xCarbamidomethyl [C12]; 1xiTRAQ4plex [N-Term]		2.74235e-05	0	1	3	1	A2X0H8	A2X0H8 [94-109]	0	1842.92	0	105.7	113.8	93	87.5		High	High	High	High	High	0	1.367e-05	3.71
FALSE	High	[K].VFEQDMGFLSSQNEVLLR.[E]	1xiTRAQ4plex [N-Term]		6.3879e-05	0	1	3	1	I1P526	I1P526 [364-381]	0	2256.15	0	116.1	93.5	118	72.5		High	High	High	High	High	0	2.817e-05	3.52
FALSE	High	[K].SGLIDDMGAEAMMMEALEK.[V]	1xiTRAQ4plex [K19]; 1xiTRAQ4plex [N-Term]		5.80219e-06	0	1	2	4	A2X0J1	A2X0J1 [131-149]	0	2330.1	0	98.9	102.5	103.1	95.6		High	High	High	High	High	0	4.69e-06	5.64
FALSE	High	[K].SGLIDDMGAEAMMMEALEK.[V]	1xOxidation [M]; 1xiTRAQ4plex [K19]; 1xiTRAQ4plex [N-Term]		9.42828e-05	0	1	2	8	A2X0J1	A2X0J1 [131-149]	0	2346.09	0					No Quan Values	High	High	High	High	High	0	3.894e-05	3.22
FALSE	High	[K].SGLQTLKPGTFESVGK.[S]	2xiTRAQ4plex [K7; K16]; 1xiTRAQ4plex [N-Term]		5.95312e-06	0	1	2	4	A2YZA3	A2YZA3 [173-188]	0	2081.2	0	119.3	110.3	78.3	92.1		High	High	High	High	High	0	3.608e-06	4.4
FALSE	High	[K].SGSGGGGGGAVK.[T]	1xiTRAQ4plex [K12]; 1xiTRAQ4plex [N-Term]		9.2381e-06	0	1	1	1	B8AIQ3	B8AIQ3 [8-19]	0	1178.64	0	98.5	107.3	92.3	101.9		High	High	High	High	High	0	5.304e-06	4.14
FALSE	High	[R].SGTEAEGGFTEAQLQELR.[E]	1xiTRAQ4plex [N-Term]		2.93074e-05	0	1	2	3	B8AWA3	B8AWA3 [490-507]	0	2067.01	0	91	99	111.9	98.1		High	High	High	High	High	0	1.448e-05	3.88
FALSE	High	[R].SGTFPLCDGSHVK.[H]	1xCarbamidomethyl [C7]; 1xiTRAQ4plex [K13]; 1xiTRAQ4plex [N-Term]		6.04589e-05	0	1	2	3	I1QAL2	I1QAL2 [81-93]	0	1692.86	0	110.5	98.6	98.3	92.6		High	High	High	High	High	0	2.689e-05	4.57
FALSE	High	[K].SGTLFDNFLITDDPELAK.[T]	1xiTRAQ4plex [K18]; 1xiTRAQ4plex [N-Term]		0.000111767	0	1	2	1	I1Q9E9	I1Q9E9 [334-351]	0	2284.2	0	102.8	77.3	101.3	118.5		High	High	High	High	High	0	4.459e-05	3.89
FALSE	High	[K].SGTTPLSPAIAFILEK.[V]	1xiTRAQ4plex [K16]; 1xiTRAQ4plex [N-Term]		3.78295e-05	0	1	1	8	Q0JPA6	Q0JPA6 [109-124]	0	1933.12	0	113	84.9	110.3	91.8		High	High	High	High	High	4.587e-05	7.859e-05	4.19
FALSE	High	[K].SEVFSTAADGQTSVEINVLQGER.[E]	1xiTRAQ4plex [N-Term]		3.32014e-07	0	2	9	18	B8BP25; I1PU83	B8BP25 [494-516]; I1PU83 [466-488]	0	2581.29	0	98	106.3	84.8	111	Shared	High	High	High	High	High	0	4.595e-07	5.44
FALSE	High	[R].RLNAVESDFEDPEAIAK.[S]	1xiTRAQ4plex [K17]; 1xiTRAQ4plex [N-Term]		7.21705e-06	0	1	4	5	A0A0P0WKD6	A0A0P0WKD6 [144-160]	1	2192.14	0	110.4	103.9	92.5	93.3		High	High	High	High	High	0	4.272e-06	5.55
FALSE	High	[K].TAGGLLLTQATK.[E]	1xiTRAQ4plex [K12]; 1xiTRAQ4plex [N-Term]		8.33748e-06	0	2	2	7	A2Z1N0; Q69QD5	A2Z1N0 [171-182]; Q69QD5 [171-182]	0	1461.89	0	92.9	105.9	86.7	114.4	Shared	High	High	High	High	High	0	4.849e-06	4.57
FALSE	High	[K].TAHPDPPPETEQSAGDR.[G]	1xiTRAQ4plex [N-Term]		4.63542e-05	0	1	3	1	A2YVL4	A2YVL4 [152-168]	0	1948.91	0	112.5	90.5	116.5	80.6		High	High	High	High	High	0	2.145e-05	3.19
FALSE	High	[R].VCPSVTMGLEPGEAFTVR.[N]	1xCarbamidomethyl [C2]; 1xiTRAQ4plex [N-Term]		3.29388e-05	0	1	3	13	A2WT25	A2WT25 [119-136]	0	2094.05	0	134.1	83.8	119.7	62.4		High	High	High	High	High	0	1.897e-05	5
FALSE	High	[R].TTILPAEEDMPAIMTSFK.[K]	1xiTRAQ4plex [K18]; 1xiTRAQ4plex [N-Term]		4.12811e-06	0	1	3	7	Q69UU3	Q69UU3 [452-469]	0	2283.19	0	101.5	92.2	127.7	78.5		High	High	High	High	High	0	2.621e-06	4.86
FALSE	High	[R].TTILPAEEDMPAIMTSFK.[K]	1xOxidation [M]; 1xiTRAQ4plex [K18]; 1xiTRAQ4plex [N-Term]		7.16934e-05	0	1	3	3	Q69UU3	Q69UU3 [452-469]	0	2299.18	0	102.7	94.1	113.1	90.1		High	High	High	High	High	0	4.442e-05	3.5
FALSE	High	[R].TTILPAEEDMPAIMTSFK.[K]	2xOxidation [M10; M14]; 1xiTRAQ4plex [K18]; 1xiTRAQ4plex [N-Term]		0.000149027	0	1	3	3	Q69UU3	Q69UU3 [452-469]	0	2315.18	0	100.3	95.6	108.6	95.5		High	High	High	High	High	0	5.569e-05	3.34
FALSE	High	[K].TTIMLADLQDFKK.[V]	2xiTRAQ4plex [K12; K13]; 1xiTRAQ4plex [N-Term]		0.000114652	0	1	2	2	B8B6M5	B8B6M5 [130-142]	1	1956.12	0	98.3	91.2	109.1	101.4		High	High	High	High	High	0	4.556e-05	4.13
FALSE	High	[K].TTLTAALTMVLASVGGSAPK.[K]	1xOxidation [M9]; 1xiTRAQ4plex [K20]; 1xiTRAQ4plex [N-Term]		1.45693e-06	0	1	2	3	B8AEQ9	B8AEQ9 [128-147]	0	2193.24	0	139.4	87.5	98.9	74.3		High	High	High	High	High	0	1.054e-06	3.78
FALSE	High	[K].TTLTDALIDHLQPIQVR.[Y]	1xiTRAQ4plex [N-Term]		1.26036e-05	0	1	3	1	A2WUY5	A2WUY5 [341-357]	0	2078.17	0	109.2	89.1	106.4	95.2		High	High	High	High	High	0	6.941e-06	3.77
FALSE	High	[R].TTLVANTSNMPVAAR.[E]	1xiTRAQ4plex [N-Term]		8.42906e-05	0	1	2	4	B8B107	B8B107 [309-323]	0	1689.91	0	93.4	95.9	111.1	99.5		High	High	High	High	High	0	3.549e-05	3.08
FALSE	High	[K].VCMLGDAQHVEEAEK.[MI]	1xCarbamidomethyl [C2]; 1xOxidation [M3]; 1xiTRAQ4plex [K15]; 1xiTRAQ4plex [N-Term]		0.00010198	0	3	11	2	I1QLR2; B7F845; B7F9R7	I1QLR2 [64-78]; B7F845 [64-78]; B7F9R7 [64-78]	0	2019.97	0	98.2	96.2	104.8	100.8	Shared	High	High	High	High	High	0	4.145e-05	3.18
FALSE	High	[R].TTVANAATAAQTNKR.[K]	1xiTRAQ4plex [K14]; 1xiTRAQ4plex [N-Term]		1.81419e-05	0	1	1	1	A2X8T8	A2X8T8 [1023-1037]	1	1806.01	0	96.5	109.3	89.6	104.6		High	High	High	High	High	0	9.531e-06	4.29
FALSE	High	[K].TVAAAAAHAPSSILSIR.[E]	1xiTRAQ4plex [N-Term]		0.000106172	0	1	3	1	Q25A68	Q25A68 [38-54]	0	1780.02	0	99.6	93	112.1	95.3		High	High	High	High	High	0	4.278e-05	3.1
FALSE	High	[K].TVAASAIPDGWMGLDVGPDAIK.[T]	1xiTRAQ4plex [K22]; 1xiTRAQ4plex [N-Term]		3.44243e-05	0	1	2	4	B8AIH2	B8AIH2 [285-306]	0	2472.3	0	95.7	101	104	99.3		High	High	High	High	High	0	1.662e-05	3.76
FALSE	High	[K].TVAASAIPDGWMGLDVGPDAIK.[T]	1xOxidation [M12]; 1xiTRAQ4plex [K22]; 1xiTRAQ4plex [N-Term]		7.47859e-05	0	1	2	1	B8AIH2	B8AIH2 [285-306]	0	2488.3	0	104	100.3	99.3	96.4		High	High	High	High	High	0	3.215e-05	2.96
FALSE	High	[R].TTGSDVEPVPQHCLAPGELK.[V]	1xCarbamidomethyl [C13]; 1xiTRAQ4plex [K20]; 1xiTRAQ4plex [N-Term]		1.16717e-05	0	1	3	4	A2ZLU2	A2ZLU2 [191-210]	0	2423.25	0	100.6	98.8	94.7	105.8		High	High	High	High	High	0	6.5e-06	4.33
FALSE	High	[K].TVADAAQQGTK.[V]	1xiTRAQ4plex [K11]; 1xiTRAQ4plex [N-Term]		0.000110189	0	1	2	2	B8AI07	B8AI07 [145-155]	0	1377.76	0	105.2	112.7	102.9	79.2		High	High	High	High	High	0	4.413e-05	3.04
FALSE	High	[K].TVDSEELTVEER.[N]	1xiTRAQ4plex [N-Term]		1.62248e-05	0	2	2	6	A2XUA6; Q6EUP4	A2XUA6 [38-49]; Q6EUP4 [38-49]	0	1550.77	0	97	92.8	111.4	98.8	Shared	High	High	High	High	High	0	8.654e-06	3.82
FALSE	High	[K].TVDVEELTVEER.[N]	1xiTRAQ4plex [N-Term]		2.69073e-05	0	1	2	4	A2YVG3	A2YVG3 [32-43]	0	1562.8	0	105.8	93	107.9	93.4		High	High	High	High	High	0	2.912e-05	4.14
FALSE	High	[R].TVEASGVAEDSR.[T]	1xiTRAQ4plex [N-Term]		7.98884e-05	0	1	2	2	A2XVR2	A2XVR2 [97-108]	0	1364.68	0	114.5	93.6	84.2	107.6		High	High	High	High	High	0	3.395e-05	3.14
FALSE	High	[R].VCCLSIIDPGDSDIIK.[T]	2xCarbamidomethyl [C2; C3]; 1xiTRAQ4plex [K16]; 1xiTRAQ4plex [N-Term]		0.00010496	0	1	2	2	Q9SDG6	Q9SDG6 [91-106]	0	2093.09	0	98.1	95.1	102	104.8		High	High	High	High	High	0	4.244e-05	3.68
FALSE	High	[R].VAVVGGGPAGGAAAEALAK.[G]	1xiTRAQ4plex [K19]; 1xiTRAQ4plex [N-Term]		5.66843e-05	0	1	1	1	Q6Z2T6	Q6Z2T6 [53-71]	0	1854.07	0	99.8	88.7	102.9	108.6		High	High	High	High	High	0	2.546e-05	2.29
FALSE	High	[R].TVEVEEEEEEEPKEGEEATEGEK.[K]	2xiTRAQ4plex [K13; K23]; 1xiTRAQ4plex [N-Term]		0.000132109	0	1	2	1	B8BCQ3	B8BCQ3 [301-323]	1	3067.43	0	113.9	93.1	94.6	98.4		High	High	High	High	High	0	5.085e-05	4.26
FALSE	High	[K].TVFVDNVDFLK.[E]	1xiTRAQ4plex [K11]; 1xiTRAQ4plex [N-Term]		6.72726e-05	0	1	3	4	B8AZP2	B8AZP2 [593-603]	0	1584.89	0	89.5	101.7	102	106.8		High	High	High	High	High	0	2.941e-05	3.67
FALSE	High	[K].TVGAGVINTILK.[-]	1xiTRAQ4plex [K12]; 1xiTRAQ4plex [N-Term]		1.51722e-05	0	1	3	7	B8AEQ9	B8AEQ9 [500-511]	0	1473.92	0	118.5	91.8	108.6	81.1		High	High	High	High	High	0	8.168e-06	4.89
FALSE	High	[K].TVGGILLPSTAQSKPQGGEVVAVGEGR.[T]	1xiTRAQ4plex [K14]; 1xiTRAQ4plex [N-Term]		6.88824e-07	0	1	3	8	I1Q0A7	I1Q0A7 [79-105]	0	2895.61	0	88.9	103.2	81.1	126.8		High	High	High	High	High	0	1.33e-06	5.52
FALSE	High	[K].TVGGILLPTSIQSKPQGGQVVAVGEGR.[S]	1xiTRAQ4plex [K14]; 1xiTRAQ4plex [N-Term]		7.31025e-06	0	1	1	1	A2Z1N0	A2Z1N0 [73-99]	0	2936.68	0	103.7	98.9	87	110.5		High	High	High	High	High	0	4.324e-06	4.17
FALSE	High	[K].TVGGILLPTSVQSKPQGGQVVAVGEGR.[S]	1xiTRAQ4plex [K14]; 1xiTRAQ4plex [N-Term]		2.39284e-05	0	1	1	1	Q69QD5	Q69QD5 [73-99]	0	2922.66	0	91.4	114.1	95.4	99.1		High	High	High	High	High	0	1.215e-05	3.19
FALSE	High	[K].TVHGLIEELEKK.[A]	2xiTRAQ4plex [K11; K12]; 1xiTRAQ4plex [N-Term]		0.00010863	0	1	2	2	A2ZJH7	A2ZJH7 [158-169]	1	1828.09	0	100.1	99.9	93.5	106.5		High	High	High	High	High	0	4.362e-05	4.98
FALSE	High	[K].VAVTVDAPAVVEMIMQR.[L]	1xiTRAQ4plex [N-Term]		1.00086e-05	0	1	2	1	I1PCE5	I1PCE5 [315-331]	0	1973.07	0	110.8	96.2	105.9	87.1		High	High	High	High	High	0	5.682e-06	4.59
FALSE	High	[R].VCENIPIVLCGNK.[V]	2xCarbamidomethyl [C2; C10]; 1xiTRAQ4plex [K13]; 1xiTRAQ4plex [N-Term]		0.000122633	0	1	4	2	A2Y7R5	A2Y7R5 [114-126]	0	1803.97	0	105.8	92.3	123.8	78.2		High	High	High	High	High	0	4.797e-05	3.33
FALSE	High	[K].TTGDMILDKPLADIGGK.[G]	2xiTRAQ4plex [K9; K17]; 1xiTRAQ4plex [N-Term]		3.14142e-06	0	1	3	1	B8AII1	B8AII1 [91-107]	0	2177.22	0	87.1	96.6	93.1	123.2		High	High	High	High	High	0	2.063e-06	3.75
FALSE	High	[K].TTDVGELTVEER.[N]	1xiTRAQ4plex [N-Term]		4.57806e-05	0	1	1	3	A2XL95	A2XL95 [37-48]	0	1492.76	0	97.4	94.8	109.8	98.1		High	High	High	High	High	0	2.125e-05	3.66
FALSE	High	[R].TTDDSILLFRPEENALR.[M]	1xiTRAQ4plex [N-Term]		0.00014134	0	1	3	1	B8AWI0	B8AWI0 [136-152]	0	2134.13	0	105	92.1	106.6	96.3		High	High	High	High	High	0	5.355e-05	2.11
FALSE	High	[K].TNPFVAHHLLAK.[I]	1xiTRAQ4plex [K12]; 1xiTRAQ4plex [N-Term]		0.000118923	0	1	1	2	P12153	P12153 [6-17]	0	1635.96	0	91.3	113.6	91.4	103.7		High	High	High	High	High	4.587e-05	6.497e-05	3.76
FALSE	High	[R].TNPSNPSIELGPEFK.[K]	1xiTRAQ4plex [K15]; 1xiTRAQ4plex [N-Term]		7.24024e-06	0	1	5	11	I1QR41	I1QR41 [388-402]	0	1918.02	0	84	104	95.1	116.9		High	High	High	High	High	0	1.567e-05	5.11
FALSE	High	[R].TNPTTSRPGVSTIEEK.[S]	1xiTRAQ4plex [K16]; 1xiTRAQ4plex [N-Term]		3.94041e-05	0	1	1	31	P12085	P12085 [3-18]	0	2005.08	0	99.4	102.4	92	106.2		High	High	High	High	High	0	4.911e-05	4.08
FALSE	High	[K].TNTEFIAYSGEGFK.[L]	2xiTRAQ4plex [Y8; K14]; 1xiTRAQ4plex [N-Term]		3.95278e-05	0	1	2	1	Q8GTK4	Q8GTK4 [82-95]	0	1996.04	0	102.3	95.5	89.9	112.4		High	High	High	High	High	0	1.87e-05	3.7
FALSE	High	[R].TNTGVGMVFLPQDENSMEEAK.[A]	1xiTRAQ4plex [K21]; 1xiTRAQ4plex [N-Term]		6.40742e-05	0	1	3	1	B8B5I7	B8B5I7 [166-186]	0	2585.25	0	97.6	97.5	109.5	95.4		High	High	High	High	High	0	2.825e-05	2.85
FALSE	High	[R].TNVGICLADPSLTK.[I]	1xCarbamidomethyl [C6]; 1xiTRAQ4plex [K14]; 1xiTRAQ4plex [N-Term]		3.66597e-05	0	1	3	2	B8ART5	B8ART5 [64-77]	0	1776.98	0	92.4	101.6	91.7	114.3		High	High	High	High	High	0	3.077e-05	3.45
FALSE	High	[R].TNWGIGHGLK.[D]	1xiTRAQ4plex [K10]; 1xiTRAQ4plex [N-Term]		0.000117266	0	1	2	2	I1QKU4	I1QKU4 [311-320]	0	1370.78	0	89.1	87	138.9	84.9		High	High	High	High	High	0	4.636e-05	3.97
FALSE	High	[K].TPAELSHAANAGLDIAVR.[M]	1xiTRAQ4plex [N-Term]		6.85595e-06	0	1	3	9	Q10N21	Q10N21 [62-79]	0	1950.05	0	94.6	102	100.3	103		High	High	High	High	High	0	4.089e-06	5.31
FALSE	High	[K].TPEEAVAHFFDVTR.[S]	1xiTRAQ4plex [N-Term]		7.61477e-05	0	1	3	1	I1NPS5	I1NPS5 [370-383]	0	1762.89	0	114.4	86.5	106.4	92.8		High	High	High	High	High	0	3.26e-05	3.24
FALSE	High	[R].TPGFTGADLQNLMNEAAILAAR.[R]	1xOxidation [M13]; 1xiTRAQ4plex [N-Term]		4.75221e-05	0	1	4	2	Q5Z974	Q5Z974 [433-454]	0	2434.25	0	106.2	91.5	95.9	106.4		High	High	High	High	High	0	2.191e-05	3.04
FALSE	High	[K].TPIKDALAAGK.[E]	2xiTRAQ4plex [K4; K11]; 1xiTRAQ4plex [N-Term]		0.000140962	0	1	3	27	B8B7P6	B8B7P6 [236-246]	1	1516.94	0	101.2	98.7	90.1	110		High	High	High	High	High	4.587e-05	6.613e-05	4.43
FALSE	High	[K].TPLQQLMNDALIVAK.[Q]	1xiTRAQ4plex [K15]; 1xiTRAQ4plex [N-Term]		0.000126082	0	1	1	1	I1NR48	I1NR48 [369-383]	0	1943.12	0	123.1	84.9	117.5	74.5		High	High	High	High	High	0	4.901e-05	2.61
FALSE	High	[R].VDDHPGLAAAVAAEPR.[R]	1xiTRAQ4plex [N-Term]		4.42376e-05	0	1	2	1	B8BDU5	B8BDU5 [56-71]	0	1732.91	0	104.1	100.3	103.9	91.7		High	High	High	High	High	0	2.065e-05	3.36
FALSE	High	[K].TPSDEAAASEAQASLENLLSR.[A]	1xiTRAQ4plex [N-Term]		4.02336e-06	0	1	3	4	A0A0P0WKD6	A0A0P0WKD6 [384-404]	0	2304.14	0	98.8	96.3	110.1	94.8		High	High	High	High	High	0	7.778e-06	5.37
FALSE	High	[R].TQDGGTEVVEAK.[A]	1xiTRAQ4plex [K12]; 1xiTRAQ4plex [N-Term]		4.89426e-06	0	2	2	11	I1NQ57; I1PY62	I1NQ57 [234-245]; I1PY62 [233-244]	0	1521.8	0	95.2	98.1	102.5	104.2	Shared	High	High	High	High	High	0	3.043e-06	4.41
FALSE	High	[K].VDATVADFDAHFDK.[L]	1xiTRAQ4plex [K14]; 1xiTRAQ4plex [N-Term]		3.46417e-05	0	1	2	1	I1Q738	I1Q738 [6-19]	0	1838.92	0	105.8	117.7	89.1	87.4		High	High	High	High	High	0	1.674e-05	3.36
FALSE	High	[K].TQKPVVAFIAGLTAPPGR.[R]	1xiTRAQ4plex [K3]; 1xiTRAQ4plex [N-Term]		0.000114976	0	1	3	2	Q6ZL94	Q6ZL94 [262-279]	0	2111.26	0	102.8	99	95.9	102.3		High	High	High	High	High	0	4.56e-05	3.22
FALSE	High	[K].TQLALPEGTAVTGESK.[F]	1xiTRAQ4plex [K16]; 1xiTRAQ4plex [N-Term]		8.97543e-06	0	1	3	6	A2ZL81	A2ZL81 [81-96]	0	1890.04	0	97.4	102.7	85.2	114.6		High	High	High	High	High	0	5.166e-06	4.41
FALSE	High	[K].TQIKVETEQETK.[I]	2xiTRAQ4plex [K4; K12]; 1xiTRAQ4plex [N-Term]		4.5073e-05	0	1	3	3	B8AFE0	B8AFE0 [207-218]	1	1866.05	0	93.4	113.3	78.8	114.5		High	High	High	High	High	0	2.098e-05	4.45
FALSE	High	[K].TQPPVANIEELKK.[E]	2xiTRAQ4plex [K12; K13]; 1xiTRAQ4plex [N-Term]		2.98395e-06	0	1	3	6	A2Z468	A2Z468 [426-438]	1	1899.13	0	84.8	99.3	102.5	113.4		High	High	High	High	High	0	1.973e-06	5.78
FALSE	High	[K].TQSNPENTVGVMTMAGK.[G]	1xiTRAQ4plex [K17]; 1xiTRAQ4plex [N-Term]		0.00010832	0	1	3	1	A2XEF8	A2XEF8 [224-240]	0	2053.03	0	110.9	90.2	103.8	95.2		High	High	High	High	High	0	4.349e-05	3.2
FALSE	High	[K].TSAVGAELAHSFSSNENTLTFGTQHALDELTTVK.[A]	1xiTRAQ4plex [K34]; 1xiTRAQ4plex [N-Term]		9.0239e-07	0	1	1	3	Q6L5I5	Q6L5I5 [199-232]	0	3864.95	0	100.5	95.3	109.3	94.9		High	High	High	High	High	0	1.02e-06	5.91
FALSE	High	[R].VDAIKDNLENDEQK.[V]	2xiTRAQ4plex [K5; K14]; 1xiTRAQ4plex [N-Term]		4.14287e-05	0	1	4	4	I1PYX1	I1PYX1 [481-494]	1	2063.1	0	101.4	93.9	108.9	95.8		High	High	High	High	High	0	1.95e-05	4.46
FALSE	High	[R].TSNIPSSILLQMLGK.[S]	1xiTRAQ4plex [K15]; 1xiTRAQ4plex [N-Term]		8.18193e-05	0	1	2	4	I1NU80	I1NU80 [135-149]	0	1890.1	0	96	106.7	97.4	99.9		High	High	High	High	High	0	3.461e-05	3.94
FALSE	High	[R].VCPSVTMGLEPGEAFTVR.[N]	1xCarbamidomethyl [C2]; 1xOxidation [M7]; 1xiTRAQ4plex [N-Term]		1.86106e-05	0	1	3	16	A2WT25	A2WT25 [119-136]	0	2110.04	0	133.9	90.2	106.4	69.5		High	High	High	High	High	0	9.756e-06	5.95
FALSE	High	[K].TSVDGVFAAGDVQDHEWR.[Q]	1xiTRAQ4plex [N-Term]		3.93388e-06	0	1	4	2	Q70G58	Q70G58 [340-357]	0	2133.01	0	100.8	91.5	124	83.6		High	High	High	High	High	0	2.513e-06	4.54
FALSE	High	[R].TSVDSIWAVGDVTDR.[V]	1xiTRAQ4plex [N-Term]		2.54961e-05	0	1	2	3	A2XCU8	A2XCU8 [377-391]	0	1764.89	0	89.9	98.8	100	111.3		High	High	High	High	High	0	4.238e-05	4.81
FALSE	High	[K].TTAGIEPEDVAK.[R]	1xiTRAQ4plex [K12]; 1xiTRAQ4plex [N-Term]		6.04589e-05	0	2	7	10	I1Q3M1; A2WUC5	I1Q3M1 [887-898]; A2WUC5 [889-900]	0	1518.83	0	88.5	72.8	155.9	82.8	Shared	High	High	High	High	High	0	2.687e-05	4.37
FALSE	High	[K].TTAGIEPEDVAKR.[L]	1xiTRAQ4plex [K12]; 1xiTRAQ4plex [N-Term]		0.000156165	0	2	7	1	I1Q3M1; A2WUC5	I1Q3M1 [887-899]; A2WUC5 [889-901]	1	1674.93	0	102.4	94.1	128.2	75.3	Shared	High	High	High	High	High	0	5.767e-05	4.09
FALSE	High	[R].TVLLAVAPVTTQDLVSR.[F]	1xiTRAQ4plex [N-Term]		2.25987e-05	0	1	3	1	A2Z5M1	A2Z5M1 [476-492]	0	1927.13	0	98.6	90.6	106.2	104.6		High	High	High	High	High	0	1.156e-05	3.97
FALSE	High	[K].TNNSFILQQFENPANPK.[I]	1xiTRAQ4plex [K17]; 1xiTRAQ4plex [N-Term]		3.79484e-05	0	1	4	2	A2ZMY2	A2ZMY2 [226-242]	0	2250.18	0	116.8	105.8	93.5	84		High	High	High	High	High	0	1.81e-05	4.26
FALSE	High	[K].TVLIMELINNIAK.[A]	1xiTRAQ4plex [K13]; 1xiTRAQ4plex [N-Term]		9.478e-06	0	1	3	24	P12085	P12085 [179-191]	0	1760.06	0	102.3	102.3	98.3	97		High	High	High	High	High	0	5.417e-06	4.57
FALSE	High	[K].TVLIMELINNVAK.[A]	1xiTRAQ4plex [K13]; 1xiTRAQ4plex [N-Term]		4.79672e-05	0	2	8	9	Q0JKB4; Q01859	Q0JKB4 [239-251]; Q01859 [234-246]	0	1746.04	0	103.9	98.7	100.1	97.3	Shared	High	High	High	High	High	0	5.115e-05	3.66
FALSE	High	[K].VAESSGDSGANVK.[R]	1xiTRAQ4plex [K13]; 1xiTRAQ4plex [N-Term]		8.07439e-06	0	1	3	1	A2XX62	A2XX62 [61-73]	0	1508.78	0	101.8	94.4	74.6	129.2		High	High	High	High	High	0	4.717e-06	3.43
FALSE	High	[R].VAVCDAASHVLK.[S]	1xCarbamidomethyl [C4]; 1xiTRAQ4plex [K12]; 1xiTRAQ4plex [N-Term]		5.45886e-06	0	1	4	1	I1R744	I1R744 [70-81]	0	1557.87	0	84.6	74.9	165.6	74.9		High	High	High	High	High	0	3.346e-06	4.1
FALSE	High	[K].VAGFTTHLMR.[R]	1xiTRAQ4plex [N-Term]		0.000119591	0	1	1	6	Q7XEQ3	Q7XEQ3 [50-59]	0	1276.7	0	96.2	100.7	102	101		High	High	High	High	High	0	4.706e-05	3.8
FALSE	High	[K].VALCQLSVTADK.[A]	1xCarbamidomethyl [C4]; 1xiTRAQ4plex [K12]; 1xiTRAQ4plex [N-Term]		0.000112722	0	1	2	2	Q10R10	Q10R10 [30-41]	0	1592.89	0	108.6	90	121.1	80.3		High	High	High	High	High	0	4.494e-05	2.68
FALSE	High	[K].VALDVAEAQHLMEGLDWPGAVK.[D]	1xiTRAQ4plex [K22]; 1xiTRAQ4plex [N-Term]		5.91503e-06	0	1	3	3	A2WQY7	A2WQY7 [111-132]	0	2637.39	0	100.3	95.8	102.3	101.6		High	High	High	High	High	0	1.951e-05	3.87
FALSE	High	[K].VALDVAEAQHLMEGLDWPGAVK.[D]	1xOxidation [M12]; 1xiTRAQ4plex [K22]; 1xiTRAQ4plex [N-Term]		8.76008e-05	0	1	3	3	A2WQY7	A2WQY7 [111-132]	0	2653.39	0	101.8	98.3	100.4	99.6		High	High	High	High	High	0	3.662e-05	3.41
FALSE	High	[R].VALEACVQAR.[N]	1xCarbamidomethyl [C6]; 1xiTRAQ4plex [N-Term]		0.000151779	0	1	7	69	I1QWG3	I1QWG3 [429-438]	0	1260.69	0	94.6	87	123.2	95.1		High	High	High	High	High	4.587e-05	0.0003739	3.77
FALSE	High	[K].VAILGAAGGIGQPLALLMK.[L]	1xiTRAQ4plex [K19]; 1xiTRAQ4plex [N-Term]		5.29194e-07	0	1	1	6	I1PY62	I1PY62 [29-47]	0	2081.28	0	100.4	96.8	103.7	99.1		High	High	High	High	High	0	4.34e-07	6.27
FALSE	High	[K].VAILGAAGGIGQPLALLMK.[L]	1xOxidation [M18]; 1xiTRAQ4plex [K19]; 1xiTRAQ4plex [N-Term]		4.40205e-06	0	1	1	4	I1PY62	I1PY62 [29-47]	0	2097.27	0	97.1	94.2	101.1	107.5		High	High	High	High	High	0	2.769e-06	4.37
FALSE	High	[K].VAILGAAGGIGQPLSLLMK.[L]	1xiTRAQ4plex [K19]; 1xiTRAQ4plex [N-Term]		1.05687e-05	0	1	1	4	I1NQ57	I1NQ57 [30-48]	0	2097.27	0	97.5	99.3	100	103.2		High	High	High	High	High	0	5.965e-06	4.38
FALSE	High	[K].VAILGAAGGIGQPLSLLMK.[L]	1xOxidation [M18]; 1xiTRAQ4plex [K19]; 1xiTRAQ4plex [N-Term]		2.83436e-06	0	1	1	3	I1NQ57	I1NQ57 [30-48]	0	2113.27	0	100.5	100.5	94.7	104.4		High	High	High	High	High	0	1.886e-06	4.28
FALSE	High	[K].VAILGAAGGIGQPLSLLVK.[M]	1xiTRAQ4plex [K19]; 1xiTRAQ4plex [N-Term]		2.80716e-06	0	1	2	3	I1QCG9	I1QCG9 [80-98]	0	2065.3	0	99.9	102.5	100.5	97.1		High	High	High	High	High	0	1.868e-06	5.52
FALSE	High	[R].VAVASALAATSVPSLVLAR.[G]	1xiTRAQ4plex [N-Term]		7.90947e-07	0	1	3	7	A2YIS2	A2YIS2 [126-144]	0	1940.17	0	109.6	94.1	103.4	92.8		High	High	High	High	High	0	2.896e-06	5.86
FALSE	High	[K].VAEQSAGVLK.[A]	1xiTRAQ4plex [K10]; 1xiTRAQ4plex [N-Term]		8.70843e-05	0	1	2	7	B8AI07	B8AI07 [81-90]	0	1289.77	0	104.1	111	97.6	87.3		High	High	High	High	High	0	3.647e-05	4.16
FALSE	High	[R].VAMLGFAASILGEAITGK.[G]	1xiTRAQ4plex [K18]; 1xiTRAQ4plex [N-Term]		6.92226e-06	0	1	2	3	A2WXD9	A2WXD9 [99-116]	0	2037.17	0	112.7	95.9	108.1	83.2		High	High	High	High	High	0	4.121e-06	4.92
FALSE	High	[R].VANELVDNMTEFDR.[F]	1xiTRAQ4plex [N-Term]		7.50026e-06	0	1	1	10	Q6EP57	Q6EP57 [183-196]	0	1796.86	0	100.7	111	82.7	105.7		High	High	High	High	High	0	1.394e-05	5.26
FALSE	High	[K].VANPIVEMDGDEMTR.[VI]	1xiTRAQ4plex [N-Term]		3.8913e-05	0	1	2	2	A2WTC5	A2WTC5 [8-22]	0	1820.86	0	95.9	98.7	104.7	100.7		High	High	High	High	High	0	1.85e-05	4.21
FALSE	High	[R].VAPEEHPVLLTEAPLNPK.[A]	1xiTRAQ4plex [K18]; 1xiTRAQ4plex [N-Term]		8.06077e-05	0	1	8	4	I1QXY9	I1QXY9 [98-115]	0	2242.27	0	100.7	93.1	121.1	85.1		High	High	High	High	High	0	5.705e-05	3.35
FALSE	High	[K].VAPFVPKEEPKPEPEAEAAAETTSR.[E]	2xiTRAQ4plex [K7; K11]; 1xiTRAQ4plex [N-Term]		5.77397e-05	0	1	1	2	Q0JPA6	Q0JPA6 [125-149]	1	3112.65	0	115.7	79.3	126.4	78.7		High	High	High	High	High	0	2.584e-05	4.88
FALSE	High	[K].VAPNIEAPATPMSLMQPRPPTPAAIPSK.[L]	1xiTRAQ4plex [K28]; 1xiTRAQ4plex [N-Term]		0.000104358	0	1	2	1	A2YLI3	A2YLI3 [47-74]	0	3170.73	0	99.4	97.7	91.9	111		High	High	High	High	High	0	4.226e-05	4.97
FALSE	High	[K].VAPNIEAPATPMSLMQPRPPTPAAIPSK.[L]	2xOxidation [M12; M15]; 1xiTRAQ4plex [K28]; 1xiTRAQ4plex [N-Term]		9.45589e-05	0	1	2	1	A2YLI3	A2YLI3 [47-74]	0	3202.72	0	108.4	97.2	70.5	123.9		High	High	High	High	High	0	3.901e-05	4.13
FALSE	High	[K].VAQGVVGAVADK.[G]	1xiTRAQ4plex [K12]; 1xiTRAQ4plex [N-Term]		3.49704e-05	0	1	5	2	B8AKM3	B8AKM3 [466-477]	0	1401.83	0	104.6	91.7	117.4	86.3		High	High	High	High	High	0	3.898e-05	4.22
FALSE	High	[R].VARPGGFQIASEAAVTVGR.[V]	1xiTRAQ4plex [N-Term]		2.57379e-06	0	1	8	5	B8BLT0	B8BLT0 [155-173]	0	2030.13	0	100.8	101.7	92	105.5		High	High	High	High	High	0	1.732e-06	4.3
FALSE	High	[R].VASDSTTVLADAVVVATGAVAR.[R]	1xiTRAQ4plex [N-Term]		1.10534e-05	0	1	2	1	Q6ZFU6	Q6ZFU6 [106-127]	0	2217.22	0	104.3	94.9	116.7	84.1		High	High	High	High	High	0	6.2e-06	4.41
FALSE	High	[R].VASLLDVMGK.[S]	1xiTRAQ4plex [K10]; 1xiTRAQ4plex [N-Term]		0.000154162	0	1	1	4	B8AAS7	B8AAS7 [196-205]	0	1320.78	0	97.3	112.2	99.4	91		High	High	High	High	High	0	5.709e-05	3.92
FALSE	High	[R].VASPAEEAALNLPSGEAFDR.[N]	1xiTRAQ4plex [N-Term]		0.000107703	0	1	3	2	Q5ZE07	Q5ZE07 [219-238]	0	2188.1	0	90.8	114.2	92.8	102.2		High	High	High	High	High	4.587e-05	7.126e-05	3.25
FALSE	High	[K].VATPAQAQEVHDGLR.[K]	1xiTRAQ4plex [N-Term]		0.000147858	0	1	3	1	A2WWV4	A2WWV4 [177-191]	0	1735.92	0	98.4	94.2	111.6	95.8		High	High	High	High	High	0	5.535e-05	3.88
FALSE	High	[K].VATPDQAQEVHDGLR.[K]	1xiTRAQ4plex [N-Term]		2.01534e-05	0	1	2	8	B8AD93	B8AD93 [176-190]	0	1779.91	0	92.4	101.2	98.3	108.1		High	High	High	High	High	0	1.045e-05	4.95
FALSE	High	[R].VAMLGFAASILGEAITGK.[G]	1xOxidation [M3]; 1xiTRAQ4plex [K18]; 1xiTRAQ4plex [N-Term]		1.35227e-05	0	1	2	9	A2WXD9	A2WXD9 [99-116]	0	2053.16	0	99.3	88.6	103.5	108.6		High	High	High	High	High	0	2.67e-05	4.35
FALSE	High	[K].VAEIEDFLFSIEEEK.[N]	1xiTRAQ4plex [K15]; 1xiTRAQ4plex [N-Term]		4.75221e-05	0	1	3	2	B8AFE0	B8AFE0 [127-141]	0	2086.08	0	83.6	124.1	77.7	114.5		High	High	High	High	High	0	2.191e-05	3.24
FALSE	High	[R].VAEEVIFGQENVTTGASNDFMQVSR.[V]	1xiTRAQ4plex [N-Term]		4.14475e-07	0	1	4	3	Q5Z974	Q5Z974 [557-581]	0	2872.39	0	96.3	97.7	100.8	105.1		High	High	High	High	High	0	3.509e-07	6.33
FALSE	High	[K].VAVDFIASHPQAK.[-]	1xiTRAQ4plex [K13]; 1xiTRAQ4plex [N-Term]		2.61509e-05	0	1	1	3	A2XGQ6	A2XGQ6 [123-135]	0	1670.95	0	109.7	104.7	89.8	95.7		High	High	High	High	High	0	1.31e-05	3.81
FALSE	High	[R].TVIPLPEKEEK.[E]	2xiTRAQ4plex [K8; K11]; 1xiTRAQ4plex [N-Term]		0.000129247	0	1	2	2	Q67W57	Q67W57 [155-165]	1	1715.03	0	103.6	105.3	91.5	99.6		High	High	High	High	High	0	4.996e-05	4.26
FALSE	High	[R].TVPPAVPGIVFLSGGQSEEEASQNLNAMNK.[L]	1xiTRAQ4plex [K30]; 1xiTRAQ4plex [N-Term]		1.70206e-05	0	1	2	15	I1Q3J5	I1Q3J5 [284-313]	0	3372.73	0	95.7	98.2	99.2	107		High	High	High	High	High	0	1.285e-05	5.38
FALSE	High	[R].TVPPAVPGIVFLSGGQSEEEASQNLNAMNK.[L]	1xOxidation [M28]; 1xiTRAQ4plex [K30]; 1xiTRAQ4plex [N-Term]		4.48772e-06	0	1	2	7	I1Q3J5	I1Q3J5 [284-313]	0	3388.73	0	100.2	93.7	98	108		High	High	High	High	High	0	2.248e-05	4.21
FALSE	High	[K].VAVITGAASGIGEATAK.[E]	1xiTRAQ4plex [K17]; 1xiTRAQ4plex [N-Term]		7.6837e-05	0	1	6	1	A0A0P0XAP6	A0A0P0XAP6 [165-181]	0	1804.04	0	92.6	102.9	99.5	105		High	High	High	High	High	0	3.291e-05	4.21
FALSE	High	[R].TVSGVAGPLVILDK.[V]	1xiTRAQ4plex [K14]; 1xiTRAQ4plex [N-Term]		2.04768e-05	0	1	4	3	A2YE72	A2YE72 [63-76]	0	1657.01	0	104.7	96.6	103	95.8		High	High	High	High	High	0	1.504e-05	4.57
FALSE	High	[K].VAVLGAAGGIGQPLSLLMK.[L]	1xOxidation [M18]; 1xiTRAQ4plex [K19]; 1xiTRAQ4plex [N-Term]		2.21285e-06	0	1	1	11	I1PFY8	I1PFY8 [45-63]	0	2099.25	0	99.6	104.7	99.4	96.3		High	High	High	High	High	0	1.519e-06	5.25
FALSE	High	[R].TVTNDELAAMFADHGTVER.[A]	1xiTRAQ4plex [N-Term]		9.84846e-08	0	1	2	9	Q6H443	Q6H443 [80-98]	0	2221.07	0	98.7	106.3	94.2	100.8		High	High	High	High	High	0	6.934e-07	6.35
FALSE	High	[R].TVTNDELAAMFADHGTVER.[A]	1xOxidation [M10]; 1xiTRAQ4plex [N-Term]		3.76084e-06	0	1	2	2	Q6H443	Q6H443 [80-98]	0	2237.06	0	97.9	105.2	87.1	109.8		High	High	High	High	High	0	3.237e-06	4.82
FALSE	High	[K].VAVLGAAGGIGQPLSLLMK.[L]	1xiTRAQ4plex [K19]; 1xiTRAQ4plex [N-Term]		8.88e-07	0	1	1	10	I1PFY8	I1PFY8 [45-63]	0	2083.26	0	103.3	97.9	114.2	84.6		High	High	High	High	High	0	6.821e-07	5.47
FALSE	High	[K].TVTVAELTAGRK.[A]	1xiTRAQ4plex [K12]; 1xiTRAQ4plex [N-Term]		0.000112403	0	1	3	1	A2X1X4	A2X1X4 [86-97]	1	1533.92	0	101.4	97.8	108.3	92.5		High	High	High	High	High	0	4.481e-05	3.68
FALSE	High	[K].VAVLGAAGGIGQPLGLLIK.[M]	1xiTRAQ4plex [K19]; 1xiTRAQ4plex [N-Term]		5.66843e-05	0	1	6	1	A2YVI5	A2YVI5 [78-96]	0	2035.29	0					No Quan Values	High	High	High	High	High	0	2.548e-05	4.1
FALSE	High	[K].TVVAVILGGGAGTR.[L]	1xiTRAQ4plex [N-Term]		6.99789e-05	0	1	2	5	I1PF71	I1PF71 [77-90]	0	1414.85	0	101.6	94.8	105.9	97.7		High	High	High	High	High	0	3.042e-05	3.58
FALSE	High	[K].TWGGQPENVK.[A]	1xiTRAQ4plex [K10]; 1xiTRAQ4plex [N-Term]		0.000123661	0	1	1	37	I1QY31	I1QY31 [338-347]	0	1403.75	0	95.3	96.8	108.1	99.9		High	High	High	High	High	4.587e-05	0.0001546	4.48
FALSE	High	[K].TWPEDIVPLQPVGR.[M]	1xiTRAQ4plex [N-Term]		0.000130315	0	1	2	19	I1P782	I1P782 [295-308]	0	1750.96	0	93.9	91.1	104.5	110.5		High	High	High	High	High	4.587e-05	0.0004717	4.18
FALSE	High	[R].VAAAAASTAAK.[-]	1xiTRAQ4plex [K11]; 1xiTRAQ4plex [N-Term]		0.000114652	0	1	1	2	A2Z9L8	A2Z9L8 [231-241]	0	1219.72	0	102.3	97.4	82.3	118.1		High	High	High	High	High	0	4.819e-05	4.25
FALSE	High	[R].VAAAALNPVDAK.[R]	1xiTRAQ4plex [K12]; 1xiTRAQ4plex [N-Term]		4.00263e-05	0	1	3	7	A2YUR3	A2YUR3 [35-46]	0	1427.85	0	98.1	108.7	92.4	100.8		High	High	High	High	High	0	1.895e-05	4.4
FALSE	High	[R].VAAAEHISQFNEEAR.[S]	1xiTRAQ4plex [N-Term]		7.04039e-05	0	1	2	3	Q5NAI9	Q5NAI9 [83-97]	0	1815.91	0	92.7	88.5	119.3	99.5		High	High	High	High	High	0	4.482e-05	2.85
FALSE	High	[K].VAAATAAAGEAK.[G]	1xiTRAQ4plex [K12]; 1xiTRAQ4plex [N-Term]		2.73368e-05	0	1	2	2	I1QC34	I1QC34 [181-192]	0	1318.76	0	92	106.1	88.4	113.5		High	High	High	High	High	0	1.364e-05	3.91
FALSE	High	[R].VAADAGDAGGGGLAR.[E]	1xiTRAQ4plex [N-Term]		5.04086e-05	0	1	3	1	A2XZM2	A2XZM2 [168-182]	0	1401.72	0	83.7	119	99	98.3		High	High	High	High	High	0	2.308e-05	3.42
FALSE	High	[K].VAAPTTGPIPAAELLGVIQDAAR.[A]	1xiTRAQ4plex [N-Term]		1.51911e-06	0	1	3	4	Q6H6B9	Q6H6B9 [67-89]	0	2375.34	0	87.5	96.1	120.1	96.3		High	High	High	High	High	0	1.094e-06	5.48
FALSE	High	[K].VAASFDLSDQSK.[A]	1xiTRAQ4plex [K12]; 1xiTRAQ4plex [N-Term]		0.000103461	0	1	3	1	B8ANR3	B8ANR3 [199-210]	0	1555.82	0	89.6	107.4	113.4	89.6		High	High	High	High	High	0	4.198e-05	3.82
FALSE	High	[K].VAAVIEDVEHALSTPTALLR.[G]	1xiTRAQ4plex [N-Term]		1.0843e-05	0	1	3	1	A2Y6M9	A2Y6M9 [46-65]	0	2249.26	0	100.7	104.5	94.2	100.7		High	High	High	High	High	0	6.09e-06	3.97
FALSE	High	[R].VAAVWLDGAELLR.[T]	1xiTRAQ4plex [N-Term]		1.90304e-05	0	1	3	2	B8AY06	B8AY06 [110-122]	0	1556.89	0	95.4	97.6	106	101		High	High	High	High	High	0	9.954e-06	3.85
FALSE	High	[K].VADANAIAQEACK.[N]	1xCarbamidomethyl [C12]; 1xiTRAQ4plex [K13]; 1xiTRAQ4plex [N-Term]		4.83179e-06	0	1	3	5	I1Q3M1	I1Q3M1 [455-467]	0	1648.86	0	95.8	80	145.7	78.5		High	High	High	High	High	4.587e-05	6.753e-05	4.15
FALSE	High	[K].VADEPPAEKPAQGGSNDR.[D]	1xiTRAQ4plex [K9]; 1xiTRAQ4plex [N-Term]		2.27428e-05	0	1	3	3	Q7XMK5	Q7XMK5 [66-83]	0	2126.07	0	131.1	89.2	117.1	62.7		High	High	High	High	High	0	1.16e-05	3.26
FALSE	High	[K].VADEPPAEKPAQGGSNDRDVALAR.[V]	1xiTRAQ4plex [K9]; 1xiTRAQ4plex [N-Term]		1.33082e-05	0	1	3	8	Q7XMK5	Q7XMK5 [66-89]	1	2751.43	0	126.3	93.9	116	63.8		High	High	High	High	High	0	7.29e-06	6.21
FALSE	High	[K].VADFFDAAVNLALK.[V]	1xiTRAQ4plex [K14]; 1xiTRAQ4plex [N-Term]		4.78546e-06	0	1	3	15	B8AJX7	B8AJX7 [445-458]	0	1782	0	93.8	102.4	105.6	98.2		High	High	High	High	High	0	2.984e-06	4.48
FALSE	High	[R].VADHAGVALAGLTADGR.[V]	1xiTRAQ4plex [N-Term]		5.89607e-06	0	1	1	2	P52428	P52428 [66-82]	0	1737.94	0	101.2	102.7	102.4	93.7		High	High	High	High	High	0	5.148e-06	4.93
FALSE	High	[R-].VADISTVLQPGDTLK.[V]	1xiTRAQ4plex [K15]; 1xiTRAQ4plex [N-Term]		7.94121e-05	0	1	3	4	A2XG06	A2XG06 [291-305]	0	1845.06	0	99.5	94.6	106.5	99.5		High	High	High	High	High	0	5.749e-05	3.73
FALSE	High	[K].TVLIMELINNIAK.[A]	1xOxidation [M5]; 1xiTRAQ4plex [K13]; 1xiTRAQ4plex [N-Term]		3.8913e-05	0	1	3	16	P12085	P12085 [179-191]	0	1776.05	0	105	109.9	85.1	100.1		High	High	High	High	High	0	4.168e-05	4.03
FALSE	High	[R].TAGPPVVMNPISR.[Q]	1xiTRAQ4plex [N-Term]		8.13328e-05	0	1	2	5	I1PYX5	I1PYX5 [57-69]	0	1482.82	0	111	95.7	97.7	95.6		High	High	High	High	High	0	4.421e-05	2.94
FALSE	High	[K].TNNQEEAVAFMENVR.[S]	1xiTRAQ4plex [N-Term]		9.35728e-06	0	1	3	3	B8AU81	B8AU81 [228-242]	0	1895.9	0	95.8	94.4	106.3	103.6		High	High	High	High	High	0	1.209e-05	4.7
FALSE	High	[K].TNEQTVQEMLNLAIK.[Y]	1xiTRAQ4plex [K15]; 1xiTRAQ4plex [N-Term]		9.65107e-05	0	1	3	2	A2WN87	A2WN87 [238-252]	0	2020.1	0	102.8	95.1	99.8	102.3		High	High	High	High	High	0	3.981e-05	3.81
FALSE	High	[K].TDQWTSNLDLLTGLR.[K]	1xiTRAQ4plex [N-Term]		8.06077e-05	0	1	3	1	B8ACF5	B8ACF5 [512-526]	0	1876.99	0	109.4	95.1	114.7	80.8		High	High	High	High	High	0	3.423e-05	3.42
FALSE	High	[K].TDSEGGFESDAVATANILESSAPVVGGK.[Q]	1xiTRAQ4plex [K28]; 1xiTRAQ4plex [N-Term]		6.17889e-08	0	1	1	51	Q8GTK4	Q8GTK4 [165-192]	0	2996.49	0	94.3	113.7	84.3	107.7		High	High	High	High	High	0	9.112e-08	6.72
FALSE	High	[K].TEAVAAAAAAR.[I]	1xiTRAQ4plex [N-Term]		0.000146694	0	1	3	5	B8BA25	B8BA25 [95-105]	0	1145.64	0	104.6	100	98.2	97.3		High	High	High	High	High	0	5.507e-05	2.72
FALSE	High	[K].TEDGIFGTSGGIGFTK.[E]	1xiTRAQ4plex [K16]; 1xiTRAQ4plex [N-Term]		9.75531e-06	0	1	2	12	A2WXD9	A2WXD9 [75-90]	0	1874.97	0	100.4	102.6	105.9	91.2		High	High	High	High	High	0	2.028e-05	5
FALSE	High	[R].TEEDINLANSVDIGSLRDPQQDAER.[V]	1xiTRAQ4plex [N-Term]		0.000141718	0	1	1	1	A2X5F8	A2X5F8 [178-202]	1	2929.43	0					No Quan Values	High	High	High	High	High	0	5.361e-05	3
FALSE	High	[R].TEEGKPLVLNVVR.[R]	1xiTRAQ4plex [K5]; 1xiTRAQ4plex [N-Term]		5.1037e-05	0	1	3	2	I1NRT6	I1NRT6 [96-108]	0	1742.04	0	88.2	96.5	116.9	98.4		High	High	High	High	High	0	2.328e-05	3.51
FALSE	High	[K].TEFDVVIEEVPSSAR.[I]	1xiTRAQ4plex [N-Term]		1.95837e-06	0	2	4	14	O22386; A2Y7L1	O22386 [116-130]; A2Y7L1 [110-124]	0	1821.94	0	103.5	99.5	77.6	119.4	Shared	High	High	High	High	High	0	1.366e-06	4.33
FALSE	High	[K].TEGELFETEKEATK.[N]	2xiTRAQ4plex [K10; K14]; 1xiTRAQ4plex [N-Term]		3.77295e-06	0	2	3	1	A2X6N1; Q7XR19	A2X6N1 [158-171]; Q7XR19 [161-174]	1	2044.08	0	88.2	103.3	93	115.5	Shared	High	High	High	High	High	0	2.422e-06	4.53
FALSE	High	[K].TEGKETVEDSSAAGLLEK.[L]	2xiTRAQ4plex [K4; K18]; 1xiTRAQ4plex [N-Term]		0.000142856	0	1	1	1	B8AX15	B8AX15 [138-155]	1	2296.22	0	97.6	95.8	99	107.5		High	High	High	High	High	0	5.399e-05	3.48
FALSE	High	[R].TEGSGEAGAEAAADASSK.[L]	1xiTRAQ4plex [K18]; 1xiTRAQ4plex [N-Term]		2.94583e-06	0	1	2	4	B8APT1	B8APT1 [68-85]	0	1896.9	0	105	109.8	95.4	89.8		High	High	High	High	High	0	1.952e-06	4.84
FALSE	High	[R].VDISMVVGTGPHGR.[V]	1xiTRAQ4plex [N-Term]		8.94294e-05	0	1	3	1	Q69N33	Q69N33 [195-208]	0	1568.83	0					No Quan Values	High	High	High	High	High	0	3.727e-05	3.39
FALSE	High	[R].TEWREDMTFEEAVK.[L]	1xiTRAQ4plex [K14]; 1xiTRAQ4plex [N-Term]		6.99789e-05	0	1	2	1	B8BDI8	B8BDI8 [191-204]	1	2059	0	91.9	96.8	95.2	116.1		High	High	High	High	High	0	3.04e-05	3.65
FALSE	High	[R].TFEDVNHQLQTK.[F]	1xiTRAQ4plex [K12]; 1xiTRAQ4plex [N-Term]		0.000143619	0	1	1	4	B8BBS3	B8BBS3 [44-55]	0	1747.92	0	109.6	98.9	103.4	88.1		High	High	High	High	High	0	5.418e-05	5.2
FALSE	High	[R].TDNVPDEDIVK.[I]	1xiTRAQ4plex [K11]; 1xiTRAQ4plex [N-Term]		2.41574e-05	0	1	2	32	P93431	P93431 [313-323]	0	1532.8	0	114.8	94.7	106.9	83.6		High	High	High	High	High	0	1.222e-05	4.2
FALSE	High	[R].TFEQAQSLGIPLSTLDDHPR.[I]	1xiTRAQ4plex [N-Term]		3.36311e-07	0	1	3	9	B8B7P6	B8B7P6 [106-125]	0	2369.22	0	103.7	96.8	91.4	108.1		High	High	High	High	High	0	3.672e-07	5.41
FALSE	High	[K].TFGSSADIFAGIFPK.[N]	1xiTRAQ4plex [K15]; 1xiTRAQ4plex [N-Term]		2.18916e-05	0	1	4	1	B8BKT7	B8BKT7 [223-237]	0	1846	0	98.9	94.7	110.4	95.9		High	High	High	High	High	0	1.125e-05	3.03
FALSE	High	[R].TFIAIKPDGVQR.[G]	1xiTRAQ4plex [K6]; 1xiTRAQ4plex [N-Term]		0.00010257	0	1	2	6	I1PYK3	I1PYK3 [92-103]	0	1632.97	0	91.6	108.1	87.3	113.1		High	High	High	High	High	0	4.166e-05	3.92
FALSE	High	[K].TFLIASNCHPQTIDVCQTR.[A]	2xCarbamidomethyl [C8; C16]; 1xiTRAQ4plex [N-Term]		2.35515e-05	0	2	4	1	I1Q3M1; A2WUC5	I1Q3M1 [230-248]; A2WUC5 [232-250]	0	2405.18	0	91	71.6	163.4	74	Shared	High	High	High	High	High	0	1.198e-05	3.19
FALSE	High	[R].TFLSLEEAGLVEMSGLSTHER.[F]	1xiTRAQ4plex [N-Term]		9.6232e-07	0	1	1	1	A2XY00	A2XY00 [84-104]	0	2450.24	0	97.1	108	96.7	98.2		High	High	High	High	High	0	7.323e-07	5.81
FALSE	High	[K].TFPLSEAAEAHK.[L]	1xiTRAQ4plex [K12]; 1xiTRAQ4plex [N-Term]		2.04768e-05	0	1	3	3	B8AEF1	B8AEF1 [302-313]	0	1588.86	0	100.7	98.1	112.1	89.1		High	High	High	High	High	4.587e-05	0.0001121	3.23
FALSE	High	[K].VDLSHAALDALVDAAAAR.[L]	1xiTRAQ4plex [N-Term]		2.53349e-05	0	1	2	2	I1PR23	I1PR23 [29-46]	0	1923.04	0	92.2	98.9	98.4	110.5		High	High	High	High	High	0	1.475e-05	3.57
FALSE	High	[K].TFQGPPHGIQVER.[D]	1xiTRAQ4plex [N-Term]		4.08852e-06	0	1	5	32	I1QWG3	I1QWG3 [154-166]	0	1609.86	0	94.4	85.7	123.9	95.9		High	High	High	High	High	0	3.861e-06	5.47
FALSE	High	[K].VDISGVNVEK.[F]	1xiTRAQ4plex [K10]; 1xiTRAQ4plex [N-Term]		4.12993e-05	0	1	1	2	Q7XR19	Q7XR19 [135-144]	0	1347.77	0	102.3	99.6	104.4	93.7		High	High	High	High	High	0	1.947e-05	3.9
FALSE	High	[K].TFSETLDTTK.[T]	1xiTRAQ4plex [K10]; 1xiTRAQ4plex [N-Term]		0.000147081	0	1	2	1	A2YG06	A2YG06 [307-316]	0	1430.76	0	106.7	90.7	113.7	88.9		High	High	High	High	High	0	5.522e-05	2.29
FALSE	High	[K].TFTEEAEILLK.[E]	1xiTRAQ4plex [K11]; 1xiTRAQ4plex [N-Term]		1.4884e-05	0	1	1	49	P0C2Z5	P0C2Z5 [481-491]	0	1581.9	0	100.9	102.7	97.3	99.1		High	High	High	High	High	0	2.142e-05	4.66
FALSE	High	[K].TFTPGQVVDAQDTTMEEQGPK.[V]	1xiTRAQ4plex [K21]; 1xiTRAQ4plex [N-Term]		8.23084e-05	0	1	2	1	I1NYT7	I1NYT7 [178-198]	0	2567.25	0	99.4	89.8	109.4	101.5		High	High	High	High	High	0	3.478e-05	2.94
FALSE	High	[K].TFTTAETMLNAR.[T]	1xiTRAQ4plex [N-Term]		2.92148e-05	0	2	6	4	B8AKL0; A0A0P0WUR5	B8AKL0 [214-225]; A0A0P0WUR5 [240-251]	0	1499.76	0	96.9	95.9	113.4	93.8	Shared	High	High	High	High	High	0	1.442e-05	3.22
FALSE	High	[K].TGEDVEILGLTPSGPLK.[T]	1xiTRAQ4plex [K17]; 1xiTRAQ4plex [N-Term]		0.000117266	0	1	1	1	Q851Y8	Q851Y8 [296-312]	0	2014.13	0	93	97	104.5	105.5		High	High	High	High	High	0	4.635e-05	4.1
FALSE	High	[R].TFEVDAIVGADGANSR.[V]	1xiTRAQ4plex [N-Term]		0.000115301	0	1	1	1	Q6Z2T6	Q6Z2T6 [198-213]	0	1765.88	0	102.9	89.7	88.5	118.9		High	High	High	High	High	0	4.571e-05	3.99
FALSE	High	[R].TDIPVAEGSHVTIK.[KQ]	1xiTRAQ4plex [K14]; 1xiTRAQ4plex [N-Term]		2.98685e-05	0	1	2	1	I1PCE5	I1PCE5 [62-75]	0	1754.99	0	106	95.7	100	98.3		High	High	High	High	High	0	1.472e-05	3.79
FALSE	High	[K].TDKFDELMAAAAEER.[E]	1xiTRAQ4plex [K3]; 1xiTRAQ4plex [N-Term]		0.000118923	0	1	2	1	B8ADU1	B8ADU1 [118-132]	1	1984.99	1	98.7	110.6	96	94.7		High	High	High	High	High	0	4.683e-05	4.35
FALSE	High	[R].TDEPAFMEWLIAGR.[A]	1xOxidation [M7]; 1xiTRAQ4plex [N-Term]		8.23084e-05	0	1	3	5	A2WLL0	A2WLL0 [151-164]	0	1795.88	0	92.5	114.6	84	108.9		High	High	High	High	High	0	4.527e-05	4.15
FALSE	High	[K].TAIAIDTILNQK.[Q]	1xiTRAQ4plex [K12]; 1xiTRAQ4plex [N-Term]		5.39574e-05	0	1	1	5	P0C522	P0C522 [178-189]	0	1588.95	0	95.5	89.3	118.5	96.7		High	High	High	High	High	0	2.442e-05	4.42
FALSE	High	[R].TALDGSLTFDPANK.[L]	1xiTRAQ4plex [K14]; 1xiTRAQ4plex [N-Term]		8.17862e-06	0	1	3	5	B8ANR3	B8ANR3 [106-119]	0	1737.93	0	104.3	101.7	103.7	90.2		High	High	High	High	High	0	5.068e-05	3.9
FALSE	High	[R].TALDLIFEEGLENVIK.[R]	1xiTRAQ4plex [K16]; 1xiTRAQ4plex [N-Term]		4.40205e-06	0	1	2	14	I1QJX3	I1QJX3 [262-277]	0	2092.18	0	90.8	83	122.2	104		High	High	High	High	High	0	2.77e-06	4.88
FALSE	High	[R].TALDLIFEEGLENVIKR.[H]	1xiTRAQ4plex [K16]; 1xiTRAQ4plex [N-Term]		7.93494e-07	0	1	2	3	I1QJX3	I1QJX3 [262-278]	1	2248.28	0	87	94	130	89		High	High	High	High	High	0	6.195e-07	6.18
FALSE	High	[K].TAIIEGDVVGGTCVNR.[G]	1xCarbamidomethyl [C13]; 1xiTRAQ4plex [N-Term]		0.000136118	0	1	4	2	A2WPH0	A2WPH0 [100-115]	0	1804.93	0	111.6	90.7	94.1	103.6		High	High	High	High	High	0	5.204e-05	3.45
FALSE	High	[R].TAISHVQNLITGVTK.[G]	1xiTRAQ4plex [K15]; 1xiTRAQ4plex [N-Term]		3.0344e-05	0	1	4	9	A2Z2J3	A2Z2J3 [71-85]	0	1870.1	0	95.2	98.4	99.5	106.9		High	High	High	High	High	0	1.49e-05	4.62
FALSE	High	[R].TALVPVLQAEEDER.[F]	1xiTRAQ4plex [N-Term]		6.48604e-05	0	1	2	7	B8AQ47	B8AQ47 [83-96]	0	1713.91	0	111.2	98.3	95	95.5		High	High	High	High	High	0	4.159e-05	3.18
FALSE	High	[R].TAMMGVVGMVAPELLGK.[L]	1xiTRAQ4plex [K17]; 1xiTRAQ4plex [N-Term]		4.36354e-07	0	1	2	20	Q6H748	Q6H748 [101-117]	0	1992.09	0	99.2	94.9	78.5	127.4		High	High	High	High	High	0	2.809e-06	5.54
FALSE	High	[R].TAMMGVVGMVAPELLGK.[L]	1xOxidation [M]; 1xiTRAQ4plex [K17]; 1xiTRAQ4plex [N-Term]		5.69151e-06	0	1	2	35	Q6H748	Q6H748 [101-117]	0	2008.09	0	97.1	100.5	78.3	124.1		High	High	High	High	High	0	5.562e-06	5.07
FALSE	High	[R].TAMMGVVGMVAPELLGK.[L]	2xOxidation [M4; M]; 1xiTRAQ4plex [K17]; 1xiTRAQ4plex [N-Term]		1.16707e-06	0	1	2	16	Q6H748	Q6H748 [101-117]	0	2024.08	0	96.8	99.3	73.9	130.1		High	High	High	High	High	0	2.216e-06	5.65
FALSE	High	[R].TAMMGVVGMVAPELLGK.[L]	3xOxidation [M3; M4; M9]; 1xiTRAQ4plex [K17]; 1xiTRAQ4plex [N-Term]		1.30551e-05	0	1	2	8	Q6H748	Q6H748 [101-117]	0	2040.08	0	94.3	95.7	76.1	133.9		High	High	High	High	High	0	8.481e-06	5.93
FALSE	High	[K].TAPAPPPAAGDGSAPVK.[R]	1xiTRAQ4plex [K17]; 1xiTRAQ4plex [N-Term]		4.50215e-06	0	1	1	2	Q8H3M0	Q8H3M0 [142-158]	0	1791.98	0	114.7	93.5	102.6	89.1		High	High	High	High	High	0	2.825e-06	4.08
FALSE	High	[K].TAPAPPPAAGDGSAPVKR.[G]	1xiTRAQ4plex [K17]; 1xiTRAQ4plex [N-Term]		7.0224e-07	0	1	1	7	Q8H3M0	Q8H3M0 [142-159]	1	1948.09	0	105.8	105.3	97.1	91.8		High	High	High	High	High	0	5.562e-07	5.35
FALSE	High	[K].TAPINIGLAAFELIDEIK.[A]	1xiTRAQ4plex [K18]; 1xiTRAQ4plex [N-Term]		3.90869e-06	0	2	4	2	A2Y043; Q6AVZ8	A2Y043 [91-108]; Q6AVZ8 [91-108]	0	2216.28	0	109.9	67.4	139.8	82.8	Shared	High	High	High	High	High	0	2.499e-06	4.55
FALSE	High	[K].TAQNVEEAFIK.[T]	1xiTRAQ4plex [K11]; 1xiTRAQ4plex [N-Term]		8.76008e-05	0	1	1	3	I1P2H2	I1P2H2 [152-162]	0	1537.85	0	104	102.1	110.3	83.7		High	High	High	High	High	0	3.662e-05	3.01
FALSE	High	[R].TASCGGTACVNSFGDEQLAVDMLADK.[L]	2xCarbamidomethyl [C4; C9]; 1xiTRAQ4plex [K26]; 1xiTRAQ4plex [N-Term]		1.87217e-06	0	1	2	11	I1PJL5	I1PJL5 [111-136]	0	3005.39	0	97.5	105.2	101.3	95.9		High	High	High	High	High	0	1.311e-06	6.25
FALSE	High	[R].TASCGGTACVNSFGDEQLAVDMLADK.[L]	2xCarbamidomethyl [C4; C9]; 1xOxidation [M22]; 1xiTRAQ4plex [K26]; 1xiTRAQ4plex [N-Term]		4.48772e-06	0	1	2	5	I1PJL5	I1PJL5 [111-136]	0	3021.38	0	108.4	97.2	104.4	90		High	High	High	High	High	0	2.817e-06	3.63
FALSE	High	[RK].TASIWTSTLQR.[ST]	1xiTRAQ4plex [N-Term]		0.000114976	0	1	8	1	Q0DKG9	Q0DKG9 [628-638]	0	1407.77	0	116.6	100	114	69.4		High	High	High	High	High	0	4.562e-05	3.33
FALSE	High	[K].TASVLCLTTVK.[N]	1xCarbamidomethyl [C6]; 1xiTRAQ4plex [K11]; 1xiTRAQ4plex [N-Term]		8.06077e-05	0	1	5	4	I1QQ95	I1QQ95 [191-201]	0	1480.86	0	102.8	96	110.1	91.1		High	High	High	High	High	4.587e-05	8.903e-05	3.1
FALSE	High	[K].VDTESNISTTLTVFDVLPSTK.[L]	1xiTRAQ4plex [K21]; 1xiTRAQ4plex [N-Term]		2.56582e-05	0	1	2	3	I1P8M3	I1P8M3 [72-92]	0	2555.37	0	101.5	101	104.8	92.7		High	High	High	High	High	0	1.291e-05	4.21
FALSE	High	[K].TAVATDTILNQK.[G]	1xiTRAQ4plex [K12]; 1xiTRAQ4plex [N-Term]		9.09124e-06	0	1	1	18	P0C2Z5	P0C2Z5 [177-188]	0	1562.9	0	101.2	100.6	101.2	97		High	High	High	High	High	0	1.287e-05	4.77
FALSE	High	[K].TAVQPAVVVGGGR.[V]	1xiTRAQ4plex [N-Term]		9.907e-05	0	2	3	5	I1QH01; A0A0P0XEB3	I1QH01 [43-55]; A0A0P0XEB3 [43-55]	0	1354.79	0	100.6	97.2	105.7	96.5	Shared	High	High	High	High	High	4.587e-05	7.243e-05	3.96
FALSE	High	[R].TAVTTTLAGSVAALTTLFGK.[R]	1xiTRAQ4plex [K20]; 1xiTRAQ4plex [N-Term]		0.000113363	0	1	2	1	I1PMX6	I1PMX6 [279-298]	0	2211.28	0					No Quan Values	High	High	High	High	High	0	4.508e-05	3.44
FALSE	High	[R].TCGDVDFLLVMGDESDATR.[E]	1xCarbamidomethyl [C2]; 1xiTRAQ4plex [N-Term]		1.12678e-05	0	1	3	2	Q84NN4	Q84NN4 [120-138]	0	2245.02	0					No Quan Values	High	High	High	High	High	0	6.3e-06	3.83
FALSE	High	[R].TCVLVSEEDEEATFVDPALR.[G]	1xCarbamidomethyl [C2]; 1xiTRAQ4plex [N-Term]		5.91503e-06	0	1	1	5	I1NTN8	I1NTN8 [94-113]	0	2424.17	0	96.7	94.9	112.7	95.8		High	High	High	High	High	0	3.59e-06	4.86
FALSE	High	[R].TDADLGMVEVDK.[G]	1xiTRAQ4plex [K12]; 1xiTRAQ4plex [N-Term]		1.3566e-05	0	1	3	6	I1QUZ5	I1QUZ5 [351-362]	0	1580.81	0	92.4	107.6	89.5	110.5		High	High	High	High	High	0	7.402e-06	2.72
FALSE	High	[R].TDADLGMVEVDKGWTR.[W]	1xiTRAQ4plex [K12]; 1xiTRAQ4plex [N-Term]		0.000156567	0	1	3	3	I1QUZ5	I1QUZ5 [351-366]	1	2081.06	0	90.4	106.5	88.5	114.6		High	High	High	High	High	4.587e-05	0.0001034	2.6
FALSE	High	[R].TDALDAAGNTTAAIGK.[G]	1xiTRAQ4plex [K16]; 1xiTRAQ4plex [N-Term]		5.52941e-06	0	2	16	3	I1NXY4; A2YFJ3	I1NXY4 [530-545]; A2YFJ3 [544-559]	0	1777.95	0	95.6	76.9	156.2	71.2	Shared	High	High	High	High	High	0	1.217e-05	4.4
FALSE	High	[R].TDEPAFMEWLIAGR.[A]	1xiTRAQ4plex [N-Term]		0.000119257	0	1	3	4	A2WLL0	A2WLL0 [151-164]	0	1779.89	0	96.6	100.5	109.9	93		High	High	High	High	High	0	4.694e-05	3.73
FALSE	High	[R].TGELIAHVAEGDAEDINR.[A]	1xiTRAQ4plex [N-Term]		2.96803e-05	0	1	2	3	A2YBK1	A2YBK1 [93-110]	0	2054.03	0	102.2	92.9	112.2	92.8		High	High	High	High	High	0	1.464e-05	4.58
FALSE	High	[K].TNLNVEQVFFSIAR.[D]	1xiTRAQ4plex [N-Term]		0.000147081	0	1	5	1	I1PWD0	I1PWD0 [162-175]	0	1781.97	0	87.2	101.8	105	106		High	High	High	High	High	0	5.517e-05	3.03
FALSE	High	[K].TGEIIDSAENWVK.[V]	1xiTRAQ4plex [K13]; 1xiTRAQ4plex [N-Term]		0.000111134	0	1	1	4	B8B1V3	B8B1V3 [170-182]	0	1749.93	0	92.7	106.2	87.7	113.4		High	High	High	High	High	0	4.437e-05	3.56
FALSE	High	[K].VDILVSGIGTGGTVTGTGK.[Y]	1xiTRAQ4plex [K19]; 1xiTRAQ4plex [N-Term]		9.56955e-06	0	1	3	1	B8AJV7	B8AJV7 [176-194]	0	2020.15	0	116.5	88.1	101.6	93.7		High	High	High	High	High	0	5.464e-06	4.05
FALSE	High	[K].VDKGLVPLAGSNNESWCQGLDGLASR.[E]	1xCarbamidomethyl [C17]; 1xiTRAQ4plex [K3]; 1xiTRAQ4plex [N-Term]		3.9243e-07	0	1	1	4	I1QY31	I1QY31 [137-162]	1	3031.55	0	84.2	107	107.3	101.6		High	High	High	High	High	0	3.345e-07	6.21
FALSE	High	[K].TLLLGEKPVTVFGIR.[N]	1xiTRAQ4plex [K7]; 1xiTRAQ4plex [N-Term]		6.70368e-06	0	1	2	12	I1QF99	I1QF99 [79-93]	0	1931.19	0	94	107.3	96.9	101.8		High	High	High	High	High	0	1.001e-05	4.54
FALSE	High	[R].TLLVDPDLALDGQGPGGAAAAVAEAFER.[Y]	1xiTRAQ4plex [N-Term]		2.80379e-05	0	1	2	3	B8AXA8	B8AXA8 [52-79]	0	2868.49	0					No Quan Values	High	High	High	High	High	0	1.393e-05	3.72
FALSE	High	[K].TLMQSLQEDEDPANTTPK.[A]	1xiTRAQ4plex [K18]; 1xiTRAQ4plex [N-Term]		9.65107e-05	0	1	2	1	B8AY81	B8AY81 [159-176]	0	2306.14	0	88.5	96.5	88.2	126.8		High	High	High	High	High	0	3.961e-05	2.79
FALSE	High	[K].TLPDLRPGDIIELR.[M]	1xiTRAQ4plex [N-Term]		0.000142476	0	1	3	3	B8AG23	B8AG23 [140-153]	0	1752.01	0	87.7	111.8	89.9	110.5		High	High	High	High	High	0	5.391e-05	4.33
FALSE	High	[R].TIQDEINELKK.[Q]	2xiTRAQ4plex [K10; K11]; 1xiTRAQ4plex [N-Term]		8.58155e-06	0	1	3	6	I1NWQ5	I1NWQ5 [113-123]	1	1763.03	0	102.8	100.3	93.6	103.3		High	High	High	High	High	0	4.962e-06	5.19
FALSE	High	[R].TLSGPVTDPSK.[L]	1xiTRAQ4plex [K11]; 1xiTRAQ4plex [N-Term]		4.15585e-05	0	1	2	7	B8AI28	B8AI28 [39-49]	0	1389.78	0	93.1	94	110.6	102.3		High	High	High	High	High	0	1.953e-05	3.87
FALSE	High	[R].TLSGPVTDPSKLPK.[W]	2xiTRAQ4plex [K11; K14]; 1xiTRAQ4plex [N-Term]		6.48604e-05	0	1	2	2	B8AI28	B8AI28 [39-52]	1	1872.12	0	81.4	96.2	109.5	113		High	High	High	High	High	0	2.852e-05	3.65
FALSE	High	[R].TISGQPPLKIPIR.[T]	1xiTRAQ4plex [K9]; 1xiTRAQ4plex [N-Term]		8.30469e-05	0	1	4	4	B8BD60	B8BD60 [268-280]	1	1708.07	0	112.1	98.8	100	89.1		High	High	High	High	High	0	3.507e-05	4.73
FALSE	High	[R].TISKPVEDPSELPK.[W]	2xiTRAQ4plex [K4; K14]; 1xiTRAQ4plex [N-Term]		2.54909e-06	0	1	1	21	P14655	P14655 [95-108]	0	1972.13	0	100.7	97.6	106.5	95.1		High	High	High	High	High	0	5.163e-06	4.32
FALSE	High	[K].TLTAGQDLTVVDTDVGR.[I]	1xiTRAQ4plex [N-Term]		3.74878e-06	0	1	2	1	Q10R10	Q10R10 [160-176]	0	1905	0	105	99.6	89.2	106.2		High	High	High	High	High	0	2.412e-06	4.57
FALSE	High	[R].TLTDNIIVGVSK.[G]	1xiTRAQ4plex [K12]; 1xiTRAQ4plex [N-Term]		2.14096e-05	0	1	2	5	A2XM21	A2XM21 [116-127]	0	1547.92	0	87.9	109.3	94.4	108.4		High	High	High	High	High	4.587e-05	0.0001043	3.81
FALSE	High	[K].VDGLVSGIGTGGTITGAGR.[Y]	1xiTRAQ4plex [N-Term]		2.06969e-07	0	1	4	7	A2ZMY2	A2ZMY2 [260-278]	0	1832	0	118.4	105.2	84	92.4		High	High	High	High	High	0	1.91e-07	4.46
FALSE	High	[K].TILASETMEIPEGVTVQVAAK.[V]	1xiTRAQ4plex [K21]; 1xiTRAQ4plex [N-Term]		0.00011145	0	1	2	4	A2Z2J3	A2Z2J3 [3-23]	0	2475.36	0	99.2	104.4	94.7	101.7		High	High	High	High	High	0	4.457e-05	4.88
FALSE	High	[K].TITLEVESSDTIDNVK.[AQ]	1xiTRAQ4plex [K16]; 1xiTRAQ4plex [N-Term]		1.43698e-05	0	2	26	10	B8B0S9; A2WPB5	B8B0S9 [12-27]; A2WPB5 [12-27]	0	2052.1	0	88.5	98.1	88.8	124.7	Shared	High	High	High	High	High	0	7.915e-06	4.76
FALSE	High	[K].VDGAPPSGSTVSR.[K]	1xiTRAQ4plex [N-Term]		8.89036e-05	0	1	1	17	I1PGY3	I1PGY3 [76-88]	0	1373.71	0	110.4	103.5	79.8	106.2		High	High	High	High	High	0	4.34e-05	3.54
FALSE	High	[K].TIVAANLGVTPSNDGEVIR.[V]	1xiTRAQ4plex [N-Term]		4.87857e-06	0	1	1	10	A3BLC3	A3BLC3 [162-180]	0	2070.13	0	100.1	104.4	91.8	103.7		High	High	High	High	High	0	3.033e-06	5.46
FALSE	High	[K].VDFPEEDLIANFMAVVR.[S]	1xiTRAQ4plex [N-Term]		2.29251e-06	0	1	2	3	B8AXU6	B8AXU6 [354-370]	0	2109.08	0	76.7	102.5	85.4	135.4		High	High	High	High	High	0	1.568e-06	4.09
FALSE	High	[R].TIVTEILPAK.[R]	1xiTRAQ4plex [K10]; 1xiTRAQ4plex [N-Term]		0.00013946	0	1	3	10	I1QW03	I1QW03 [217-226]	0	1372.87	0	100.1	112.2	89.4	98.3		High	High	High	High	High	0	5.298e-05	4.1
FALSE	High	[R].TIVTEILPAKR.[F]	1xiTRAQ4plex [K10]; 1xiTRAQ4plex [N-Term]		0.000103163	0	1	3	7	I1QW03	I1QW03 [217-227]	1	1528.97	0	91.1	111	93	104.9		High	High	High	High	High	4.587e-05	7.161e-05	4.37
FALSE	High	[K].TMDDAMAGDNVGLLLR.[G]	1xiTRAQ4plex [N-Term]		1.72943e-05	0	1	2	4	B8AEQ9	B8AEQ9 [377-392]	0	1835.91	0	121.1	94.2	113.1	71.5		High	High	High	High	High	0	9.154e-06	4.6
FALSE	High	[K].TMDDAMAGDNVGLLLR.[G]	1xOxidation [M]; 1xiTRAQ4plex [N-Term]		4.5073e-05	0	1	2	8	B8AEQ9	B8AEQ9 [377-392]	0	1851.91	0	110.6	97.8	98	93.7		High	High	High	High	High	0	2.614e-05	4.07
FALSE	High	[K].TMDDAMAGDNVGLLLR.[G]	2xOxidation [M2; M6]; 1xiTRAQ4plex [N-Term]		0.000105564	0	1	2	3	B8AEQ9	B8AEQ9 [377-392]	0	1867.9	0	96.8	100.3	99	103.9		High	High	High	High	High	0	4.261e-05	3.56
FALSE	High	[R].TMDFLGVNPNSFDGHGNFTIGLR.[D]	1xiTRAQ4plex [N-Term]		3.2526e-05	0	1	1	2	A2XBY3	A2XBY3 [185-207]	0	2653.29	0	98.7	98.9	106.8	95.6		High	High	High	High	High	0	1.583e-05	2.92
FALSE	High	[R].VDFKEPVWFK.[A]	2xiTRAQ4plex [K4; K10]; 1xiTRAQ4plex [N-Term]		0.000155763	0	1	3	14	I1QBM2	I1QBM2 [124-133]	1	1726.99	0	91.9	104.9	68.2	134.9		High	High	High	High	High	4.587e-05	6.67e-05	4.11
FALSE	High	[K].TMSADPVAVVELPSR.[V]	1xiTRAQ4plex [N-Term]		8.18193e-05	0	1	2	2	B8BN80	B8BN80 [506-520]	0	1715.91	0	102.5	88.4	105.7	103.4		High	High	High	High	High	0	3.466e-05	3.27
FALSE	High	[K].TNDLAGDGTTTSVVLAQGLIAEGVK.[V]	1xiTRAQ4plex [K25]; 1xiTRAQ4plex [N-Term]		6.45926e-07	0	1	3	5	I1PYX1	I1PYX1 [137-161]	0	2718.48	0	104	96.6	98.7	100.8		High	High	High	High	High	0	5.174e-07	5.44
FALSE	High	[K].TNDSAGDGTTTASVLAR.[E]	1xiTRAQ4plex [N-Term]		6.9445e-06	0	2	4	3	A2ZJH7; A2XPB4	A2ZJH7 [116-132]; A2XPB4 [121-137]	0	1780.88	0	103.8	102.3	87.9	105.9	Shared	High	High	High	High	High	0	2.021e-05	4.05
FALSE	High	[K].VDGFEIPLDVVGQPLEK.[L]	1xiTRAQ4plex [K17]; 1xiTRAQ4plex [N-Term]		0.000147858	0	1	3	2	B8ATG9	B8ATG9 [234-250]	0	2143.19	0	108.3	113.2	91.4	87.1		High	High	High	High	High	0	5.543e-05	3.33
FALSE	High	[R].TIKDEGVIALWR.[G]	1xiTRAQ4plex [K3]; 1xiTRAQ4plex [N-Term]		8.42906e-05	0	1	2	3	I1PU82	I1PU82 [134-145]	1	1688.99	0	98.6	92.7	128	80.8		High	High	High	High	High	0	3.546e-05	4.77
FALSE	High	[K].TLGVDTDECIVIEDALAGVQAAK.[A]	1xCarbamidomethyl [C9]; 1xiTRAQ4plex [K23]; 1xiTRAQ4plex [N-Term]		4.52062e-07	0	1	2	8	B8AI99	B8AI99 [235-257]	0	2676.4	0	95.3	101.1	98.1	105.5		High	High	High	High	High	0	3.785e-07	6.28
FALSE	High	[R].TLGGGSSAEESQAPAPATQEPR.[R]	1xiTRAQ4plex [N-Term]		2.44475e-06	0	1	3	1	A2XUD4	A2XUD4 [234-255]	0	2285.11	0	101.5	97	94.6	106.9		High	High	High	High	High	0	1.659e-06	3.95
FALSE	High	[R].TGGGDVEPVPQHCISPGEIK.[L]	1xCarbamidomethyl [C13]; 1xiTRAQ4plex [K20]; 1xiTRAQ4plex [N-Term]		5.20218e-06	0	1	3	4	A2ZLU3	A2ZLU3 [190-209]	0	2365.21	0	88.6	91.8	112.7	106.8		High	High	High	High	High	0	3.204e-06	5.11
FALSE	High	[K].TGGGVVITAVDSGGNAAR.[A]	1xiTRAQ4plex [N-Term]		1.17838e-06	0	1	1	11	I1QFX4	I1QFX4 [91-108]	0	1745.93	0	97	99.3	101.1	102.5		High	High	High	High	High	0	8.759e-07	4.06
FALSE	High	[R].TGGLSVSLAGPDGR.[VL]	1xiTRAQ4plex [N-Term]		0.000128186	0	1	10	1	I1R416	I1R416 [230-243]	0	1430.77	0	98.8	106.9	105	89.3		High	High	High	High	High	0	4.966e-05	3.25
FALSE	High	[K].TGITADDVNAAFR.[K]	1xiTRAQ4plex [N-Term]		2.75354e-06	0	1	3	11	Q9SNK3	Q9SNK3 [330-342]	0	1494.77	0	106	96.1	110.6	87.2		High	High	High	High	High	0	2.874e-06	4.78
FALSE	High	[K].TGITADDVNAAFRK.[A]	1xiTRAQ4plex [K14]; 1xiTRAQ4plex [N-Term]		0.000100807	0	1	3	1	Q9SNK3	Q9SNK3 [330-343]	1	1766.96	0	106.6	102.7	111.5	79.2		High	High	High	High	High	0	4.111e-05	4.1
FALSE	High	[R].TGSLILQVPGGSAAAK.[A]	1xiTRAQ4plex [K16]; 1xiTRAQ4plex [N-Term]		8.63145e-05	0	1	3	1	B7EBF9	B7EBF9 [361-376]	0	1758.04	0	95.9	105.6	98	100.6		High	High	High	High	High	0	3.623e-05	3.78
FALSE	High	[R].TGSIVDVPAGK.[A]	1xiTRAQ4plex [K11]; 1xiTRAQ4plex [N-Term]		0.000102866	0	1	1	4	P0C522	P0C522 [93-103]	0	1331.78	0	95.4	89.7	116.7	98.2		High	High	High	High	High	0	4.174e-05	3.69
FALSE	High	[R].VDIGQVLLSVR.[C]	1xiTRAQ4plex [N-Term]		8.01276e-05	0	1	5	5	B8AYH0	B8AYH0 [129-139]	0	1342.82	0	93.7	89.8	115.8	100.7		High	High	High	High	High	0	4.194e-05	3.75
FALSE	High	[K].THINIVVIGHVDSGK.[S]	1xiTRAQ4plex [K15]; 1xiTRAQ4plex [N-Term]		1.0705e-05	0	1	4	6	I1P850	I1P850 [6-20]	0	1877.08	0	102.7	98	107.5	91.8		High	High	High	High	High	0	5.095e-05	4.39
FALSE	High	[K].THQGLDLTTMTTR.[E]	1xiTRAQ4plex [N-Term]		0.000135383	0	1	3	1	Q688K0	Q688K0 [156-168]	0	1618.83	0	98.1	100.3	90.5	111.1		High	High	High	High	High	0	5.18e-05	3.15
FALSE	High	[K].TKDGKPFVDVLK.[E]	3xiTRAQ4plex [K2; K5; K12]; 1xiTRAQ4plex [N-Term]		6.34904e-05	0	2	6	3	Q5N725; I1PVH5	Q5N725 [83-94]; I1PVH5 [83-94]	1	1923.18	0	88.2	90.9	110.3	110.6	Shared	High	High	High	High	High	0	2.8e-05	4.69
FALSE	High	[R].TKGEAGTGNVVEAVR.[H]	1xiTRAQ4plex [K2]; 1xiTRAQ4plex [N-Term]		1.12651e-06	0	1	5	3	Q69LA6	Q69LA6 [173-187]	1	1775.99	0	93.2	95.4	118.3	93.1		High	High	High	High	High	0	8.421e-07	6.17
FALSE	High	[K].TKGNLSQLPPLEVPR.[I]	1xiTRAQ4plex [K2]; 1xiTRAQ4plex [N-Term]		6.50583e-05	0	1	4	4	A2ZFY8	A2ZFY8 [215-229]	1	1937.14	0	108.5	96.6	97.3	97.6		High	High	High	High	High	4.587e-05	0.0001344	3.61
FALSE	High	[K].TKTPGPGAQSALR.[A]	1xiTRAQ4plex [K2]; 1xiTRAQ4plex [N-Term]		3.42081e-05	0	1	3	1	I1PL30	I1PL30 [105-117]	1	1571.91	0	89.9	104	89	117.2		High	High	High	High	High	0	1.655e-05	5.03
FALSE	High	[K].TKVVGDDTSGDGVK.[L]	2xiTRAQ4plex [K2; K14]; 1xiTRAQ4plex [N-Term]		9.88114e-06	0	1	1	1	A2WPC2	A2WPC2 [236-249]	1	1809.99	0	82.7	90.8	114.6	111.9		High	High	High	High	High	0	5.621e-06	4.26
FALSE	High	[K].TIAECLADELINAAK.[G]	1xCarbamidomethyl [C5]; 1xiTRAQ4plex [K15]; 1xiTRAQ4plex [N-Term]		1.43239e-05	0	1	3	5	A2WJL4	A2WJL4 [164-178]	0	1920.04	0	99.8	101	93	106.2		High	High	High	High	High	0	7.775e-06	4.32
FALSE	High	[K].TLAEEVNQAFR.[D]	1xiTRAQ4plex [N-Term]		8.99579e-05	0	1	2	10	I1PLW8	I1PLW8 [329-339]	0	1421.75	0	111.7	101.2	107.8	79.3		High	High	High	High	High	0	3.745e-05	4.39
FALSE	High	[R].TLAGSNIGGMADTQEMIELAAK.[H]	1xiTRAQ4plex [K22]; 1xiTRAQ4plex [N-Term]		3.01286e-06	0	1	2	3	I1QUR2	I1QUR2 [312-333]	0	2509.29	0	100.4	84.1	117.6	98		High	High	High	High	High	0	1.99e-06	4.4
FALSE	High	[R].VDLDNADNPNWDDKLTLPLPPSSR.[L]	1xiTRAQ4plex [K14]; 1xiTRAQ4plex [N-Term]		6.85095e-05	0	1	2	1	Q6ZBX9	Q6ZBX9 [45-68]	1	2980.53	0	84.4	108	92.4	115.2		High	High	High	High	High	0	2.986e-05	2.27
FALSE	High	[K].TIALQEDVIAGWRPK.[V]	1xiTRAQ4plex [K15]; 1xiTRAQ4plex [N-Term]		1.49489e-06	0	1	3	6	I1Q0Z0	I1Q0Z0 [255-269]	0	1985.14	0	115.6	99.3	92.5	92.6		High	High	High	High	High	0	1.4e-06	5.24
FALSE	High	[R].TIAMDGTEGLVR.[G]	1xOxidation [M4]; 1xiTRAQ4plex [N-Term]		0.000157373	0	2	8	4	Q0JKB4; Q01859	Q0JKB4 [136-147]; Q01859 [131-142]	0	1422.74	0	99.9	101.1	93.5	105.5	Shared	High	High	High	High	High	0	5.8e-05	2.86
FALSE	High	[K].TLAQVVGSEEEAR.[H]	1xiTRAQ4plex [N-Term]		8.99579e-05	0	1	2	2	I1QQA2	I1QQA2 [117-129]	0	1532.8	0	106.5	100.1	104.4	89		High	High	High	High	High	0	3.747e-05	2.93
FALSE	High	[R].TLDAHIEEQFGSGR.[L]	1xiTRAQ4plex [N-Term]		4.32817e-05	0	1	2	5	A2XS59	A2XS59 [166-179]	0	1703.85	0	94.3	102.5	109.1	94		High	High	High	High	High	0	2.023e-05	4.15
FALSE	High	[K].VDIDMDGVGSK.[L]	1xiTRAQ4plex [K11]; 1xiTRAQ4plex [N-Term]		4.5073e-05	0	1	2	1	I1Q4F3	I1Q4F3 [121-131]	0	1423.73	0	89.6	104.8	99	106.6		High	High	High	High	High	0	2.098e-05	3.25
FALSE	High	[K].TIEEAFSAIPEDSR.[R]	1xiTRAQ4plex [N-Term]		4.15472e-06	0	1	3	13	A0A0P0WKD6	A0A0P0WKD6 [331-344]	0	1708.85	0	103.5	109.4	89	98.1		High	High	High	High	High	0	2.637e-06	4.92
FALSE	High	[K].TIEEAFSAIPEDSRR.[K]	1xiTRAQ4plex [N-Term]		8.786e-05	0	1	3	1	A0A0P0WKD6	A0A0P0WKD6 [331-345]	1	1864.95	0	102	108.1	84.2	105.7		High	High	High	High	High	0	3.673e-05	3.77
FALSE	High	[K].TIEVNNTDAEGR.[L]	1xiTRAQ4plex [N-Term]		8.786e-05	0	1	2	4	A2XAI5	A2XAI5 [445-456]	0	1462.73	0	88.1	96.6	112.9	102.5		High	High	High	High	High	0	3.671e-05	3.88
FALSE	High	[K].TIFDFESIKK.[L]	2xiTRAQ4plex [K9; K10]; 1xiTRAQ4plex [N-Term]		0.000123317	0	1	1	3	I1PEZ3	I1PEZ3 [207-216]	1	1659.97	0	87.8	98.4	93.7	120		High	High	High	High	High	0	4.82e-05	3.82
FALSE	High	[K].TIFTLASPDSKPTDLR.[R]	1xiTRAQ4plex [K11]; 1xiTRAQ4plex [N-Term]		2.9963e-05	0	1	3	1	A2Y5G2	A2Y5G2 [215-230]	0	2050.14	0	117.8	97.8	98.5	85.9		High	High	High	High	High	0	1.474e-05	3.48
FALSE	High	[K].TGEVVGANATK.[L]	1xiTRAQ4plex [K11]; 1xiTRAQ4plex [N-Term]		6.50583e-05	0	1	3	1	I1Q4F3	I1Q4F3 [152-162]	0	1334.75	0	85.5	105.7	109.3	99.6		High	High	High	High	High	0	2.861e-05	2.55
FALSE	High	[R].LIDVPMSNCINSGINK.[V]	1xCarbamidomethyl [C9]; 1xiTRAQ4plex [K16]; 1xiTRAQ4plex [N-Term]		0.000137967	0	1	2	1	I1PF71	I1PF71 [111-126]	0	2063.09	0	95.8	97.3	110	96.8		High	High	High	High	High	0	5.255e-05	3.75
FALSE	High	[K].VGDQLEESGENVFVGGK.[N]	1xiTRAQ4plex [K17]; 1xiTRAQ4plex [N-Term]		2.69073e-05	0	1	3	3	A0A0P0WMB8	A0A0P0WMB8 [121-137]	0	2052.05	0	94.7	110.9	96.5	97.8		High	High	High	High	High	0	1.343e-05	3.64
FALSE	High	[K].VGDTVDIVGIR.[E]	1xiTRAQ4plex [N-Term]		8.01276e-05	0	1	2	3	B8AEQ9	B8AEQ9 [351-361]	0	1287.74	0	115.8	96.3	112.9	75		High	High	High	High	High	0	3.403e-05	3.95
FALSE	High	[R].ISVWPGPPATKPPATGE.[-]	1xiTRAQ4plex [K11]; 1xiTRAQ4plex [N-Term]		0.000136856	0	1	3	6	A2YD15	A2YD15 [309-325]	0	1993.1	0	106.1	99.5	102.6	91.8		High	High	High	High	High	0	5.229e-05	3.55
FALSE	High	[K].LTAAAAIASGTVLGLHEDSR.[Y]	1xiTRAQ4plex [N-Term]		1.01702e-07	0	1	2	5	A2XAI5	A2XAI5 [224-243]	0	2097.14	0	96.3	95.3	108.8	99.6		High	High	High	High	High	0	1.026e-07	6.43
FALSE	High	[K].VIEETNESWEK.[L]	1xiTRAQ4plex [K11]; 1xiTRAQ4plex [N-Term]		5.08792e-05	0	1	2	9	Q0DX85	Q0DX85 [270-280]	0	1651.84	0	98.3	113.5	77.9	110.3		High	High	High	High	High	0	2.326e-05	4.19
FALSE	High	[K].ITALVNDTVGTLAGGR.[Y]	1xiTRAQ4plex [N-Term]		3.75927e-05	0	1	2	1	A2Y6M9	A2Y6M9 [237-252]	0	1701.96	0	95.7	110	96.1	98.2		High	High	High	High	High	0	1.796e-05	2.92
FALSE	High	[K].ITDEFTGAGAVGQVCQVIGAVVDVR.[F]	1xCarbamidomethyl [C15]; 1xiTRAQ4plex [N-Term]		2.65105e-07	0	2	7	6	Q0JKB4; Q01859	Q0JKB4 [76-100]; Q01859 [71-95]	0	2705.4	0	97.4	99.5	106.4	96.8	Shared	High	High	High	High	High	0	2.368e-07	6.13
FALSE	High	[K].LTDEIGQQVQIVGDDLLVTNPTR.[V]	1xiTRAQ4plex [N-Term]		9.84223e-07	0	1	3	5	B8B2A2	B8B2A2 [316-338]	0	2668.43	0	102	100.2	95.3	102.6		High	High	High	High	High	0	7.474e-07	4.79
FALSE	High	[K].ITDSIISHGCFLDSCR.[I]	2xCarbamidomethyl [C10; C15]; 1xiTRAQ4plex [N-Term]		2.98395e-06	0	1	2	1	I1PF71	I1PF71 [388-403]	0	2024.97	0	93.1	97.1	107.6	102.2		High	High	High	High	High	0	1.974e-06	5.07
FALSE	High	[K].LTELKDAVAGGSTQTMK.[D]	2xiTRAQ4plex [K5; K17]; 1xiTRAQ4plex [N-Term]		1.02954e-06	0	1	3	2	I1PU83	I1PU83 [612-628]	1	2182.21	0	86.9	107.2	98.3	107.6		High	High	High	High	High	0	7.769e-07	5.09
FALSE	High	[K].VLEDAIVHGAAVLGVPVK.[A]	1xiTRAQ4plex [K18]; 1xiTRAQ4plex [N-Term]		1.40968e-05	0	1	3	1	Q5N8G1	Q5N8G1 [189-206]	0	2075.25	0	110.9	96.8	103.6	88.8		High	High	High	High	High	0	7.656e-06	3.69
FALSE	High	[K].LTFVDAAIAK.[C]	1xiTRAQ4plex [K10]; 1xiTRAQ4plex [N-Term]		0.000113684	0	1	2	5	I1PPF2	I1PPF2 [197-206]	0	1336.81	0	104.8	108.2	98.7	88.4		High	High	High	High	High	4.587e-05	6.064e-05	4.4
FALSE	High	[R].LTGLHETASIDNFSWGVANR.[G]	1xiTRAQ4plex [N-Term]		1.32297e-06	0	1	1	13	P14655	P14655 [348-367]	0	2332.18	0	99.6	100	103.2	97.2		High	High	High	High	High	0	1.332e-06	6.58
FALSE	High	[R].LTGQSTVPNVFIGGK.[H]	1xiTRAQ4plex [K15]; 1xiTRAQ4plex [N-Term]		0.000143619	0	1	3	1	A2YY90	A2YY90 [119-133]	0	1806.04	0	94.4	105.4	89.4	110.8		High	High	High	High	High	0	5.419e-05	3.48
FALSE	High	[R].VLDTHVEGGNLFIVPR.[F]	1xiTRAQ4plex [N-Term]		3.85485e-05	0	1	3	1	A2XZQ4	A2XZQ4 [381-396]	0	1910.06	0	107.6	78.7	121.7	92		High	High	High	High	High	0	1.831e-05	4.13
FALSE	High	[K].VLEEVSILPSK.[R]	1xiTRAQ4plex [K11]; 1xiTRAQ4plex [N-Term]		0.000151779	0	2	3	6	I1P6Q8; Q7XEQ3	I1P6Q8 [34-44]; Q7XEQ3 [34-44]	0	1501.91	0	96.5	106.3	87.6	109.7	Shared	High	High	High	High	High	8.802e-05	0.0006864	3.3
FALSE	High	[K].ITIDPDDPAAVSR.[Y]	1xiTRAQ4plex [N-Term]		8.89036e-05	0	1	2	9	A2X0J1	A2X0J1 [70-82]	0	1513.8	0	104.5	100.3	100.3	94.9		High	High	High	High	High	4.587e-05	9.936e-05	3.65
FALSE	High	[K].ITIFAGDVVPR.[K]	1xiTRAQ4plex [N-Term]		0.000107088	0	1	1	3	Q10I42	Q10I42 [222-232]	0	1331.78	0	105.4	96.8	105.2	92.7		High	High	High	High	High	0	4.311e-05	4.3
FALSE	High	[R].ITIGLFGDAAPAGASR.[F]	1xiTRAQ4plex [N-Term]		6.53379e-06	0	1	3	3	Q657T1	Q657T1 [91-106]	0	1660.91	0	96.8	105.8	87	110.4		High	High	High	High	High	0	3.917e-06	4.32
FALSE	High	[K].LTLLLDPTDEFVWTDETCQK.[V]	1xCarbamidomethyl [C18]; 1xiTRAQ4plex [K20]; 1xiTRAQ4plex [N-Term]		6.13915e-05	0	1	2	5	A2XVZ1	A2XVZ1 [130-149]	0	2712.37	0	100	105.6	91.7	102.7		High	High	High	High	High	0	2.725e-05	4.44
FALSE	High	[K].ITLISDFGEISGSR.[G]	1xiTRAQ4plex [N-Term]		8.35424e-05	0	1	1	1	Q8HCQ9	Q8HCQ9 [101-114]	0	1638.88	0	114.2	94.5	94.1	97.2		High	High	High	High	High	0	3.52e-05	3.75
FALSE	High	[R].VIDSEIECIVQSEEGAASAK.[Q]	1xCarbamidomethyl [C8]; 1xiTRAQ4plex [K20]; 1xiTRAQ4plex [N-Term]		2.54909e-06	0	1	4	1	I1Q215	I1Q215 [87-106]	0	2423.22	0	103.9	94.3	83.1	118.7		High	High	High	High	High	0	1.72e-06	3.98
FALSE	High	[R].LTNRPNATIEDIGSPER.[L]	1xiTRAQ4plex [N-Term]		5.51169e-06	0	1	1	5	B8AAX3	B8AAX3 [169-185]	0	2027.06	0	103.1	103.9	93.3	99.8		High	High	High	High	High	0	3.379e-06	4.88
FALSE	High	[K].LTQDGCIVCPTTDSTFDLR.[T]	2xCarbamidomethyl [C6; C9]; 1xiTRAQ4plex [N-Term]		6.45046e-06	0	1	2	3	A2ZCZ7	A2ZCZ7 [125-143]	0	2343.11	0	107.5	101.7	96	94.7		High	High	High	High	High	0	3.874e-06	4.34
FALSE	High	[R].LTSVFGGAAEPPK.[G]	1xiTRAQ4plex [K13]; 1xiTRAQ4plex [N-Term]		4.38793e-06	0	1	1	9	Q8GRU9	Q8GRU9 [77-89]	0	1561.88	0	97.8	101.2	98.2	102.9		High	High	High	High	High	4.587e-05	6.134e-05	3.94
FALSE	High	[K].ITTEAHENTEDAQNLISR.[L]	1xiTRAQ4plex [N-Term]		3.29658e-06	0	1	4	1	A2WLD9	A2WLD9 [706-723]	0	2186.08	0	117.4	90.2	123.8	68.6		High	High	High	High	High	0	2.153e-06	5.04
FALSE	High	[R].LTTIEPCFDTANNAWDFAVTR.[K]	1xCarbamidomethyl [C7]; 1xiTRAQ4plex [N-Term]		0.00013247	0	1	2	1	B8ANR3	B8ANR3 [144-164]	0	2586.24	0	108.2	118.4	102.7	70.7		High	High	High	High	High	0	5.101e-05	3.64
FALSE	High	[R].VIDLVSSADVVK.[Q]	1xiTRAQ4plex [K12]; 1xiTRAQ4plex [N-Term]		2.49363e-05	0	1	1	6	I1PZA2	I1PZA2 [97-108]	0	1532.91	0	90.8	103.5	97.8	107.8		High	High	High	High	High	4.587e-05	0.0001067	3.39
FALSE	High	[R].VIDLISSPDVVK.[Q]	1xiTRAQ4plex [K12]; 1xiTRAQ4plex [N-Term]		8.20635e-05	0	2	3	5	B8AK27; Q8LNL2	B8AK27 [96-107]; Q8LNL2 [99-110]	0	1572.95	0	96.5	98	104	101.5	Shared	High	High	High	High	High	4.587e-05	0.0002631	3.41
FALSE	High	[K].LTVSTVSSSGVGLTSTAVK.[K]	1xiTRAQ4plex [K19]; 1xiTRAQ4plex [N-Term]		1.60701e-05	0	1	2	9	I1P8M3	I1P8M3 [30-48]	0	2082.19	0	100.4	103.8	99.7	96.1		High	High	High	High	High	0	1.339e-05	4.82
FALSE	High	[K].LTLEPAAGGEQSVIEADIVLVSAGR.[V]	1xiTRAQ4plex [N-Term]		1.11282e-07	0	1	3	6	A2WPC2	A2WPC2 [250-274]	0	2639.44	0	98.8	103.2	108.2	89.8		High	High	High	High	High	0	2.222e-07	6.12
FALSE	High	[K].LSVDNLDEVILVGGSTR.[I]	1xiTRAQ4plex [N-Term]		2.94932e-05	0	1	6	6	B8BP25	B8BP25 [400-416]	0	1931.06	0	105.8	94.5	107.3	92.4		High	High	High	High	High	0	1.454e-05	3.39
FALSE	High	[K].LSTQLAGVATQDSDEVEPK.[A]	1xiTRAQ4plex [K19]; 1xiTRAQ4plex [N-Term]		2.0354e-06	0	1	3	12	A0A0P0WKD6	A0A0P0WKD6 [417-435]	0	2276.19	0	103.1	109.4	91	96.5		High	High	High	High	High	0	1.41e-06	4.55
FALSE	High	[R].LSTNVAGVPVDESNLIIK.[A]	1xiTRAQ4plex [K18]; 1xiTRAQ4plex [N-Term]		2.34024e-05	0	1	3	1	A2WW27	A2WW27 [139-156]	0	2157.24	0	94.6	95	112.6	97.7		High	High	High	High	High	0	1.192e-05	3.73
FALSE	High	[K].LSAPVAFNPFTSVFDTLK.[K]	1xiTRAQ4plex [K18]; 1xiTRAQ4plex [N-Term]		3.2017e-05	0	1	3	3	B8AUT0	B8AUT0 [317-334]	0	2242.24	0	109.5	93.4	94.8	102.3		High	High	High	High	High	0	1.561e-05	2.97
FALSE	High	[K].LSAQNLLVDVDDSTTCLAFAPAR.[S]	1xCarbamidomethyl [C16]; 1xiTRAQ4plex [N-Term]		2.51747e-05	0	1	2	1	A2X915	A2X915 [404-426]	0	2621.34	0	100.7	84.1	108.6	106.6		High	High	High	High	High	0	1.27e-05	3.19
FALSE	High	[K].LSDALSDSSK.[D]	1xiTRAQ4plex [K10]; 1xiTRAQ4plex [N-Term]		0.000109564	0	1	4	2	A2WLD9	A2WLD9 [465-474]	0	1310.7	0	124.5	88.2	114.8	72.5		High	High	High	High	High	0	4.394e-05	3.69
FALSE	High	[K].LSDEIAAEMFR.[E]	1xiTRAQ4plex [N-Term]		8.60592e-05	0	1	1	10	B8BHM5	B8BHM5 [312-322]	0	1425.72	0	109.3	99.6	106	85		High	High	High	High	High	4.587e-05	0.0002419	3.67
FALSE	High	[K].LSDEIAAEMFR.[E]	1xOxidation [M9]; 1xiTRAQ4plex [N-Term]		0.000138712	0	1	1	9	B8BHM5	B8BHM5 [312-322]	0	1441.71	3	108.6	105.1	95.8	90.5		High	High	High	High	High	0.0001934	0.001642	3.05
FALSE	High	[R].LSELLGIQVTK.[A]	1xiTRAQ4plex [K11]; 1xiTRAQ4plex [N-Term]		4.72276e-05	0	1	3	27	A0A0P0WP33	A0A0P0WP33 [162-172]	0	1488.92	0	121.9	105.8	102.5	69.9		High	High	High	High	High	0	2.984e-05	4.92
FALSE	High	[R].LSELSDAEVGGLK.[A]	1xiTRAQ4plex [K13]; 1xiTRAQ4plex [N-Term]		4.82662e-05	0	1	1	1	Q5NAY4	Q5NAY4 [44-56]	0	1605.89	0	99.9	78.5	102.4	119.2		High	High	High	High	High	0	2.224e-05	2.46
FALSE	High	[K].ISEQLQALIAPAILPR.[S]	1xiTRAQ4plex [N-Term]		1.68047e-05	0	1	2	2	B8BHT8	B8BHT8 [210-225]	0	1877.13	0	94.3	107.6	101	97.2		High	High	High	High	High	0	8.936e-06	3.79
FALSE	High	[K].LSESVILEVVR.[K]	1xiTRAQ4plex [N-Term]		8.15757e-05	0	1	2	1	Q6H6B9	Q6H6B9 [120-130]	0	1387.83	0	104.5	91.9	107.3	96.3		High	High	High	High	High	0	3.455e-05	3.1
FALSE	High	[K].VLELGDAIAGLTLEEAR.[G]	1xiTRAQ4plex [N-Term]		3.52927e-07	0	2	4	13	O22386; A2Y7L1	O22386 [57-73]; A2Y7L1 [53-69]	0	1914.07	0	86.6	103.3	69.6	140.5	Shared	High	High	High	High	High	0	1.914e-06	5.07
FALSE	High	[K].LSGIVGVPTSK.[R]	1xiTRAQ4plex [K11]; 1xiTRAQ4plex [N-Term]		0.000112085	0	1	3	8	B8B7P6	B8B7P6 [94-104]	0	1345.83	0	98.3	98.3	98.5	104.8		High	High	High	High	High	0	5.241e-05	3.97
FALSE	High	[R].LSGQPPLTLAEFTLGTSGGNR.[D]	1xiTRAQ4plex [N-Term]		1.15232e-05	0	1	3	1	A2YLZ3	A2YLZ3 [102-122]	0	2260.21	0	84.8	88.7	99.3	127.2		High	High	High	High	High	0	6.425e-06	4.1
FALSE	High	[R].LSGTGSVGATIR.[V]	1xiTRAQ4plex [N-Term]		1.22067e-05	0	1	3	9	I1PEZ3	I1PEZ3 [524-535]	0	1262.72	0	94.8	99.9	96.5	108.8		High	High	High	High	High	0	6.758e-06	3.55
FALSE	High	[R].LSGVTADGQGVK.[V]	1xiTRAQ4plex [K12]; 1xiTRAQ4plex [N-Term]		2.59857e-05	0	1	3	5	B8B8K0	B8B8K0 [67-78]	0	1419.8	0	92.6	108.6	89.1	109.6		High	High	High	High	High	0	1.837e-05	4.2
FALSE	High	[R].ISLAGLSLAK.[C]	1xiTRAQ4plex [K10]; 1xiTRAQ4plex [N-Term]		0.000134285	0	1	1	7	Q6KAJ2	Q6KAJ2 [433-442]	0	1260.81	0	85.3	103.7	94.5	116.6		High	High	High	High	High	4.587e-05	7.607e-05	3.65
FALSE	High	[K].LSLNAGGLALPSFSDSGK.[V]	1xiTRAQ4plex [K18]; 1xiTRAQ4plex [N-Term]		7.5971e-06	0	1	3	2	A2XZQ4	A2XZQ4 [43-60]	0	2022.11	0	98.7	83	115	103.3		High	High	High	High	High	0	4.467e-06	4.51
FALSE	High	[R].ISITGAGGFIGSHIAR.[R]	1xiTRAQ4plex [N-Term]		9.31874e-07	0	1	2	2	A2Z7B3	A2Z7B3 [32-47]	0	1700.96	0	116	104.9	88.9	90.2		High	High	High	High	High	0	7.127e-07	5.46
FALSE	High	[R].LSLVSQTGATK.[F]	1xiTRAQ4plex [K11]; 1xiTRAQ4plex [N-Term]		6.80949e-05	0	1	2	1	I1R8Z6	I1R8Z6 [226-236]	0	1392.83	0	78.6	102.1	80.7	138.6		High	High	High	High	High	0	2.972e-05	3.57
FALSE	High	[K].ISMPIMIAPSAMQK.[M]	1xiTRAQ4plex [K14]; 1xiTRAQ4plex [N-Term]		3.94041e-05	0	2	3	12	Q10CE4; I1Q848	Q10CE4 [70-83]; I1Q848 [70-83]	0	1805.99	0	90.6	98.3	102.1	108.9	Shared	High	High	High	High	High	0	2.009e-05	4.71
FALSE	High	[K].ISMPIMIAPSAMQK.[M]	1xOxidation [M]; 1xiTRAQ4plex [K14]; 1xiTRAQ4plex [N-Term]		2.3777e-05	0	2	3	24	Q10CE4; I1Q848	Q10CE4 [70-83]; I1Q848 [70-83]	0	1821.99	0	90.8	103.1	94.4	111.7	Shared	High	High	High	High	High	0	3.021e-05	4.38
FALSE	High	[K].ISMPIMIAPSAMQK.[M]	2xOxidation [M6; M]; 1xiTRAQ4plex [K14]; 1xiTRAQ4plex [N-Term]		7.36679e-05	0	2	3	16	Q10CE4; I1Q848	Q10CE4 [70-83]; I1Q848 [70-83]	0	1837.98	0	95.4	107.1	88.5	109	Shared	High	High	High	High	High	0	3.518e-05	4.27
FALSE	High	[K].ISMPIMIAPSAMQK.[M]	3xOxidation [M3; M6; M12]; 1xiTRAQ4plex [K14]; 1xiTRAQ4plex [N-Term]		2.30337e-05	0	2	3	9	Q10CE4; I1Q848	Q10CE4 [70-83]; I1Q848 [70-83]	0	1853.98	0	93.4	110.4	86.3	110	Shared	High	High	High	High	High	0	1.175e-05	3.57
FALSE	High	[R].ISQEVSGDALGEEFK.[G]	1xiTRAQ4plex [K15]; 1xiTRAQ4plex [N-Term]		4.3417e-05	0	2	3	3	A2XHI9; Q8LH97	A2XHI9 [32-46]; Q8LH97 [32-46]	0	1896.98	0	89.2	98.7	105.9	106.2	Shared	High	High	High	High	High	0	2.127e-05	4.07
FALSE	High	[K].LSSELVDAAK.[EG]	1xiTRAQ4plex [K10]; 1xiTRAQ4plex [N-Term]		0.000113042	0	1	3	7	P0C490	P0C490 [121-130]	0	1320.76	0	90	114.7	91.2	104.1		High	High	High	High	High	4.587e-05	6.812e-05	3.9
FALSE	High	[K].ISSIDLLNEELQALNSAK.[N]	1xiTRAQ4plex [K18]; 1xiTRAQ4plex [N-Term]		3.02483e-05	0	1	3	2	A2WLD9	A2WLD9 [402-419]	0	2246.25	0	126.3	80	117.3	76.4		High	High	High	High	High	0	1.487e-05	3.7
FALSE	High	[K].LSSSAAVAVSR.[A]	1xiTRAQ4plex [N-Term]		0.000148247	0	1	1	2	Q03200	Q03200 [82-92]	0	1191.68	0	83.6	114.2	71.1	131.2		High	High	High	High	High	0.0001253	0.0008733	3.4
FALSE	High	[K].ISSSVDLPAEVDIFGQK.[I]	1xiTRAQ4plex [K17]; 1xiTRAQ4plex [N-Term]		1.97735e-06	0	1	3	6	I1QW82	I1QW82 [282-298]	0	2093.14	0	88.3	112.2	93.9	105.6		High	High	High	High	High	0	2.029e-06	5.12
FALSE	High	[K].ISTLGAELTTER.[D]	1xiTRAQ4plex [N-Term]		4.54963e-05	0	1	3	5	B8AFE0	B8AFE0 [148-159]	0	1434.79	0	96.4	113.1	82.5	108.1		High	High	High	High	High	4.587e-05	6.723e-05	4.66
FALSE	High	[K].VLEEVSILPSKR.[L]	1xiTRAQ4plex [K11]; 1xiTRAQ4plex [N-Term]		0.000122975	0	2	3	4	I1P6Q8; Q7XEQ3	I1P6Q8 [34-45]; Q7XEQ3 [34-45]	1	1658.01	0	89.1	105.7	94	111.2	Shared	High	High	High	High	High	4.587e-05	5.967e-05	4.07
FALSE	High	[R].IVAGMEGTVMTDGK.[S]	1xOxidation [M]; 1xiTRAQ4plex [K14]; 1xiTRAQ4plex [N-Term]		0.000111134	0	1	1	9	A2YG12	A2YG12 [454-467]	0	1712.88	0	97.8	105	96.4	100.9		High	High	High	High	High	0	4.437e-05	3.7
FALSE	High	[K].LSAGIASILESK.[L]	1xiTRAQ4plex [K12]; 1xiTRAQ4plex [N-Term]		0.000102866	0	1	2	11	I1R3B9	I1R3B9 [77-88]	0	1476.89	0	94.9	108.3	85.2	111.6		High	High	High	High	High	4.587e-05	9.023e-05	3.93
FALSE	High	[R].IVANVVGDPTMFGEWK.[Q]	1xiTRAQ4plex [K16]; 1xiTRAQ4plex [N-Term]		4.0658e-05	0	1	1	4	Q6KAJ2	Q6KAJ2 [350-365]	0	2051.09	0	90.8	98.2	90.8	120.2		High	High	High	High	High	0	1.92e-05	3.97
FALSE	High	[R].VLDKDASGTVSVADLR.[H]	1xiTRAQ4plex [K4]; 1xiTRAQ4plex [N-Term]		3.18156e-05	0	1	1	1	I1QF59	I1QF59 [91-106]	1	1934.08	0	107.8	103.2	95.5	93.5		High	High	High	High	High	0	1.552e-05	4.44
FALSE	High	[K].IVVCDSATHVLK.[VA]	1xCarbamidomethyl [C4]; 1xiTRAQ4plex [K12]; 1xiTRAQ4plex [N-Term]		0.000151779	0	1	4	1	A2ZLJ0	A2ZLJ0 [70-81]	0	1629.92	0	82.3	92.4	111.5	113.9		High	High	High	High	High	0	5.652e-05	2.89
FALSE	High	[K].IVVLGGSGFVGSAICK.[A]	1xCarbamidomethyl [C15]; 1xiTRAQ4plex [K16]; 1xiTRAQ4plex [N-Term]		8.10904e-05	0	1	3	2	B8ATG9	B8ATG9 [81-96]	0	1852.06	0	94.9	110.6	100.2	94.2		High	High	High	High	High	0	3.441e-05	3.21
FALSE	High	[R].LVVIVDVVDQNR.[A]	1xiTRAQ4plex [N-Term]		5.23161e-05	0	1	2	3	A2X7C9	A2X7C9 [24-35]	0	1512.89	0	98	102.5	97.6	101.9		High	High	High	High	High	4.587e-05	8.359e-05	3.69
FALSE	High	[K].IVVNCGLGAEAGNSK.[G]	1xCarbamidomethyl [C5]; 1xiTRAQ4plex [K15]; 1xiTRAQ4plex [N-Term]		4.93264e-05	0	1	1	2	A2XBY3	A2XBY3 [108-122]	0	1776.95	0	94.9	105.8	98.3	101		High	High	High	High	High	0	2.263e-05	3.48
FALSE	High	[R].LVVVEFAASHSVNSSR.[I]	1xiTRAQ4plex [N-Term]		5.7836e-06	0	1	3	2	Q84NN4	Q84NN4 [94-109]	0	1845.99	0					No Quan Values	High	High	High	High	High	0	3.524e-06	4.92
FALSE	High	[K].LVVVVFPSFGER.[Y]	1xiTRAQ4plex [N-Term]		9.23693e-05	0	2	6	6	B8AJV7; Q5JNB0	B8AJV7 [293-304]; Q5JNB0 [362-373]	0	1492.86	0	109.9	96	106.1	88	Shared	High	High	High	High	High	0	3.822e-05	3.36
FALSE	High	[K].LWDDVVAGPRPETGLEK.[L]	1xiTRAQ4plex [K17]; 1xiTRAQ4plex [N-Term]		5.67327e-06	0	1	3	2	B8B9G7	B8B9G7 [5-21]	0	2170.17	0	82	112.6	67.6	137.8		High	High	High	High	High	0	3.461e-06	3.88
FALSE	High	[R].IWFGIATAHDFESHDDITEER.[L]	1xiTRAQ4plex [N-Term]		8.68239e-07	0	1	1	3	I1R2E3	I1R2E3 [21-41]	0	2633.24	0	86.9	85.9	136.7	90.5		High	High	High	High	High	0	1.22e-06	5.94
FALSE	High	[K].VIAISDVTGAVK.[N]	1xiTRAQ4plex [K12]; 1xiTRAQ4plex [N-Term]		7.96499e-05	0	1	1	2	A2XMV1	A2XMV1 [232-243]	0	1460.89	0	92.9	105.7	101.1	100.3		High	High	High	High	High	0	3.384e-05	4.05
FALSE	High	[K].IWQVPETLHEEVLGK.[M]	1xiTRAQ4plex [K15]; 1xiTRAQ4plex [N-Term]		4.12993e-05	0	1	2	6	A2WVT8	A2WVT8 [37-51]	0	2066.15	0	93.6	96.2	106.2	104		High	High	High	High	High	0	3.875e-05	4.45
FALSE	High	[R].IWVFSGDTDAVLPVTSTR.[Y]	1xiTRAQ4plex [N-Term]		3.62017e-05	0	1	2	1	I1Q052	I1Q052 [390-407]	0	2108.11	0	93.6	107.5	94	104.8		High	High	High	High	High	0	1.735e-05	4.02
FALSE	High	[R].IWVFSGDTDAVVPLTATR.[Y]	1xiTRAQ4plex [N-Term]		3.10223e-05	0	1	2	1	Q5W6C5	Q5W6C5 [389-406]	0	2092.12	0	104.5	102.3	105.1	88.1		High	High	High	High	High	0	1.52e-05	3.95
FALSE	High	[R].MAELCQLTGVK.[L]	1xCarbamidomethyl [C5]; 1xiTRAQ4plex [K11]; 1xiTRAQ4plex [N-Term]		6.91357e-05	0	1	5	4	A2Z469	A2Z469 [324-334]	0	1537.83	0	111.9	90.5	112.5	85.1		High	High	High	High	High	4.587e-05	8.716e-05	3.32
FALSE	High	[K].IVTGVPDAIPVIGSPLVELLR.[G]	1xiTRAQ4plex [N-Term]		3.39333e-06	0	1	3	12	I1PI01	I1PI01 [167-187]	0	2302.39	0	102.3	78.8	92.6	126.3		High	High	High	High	High	0	2.463e-06	4.53
FALSE	High	[K].MAFSEPEILHNLLQK.[CF]	1xiTRAQ4plex [K15]; 1xiTRAQ4plex [N-Term]		7.57278e-06	0	1	2	1	I1PB43	I1PB43 [213-227]	0	2058.13	0	77	102.4	78.3	142.4		High	High	High	High	High	0	4.451e-06	4.68
FALSE	High	[K].MCCLFINDLDAGAGR.[M]	2xCarbamidomethyl [C2; C3]; 1xiTRAQ4plex [N-Term]		4.40205e-06	0	1	2	15	P93431	P93431 [213-227]	0	1856.86	0	115.4	90.6	107.8	86.2		High	High	High	High	High	0	3.649e-06	4.79
FALSE	High	[K].MCCLFINDLDAGAGR.[M]	2xCarbamidomethyl [C2; C3]; 1xOxidation [M1]; 1xiTRAQ4plex [N-Term]		1.80266e-05	0	1	2	8	P93431	P93431 [213-227]	0	1872.85	0	113.1	96.1	104.1	86.7		High	High	High	High	High	0	3.223e-05	4.37
FALSE	High	[R].VLADEIDDTLLSIK.[A]	1xiTRAQ4plex [K14]; 1xiTRAQ4plex [N-Term]		5.95395e-05	0	1	3	2	B8AMC6	B8AMC6 [344-357]	0	1833.05	0	84	102.8	137.2	76		High	High	High	High	High	0	2.652e-05	3.92
FALSE	High	[K].VIACVGETLEQR.[E]	1xCarbamidomethyl [C4]; 1xiTRAQ4plex [N-Term]		1.80266e-05	0	1	2	8	B8AD93	B8AD93 [124-135]	0	1518.81	0	90.4	109.1	92.9	107.6		High	High	High	High	High	0	9.488e-06	4.07
FALSE	High	[K].MDATAQELSEEK.[T]	1xiTRAQ4plex [K12]; 1xiTRAQ4plex [N-Term]		1.59169e-05	0	1	3	4	Q7XDC8	Q7XDC8 [313-324]	0	1639.81	0	69.8	97.9	107.4	124.9		High	High	High	High	High	0	8.525e-06	4.86
FALSE	High	[K].VIACIGELLEER.[E]	1xCarbamidomethyl [C4]; 1xiTRAQ4plex [N-Term]		1.75164e-05	0	1	2	5	A2Z3G7	A2Z3G7 [172-183]	0	1545.84	0	105.3	98.6	109	87.2		High	High	High	High	High	0	2.866e-05	4.52
FALSE	High	[R].MDEWGVDVALTGSQK.[A]	1xiTRAQ4plex [K15]; 1xiTRAQ4plex [N-Term]		3.83405e-06	0	1	2	4	I1QJX3	I1QJX3 [188-202]	0	1923.97	0	99.3	90	117.1	93.6		High	High	High	High	High	0	1.114e-05	5.19
FALSE	High	[R].MDEWGVDVALTGSQK.[A]	1xOxidation [M1]; 1xiTRAQ4plex [K15]; 1xiTRAQ4plex [N-Term]		2.23132e-05	0	1	2	7	I1QJX3	I1QJX3 [188-202]	0	1939.97	0	97.3	94.4	104.8	103.5		High	High	High	High	High	0	1.154e-05	4.44
FALSE	High	[K].MDGAVDVPASEAALK.[R]	1xiTRAQ4plex [K15]; 1xiTRAQ4plex [N-Term]		6.66619e-05	0	1	2	6	A2Z445	A2Z445 [224-238]	0	1761.93	0	103.4	90.3	128.7	77.6		High	High	High	High	High	0	4.068e-05	3.34
FALSE	High	[K].MDGAVDVPASEAALKR.[S]	1xiTRAQ4plex [K15]; 1xiTRAQ4plex [N-Term]		1.81998e-05	0	1	2	3	A2Z445	A2Z445 [224-239]	1	1918.03	0	89.4	90.1	140.8	79.7		High	High	High	High	High	0	9.564e-06	3.8
FALSE	High	[K].MDGAVDVPASEAALKR.[S]	1xOxidation [M1]; 1xiTRAQ4plex [K15]; 1xiTRAQ4plex [N-Term]		2.53349e-05	0	1	2	2	A2Z445	A2Z445 [224-239]	1	1934.03	0	93.7	86.1	132.7	87.5		High	High	High	High	High	0	1.276e-05	3.33
FALSE	High	[R].MEGKPVQGFNSSTASLLTR.[Y]	1xiTRAQ4plex [K4]; 1xiTRAQ4plex [N-Term]		9.69299e-06	0	1	3	1	A0A0P0WUR5	A0A0P0WUR5 [557-575]	0	2311.23	0	91.9	97.2	105.7	105.2		High	High	High	High	High	0	5.531e-06	4.42
FALSE	High	[K].MEGLLWGASK.[L]	1xiTRAQ4plex [K10]; 1xiTRAQ4plex [N-Term]		0.00014134	0	2	6	3	A2XHU1; B8B8K0	A2XHU1 [165-174]; B8B8K0 [168-177]	0	1379.76	0	92.4	102	94.8	110.8	Shared	High	High	High	High	High	0.000559	0.003689	3.39
FALSE	High	[R].VLAEQFEAETLEEALASNPVDLK.[F]	1xiTRAQ4plex [K23]; 1xiTRAQ4plex [N-Term]		6.90008e-06	0	1	2	3	I1PB00	I1PB00 [153-175]	0	2804.48	0	99.2	107.6	77.8	115.4		High	High	High	High	High	0	4.11e-06	5.44
FALSE	High	[K].LVTGLGGSGLAMPVEVVQFCWK.[Y]	1xCarbamidomethyl [C20]; 1xOxidation [M12]; 1xiTRAQ4plex [K22]; 1xiTRAQ4plex [N-Term]		2.59039e-06	0	1	3	4	B8B7P6	B8B7P6 [172-193]	0	2652.41	0	100.1	104.8	83.2	111.8		High	High	High	High	High	0	1.744e-06	5.31
FALSE	High	[K].LVTGLGGSGLAMPVEVVQFCWK.[Y]	1xCarbamidomethyl [C20]; 1xiTRAQ4plex [K22]; 1xiTRAQ4plex [N-Term]		2.78203e-07	0	1	3	6	B8B7P6	B8B7P6 [172-193]	0	2636.42	0	103.8	96.2	98.9	101.1		High	High	High	High	High	0	8.779e-07	4.07
FALSE	High	[R].IVTEDFLPLPSK.[G]	1xiTRAQ4plex [K12]; 1xiTRAQ4plex [N-Term]		0.000140586	0	1	2	6	I1QR41	I1QR41 [169-180]	0	1646.96	0	81.9	104.9	96.8	116.3		High	High	High	High	High	4.587e-05	0.0002846	3.27
FALSE	High	[R].VIDGAIGAEFLK.[A]	1xiTRAQ4plex [K12]; 1xiTRAQ4plex [N-Term]		8.23084e-05	0	1	6	1	A2YKI0	A2YKI0 [516-527]	0	1520.89	0	88.6	93.3	128.4	89.6		High	High	High	High	High	0	3.484e-05	2.83
FALSE	High	[K].IVDDQTISVDGK.[L]	1xiTRAQ4plex [K12]; 1xiTRAQ4plex [N-Term]		1.71296e-05	0	1	2	16	Q9SNK3	Q9SNK3 [137-148]	0	1577.86	0	111	98.3	118.3	72.5		High	High	High	High	High	0	1.444e-05	5
FALSE	High	[K].LVDLANKPDWFLK.[I]	2xiTRAQ4plex [K7; K13]; 1xiTRAQ4plex [N-Term]		2.23132e-05	0	1	3	3	I1Q0Z0	I1Q0Z0 [101-113]	0	1991.17	0	111.4	102.7	91.9	94		High	High	High	High	High	0	1.143e-05	4.43
FALSE	High	[R].VLDELEEALLVSDFGPK.[I]	1xiTRAQ4plex [K17]; 1xiTRAQ4plex [N-Term]		0.000106782	0	1	1	2	I1NVD3	I1NVD3 [93-109]	0	2162.18	0					No Quan Values	High	High	High	High	High	0	5.645e-05	3.09
FALSE	High	[K].IVDSFPGQSIDFFGALR.[A]	1xiTRAQ4plex [N-Term]		4.84733e-06	0	1	2	58	P93431	P93431 [324-340]	0	2013.06	0	115.5	92.6	111.2	80.7		High	High	High	High	High	0	1.084e-05	4.91
FALSE	High	[K].LVEENISTALNNLNNR.[T]	1xiTRAQ4plex [N-Term]		7.6837e-05	0	2	2	1	B8BHM5; Q0IWS0	B8BHM5 [328-343]; Q0IWS0 [307-322]	0	1958.04	0	112.1	94.7	99.4	93.8	Shared	High	High	High	High	High	0	3.284e-05	3.92
FALSE	High	[R].IVEFAEKPK.[G]	2xiTRAQ4plex [K7; K9]; 1xiTRAQ4plex [N-Term]		0.000133557	0	1	1	2	A2YU91	A2YU91 [255-263]	0	1492.91	0	95.2	94.6	108.1	102.1		High	High	High	High	High	0	5.129e-05	3.38
FALSE	High	[K].IVEGVLSHQLK.[Q]	1xiTRAQ4plex [K11]; 1xiTRAQ4plex [N-Term]		0.000107703	0	1	2	2	A2Y3I6	A2Y3I6 [181-191]	0	1510.92	0	89	95.4	116.3	99.3		High	High	High	High	High	0	4.327e-05	3.11
FALSE	High	[K].LVEPTASVSATEAESK.[E]	1xiTRAQ4plex [K16]; 1xiTRAQ4plex [N-Term]		5.73859e-05	0	2	3	1	A0A0P0YB77; A2ZLC1	A0A0P0YB77 [529-544]; A2ZLC1 [529-544]	0	1907.02	0	92.6	77.2	110.5	119.7	Shared	High	High	High	High	High	0	2.574e-05	4.03
FALSE	High	[K-].IVESILSSFTGSAPGEVPK.[K]	1xiTRAQ4plex [K19]; 1xiTRAQ4plex [N-Term]		7.30043e-05	0	2	4	3	B8AEK7; Q6EUK5	B8AEK7 [90-108]; Q6EUK5 [90-108]	0	2206.22	0	101.3	93.5	99	106.3	Shared	High	High	High	High	High	0	3.15e-05	3.24
FALSE	High	[K].IVEVLLEKETLSGDEFR.[A]	1xiTRAQ4plex [K8]; 1xiTRAQ4plex [N-Term]		7.1477e-05	0	1	1	2	A2YG12	A2YG12 [635-651]	1	2265.26	0	89.9	97.2	98.7	114.2		High	High	High	High	High	0	3.099e-05	3.28
FALSE	High	[K].LVFLGDQSVGK.[T]	1xiTRAQ4plex [K11]; 1xiTRAQ4plex [N-Term]		0.000117596	0	1	2	3	Q8H4Q9	Q8H4Q9 [12-22]	0	1450.85	0	97.2	110	96.8	96.1		High	High	High	High	High	0	4.645e-05	3.45
FALSE	High	[K].IVFLSDRPDTPELR.[N]	1xiTRAQ4plex [N-Term]		5.37911e-05	0	1	3	3	A2WLL0	A2WLL0 [185-198]	0	1801.99	0	98	104.3	103.6	94.2		High	High	High	High	High	0	2.434e-05	3.49
FALSE	High	[R].LVFVTNNSTK.[S]	1xiTRAQ4plex [K10]; 1xiTRAQ4plex [N-Term]		0.00013946	0	1	3	4	B8AVV2	B8AVV2 [117-126]	0	1410.82	0	96.2	97.3	103.6	102.9		High	High	High	High	High	0	5.304e-05	3.83
FALSE	High	[R].LVGGPEDATFSGADLAALIR.[S]	1xiTRAQ4plex [N-Term]		2.57397e-05	0	1	2	2	A2WJR6	A2WJR6 [182-201]	0	2117.14	0	107.9	99.2	100.4	92.5		High	High	High	High	High	0	1.293e-05	4.66
FALSE	High	[K].VIDAFGPEVIGENVEGK.[V]	1xiTRAQ4plex [K17]; 1xiTRAQ4plex [N-Term]		2.23132e-05	0	1	3	9	I1R4P4	I1R4P4 [193-209]	0	2061.11	0	99.7	116.4	80.5	103.3		High	High	High	High	High	0	2.068e-05	4.65
FALSE	High	[K].VLDADVTDSVIGEGCVIK.[N]	1xCarbamidomethyl [C15]; 1xiTRAQ4plex [K18]; 1xiTRAQ4plex [N-Term]		1.57148e-05	0	1	1	3	A2YU91	A2YU91 [386-403]	0	2178.16	0	100.6	102.4	99.3	97.7		High	High	High	High	High	0	8.416e-06	4.5
FALSE	High	[R].LVLEVAQHLGENMVR.[T]	1xiTRAQ4plex [N-Term]		2.85265e-06	0	2	7	7	Q0JKB4; Q01859	Q0JKB4 [121-135]; Q01859 [116-130]	0	1852.02	0	99	93.7	112.6	94.7	Shared	High	High	High	High	High	0	1.926e-06	5.58
FALSE	High	[R].LVIVAGPAAFVTESFR.[R]	1xiTRAQ4plex [N-Term]		4.14287e-05	0	1	3	4	I1PMV4	I1PMV4 [188-203]	0	1821.04	0	109.4	103.5	98.6	88.6		High	High	High	High	High	0	1.96e-05	4.45
FALSE	High	[R].IVNAGGECLTFDQLALR.[A]	1xCarbamidomethyl [C8]; 1xiTRAQ4plex [N-Term]		1.58661e-05	0	1	2	3	I1PSL1	I1PSL1 [113-129]	0	2021.06	0	100	107.6	100.5	91.9		High	High	High	High	High	0	8.501e-06	4.94
FALSE	High	[R].IVNNEIIILGNDAELGSDIDPEEAQQALEIAEANVSR.[A]	1xiTRAQ4plex [N-Term]		1.97092e-05	0	1	4	6	P0C2Z2	P0C2Z2 [70-106]	0	4107.08	0					No Quan Values	High	High	High	High	High	0	1.025e-05	4.16
FALSE	High	[R].IVNTGGECLTFDQLALR.[A]	1xCarbamidomethyl [C8]; 1xiTRAQ4plex [N-Term]		1.68584e-05	0	1	1	1	B8APD9	B8APD9 [112-128]	0	2051.07	0	96.9	99.6	92.7	110.8		High	High	High	High	High	0	8.95e-06	4.65
FALSE	High	[K].LVPLLTEAGAIASSAK.[T]	1xiTRAQ4plex [K16]; 1xiTRAQ4plex [N-Term]		8.88954e-06	0	1	1	3	I1PMW4	I1PMW4 [92-107]	0	1829.1	0	85	98.1	84.8	132		High	High	High	High	High	0	5.128e-06	5.02
FALSE	High	[R].IVQGALHGASGLIGLGR.[G]	1xiTRAQ4plex [N-Term]		3.18156e-05	0	1	2	1	I1R8Z6	I1R8Z6 [207-223]	0	1763.04	0	93.6	109.9	82	114.6		High	High	High	High	High	0	1.554e-05	4.87
FALSE	High	[K].LVQIEHALTAVGSGQTSLGIK.[A]	1xiTRAQ4plex [K21]; 1xiTRAQ4plex [N-Term]		7.38094e-06	0	1	2	4	B8AFT1	B8AFT1 [19-39]	0	2410.39	0	92.3	105.3	94.2	108.2		High	High	High	High	High	0	1.119e-05	4.96
FALSE	High	[R].LVQLFSEHGK.[V]	1xiTRAQ4plex [K10]; 1xiTRAQ4plex [N-Term]		3.37798e-05	0	1	2	16	Q650W6	Q650W6 [253-262]	0	1445.84	0	97.9	104.3	93.4	104.5		High	High	High	High	High	4.587e-05	6.704e-05	4.03
FALSE	High	[R].LVQQAVAAAFK.[N]	1xiTRAQ4plex [K11]; 1xiTRAQ4plex [N-Term]		0.000107088	0	1	2	1	I1NMQ1	I1NMQ1 [39-49]	0	1433.87	0	112.3	106.7	107.1	73.9		High	High	High	High	High	0	4.309e-05	2.55
FALSE	High	[R].IVSSIEQKEEGR.[G]	1xiTRAQ4plex [K8]; 1xiTRAQ4plex [N-Term]		2.32542e-05	0	2	4	3	A2YVG3; A2YWB4	A2YVG3 [63-74]; A2YWB4 [73-84]	1	1662.93	0	97.6	96.4	108.3	97.7	Shared	High	High	High	High	High	0	1.183e-05	3.94
FALSE	High	[K].IVSSTGALCLSEIPK.[K]	1xCarbamidomethyl [C9]; 1xiTRAQ4plex [K15]; 1xiTRAQ4plex [N-Term]		6.32968e-05	0	1	3	2	A2WPC2	A2WPC2 [161-175]	0	1863.05	0	97.4	94.3	124.5	83.8		High	High	High	High	High	0	2.797e-05	3.97
FALSE	High	[R].IVANVVGDPTMFGEWK.[Q]	1xOxidation [M11]; 1xiTRAQ4plex [K16]; 1xiTRAQ4plex [N-Term]		0.000152175	0	1	1	1	Q6KAJ2	Q6KAJ2 [350-365]	0	2067.08	0	85.2	108.4	85.2	121.2		High	High	High	High	High	0	5.661e-05	3.56
FALSE	High	[K].MELPEWVDIVK.[T]	1xiTRAQ4plex [K11]; 1xiTRAQ4plex [N-Term]		0.00014021	0	1	1	6	P40978	P40978 [31-41]	0	1646.91	0	93.3	103.8	94.8	108.1		High	High	High	High	High	0	5.326e-05	3.27
FALSE	High	[R].LSAEISRPENSGLSAAVDLLVEAK.[K]	1xiTRAQ4plex [K24]; 1xiTRAQ4plex [N-Term]		5.55339e-07	0	1	2	9	I1PPF2	I1PPF2 [146-169]	0	2757.52	0	105.1	103.2	93.2	98.6		High	High	High	High	High	0	2.162e-06	5.53
FALSE	High	[K].IRPPGFINLQILPQLVK.[K]	1xiTRAQ4plex [K17]; 1xiTRAQ4plex [N-Term]		3.14165e-05	0	1	4	4	I1QA03	I1QA03 [354-370]	0	2234.4	0	97.2	105.1	90.7	107		High	High	High	High	High	0	4.759e-05	4.48
FALSE	High	[K].LLIQNQDEMIK.[AS]	1xiTRAQ4plex [K11]; 1xiTRAQ4plex [N-Term]		2.88476e-05	0	2	4	4	B8AHM8; I1PU82	B8AHM8 [108-118]; I1PU82 [106-116]	0	1632.92	0	105.5	94.2	124.2	76.1	Shared	High	High	High	High	High	0	1.959e-05	4.29
FALSE	High	[R].VIKDFMIQGGDFDK.[G]	2xiTRAQ4plex [K3; K14]; 1xiTRAQ4plex [N-Term]		5.79174e-05	0	1	2	5	A2XZE6	A2XZE6 [138-151]	1	2045.11	0	98.5	108.9	92.4	100.3		High	High	High	High	High	0	2.591e-05	4.48
FALSE	High	[K].LILTMPASMSMER.[R]	1xiTRAQ4plex [N-Term]		9.76412e-05	0	2	5	5	B8AJV7; Q5JNB0	B8AJV7 [96-108]; Q5JNB0 [165-177]	0	1623.84	0	118.6	88.8	116.7	76	Shared	High	High	High	High	High	0	4.002e-05	3.76
FALSE	High	[R].LLITNPEGNVAAQAAASK.[L]	1xiTRAQ4plex [K18]; 1xiTRAQ4plex [N-Term]		3.18207e-06	0	1	2	1	I1PR23	I1PR23 [106-123]	0	2056.16	0	97.2	110.4	87.7	104.7		High	High	High	High	High	0	2.089e-06	4.36
FALSE	High	[K].VLHGSLTWVDDAGK.[Y]	1xiTRAQ4plex [K14]; 1xiTRAQ4plex [N-Term]		6.80949e-05	0	1	4	2	I1NTQ7	I1NTQ7 [729-742]	0	1785.97	0	106	80.2	129.9	83.9		High	High	High	High	High	0	2.975e-05	4.23
FALSE	High	[KR].IINFGSDPVSLTISATGLQAR.[V]	1xiTRAQ4plex [N-Term]		6.93456e-05	0	1	6	1	Q2QY88	Q2QY88 [573-593]	0	2304.27	0					No Quan Values	High	High	High	High	High	0	3.021e-05	3.24
FALSE	High	[K].VIHDNFGIIEGLMTTVHAITATQK.[T]	1xOxidation [M13]; 1xiTRAQ4plex [K24]; 1xiTRAQ4plex [N-Term]		1.98351e-05	0	1	2	2	I1QF99	I1QF99 [176-199]	0	2913.57	0	104.1	104.9	100.8	90.2		High	High	High	High	High	0	1.033e-05	4.16
FALSE	High	[R].IINSDEVQSVVKPLNK.[E]	2xiTRAQ4plex [K12; K16]; 1xiTRAQ4plex [N-Term]		1.59416e-06	0	2	5	12	A2YIS2; A2XMW9	A2YIS2 [297-312]; A2XMW9 [296-311]	0	2215.3	0	101.3	100.7	101.6	96.5	Shared	High	High	High	High	High	0	1.464e-06	4.78
FALSE	High	[K-].IINVDNVQEAAR.[E]	1xiTRAQ4plex [N-Term]		6.66619e-05	0	1	3	2	A2YU91	A2YU91 [477-488]	0	1485.81	0	92.1	97	111	99.8		High	High	High	High	High	0	2.921e-05	4.05
FALSE	High	[K].LLNVSTNDILIQSTGVIGQR.[I]	1xiTRAQ4plex [N-Term]		1.45083e-05	0	1	2	1	B8AL33	B8AL33 [155-174]	0	2285.29	0	109.4	96.3	101.4	92.9		High	High	High	High	High	0	7.866e-06	2.85
FALSE	High	[R].LLPITLGQVFQR.[I]	1xiTRAQ4plex [N-Term]		0.000136856	0	1	6	7	A2ZFY8	A2ZFY8 [150-161]	0	1528.93	0	91.9	114.8	82.7	110.7		High	High	High	High	High	4.587e-05	5.926e-05	4.24
FALSE	High	[R].VIGTLLGSVLPDGTVHVR.[N]	1xiTRAQ4plex [N-Term]		0.000105868	0	1	1	1	I1PRN7	I1PRN7 [43-60]	0	1977.16	0	93.2	110.6	106.8	89.4		High	High	High	High	High	0	4.275e-05	3.87
FALSE	High	[K].LISAASDDQRPPLLDLATR.[L]	1xiTRAQ4plex [N-Term]		5.40653e-06	0	1	1	6	I1Q7E3	I1Q7E3 [165-183]	0	2196.21	0	101	100.3	88.8	110		High	High	High	High	High	0	4.018e-06	5
FALSE	High	[K].LLLNCEGGGECGTCIVEVVEGGELLSPK.[T]	3xCarbamidomethyl [C5; C11; C14]; 1xiTRAQ4plex [K28]; 1xiTRAQ4plex [N-Term]		2.54961e-05	0	1	2	2	A2YLE6	A2YLE6 [136-163]	0	3277.64	0	96.1	105.8	93.8	104.3		High	High	High	High	High	0	1.282e-05	3.55
FALSE	High	[R].LISEATAAAGTGLIELR.[R]	1xiTRAQ4plex [N-Term]		2.34769e-05	0	1	7	2	A2XUB9	A2XUB9 [228-244]	0	1830.05	0	96.3	109.5	80.7	113.5		High	High	High	High	High	0	1.196e-05	3.56
FALSE	High	[K].IISLGIGDTTEPIPDVITNAMAER.[A]	1xiTRAQ4plex [N-Term]		3.24236e-05	0	1	2	2	B8AM24	B8AM24 [96-119]	0	2670.41	0	104.3	95.6	98.9	101.2		High	High	High	High	High	0	1.581e-05	3.95
FALSE	High	[K].LISIPLEELPSK.[T]	1xiTRAQ4plex [K12]; 1xiTRAQ4plex [N-Term]		0.00010198	0	1	2	6	B8AI07	B8AI07 [252-263]	0	1626.99	0	107.8	108.2	99.3	84.7		High	High	High	High	High	0	4.147e-05	3.97
FALSE	High	[K].LITDKNEIDGLPATALGLAAQTAASK.[G]	2xiTRAQ4plex [K5; K26]; 1xiTRAQ4plex [N-Term]		4.29036e-06	0	2	5	2	I1P5U5; Q6K9T1	I1P5U5 [275-300]; Q6K9T1 [254-279]	1	3014.71	0	96.2	94.7	103.6	105.5	Shared	High	High	High	High	High	0	8.805e-06	4.57
FALSE	High	[K].IITDVNVDVESAEIDTEGLVAK.[D]	1xiTRAQ4plex [K22]; 1xiTRAQ4plex [N-Term]		1.16332e-06	0	1	4	2	I1R446	I1R446 [221-242]	0	2618.4	0	124.7	90.2	94.9	90.3		High	High	High	High	High	0	8.65e-07	4.12
FALSE	High	[R].LITFDLDELEGR.[E]	1xiTRAQ4plex [N-Term]		3.96518e-05	0	1	3	9	A2YJ49	A2YJ49 [189-200]	0	1564.83	0	100.6	103.8	93.7	101.9		High	High	High	High	High	0	1.876e-05	4.34
FALSE	High	[R].LITGSADQTAK.[L]	1xiTRAQ4plex [K11]; 1xiTRAQ4plex [N-Term]		0.000119926	0	2	4	2	I1QHH5; Q60EF6	I1QHH5 [67-77]; Q60EF6 [67-77]	0	1392.79	0	100.3	93.8	114.4	91.5	Shared	High	High	High	High	High	0	4.713e-05	2.94
FALSE	High	[R].LLTLLGMPFAEHIK.[S]	1xiTRAQ4plex [K14]; 1xiTRAQ4plex [N-Term]		1.81998e-05	0	1	1	5	A2XBY3	A2XBY3 [243-256]	0	1871.11	0	96.9	95.3	106.9	100.8		High	High	High	High	High	0	9.565e-06	4.76
FALSE	High	[R].LLTLLGMPFAEHIK.[S]	1xOxidation [M7]; 1xiTRAQ4plex [K14]; 1xiTRAQ4plex [N-Term]		7.70679e-05	0	1	1	2	A2XBY3	A2XBY3 [243-256]	0	1887.1	0	109.6	87.8	103.8	98.9		High	High	High	High	High	0	3.297e-05	3.77
FALSE	High	[R].LITTAADPVTEIDVTR.[R]	1xiTRAQ4plex [N-Term]		9.79256e-05	0	1	3	1	B8BC76	B8BC76 [913-928]	0	1859.02	0	103.7	89	97.1	110.2		High	High	High	High	High	0	4.011e-05	4.02
FALSE	High	[K].LITTFTVHDLGTPGLK.[G]	1xiTRAQ4plex [K16]; 1xiTRAQ4plex [N-Term]		1.75724e-05	0	1	1	5	Q6L5I5	Q6L5I5 [82-97]	0	2001.16	0	96.5	102.9	104.5	96.1		High	High	High	High	High	0	9.28e-06	4.97
FALSE	High	[K].LLVDKDPGLVGNLLVER.[L]	1xiTRAQ4plex [K5]; 1xiTRAQ4plex [N-Term]		8.40406e-05	0	1	3	1	Q6ZHE5	Q6ZHE5 [172-188]	1	2138.28	0	97.8	104.6	101.7	95.8		High	High	High	High	High	0	3.537e-05	3.57
FALSE	High	[R].VLGLQEEQGSSLEFLR.[R]	1xiTRAQ4plex [N-Term]		7.27843e-05	0	1	2	2	B8AGH9	B8AGH9 [339-354]	0	1949.05	0	109	93.3	103.9	93.8		High	High	High	High	High	0	3.142e-05	3.62
FALSE	High	[K].IMANPEVAVAFQNPK.[I]	1xiTRAQ4plex [K15]; 1xiTRAQ4plex [N-Term]		6.00896e-05	0	1	1	2	B8AU34	B8AU34 [375-389]	0	1917.05	0	102.5	96.9	105.2	95.4		High	High	High	High	High	0	4.215e-05	3.83
FALSE	High	[K].ILSEEFGWDKDLAK.[K]	2xiTRAQ4plex [K10; K14]; 1xiTRAQ4plex [N-Term]		1.63809e-05	0	1	11	2	I1P0T4	I1P0T4 [619-632]	1	2083.14	0	99.3	80.1	140.3	80.3		High	High	High	High	High	0	8.736e-06	4.63
FALSE	High	[K].LLILDEADEMLGR.[G]	1xiTRAQ4plex [N-Term]		4.05309e-05	0	1	5	1	I1NPZ9	I1NPZ9 [176-188]	0	1631.88	0					No Quan Values	High	High	High	High	High	0	1.915e-05	3.38
FALSE	High	[K].LLLHELPSILDGTAK.[E]	1xiTRAQ4plex [K15]; 1xiTRAQ4plex [N-Term]		0.00015099	0	1	3	1	B8A7N8	B8A7N8 [216-230]	0	1908.14	0					No Quan Values	High	High	High	High	High	0	5.622e-05	3.43
FALSE	High	[K].VLIAVADNVGSNQLQEIR.[K]	1xiTRAQ4plex [N-Term]		2.86657e-05	0	1	4	2	P41095	P41095 [28-45]	0	2083.16	0	108.5	99.2	102.4	90		High	High	High	High	High	0	1.421e-05	5.28
FALSE	High	[K].LIEDGSLDELVR.[K]	1xiTRAQ4plex [N-Term]		4.58976e-06	0	1	3	3	Q8H3Q7	Q8H3Q7 [416-427]	0	1502.82	0	87.9	97.8	105.2	109.2		High	High	High	High	High	0	2.877e-06	3.59
FALSE	High	[R].ILEEMDTAEK.[A]	1xiTRAQ4plex [K10]; 1xiTRAQ4plex [N-Term]		7.6837e-05	0	1	2	6	I1PB13	I1PB13 [155-164]	0	1466.77	0	84.5	120.2	75.5	119.8		High	High	High	High	High	4.587e-05	7.696e-05	3.54
FALSE	High	[R].LLELANATEPTILDK.[L]	1xiTRAQ4plex [K15]; 1xiTRAQ4plex [N-Term]		4.31467e-05	0	1	2	2	A2YML2	A2YML2 [204-218]	0	1929.11	0	107.2	100.7	102.5	89.6		High	High	High	High	High	0	2.021e-05	4.07
FALSE	High	[K].LLESHLVPSSTAPESK.[V]	1xiTRAQ4plex [K16]; 1xiTRAQ4plex [N-Term]		1.11601e-05	0	1	1	2	A2XUA6	A2XUA6 [110-125]	0	1983.1	0	102.8	104.2	99.9	93.1		High	High	High	High	High	0	2.235e-05	4.04
FALSE	High	[R].LIESPAPGIISR.[R]	1xiTRAQ4plex [N-Term]		6.64595e-05	0	1	1	17	P0C2Z5	P0C2Z5 [129-140]	0	1396.83	0	100.4	104.5	95.9	99.2		High	High	High	High	High	4.587e-05	7.947e-05	4.17
FALSE	High	[R].ILESQPEVTSATVDFEK.[K]	1xiTRAQ4plex [K17]; 1xiTRAQ4plex [N-Term]		6.91357e-05	0	1	2	1	B8AQL4	B8AQL4 [118-134]	0	2181.15	0	104.5	87.8	116.2	91.4		High	High	High	High	High	0	3.014e-05	3.52
FALSE	High	[R].LIFANTAAHGDLR.[D]	1xiTRAQ4plex [N-Term]		3.12188e-05	0	1	2	3	B8ACR9	B8ACR9 [214-226]	0	1542.85	0	96.2	106.7	95	102.1		High	High	High	High	High	0	3.337e-05	3.93
FALSE	High	[R].LLFEVAPLGFLIEK.[A]	1xiTRAQ4plex [K14]; 1xiTRAQ4plex [N-Term]		1.93957e-06	0	1	2	17	I1PJL5	I1PJL5 [322-335]	0	1877.14	0	92.5	100.3	98.9	108.2		High	High	High	High	High	0	1.353e-06	4.65
FALSE	High	[K].LIFGADSPAIQENR.[V]	1xiTRAQ4plex [N-Term]		5.72817e-06	0	1	3	3	I1NRT6	I1NRT6 [140-153]	0	1674.89	0	93.8	95.4	109.5	101.2		High	High	High	High	High	4.587e-05	7.727e-05	3.89
FALSE	High	[R].LLFLQNNLLSGAIPPAVSK.[L]	1xiTRAQ4plex [K19]; 1xiTRAQ4plex [N-Term]		3.59747e-05	0	1	3	1	B8ABJ9	B8ABJ9 [125-143]	0	2283.37	0	96.9	101.5	108.2	93.4		High	High	High	High	High	0	1.727e-05	2.97
FALSE	High	[K].IIFTNVGNPHALGQKPLTFPR.[Q]	1xiTRAQ4plex [K15]; 1xiTRAQ4plex [N-Term]		1.37847e-05	0	1	2	3	Q69UU3	Q69UU3 [47-67]	0	2608.5	0	102.8	91	123.3	82.9		High	High	High	High	High	0	7.508e-06	6.06
FALSE	High	[K].LLGASFFDADLTGADLSDADLR.[G]	1xiTRAQ4plex [N-Term]		3.78509e-06	0	1	3	5	I1NK53	I1NK53 [106-127]	0	2427.22	0	104	106	84.3	105.6		High	High	High	High	High	0	2.426e-06	4.53
FALSE	High	[K].LIGATNPLQAEPGTIR.[G]	1xiTRAQ4plex [N-Term]		8.94294e-05	0	1	5	6	Q0IMS5	Q0IMS5 [158-173]	0	1795.02	0	105.1	104.3	94.9	95.7		High	High	High	High	High	0	3.725e-05	4.61
FALSE	High	[R].IIGATRPWEAAPGTIR.[A]	1xiTRAQ4plex [N-Term]		4.5073e-05	0	1	3	8	A6N0M9	A6N0M9 [87-102]	0	1853.05	0	99.7	99.8	88	112.5		High	High	High	High	High	0	2.47e-05	4.21
FALSE	High	[K].VLLEGTLLKPNMVTPGSDSPK.[V]	1xOxidation [M12]; 2xiTRAQ4plex [K9; K21]; 1xiTRAQ4plex [N-Term]		4.87857e-06	0	1	2	6	I1Q3J5	I1Q3J5 [247-267]	0	2644.5	0	96	104.2	92.9	106.9		High	High	High	High	High	0	3.03e-06	5.6
FALSE	High	[K].LIGLAGETNVQGEEQK.[K]	1xiTRAQ4plex [K16]; 1xiTRAQ4plex [N-Term]		1.06026e-05	0	1	1	9	I1NTN8	I1NTN8 [59-74]	0	1974.07	0	97	94.7	116.1	92.2		High	High	High	High	High	0	5.977e-06	4.59
FALSE	High	[K].VLLEGTLLKPNMVTPGSDSPK.[V]	2xiTRAQ4plex [K9; K21]; 1xiTRAQ4plex [N-Term]		9.19966e-07	0	1	2	14	I1Q3J5	I1Q3J5 [247-267]	0	2628.5	0	95.9	99.5	103.8	100.8		High	High	High	High	High	0	1.292e-05	6.28
FALSE	High	[R].ILGLGDLGVQGIGIPIGK.[L]	1xiTRAQ4plex [K18]; 1xiTRAQ4plex [N-Term]		1.24036e-05	0	1	2	3	B8BHR1	B8BHR1 [197-214]	0	2008.24	0	87.8	95.4	104.6	112.2		High	High	High	High	High	0	6.862e-06	3.82
FALSE	High	[R].IIGLGEIMSGELVEFAEGTR.[G]	1xiTRAQ4plex [N-Term]		1.80827e-07	0	1	1	17	P0C2Z5	P0C2Z5 [42-61]	0	2265.19	0	96.7	99.3	99.7	104.3		High	High	High	High	High	0	5.271e-07	5.05
FALSE	High	[R].IIGLGEIMSGELVEFAEGTR.[G]	1xOxidation [M8]; 1xiTRAQ4plex [N-Term]		1.83167e-07	0	1	1	20	P0C2Z5	P0C2Z5 [42-61]	0	2281.19	0	103	104.8	89.8	102.4		High	High	High	High	High	0	9.74e-07	5.83
FALSE	High	[K].VIIDQDSDPDATIVEITLGDR.[L]	1xiTRAQ4plex [N-Term]		9.2975e-06	0	1	3	12	Q0J709	Q0J709 [79-99]	0	2429.25	0	100.6	103.2	95.1	101.1		High	High	High	High	High	0	7.132e-06	5
FALSE	High	[K].ILGNSGDQWSDLLGLPMATR.[S]	1xOxidation [M17]; 1xiTRAQ4plex [N-Term]		2.9963e-05	0	1	2	1	A2YE26	A2YE26 [234-253]	0	2304.18	0	95.4	95.2	98.1	111.3		High	High	High	High	High	0	1.477e-05	3.79
FALSE	High	[K].LIGPEGQESVIK.[V]	1xiTRAQ4plex [K12]; 1xiTRAQ4plex [N-Term]		0.000154162	0	1	2	2	A2XT72	A2XT72 [62-73]	0	1557.91	0	108.2	96	103.6	92.2		High	High	High	High	High	0	5.717e-05	3.66
FALSE	High	[R].LIGPNCPGIIKPGECK.[I]	2xCarbamidomethyl [C6; C15]; 2xiTRAQ4plex [K11; K16]; 1xiTRAQ4plex [N-Term]		7.47859e-05	0	1	3	2	Q6ZL94	Q6ZL94 [154-169]	0	2185.22	0	90	97.5	114.9	97.6		High	High	High	High	High	0	3.216e-05	4.23
FALSE	High	[R].LIGSDLEHFIR.[K]	1xiTRAQ4plex [N-Term]		1.7405e-05	0	1	2	6	A2XVZ1	A2XVZ1 [173-183]	0	1443.81	0	101.5	101.9	98.7	97.9		High	High	High	High	High	0	9.211e-06	4.22
FALSE	High	[K].LLGSLQGPATSVVTTLQAPAR.[D]	1xiTRAQ4plex [N-Term]		8.25767e-06	0	1	1	6	Q10N30	Q10N30 [180-200]	0	2224.28	0	98.1	97.3	100.4	104.3		High	High	High	High	High	0	1.266e-05	5.61
FALSE	High	[R].LLGTVTIASGGVMPNIHNLLLPK.[K]	1xiTRAQ4plex [K23]; 1xiTRAQ4plex [N-Term]		1.03675e-05	0	1	1	2	I1QBD2	I1QBD2 [98-120]	0	2646.56	0	102.5	92.8	115.7	89		High	High	High	High	High	0	2.046e-05	4.87
FALSE	High	[R].LLGTVTIASGGVMPNIHNLLLPK.[K]	1xOxidation [M13]; 1xiTRAQ4plex [K23]; 1xiTRAQ4plex [N-Term]		8.32943e-05	0	1	1	2	I1QBD2	I1QBD2 [98-120]	0	2662.56	0	101	100.3	104.2	94.5		High	High	High	High	High	0	5.035e-05	3.6
FALSE	High	[R].IIGVSVDSSGKPALR.[M]	1xiTRAQ4plex [K11]; 1xiTRAQ4plex [N-Term]		1.72392e-05	0	2	4	4	I1Q3M1; A2WUC5	I1Q3M1 [360-374]; A2WUC5 [362-376]	0	1787.06	0	88.7	74.8	142.3	94.2	Shared	High	High	High	High	High	0	9.129e-06	4.32
FALSE	High	[R].IMIHQPVGGASGQALDVEVQAK.[E]	1xiTRAQ4plex [K22]; 1xiTRAQ4plex [N-Term]		5.42392e-06	0	1	2	3	I1QWC5	I1QWC5 [181-202]	0	2536.38	0	99.7	108.9	93.2	98.1		High	High	High	High	High	0	3.33e-06	5.24
FALSE	High	[K].LSAALAEILETK.[L]	1xiTRAQ4plex [K12]; 1xiTRAQ4plex [N-Term]		2.35515e-05	0	1	3	9	A2YGN4	A2YGN4 [77-88]	0	1546.93	0	94	114.2	85.5	106.3		High	High	High	High	High	0	1.197e-05	4.35
FALSE	High	[R].IMNVIGEPIDEK.[G]	1xiTRAQ4plex [K12]; 1xiTRAQ4plex [N-Term]		9.59496e-05	0	2	8	8	Q0JKB4; Q01859	Q0JKB4 [170-181]; Q01859 [165-176]	0	1645.91	0	99.7	100.5	103.9	96	Shared	High	High	High	High	High	4.587e-05	0.0001915	3.19
FALSE	High	[K].IMTDPFVGSLTFVR.[I]	1xOxidation [M2]; 1xiTRAQ4plex [N-Term]		9.67923e-05	0	1	3	1	A2XVY3	A2XVY3 [392-405]	0	1742.93	0	98.9	89.9	105.4	105.8		High	High	High	High	High	0	3.979e-05	3.42
FALSE	High	[R].VLESLGADPSNIR.[T]	1xiTRAQ4plex [N-Term]		4.85669e-05	0	1	2	2	B8BNQ4	B8BNQ4 [703-715]	0	1514.83	0	120.8	92.4	114.8	72		High	High	High	High	High	4.587e-05	0.0001381	3.72
FALSE	High	[K].LPMFGCTDATQVLK.[E]	1xCarbamidomethyl [C6]; 1xiTRAQ4plex [K14]; 1xiTRAQ4plex [N-Term]		2.64007e-05	0	1	8	47	I1R5Q4	I1R5Q4 [125-138]	0	1868.99	0	114.2	98.5	92.8	94.5		High	High	High	High	High	0	4.025e-05	4.86
FALSE	High	[K].LPMFGCTDATQVLK.[E]	1xCarbamidomethyl [C6]; 1xOxidation [M3]; 1xiTRAQ4plex [K14]; 1xiTRAQ4plex [N-Term]		3.74748e-05	0	1	8	71	I1R5Q4	I1R5Q4 [125-138]	0	1884.98	0	112.4	100.9	84.1	102.6		High	High	High	High	High	0	5.197e-05	4.56
FALSE	High	[K].LPMFGCTDATQVLKELEEAK.[K]	1xCarbamidomethyl [C6]; 2xiTRAQ4plex [K14; K20]; 1xiTRAQ4plex [N-Term]		3.18156e-05	0	1	8	5	I1R5Q4	I1R5Q4 [125-144]	1	2712.43	0	97.6	97.6	94.6	110.3		High	High	High	High	High	0	1.553e-05	5.89
FALSE	High	[K].LPMFGCTDATQVLKELEEAK.[K]	1xCarbamidomethyl [C6]; 1xOxidation [M3]; 2xiTRAQ4plex [K14; K20]; 1xiTRAQ4plex [N-Term]		1.31872e-06	0	1	8	8	I1R5Q4	I1R5Q4 [125-144]	1	2728.43	0	94.2	98.5	89	118.3		High	High	High	High	High	0	9.641e-07	7.02
FALSE	High	[K].LPMFGCTDATQVLKELEEAKK.[A]	1xCarbamidomethyl [C6]; 3xiTRAQ4plex [K14; K20; K21]; 1xiTRAQ4plex [N-Term]		1.35744e-06	0	1	8	4	I1R5Q4	I1R5Q4 [125-145]	2	2984.63	0	93.5	96.9	97.2	112.4		High	High	High	High	High	0	9.892e-07	7.01
FALSE	High	[K].LPMFGCTDATQVLKELEEAKK.[A]	1xCarbamidomethyl [C6]; 1xOxidation [M3]; 3xiTRAQ4plex [K14; K20; K21]; 1xiTRAQ4plex [N-Term]		0.00010894	0	1	8	3	I1R5Q4	I1R5Q4 [125-145]	2	3000.62	0	103.6	93.6	84.8	118		High	High	High	High	High	4.587e-05	6.326e-05	3.66
FALSE	High	[R].IQAGISALEDALK.[A]	1xiTRAQ4plex [K13]; 1xiTRAQ4plex [N-Term]		2.74235e-05	0	1	3	9	A2YIK9	A2YIK9 [270-282]	0	1616.95	0	104.2	103.5	102	90.3		High	High	High	High	High	0	1.365e-05	4.44
FALSE	High	[R].LQDDIVTGFHFSVSER.[F]	1xiTRAQ4plex [N-Term]		1.05349e-05	0	1	1	1	Q8HCR5	Q8HCR5 [147-162]	0	1994.01	0	101.9	107.4	113.2	77.4		High	High	High	High	High	0	5.937e-06	4.17
FALSE	High	[K].IQDKEGIPPDQQR.[L]	1xiTRAQ4plex [K4]; 1xiTRAQ4plex [N-Term]		1.00729e-05	0	2	31	28	B8B0S9; A2WPB5	B8B0S9 [30-42]; A2WPB5 [30-42]	1	1811.99	0	93.3	99.3	90.6	116.8	Shared	High	High	High	High	High	0	1.353e-05	4.91
FALSE	High	[R].LQDLFNDEGCEAK.[L]	1xCarbamidomethyl [C10]; 1xiTRAQ4plex [K13]; 1xiTRAQ4plex [N-Term]		1.34365e-05	0	1	3	8	B8B7P6	B8B7P6 [199-211]	0	1826.88	0	103.2	102	85	109.8		High	High	High	High	High	0	7.351e-06	4.49
FALSE	High	[R].LQDIGMIDAVPGMR.[A]	1xiTRAQ4plex [N-Term]		5.73859e-05	0	1	3	2	Q7XXS4	Q7XXS4 [247-260]	0	1659.87	0	120.6	60.3	132.1	87		High	High	High	High	High	0	2.573e-05	3.04
FALSE	High	[K].IQGIGAGFVPR.[N]	1xiTRAQ4plex [N-Term]		0.000109876	0	1	3	5	Q5JNB0	Q5JNB0 [295-305]	0	1258.74	0	109.4	99.8	99.8	91		High	High	High	High	High	4.587e-05	0.000114	3.31
FALSE	High	[R].LPLVGPLLTPPVSVASVAK.[V]	1xiTRAQ4plex [K19]; 1xiTRAQ4plex [N-Term]		1.17843e-05	0	1	3	2	I1P1A3	I1P1A3 [246-264]	0	2146.35	0	97.9	105.3	94.6	102.1		High	High	High	High	High	0	6.547e-06	3.43
FALSE	High	[K].IQGTGAGFIPEILDK.[S]	1xiTRAQ4plex [K15]; 1xiTRAQ4plex [N-Term]		0.00011145	0	1	2	1	B8B3S9	B8B3S9 [260-274]	0	1847.05	0	107.3	104.6	101.7	86.4		High	High	High	High	High	0	4.454e-05	3.65
FALSE	High	[K].LQIAGLVADVFSNVAVAENK.[V]	1xiTRAQ4plex [K20]; 1xiTRAQ4plex [N-Term]		5.51169e-06	0	1	3	10	A0A0P0WKD6	A0A0P0WKD6 [298-317]	0	2346.33	0	107.1	126.4	93.2	73.3		High	High	High	High	High	0	3.378e-06	4.5
FALSE	High	[K].IQLGEGSAAQVTK.[N]	1xiTRAQ4plex [K13]; 1xiTRAQ4plex [N-Term]		1.00407e-05	0	1	2	2	I1PT96	I1PT96 [50-62]	0	1589.91	0	94.6	91.6	124.7	89.1		High	High	High	High	High	0	5.707e-06	4.38
FALSE	High	[R].IQLGEGSAASVTK.[K]	1xiTRAQ4plex [K13]; 1xiTRAQ4plex [N-Term]		1.04342e-05	0	1	2	3	B8BKA3	B8BKA3 [53-65]	0	1548.88	0	104.8	97.7	124.8	72.7		High	High	High	High	High	0	5.896e-06	4.52
FALSE	High	[R].IQLGEGSAASVTKK.[M]	2xiTRAQ4plex [K13; K14]; 1xiTRAQ4plex [N-Term]		1.16344e-05	0	1	2	1	B8BKA3	B8BKA3 [53-66]	1	1821.08	0	94.6	109.4	122.3	73.7		High	High	High	High	High	0	6.478e-06	4.17
FALSE	High	[K].VLEQLSGQSPVFSK.[A]	1xiTRAQ4plex [K14]; 1xiTRAQ4plex [N-Term]		3.73573e-05	0	1	5	18	A0A0P0WXQ4	A0A0P0WXQ4 [55-68]	0	1807.02	0	97.1	99.1	98.4	105.4		High	High	High	High	High	0	1.784e-05	3.83
FALSE	High	[K].LQPHGEALTFEDGNVTLVESR.[K]	1xiTRAQ4plex [N-Term]		1.92745e-05	0	1	1	5	I1QVL0	I1QVL0 [50-70]	0	2456.25	0	99.3	94.4	102.8	103.5		High	High	High	High	High	0	1.344e-05	3.73
FALSE	High	[K].LQPLGEALTFEDDNLTLSESR.[G]	1xiTRAQ4plex [N-Term]		2.72711e-06	0	1	3	6	A2XC62	A2XC62 [51-71]	0	2492.26	0	100	80.7	125.9	93.4		High	High	High	High	High	0	1.824e-06	5.38
FALSE	High	[K].LQQVSVHGLAAGK.[K]	1xiTRAQ4plex [K13]; 1xiTRAQ4plex [N-Term]		0.000142856	0	1	1	4	A2WTQ2	A2WTQ2 [24-36]	0	1595.95	0	103.3	98.6	97.1	101		High	High	High	High	High	4.587e-05	6.457e-05	3.9
FALSE	High	[R].LQSIVTPLTEFDHPEK.[G]	1xiTRAQ4plex [K16]; 1xiTRAQ4plex [N-Term]		9.78661e-06	0	1	6	6	A2ZHA2	A2ZHA2 [157-172]	0	2142.17	0	92.6	107.3	78.8	121.3		High	High	High	High	High	0	5.575e-06	4.89
FALSE	High	[K].VLENVHIAANK.[N]	1xiTRAQ4plex [K11]; 1xiTRAQ4plex [N-Term]		7.54641e-05	0	1	3	15	B8AJX7	B8AJX7 [400-410]	0	1495.88	0	97.5	93.9	112.4	96.2		High	High	High	High	High	0	3.24e-05	4.53
FALSE	High	[K].LRDEPGAQLLDIR.[R]	1xiTRAQ4plex [N-Term]		1.66977e-05	0	1	3	1	I1NU51	I1NU51 [160-172]	1	1639.92	0	105.4	104.9	99	90.7		High	High	High	High	High	0	8.878e-06	4.18
FALSE	High	[K].LRDPTGQVTFK.[H]	1xiTRAQ4plex [K11]; 1xiTRAQ4plex [N-Term]		2.34769e-05	0	1	3	3	A2XC67	A2XC67 [50-60]	1	1549.89	0	102.7	84.3	121.5	91.5		High	High	High	High	High	0	1.194e-05	4.88
FALSE	High	[K].LRPIPVGVSADLLVGQK.[V]	1xiTRAQ4plex [K17]; 1xiTRAQ4plex [N-Term]		1.19745e-05	0	1	2	2	B8AWT0	B8AWT0 [214-230]	0	2050.26	0	100.2	100.2	106.3	93.3		High	High	High	High	High	0	6.644e-06	4.49
FALSE	High	[R].LQGVGISAADGSTSAGDASASK.[Q]	1xiTRAQ4plex [K22]; 1xiTRAQ4plex [N-Term]		3.71281e-06	0	1	2	1	A2WLN6	A2WLN6 [67-88]	0	2238.15	0	93.6	108.8	83.5	114.1		High	High	High	High	High	0	2.386e-06	3.95
FALSE	High	[R].LPLRDVLDDAGVGAR.[V]	1xiTRAQ4plex [N-Term]		2.02177e-05	0	1	1	3	Q6ZBX9	Q6ZBX9 [96-110]	1	1710.96	0	91.7	109.6	92.9	105.8		High	High	High	High	High	0	1.048e-05	3.32
FALSE	High	[K].VIETQVVLER.[D]	1xiTRAQ4plex [N-Term]		0.000155362	0	1	2	1	B8B7X7	B8B7X7 [33-42]	0	1329.79	0	99.8	104.4	99.2	96.6		High	High	High	High	High	0	5.748e-05	2.62
FALSE	High	[K].VLFVPWVETDFR.[T]	1xiTRAQ4plex [N-Term]		0.000148637	0	1	1	17	Q69S39	Q69S39 [206-217]	0	1651.9	0	108.9	96.4	87.2	107.5		High	High	High	High	High	4.587e-05	7.888e-05	3.37
FALSE	High	[K].IMVNQADDVAGIISSK.[A]	1xiTRAQ4plex [K16]; 1xiTRAQ4plex [N-Term]		3.77295e-06	0	1	4	1	Q7X5X9	Q7X5X9 [261-276]	0	1949.06	0	107	98.9	118.5	75.5		High	High	High	High	High	0	2.422e-06	4.27
FALSE	High	[K].INAAVFPGLQGGPHNHTITGLAVALK.[Q]	1xiTRAQ4plex [K26]; 1xiTRAQ4plex [N-Term]		3.15154e-06	0	1	3	8	B8AJX7	B8AJX7 [316-341]	0	2884.64	0	98.1	97.1	103.9	100.9		High	High	High	High	High	4.587e-05	7.851e-05	4.23
FALSE	High	[R].LNAVESDFEDPEAIAK.[S]	1xiTRAQ4plex [K16]; 1xiTRAQ4plex [N-Term]		9.59496e-05	0	1	4	2	A0A0P0WKD6	A0A0P0WKD6 [145-160]	0	2036.04	0	106.5	108.9	91.9	92.7		High	High	High	High	High	0	3.949e-05	4.35
FALSE	High	[K].LNDAAAVPDIADDQVLVR.[V]	1xiTRAQ4plex [N-Term]		1.37501e-06	0	1	2	13	A2YUR3	A2YUR3 [17-34]	0	2039.09	0	97.3	111.3	88	103.4		High	High	High	High	High	0	1.002e-06	5.38
FALSE	High	[R].LNEAVMHFGESIK.[E]	1xiTRAQ4plex [K13]; 1xiTRAQ4plex [N-Term]		0.000100516	0	1	2	2	I1QVB5	I1QVB5 [95-107]	0	1762.94	0	94.2	106.1	87.6	112.1		High	High	High	High	High	0	4.1e-05	3.83
FALSE	High	[K].VIGIEPSESNILSGGKPGPHK.[I]	2xiTRAQ4plex [K16; K21]; 1xiTRAQ4plex [N-Term]		1.26846e-05	0	1	3	6	Q5JNB0	Q5JNB0 [274-294]	0	2548.45	0	109.9	96.9	110.7	82.5		High	High	High	High	High	0	8.769e-06	5.12
FALSE	High	[R].VLGIDGVQLIGINNR.[N]	1xiTRAQ4plex [N-Term]		7.19104e-05	0	1	3	1	B8AV46	B8AV46 [273-287]	0	1725.01	0	89.7	99.8	106.2	104.3		High	High	High	High	High	0	3.108e-05	2.64
FALSE	High	[K].VLGGMGIAILSTSR.[G]	1xOxidation [M5]; 1xiTRAQ4plex [N-Term]		5.54757e-05	0	1	3	2	I1PDU5	I1PDU5 [101-114]	0	1534.87	0	101.6	107.6	90.8	100		High	High	High	High	High	0	2.502e-05	3.6
FALSE	High	[R].VLGGGDGGEAGFAAVR.[E]	1xiTRAQ4plex [N-Term]		0.000150596	0	1	2	1	Q6Z8Z7	Q6Z8Z7 [327-342]	0	1576.82	0	109	97	95.8	98.2		High	High	High	High	High	0	5.611e-05	3.35
FALSE	High	[R].LNLEAAGVEVDNIGAIK.[V]	1xiTRAQ4plex [K17]; 1xiTRAQ4plex [N-Term]		2.3674e-06	0	1	3	2	I1P5G4	I1P5G4 [302-318]	0	2014.14	0	86.4	90.4	112.6	110.6		High	High	High	High	High	0	1.609e-06	3.73
FALSE	High	[R].LNLLDLAPGGHLGR.[F]	1xiTRAQ4plex [N-Term]		3.78295e-05	0	2	5	3	A2YIS2; A2XMW9	A2YIS2 [240-253]; A2XMW9 [239-252]	0	1589.92	0	98.2	97.8	105.9	98.1	Shared	High	High	High	High	High	0	1.804e-05	4.08
FALSE	High	[R].INIIDTPGHVDFTLEVER.[A]	1xiTRAQ4plex [N-Term]		8.03673e-05	0	1	3	2	A2XVY3	A2XVY3 [152-169]	0	2212.17	0	102.4	99	106	92.7		High	High	High	High	High	0	3.412e-05	3.42
FALSE	High	[R].INLTPVALMEATCFSK.[LT]	1xCarbamidomethyl [C13]; 1xiTRAQ4plex [K16]; 1xiTRAQ4plex [N-Term]		0.000147469	0	1	4	2	I1P5G4	I1P5G4 [340-355]	0	2083.12	0	89.1	90.1	113.8	107		High	High	High	High	High	0	5.527e-05	3.26
FALSE	High	[R].INPPDEAQTVLLFATGTGISPVR.[S]	1xiTRAQ4plex [N-Term]		3.84639e-06	0	1	2	6	B8AGN1	B8AGN1 [156-178]	0	2540.38	0	98	96.9	94.5	110.6		High	High	High	High	High	0	2.465e-06	5.97
FALSE	High	[K].LNPTFTEGPFELPFSSIR.[A]	1xiTRAQ4plex [N-Term]		2.12739e-05	0	1	2	2	B8AEK7	B8AEK7 [406-423]	0	2196.15	0	100	99.9	107.9	92.3		High	High	High	High	High	0	1.096e-05	3.65
FALSE	High	[K].LNPTFTEGSFELPFSSIR.[A]	1xiTRAQ4plex [N-Term]		4.42376e-05	0	1	2	2	Q6EUK5	Q6EUK5 [406-423]	0	2186.12	0	101.9	100.1	101.1	96.9		High	High	High	High	High	0	2.064e-05	3.47
FALSE	High	[K].VIGDVMTSAPLVVR.[E]	1xiTRAQ4plex [N-Term]		6.95561e-05	0	1	1	2	B8AP73	B8AP73 [169-182]	0	1600.92	0	114	110.4	87.1	88.5		High	High	High	High	High	0	3.027e-05	3.8
FALSE	High	[K].LNSSLSQVLVNCLR.[Y]	1xCarbamidomethyl [C12]; 1xiTRAQ4plex [N-Term]		0.000129959	0	1	3	2	I1R446	I1R446 [254-267]	0	1746.97	0	96.5	91.9	111.2	100.5		High	High	High	High	High	0	5.017e-05	3.86
FALSE	High	[K].VIGDGGDPDGHDDDDEHHH.[-]	1xiTRAQ4plex [N-Term]		0.00013247	0	1	3	2	P92683	P92683 [151-169]	0	2182.88	0	117.1	89.7	124	69.2		High	High	High	High	High	0	5.101e-05	3.44
FALSE	High	[K].LNTDENPDIATQFGIR.[S]	1xiTRAQ4plex [N-Term]		8.45413e-05	0	1	1	1	B8AG42	B8AG42 [122-137]	0	1947.99	0	81.3	108.8	68.7	141.2		High	High	High	High	High	0	3.557e-05	3.41
FALSE	High	[K].LNTSAAILEVMGAPLAGTDVR.[A]	1xiTRAQ4plex [N-Term]		1.74606e-05	0	1	3	1	I1NKL1	I1NKL1 [183-203]	0	2243.22	0	98.8	97.7	96.5	107		High	High	High	High	High	0	9.224e-06	4.04
FALSE	High	[R].VLGDESVAELLTTNK.[L]	1xiTRAQ4plex [K15]; 1xiTRAQ4plex [N-Term]		0.000155763	0	1	3	1	I1R550	I1R550 [137-151]	0	1877.05	0	98	91.8	104.1	106.1		High	High	High	High	High	0	5.756e-05	2.47
FALSE	High	[K].LNVVLGGATWLEPNPIDR.[C]	1xiTRAQ4plex [N-Term]		3.56369e-05	0	1	2	2	A2XYU1	A2XYU1 [373-390]	0	2108.16	0	100.5	97.5	108.5	93.5		High	High	High	High	High	0	1.714e-05	4.4
FALSE	High	[R].LPAAHEDAAAALIWLR.[D]	1xiTRAQ4plex [N-Term]		1.10534e-05	0	1	3	1	A2YIF3	A2YIF3 [130-145]	0	1862.04	0	111.8	94.5	121.5	72.2		High	High	High	High	High	0	6.196e-06	4.91
FALSE	High	[R].IPAEVTAGGEEGAAALALR.[R]	1xiTRAQ4plex [N-Term]		3.30428e-05	0	1	3	1	A2YZ98	A2YZ98 [167-185]	0	1940.06	0	96.6	101	98.2	104.2		High	High	High	High	High	0	1.606e-05	4.53
FALSE	High	[K].VLGAFLEGGSPDENK.[A]	1xiTRAQ4plex [K15]; 1xiTRAQ4plex [N-Term]		0.000119591	0	1	3	1	A2Z468	A2Z468 [404-418]	0	1820.96	0	91.3	100.9	95.5	112.4		High	High	High	High	High	0	4.711e-05	4.13
FALSE	High	[R].IPATIITGFLGSGK.[T]	1xiTRAQ4plex [K14]; 1xiTRAQ4plex [N-Term]		9.93578e-05	0	1	3	2	B8AED8	B8AED8 [90-103]	0	1663	0	121.1	89.7	105.6	83.7		High	High	High	High	High	0	4.057e-05	3.44
FALSE	High	[R].LPDATQGSDHLR.[Q]	1xiTRAQ4plex [N-Term]		0.000101392	0	1	2	13	B8B6B6	B8B6B6 [132-143]	0	1453.75	0	105.7	102.8	99.6	91.9		High	High	High	High	High	4.587e-05	7.364e-05	3.87
FALSE	High	[R].IPDDETPPSATATTSFAVAR.[R]	1xiTRAQ4plex [N-Term]		0.00010863	0	1	2	1	A2WTQ7	A2WTQ7 [80-99]	0	2191.1	0	104.2	100.3	73.6	121.9		High	High	High	High	High	0	4.36e-05	2.92
FALSE	High	[K].IMTDPFVGSLTFVR.[I]	1xiTRAQ4plex [N-Term]		0.000106782	0	1	3	5	A2XVY3	A2XVY3 [392-405]	0	1726.93	0	105.9	89.9	120.8	83.4		High	High	High	High	High	4.587e-05	7.317e-05	3.66
FALSE	High	[R].RLDDVQGVGSFHLR.[L]	1xiTRAQ4plex [N-Term]		8.55506e-05	0	1	2	1	B8BFT0	B8BFT0 [414-427]	1	1742.94	0	111.3	87	101.4	100.3		High	High	High	High	High	0	3.591e-05	3.49
FALSE	High	[K].MELSSLTQTNISLPFITATADGPK.[H]	1xiTRAQ4plex [K24]; 1xiTRAQ4plex [N-Term]		4.69412e-06	0	1	3	7	I1PU83	I1PU83 [314-337]	0	2823.51	0	94.8	107.1	97.9	100.3		High	High	High	High	High	0	2.936e-06	5.34
FALSE	High	[K].MELSTLSQTNISLPFITATADGPK.[H]	1xiTRAQ4plex [K24]; 1xiTRAQ4plex [N-Term]		3.8913e-05	0	1	4	2	B8BP25	B8BP25 [342-365]	0	2823.51	0	120.4	90.1	117	72.4		High	High	High	High	High	0	1.846e-05	3.9
FALSE	High	[R].QADLILTAGTVTMK.[M]	1xiTRAQ4plex [K14]; 1xiTRAQ4plex [N-Term]		6.64595e-05	0	1	1	3	I1Q5K7	I1Q5K7 [71-84]	0	1750	0	94	97.5	105.3	103.2		High	High	High	High	High	0	2.911e-05	3.9
FALSE	High	[R].QADLILTAGTVTMK.[M]	1xOxidation [M13]; 1xiTRAQ4plex [K14]; 1xiTRAQ4plex [N-Term]		7.89382e-05	0	1	1	3	I1Q5K7	I1Q5K7 [71-84]	0	1766	0	93.8	99.6	99.4	107.2		High	High	High	High	High	0	3.361e-05	4.03
FALSE	High	[K].QAEAEIAALK.[I]	1xiTRAQ4plex [K10]; 1xiTRAQ4plex [N-Term]		0.000120936	0	1	2	1	B8AI07	B8AI07 [273-282]	0	1331.78	0	101.4	110.7	101.9	86		High	High	High	High	High	0	4.746e-05	3.78
FALSE	High	[K].QAEETCAGDPEGGECAAAWDEVEELSAAASHAR.[D]	2xCarbamidomethyl [C6; C15]; 1xiTRAQ4plex [N-Term]		1.72204e-06	0	1	2	4	A2XFU0	A2XFU0 [72-104]	0	3618.55	0	106.2	106.4	83.9	103.4		High	High	High	High	High	0	2.413e-06	4.61
FALSE	High	[R].VGQALLSMGPPGADVLVGR.[G]	1xOxidation [M8]; 1xiTRAQ4plex [N-Term]		1.43239e-05	0	2	3	1	I1QH01; A0A0P0XEB3	I1QH01 [56-74]; A0A0P0XEB3 [56-74]	0	1997.1	0	91.8	103.8	89.5	114.9	Shared	High	High	High	High	High	0	7.767e-06	4.32
FALSE	High	[R].QAGLDVNSGLAFLQER.[LYS]	1xiTRAQ4plex [N-Term]		0.000148637	0	1	3	1	Q2QNJ8	Q2QNJ8 [41-56]	0	1861.99	0					No Quan Values	High	High	High	High	High	0	5.559e-05	3.99
FALSE	High	[R].VGQALLSMGPPGADVLVGR.[G]	1xiTRAQ4plex [N-Term]		1.28111e-06	0	2	3	9	I1QH01; A0A0P0XEB3	I1QH01 [56-74]; A0A0P0XEB3 [56-74]	0	1981.1	0	103.5	97.5	95	104	Shared	High	High	High	High	High	0	2.722e-06	5.41
FALSE	High	[R].QAIPFLESLVVADVAALK.[D]	1xiTRAQ4plex [K18]; 1xiTRAQ4plex [N-Term]		0.000114976	0	1	2	6	I1PQ18	I1PQ18 [98-115]	0	2172.29	0	108.8	79	116.1	96.1		High	High	High	High	High	0	4.56e-05	3.38
FALSE	High	[K].QAQALAGGPLVQAR.[N]	1xiTRAQ4plex [N-Term]		0.000139834	0	3	4	2	B8AJ26; I1P0V8; B8ATH5	B8AJ26 [96-109]; I1P0V8 [95-108]; B8ATH5 [104-117]	0	1523.88	0	116.4	108.4	90.3	84.9	Shared	High	High	High	High	High	0	5.31e-05	3.93
FALSE	High	[K].QAQAQGPPAAVAAEEAPTAR.[K]	1xiTRAQ4plex [N-Term]		2.22424e-05	0	1	2	1	B8B9L3	B8B9L3 [46-65]	0	2078.07	0	99.1	97.6	112.2	91		High	High	High	High	High	0	1.138e-05	4
FALSE	High	[R].QAQLKPETAPALR.[A]	1xiTRAQ4plex [K5]; 1xiTRAQ4plex [N-Term]		7.79981e-05	0	1	2	3	I1QVB5	I1QVB5 [48-60]	0	1711.01	0	89	113.5	83.1	114.5		High	High	High	High	High	0	3.331e-05	3.1
FALSE	High	[K].QAQSDIVSAIGNAAIVVCSIGASEK.[D]	1xCarbamidomethyl [C18]; 1xiTRAQ4plex [K25]; 1xiTRAQ4plex [N-Term]		2.87566e-05	0	1	2	2	Q10A77	Q10A77 [142-166]	0	2776.48	0	108.1	93	131.4	67.5		High	High	High	High	High	0	1.424e-05	4.14
FALSE	High	[R].QATAQVLASQK.[R]	1xiTRAQ4plex [K11]; 1xiTRAQ4plex [N-Term]		3.90352e-05	0	1	2	7	B8A7P4	B8A7P4 [102-112]	0	1432.84	0	112.7	100.8	92.9	93.6		High	High	High	High	High	0	1.852e-05	4.25
FALSE	High	[K].QAAGGVTDASGALQDK.[V]	1xiTRAQ4plex [K16]; 1xiTRAQ4plex [N-Term]		1.15959e-06	0	1	4	4	B8A7P7	B8A7P7 [206-221]	0	1776.93	0	109.6	109	96.8	84.6		High	High	High	High	High	0	8.621e-07	4.45
FALSE	High	[K].QATEALQGAGVDPAPVLSAAK.[T]	1xiTRAQ4plex [K21]; 1xiTRAQ4plex [N-Term]		2.48437e-06	0	1	2	2	B8AI07	B8AI07 [124-144]	0	2282.26	0	99.7	106.6	95.4	98.2		High	High	High	High	High	0	1.678e-06	6.07
FALSE	High	[R].QCSSGLQAVADVAAAIK.[A]	1xCarbamidomethyl [C2]; 1xiTRAQ4plex [K17]; 1xiTRAQ4plex [N-Term]		0.000139834	0	1	2	1	A2XB19	A2XB19 [134-150]	0	1977.07	0	115.1	103.9	90.9	90		High	High	High	High	High	0	5.316e-05	3.75
FALSE	High	[R].QDAFTLDVLEVPQGSGSGFVWDK.[S]	1xiTRAQ4plex [K23]; 1xiTRAQ4plex [N-Term]		7.77646e-05	0	1	3	3	B8AWT0	B8AWT0 [140-162]	0	2783.41	0	107.8	102.4	91.9	97.9		High	High	High	High	High	0	3.323e-05	3.76
FALSE	High	[K].QDAMEAAGVALVLIGPGTVEQAK.[A]	1xiTRAQ4plex [K23]; 1xiTRAQ4plex [N-Term]		1.12678e-05	0	1	2	2	Q10N28	Q10N28 [122-144]	0	2556.39	0	92	97.5	100	110.5		High	High	High	High	High	0	6.3e-06	4.41
FALSE	High	[R].QDKPEPPPEGR.[L]	1xiTRAQ4plex [K3]; 1xiTRAQ4plex [N-Term]		6.34904e-05	0	1	2	8	B8B6B6	B8B6B6 [121-131]	0	1537.82	0	97.4	94.2	109.2	99.2		High	High	High	High	High	0	2.802e-05	4.49
FALSE	High	[K].QDLPNAMNAAEITDK.[L]	1xiTRAQ4plex [K15]; 1xiTRAQ4plex [N-Term]		1.30134e-05	0	1	9	3	A2XN99	A2XN99 [128-142]	0	1918.98	0	108.4	98.7	117.6	75.3		High	High	High	High	High	0	7.149e-06	4.69
FALSE	High	[K].QDITITGASTLPKDEVEK.[M]	2xiTRAQ4plex [K13; K18]; 1xiTRAQ4plex [N-Term]		7.61477e-05	0	1	3	2	I1PU83	I1PU83 [540-557]	1	2377.32	0	101.4	98.3	92.7	107.6		High	High	High	High	High	0	3.263e-05	3.94
FALSE	High	[R].QDTQEPDPEGR.[V]	1xiTRAQ4plex [N-Term]		9.15594e-05	0	1	1	9	I1PPF2	I1PPF2 [237-247]	0	1415.65	0	106.9	102.8	96.8	93.5		High	High	High	High	High	0	4.936e-05	3.72
FALSE	High	[K].QEQAGTIDGEMTIVLASISTACK.[Q]	1xCarbamidomethyl [C22]; 1xiTRAQ4plex [K23]; 1xiTRAQ4plex [N-Term]		4.02779e-05	0	1	2	4	O64422	O64422 [80-102]	0	2711.38	0	91.4	110.3	96.5	101.7		High	High	High	High	High	0	1.903e-05	3.31
FALSE	High	[R].QEQDQAAAESHR.[R]	1xiTRAQ4plex [N-Term]		0.000113684	0	1	2	1	A2XB19	A2XB19 [209-220]	0	1513.71	0	103.9	101.3	94.2	100.6		High	High	High	High	High	0	4.526e-05	3.8
FALSE	High	[R].VGNDNLIGEIIR.[L]	1xiTRAQ4plex [N-Term]		3.68908e-05	0	1	2	1	B8B107	B8B107 [45-56]	0	1456.82	0	93.3	95.5	108.3	102.9		High	High	High	High	High	0	1.767e-05	2.96
FALSE	High	[K].QFAAEEISAQVLR.[K]	1xiTRAQ4plex [N-Term]		1.89699e-05	0	2	6	6	B8BP25; I1PU83	B8BP25 [168-180]; I1PU83 [157-169]	0	1605.87	0	101.6	104.4	97.6	96.4	Shared	High	High	High	High	High	0	9.915e-06	4.11
FALSE	High	[R].VGLVAPVDVVVPPGNTGLDPSQTSFFQVLNIPTK.[I]	1xiTRAQ4plex [K34]; 1xiTRAQ4plex [N-Term]		4.05309e-05	0	1	5	5	P41095	P41095 [116-149]	0	3794.1	0					No Quan Values	High	High	High	High	High	4.587e-05	7.871e-05	3.12
FALSE	High	[R].VGLTGLTVAEHFR.[D]	1xiTRAQ4plex [N-Term]		7.1709e-06	0	2	8	9	Q0JKB4; Q01859	Q0JKB4 [310-322]; Q01859 [305-317]	0	1543.87	0	102	95	100.8	102.1	Shared	High	High	High	High	High	4.587e-05	7.187e-05	4.42
FALSE	High	[R].QAVVNPENTFFSVK.[R]	1xiTRAQ4plex [K14]; 1xiTRAQ4plex [N-Term]		3.41006e-05	0	2	6	8	B8BP25; I1PU83	B8BP25 [116-129]; I1PU83 [105-118]	0	1868.02	0	94.8	105.1	97.4	102.7	Shared	High	High	High	High	High	0	3.042e-05	4.76
FALSE	High	[R].QAAATSASLAK.[K]	1xiTRAQ4plex [K11]; 1xiTRAQ4plex [N-Term]		4.09134e-05	0	1	1	3	I1QQV9	I1QQV9 [85-95]	0	1306.76	0	112.9	96.2	93.4	97.5		High	High	High	High	High	0	1.931e-05	4.32
FALSE	High	[K].NWSVPDSLSHVK.[K]	1xiTRAQ4plex [K12]; 1xiTRAQ4plex [N-Term]		0.000130673	0	1	3	6	I1Q0Z0	I1Q0Z0 [229-240]	0	1656.89	0	110.4	96.6	99.4	93.7		High	High	High	High	High	0	5.042e-05	3.37
FALSE	High	[R].VGSNLEVDGAPWK.[V]	1xiTRAQ4plex [K13]; 1xiTRAQ4plex [N-Term]		1.18221e-05	0	1	4	4	I1R2M1	I1R2M1 [54-66]	0	1659.89	0	108.7	107.7	96.1	87.6		High	High	High	High	High	0	2.817e-05	4.67
FALSE	High	[R].NQDTGLAELPATVAALK.[N]	1xiTRAQ4plex [K17]; 1xiTRAQ4plex [N-Term]		2.4466e-05	0	1	2	2	Q7XLG4	Q7XLG4 [75-91]	0	2000.13	0	103.8	95.4	106.6	94.1		High	High	High	High	High	0	1.236e-05	3.23
FALSE	High	[R].NQDVSLTELPATVSAVK.[N]	1xiTRAQ4plex [K17]; 1xiTRAQ4plex [N-Term]		3.39933e-05	0	1	1	1	A2X5F8	A2X5F8 [69-85]	0	2060.15	0	102.7	101.7	94.5	101		High	High	High	High	High	0	1.643e-05	4.64
FALSE	High	[K].NQGNPDLIGMGALER.[S]	1xiTRAQ4plex [N-Term]		5.1354e-05	0	1	1	4	I1QVL0	I1QVL0 [82-96]	0	1728.88	0	102.9	82	121.2	93.9		High	High	High	High	High	0	2.341e-05	3.28
FALSE	High	[K].NQGNPDLIGMGALER.[S]	1xOxidation [M10]; 1xiTRAQ4plex [N-Term]		0.000158588	0	1	1	1	I1QVL0	I1QVL0 [82-96]	0	1744.88	0	115.9	77.2	106.5	100.5		High	High	High	High	High	0	5.828e-05	2.59
FALSE	High	[K].NQPDPPPAEGLHVQR.[W]	1xiTRAQ4plex [N-Term]		3.76084e-06	0	1	1	4	Q9LD82	Q9LD82 [121-135]	0	1798.93	1	96.2	100.1	93.1	110.6		High	High	High	High	High	0	2.419e-06	3.98
FALSE	High	[R].NQQVDLVKPGTTVIFR.[N]	1xiTRAQ4plex [K8]; 1xiTRAQ4plex [N-Term]		5.84534e-05	0	1	2	1	I1PYQ3	I1PYQ3 [99-114]	0	2103.22	0	94.3	110.1	102.6	93		High	High	High	High	High	0	2.617e-05	3.17
FALSE	High	[K].NQVAMNPINTVFDAK.[R]	1xiTRAQ4plex [K15]; 1xiTRAQ4plex [N-Term]		7.32249e-05	0	3	10	2	I1R2A1; I1PA01; I1PGU1	I1R2A1 [60-74]; I1PA01 [60-74]; I1PGU1 [61-75]	0	1950.04	0	95.6	88.6	122.8	93.1	Shared	High	High	High	High	High	0	3.162e-05	4
FALSE	High	[K].NQVAMNPINTVFDAK.[R]	1xOxidation [M5]; 1xiTRAQ4plex [K15]; 1xiTRAQ4plex [N-Term]		6.44662e-05	0	3	10	2	I1R2A1; I1PA01; I1PGU1	I1R2A1 [60-74]; I1PA01 [60-74]; I1PGU1 [61-75]	0	1966.03	0	101.7	91.9	113	93.4	Shared	High	High	High	High	High	0	4.03e-05	3.55
FALSE	High	[RK].NRELEVIHSR.[W]	1xiTRAQ4plex [N-Term]		5.26406e-05	0	1	4	18	I1PD66	I1PD66 [92-101]	1	1396.78	0	96.1	101.6	92	110.3		High	High	High	High	High	4.587e-05	8.466e-05	4.42
FALSE	High	[K].NRPDALTSLEVK.[E]	1xiTRAQ4plex [K12]; 1xiTRAQ4plex [N-Term]		0.000135016	0	1	6	1	I1Q199	I1Q199 [140-151]	0	1630.94	0	111.4	96.3	105.5	86.9		High	High	High	High	High	0	5.171e-05	3.82
FALSE	High	[R].NSDLANLLVDPEFAQEIMDR.[Q]	1xiTRAQ4plex [N-Term]		1.33082e-05	0	1	3	1	I1PYW0	I1PYW0 [386-405]	0	2434.2	0	101.3	83.2	113.8	101.8		High	High	High	High	High	0	7.287e-06	3.22
FALSE	High	[R].NSWDVFAEILEK.[A]	1xiTRAQ4plex [K12]; 1xiTRAQ4plex [N-Term]		9.31853e-05	0	1	3	1	B8AM24	B8AM24 [411-422]	0	1738.93	0	88.5	85.9	115.8	109.8		High	High	High	High	High	0	3.852e-05	3.26
FALSE	High	[R].NTDPARDPDEENSAAPADR.[A]	1xiTRAQ4plex [N-Term]		2.49236e-06	0	1	2	5	I1P3L4	I1P3L4 [50-68]	1	2184.99	0	107.6	100.1	97.5	94.8		High	High	High	High	High	4.587e-05	9.697e-05	4.33
FALSE	High	[K].NTLLIMTSNVGSSVIEK.[G]	1xiTRAQ4plex [K17]; 1xiTRAQ4plex [N-Term]		5.11953e-05	0	2	6	3	I1P698; B8BNQ4	I1P698 [763-779]; B8BNQ4 [1239-1255]	0	2094.17	0	112.2	90.9	118.6	78.3	Shared	High	High	High	High	High	0	4.085e-05	3.41
FALSE	High	[K].NTLLIMTSNVGSSVIEK.[G]	1xOxidation [M6]; 1xiTRAQ4plex [K17]; 1xiTRAQ4plex [N-Term]		6.06444e-05	0	2	6	2	I1P698; B8BNQ4	I1P698 [763-779]; B8BNQ4 [1239-1255]	0	2110.17	0	114.8	90.6	106.8	87.7	Shared	High	High	High	High	High	0	2.696e-05	3.64
FALSE	High	[K].VGVADVMSHISTGGGASLELLEGK.[E]	1xOxidation [M7]; 1xiTRAQ4plex [K24]; 1xiTRAQ4plex [N-Term]		7.0677e-07	0	1	5	16	A0A0P0WP33	A0A0P0WP33 [445-468]	0	2631.39	0	113.9	108.1	98.3	79.7		High	High	High	High	High	0	5.589e-07	5.83
FALSE	High	[K].VGVADVMSHISTGGGASLELLEGK.[E]	1xiTRAQ4plex [K24]; 1xiTRAQ4plex [N-Term]		1.65364e-08	0	1	5	25	A0A0P0WP33	A0A0P0WP33 [445-468]	0	2615.4	0	126.3	106.9	102.2	64.7		High	High	High	High	High	0	6.886e-08	7.65
FALSE	High	[R].NTVLSGSTFDDAK.[M]	1xiTRAQ4plex [K13]; 1xiTRAQ4plex [N-Term]		7.6837e-05	0	1	1	6	A2Z925	A2Z925 [188-200]	0	1642.85	0	101	101.2	92.2	105.6		High	High	High	High	High	4.587e-05	0.0001765	3.69
FALSE	High	[K].NTVPGDVSAMVPGGIR.[M]	1xiTRAQ4plex [N-Term]		2.16149e-05	0	1	3	11	B8AJX7	B8AJX7 [411-426]	0	1713.91	0	98.6	102.2	106.6	92.6		High	High	High	High	High	0	4.882e-05	4.62
FALSE	High	[K].NTVPGDVSAMVPGGIR.[M]	1xOxidation [M10]; 1xiTRAQ4plex [N-Term]		0.000100225	0	1	3	11	B8AJX7	B8AJX7 [411-426]	0	1729.9	0	95.4	103.5	97.9	103.2		High	High	High	High	High	0	4.827e-05	3.71
FALSE	High	[K].NVGIVLMGDGLMIQEGSFVK.[A]	1xiTRAQ4plex [K20]; 1xiTRAQ4plex [N-Term]		1.88425e-06	0	1	1	13	P0C2Z5	P0C2Z5 [71-90]	0	2395.3	0	103.3	100.2	100.8	95.7		High	High	High	High	High	0	1.84e-06	5.65
FALSE	High	[K].NVGIVLMGDGLMIQEGSFVK.[A]	1xOxidation [M]; 1xiTRAQ4plex [K20]; 1xiTRAQ4plex [N-Term]		2.53275e-06	0	1	1	36	P0C2Z5	P0C2Z5 [71-90]	0	2411.29	0	100	103.1	95.8	101		High	High	High	High	High	0	2.053e-06	5.42
FALSE	High	[K].NVGIVLMGDGLMIQEGSFVK.[A]	2xOxidation [M7; M12]; 1xiTRAQ4plex [K20]; 1xiTRAQ4plex [N-Term]		2.88029e-06	0	1	1	14	P0C2Z5	P0C2Z5 [71-90]	0	2427.29	0	107.1	102.6	92.3	98		High	High	High	High	High	0	1.915e-06	5.15
FALSE	High	[K].NVIAEADAGGSPALIAR.[G]	1xiTRAQ4plex [N-Term]		2.94932e-05	0	1	3	5	A2YQJ6	A2YQJ6 [220-236]	0	1768.97	0	103.7	105.2	92.3	98.7		High	High	High	High	High	0	3.749e-05	3.74
FALSE	High	[R].VGTLDSLLALSDDLVK.[S]	1xiTRAQ4plex [K16]; 1xiTRAQ4plex [N-Term]		7.50026e-06	0	1	1	5	B8AXG9	B8AXG9 [49-64]	0	1947.13	0	93.3	96.6	98.5	111.7		High	High	High	High	High	0	4.421e-06	3.34
FALSE	High	[R].NVIHGSDSVENAR.[K]	1xiTRAQ4plex [N-Term]		0.000151779	0	1	1	5	I1QW04	I1QW04 [114-126]	0	1541.78	0	105.8	101.3	93.2	99.7		High	High	High	High	High	0	5.651e-05	4.19
FALSE	High	[K].NVQAALASLGLADIIK.[V]	1xiTRAQ4plex [K16]; 1xiTRAQ4plex [N-Term]		1.91521e-05	0	1	2	3	A2YM90	A2YM90 [141-156]	0	1885.14	0	99.6	91.4	102.7	106.3		High	High	High	High	High	0	1e-05	3.08
FALSE	High	[K].VGSSESALLAK.[L]	1xiTRAQ4plex [K11]; 1xiTRAQ4plex [N-Term]		6.44662e-05	0	1	5	3	P41095	P41095 [170-180]	0	1349.79	0	99.3	96.3	102.9	101.5		High	High	High	High	High	0	3.621e-05	4.36
FALSE	High	[K].NVTISNSEGVQEADR.[T]	1xiTRAQ4plex [N-Term]		1.7075e-05	0	1	3	2	I1PF71	I1PF71 [471-485]	0	1762.87	0	97.8	97.5	102.6	102.1		High	High	High	High	High	0	5.512e-05	4.38
FALSE	High	[R].QGDCALEHSDSGGK.[Y]	1xCarbamidomethyl [C4]; 1xiTRAQ4plex [K14]; 1xiTRAQ4plex [N-Term]		6.91357e-05	0	1	2	1	Q6YT69	Q6YT69 [62-75]	0	1748.81	0	41.1	96.7	71.3	191		High	High	High	High	High	0	3.011e-05	3.69
FALSE	High	[R].NPLFVLSDTLAVEALQK.[M]	1xiTRAQ4plex [K17]; 1xiTRAQ4plex [N-Term]		0.000149027	0	1	3	1	A2WYI2	A2WYI2 [80-96]	0	2146.24	0					No Quan Values	High	High	High	High	High	0	5.57e-05	2.33
FALSE	High	[R].QGIGVGGFQK.[I]	1xiTRAQ4plex [K10]; 1xiTRAQ4plex [N-Term]		7.50113e-05	0	1	1	3	P40978	P40978 [71-80]	0	1278.74	0	90.4	102.9	96.6	110.1		High	High	High	High	High	4.587e-05	0.0004005	3.84
FALSE	High	[R].QGNILATAFHPELTSDSR.[W]	1xiTRAQ4plex [N-Term]		5.77397e-05	0	1	3	1	A2X0H8	A2X0H8 [194-211]	0	2101.08	0	111.6	95.1	103.8	89.5		High	High	High	High	High	0	2.584e-05	3.92
FALSE	High	[K].QVDLIGFGSGPEVDQK.[L]	1xiTRAQ4plex [K16]; 1xiTRAQ4plex [N-Term]		2.83053e-05	0	1	2	7	A2XAI5	A2XAI5 [255-270]	0	1977.05	0	94.6	98.8	103.2	103.5		High	High	High	High	High	0	1.403e-05	4.26
FALSE	High	[R].VGGGPLGEGLDK.[V]	1xiTRAQ4plex [K12]; 1xiTRAQ4plex [N-Term]		7.2635e-06	0	1	3	18	I1PD66	I1PD66 [174-185]	0	1386.78	0	92.3	104.7	68.3	134.8		High	High	High	High	High	0	4.72e-05	4.11
FALSE	High	[K].VGGGLISELRDPIVK.[A]	1xiTRAQ4plex [K15]; 1xiTRAQ4plex [N-Term]		3.05364e-05	0	1	3	1	I1NKL1	I1NKL1 [282-296]	1	1841.11	0	102.7	100.6	110.6	86.1		High	High	High	High	High	0	1.5e-05	3.19
FALSE	High	[R].QVFGAQMGLSDQDIVALSGGHTLGR.[C]	1xiTRAQ4plex [N-Term]		4.40205e-06	0	1	2	4	Q10N21	Q10N21 [143-167]	0	2701.38	0	93.6	97.2	100.1	109.1		High	High	High	High	High	0	2.774e-06	4.45
FALSE	High	[R].QVFGAQMGLSDQDIVALSGGHTLGR.[C]	1xOxidation [M7]; 1xiTRAQ4plex [N-Term]		1.79091e-07	0	1	2	1	Q10N21	Q10N21 [143-167]	0	2717.38	0	93.2	100.2	106.2	100.4		High	High	High	High	High	0	1.679e-07	4.79
FALSE	High	[R].QVFSAQMGLSDKDIVALSGGHTLGR.[C]	1xOxidation [M7]; 1xiTRAQ4plex [K12]; 1xiTRAQ4plex [N-Term]		6.31552e-07	0	1	1	1	B8B6B6	B8B6B6 [144-168]	1	2891.53	0	90.4	96.8	121	91.9		High	High	High	High	High	0	5.061e-07	6.54
FALSE	High	[R].QVIDLIPPGPELLVSEGESIK.[L]	1xiTRAQ4plex [K21]; 1xiTRAQ4plex [N-Term]		3.36736e-05	0	1	2	29	I1PHZ3	I1PHZ3 [237-257]	0	2521.44	0	100.3	91.4	98.9	109.4		High	High	High	High	High	0	3.393e-05	4.75
FALSE	High	[R].QVILTDDIAEVGK.[K]	1xiTRAQ4plex [K13]; 1xiTRAQ4plex [N-Term]		0.000117596	0	1	2	5	I1P5P0	I1P5P0 [41-53]	0	1688.97	0	95.8	105.7	91.3	107.2		High	High	High	High	High	4.587e-05	6.54e-05	3.95
FALSE	High	[R].QVILTDDIAEVGKK.[G]	2xiTRAQ4plex [K13; K14]; 1xiTRAQ4plex [N-Term]		6.68649e-05	0	1	2	2	I1P5P0	I1P5P0 [41-54]	1	1961.16	0	93.8	107.3	92.8	106.1		High	High	High	High	High	0	2.926e-05	4.72
FALSE	High	[R].VGGGDVPRPGDLVVIDLK.[G]	1xiTRAQ4plex [K18]; 1xiTRAQ4plex [N-Term]		1.52207e-05	0	1	1	4	Q53RK7	Q53RK7 [141-158]	0	2094.22	0	101.9	109.1	82.9	106.1		High	High	High	High	High	0	8.183e-06	3.83
FALSE	High	[R].QVSIEEGEGK.[A]	1xiTRAQ4plex [K10]; 1xiTRAQ4plex [N-Term]		5.56469e-05	0	1	1	1	Q8H4Q9	Q8H4Q9 [131-140]	0	1363.73	0	84.6	112.4	90.3	112.6		High	High	High	High	High	0	2.51e-05	3.54
FALSE	High	[R].QVVALCQAPFLLDDPNVGLIFPADAIAR.[A]	1xCarbamidomethyl [C6]; 1xiTRAQ4plex [N-Term]		1.87296e-05	0	1	3	3	Q69UU3	Q69UU3 [68-95]	0	3167.7	0	103.5	85.3	121.6	89.7		High	High	High	High	High	0	9.819e-06	4.7
FALSE	High	[K].QVVLVGSMGGTDVNHPLNK.[L]	1xiTRAQ4plex [K19]; 1xiTRAQ4plex [N-Term]		3.90352e-05	0	1	4	2	A0A0P0WH35	A0A0P0WH35 [188-206]	0	2253.23	0	90.4	107.6	96	106		High	High	High	High	High	0	1.897e-05	4.62
FALSE	High	[K].QVANATNDTAGDGTTCATVLTK.[A]	1xCarbamidomethyl [C16]; 1xiTRAQ4plex [K22]; 1xiTRAQ4plex [N-Term]		5.42914e-05	0	2	3	1	Q10RW9; I1QV68	Q10RW9 [107-128]; I1QV68 [168-189]	0	2497.24	0	90.2	89.3	151.9	68.7	Shared	High	High	High	High	High	0	2.453e-05	2.89
FALSE	High	[K].QVVLVGSMGGTDVNHPLNK.[L]	1xOxidation [M8]; 1xiTRAQ4plex [K19]; 1xiTRAQ4plex [N-Term]		3.06329e-05	0	1	4	3	A0A0P0WH35	A0A0P0WH35 [188-206]	0	2269.22	0	93.9	110.3	88.4	107.4		High	High	High	High	High	0	3.695e-05	3.86
FALSE	High	[R].RAPPAAAAPEER.[K]	1xiTRAQ4plex [N-Term]		9.76412e-05	0	1	2	1	B8BDJ6	B8BDJ6 [71-82]	1	1379.75	0	85.1	84	109	121.8		High	High	High	High	High	0	4.007e-05	4.43
FALSE	High	[K].RCESACPTDFLSVR.[V]	2xCarbamidomethyl [C2; C6]; 1xiTRAQ4plex [N-Term]		3.4751e-05	0	1	1	3	I1Q6F0	I1Q6F0 [53-66]	1	1841.88	0	113.7	97.1	90.4	98.7		High	High	High	High	High	0	1.676e-05	5.21
FALSE	High	[K].RDELTLEGIK.[Q]	1xiTRAQ4plex [K10]; 1xiTRAQ4plex [N-Term]		7.72995e-05	0	2	8	6	I1NPZ9; A2X0V4	I1NPZ9 [237-246]; A2X0V4 [246-255]	1	1461.85	0	112.9	90.4	112.4	84.3	Shared	High	High	High	High	High	0	3.306e-05	4.24
FALSE	High	[R].RDPDAEDAQGR.[T]	1xiTRAQ4plex [N-Term]		0.000119591	0	1	4	2	I1P787	I1P787 [151-161]	1	1373.65	0	105.4	101.4	94.1	99		High	High	High	High	High	0	4.711e-05	3.97
FALSE	High	[R].RELAGVQPLVEALPPAAR.[T]	1xiTRAQ4plex [N-Term]		4.53547e-05	0	1	1	1	A0A0P0XW86	A0A0P0XW86 [74-91]	1	2031.18	0	99.8	91.6	107.8	100.8		High	High	High	High	High	0	2.109e-05	4.54
FALSE	High	[R].RFGGFVADSDVGEQAALLDASLQGTR.[W]	1xiTRAQ4plex [N-Term]		3.82465e-07	0	1	1	2	Q9LD82	Q9LD82 [146-171]	1	2824.43	0	90.8	85.3	112.4	111.5		High	High	High	High	High	0	3.271e-07	4.51
FALSE	High	[R].RFQNDVGEMATEESK.[N]	1xiTRAQ4plex [K15]; 1xiTRAQ4plex [N-Term]		3.84278e-05	0	1	3	4	B8AE40	B8AE40 [225-239]	1	2028.99	0	102.3	100	96.1	101.6		High	High	High	High	High	0	1.826e-05	4.25
FALSE	High	[K].RGEEVLKAEEMAAK.[Y]	2xiTRAQ4plex [K7; K14]; 1xiTRAQ4plex [N-Term]		6.19574e-05	0	1	3	5	Q7XMK5	Q7XMK5 [176-189]	2	1993.11	0	117	90.1	114.6	78.3		High	High	High	High	High	0	2.747e-05	4.57
FALSE	High	[K].RGEEVLKAEEMAAK.[Y]	1xOxidation [M11]; 2xiTRAQ4plex [K7; K14]; 1xiTRAQ4plex [N-Term]		0.000135016	0	1	3	2	Q7XMK5	Q7XMK5 [176-189]	2	2009.11	0	111.3	97.3	109.7	81.7		High	High	High	High	High	0	5.169e-05	5.12
FALSE	High	[R].RGQVNSFGDKPGGLK.[V]	2xiTRAQ4plex [K10; K15]; 1xiTRAQ4plex [N-Term]		7.30043e-05	0	1	3	1	A2XVY3	A2XVY3 [703-717]	1	1992.14	0	116.2	94.1	104.8	84.9		High	High	High	High	High	0	3.151e-05	3.96
FALSE	High	[K].RGTLGGTCLNVGCIPSK.[AV]	2xCarbamidomethyl [C8; C13]; 1xiTRAQ4plex [K17]; 1xiTRAQ4plex [N-Term]		0.000157373	0	1	5	1	I1PSP2	I1PSP2 [72-88]	1	2078.11	0	85.9	107.3	118.7	88.1		High	High	High	High	High	0	5.804e-05	3.2
FALSE	High	[R].RGWLSSSLPWTAPK.[K]	1xiTRAQ4plex [K14]; 1xiTRAQ4plex [N-Term]		0.000150203	0	2	2	3	I1NZ48; A2X345	I1NZ48 [235-248]; A2X345 [235-248]	1	1874.05	0	99.9	105.5	100.9	93.7	Shared	High	High	High	High	High	4.587e-05	0.0003778	3.13
FALSE	High	[K].RLASIGLENTEANR.[Q]	1xiTRAQ4plex [N-Term]		1.89699e-05	0	1	1	5	I1QY31	I1QY31 [72-85]	1	1687.92	0	97	97	107.2	98.7		High	High	High	High	High	0	1.148e-05	4.89
FALSE	High	[R].RAPAAAASGADSTDWVATSLTR.[R]	1xiTRAQ4plex [N-Term]		2.67374e-05	0	1	1	1	Q53RK7	Q53RK7 [62-83]	1	2319.18	0	98	106.2	93.8	102.1		High	High	High	High	High	0	1.338e-05	4.69
FALSE	High	[R].QSVDMNAIAFLFDGR.[R]	1xiTRAQ4plex [N-Term]		3.0344e-05	0	1	2	3	P55857	P55857 [54-68]	0	1827.92	0	95.9	106.2	95	102.9		High	High	High	High	High	0	1.492e-05	4
FALSE	High	[R].QSGIQQLLAAEQEAQQIVNAAR.[AT]	1xiTRAQ4plex [N-Term]		6.55479e-06	0	1	2	1	A2XX62	A2XX62 [7-28]	0	2510.34	0					No Quan Values	High	High	High	High	High	0	3.93e-06	3.97
FALSE	High	[K].QSGGSGQFADIIVR.[F]	1xiTRAQ4plex [N-Term]		8.40769e-07	0	1	3	2	A2XVY3	A2XVY3 [575-588]	0	1578.84	0	110.5	90.4	116.1	82.9		High	High	High	High	High	0	6.519e-07	4.43
FALSE	High	[R].QGNPDLIGTGALER.[A]	1xiTRAQ4plex [N-Term]		6.21472e-05	0	1	3	6	A2XC62	A2XC62 [84-97]	0	1584.85	0	101.6	92	106.8	99.6		High	High	High	High	High	0	2.75e-05	4.5
FALSE	High	[R].QGPAQPLPVQPLAESK.[N]	1xiTRAQ4plex [K16]; 1xiTRAQ4plex [N-Term]		1.05687e-05	0	1	2	2	A2XVZ1	A2XVZ1 [75-90]	0	1948.11	0	97	97.3	100.8	105		High	High	High	High	High	0	5.961e-06	4.16
FALSE	High	[K].QGVKPGELAIISK.[E]	2xiTRAQ4plex [K4; K13]; 1xiTRAQ4plex [N-Term]		0.00010496	0	2	6	1	A2YY23; A2Z468	A2YY23 [28-40]; A2Z468 [28-40]	0	1772.1	0					No Quan Values	High	High	High	High	High	0	4.242e-05	3.41
FALSE	High	[K].QLALQEGLLVGISSGAAAAAAIK.[V]	1xiTRAQ4plex [K23]; 1xiTRAQ4plex [N-Term]		8.22579e-08	0	1	3	6	Q5JNB0	Q5JNB0 [329-351]	0	2440.44	0	108.7	96.4	99.3	95.6		High	High	High	High	High	0	8.52e-08	6.72
FALSE	High	[R].QLAVMSVFLGPDQAATEER.[L]	1xiTRAQ4plex [N-Term]		1.41872e-05	0	1	1	2	I1PPF2	I1PPF2 [272-290]	0	2206.13	0	93.2	102.8	104.1	99.9		High	High	High	High	High	0	7.697e-06	4.07
FALSE	High	[R].QLAVMSVFLGPDQAATEER.[L]	1xOxidation [M5]; 1xiTRAQ4plex [N-Term]		6.1473e-06	0	1	1	2	I1PPF2	I1PPF2 [272-290]	0	2222.12	0	103.7	96.2	104.5	95.6		High	High	High	High	High	0	3.708e-06	4.68
FALSE	High	[R].VGLLSQGPPPR.[S]	1xiTRAQ4plex [N-Term]		0.000132109	0	1	4	6	I1PQ18	I1PQ18 [328-338]	0	1264.75	0	98.4	85.9	126.8	88.9		High	High	High	High	High	4.587e-05	0.0001248	4.38
FALSE	High	[R].QLEEQAAAVLK.[A]	1xiTRAQ4plex [K11]; 1xiTRAQ4plex [N-Term]		8.86417e-05	0	1	2	6	A2XF65	A2XF65 [128-138]	0	1487.87	0	108.8	96.9	82.2	112		High	High	High	High	High	0	5.234e-05	4.9
FALSE	High	[R].VGLIGLGQNAPSTTTACK.[G]	1xCarbamidomethyl [C17]; 1xiTRAQ4plex [K18]; 1xiTRAQ4plex [N-Term]		1.02356e-05	0	1	2	2	A2XAI5	A2XAI5 [173-190]	0	2076.14	0	94.2	97.2	115	93.6		High	High	High	High	High	0	5.796e-06	4.79
FALSE	High	[K].QIFGSVTAQDLVDIIK.[S]	1xiTRAQ4plex [K16]; 1xiTRAQ4plex [N-Term]		4.57504e-06	0	1	1	6	I1P5P0	I1P5P0 [128-143]	0	2035.17	0	98.1	106.1	90.6	105.2		High	High	High	High	High	0	2.863e-06	5.24
FALSE	High	[R].QLFVAPVVGLIAK.[N]	1xiTRAQ4plex [K13]; 1xiTRAQ4plex [N-Term]		4.81165e-05	0	1	3	3	Q6K1X5	Q6K1X5 [121-133]	0	1643.05	0	104.8	104.2	109.5	81.6		High	High	High	High	High	0	4.121e-05	3.26
FALSE	High	[K].QIGVIGWGSQGPAQAQNLR.[D]	1xiTRAQ4plex [N-Term]		3.09245e-05	0	2	10	2	A2WTA6; B8AWV4	A2WTA6 [112-130]; B8AWV4 [109-127]	0	2124.14	0	83.8	106.1	91.5	118.7	Shared	High	High	High	High	High	0	1.516e-05	4.47
FALSE	High	[K].QIHEIKDFLLTAR.[R]	1xiTRAQ4plex [K6]; 1xiTRAQ4plex [N-Term]		0.00013946	0	1	5	2	B8BKA7	B8BKA7 [18-30]	1	1872.09	0	96.9	97.5	98.6	107		High	High	High	High	High	0	5.299e-05	4.4
FALSE	High	[K].QLKPAAAAATPAAVAAGDSSSSSSSPPPSAPK.[S]	2xiTRAQ4plex [K3; K32]; 1xiTRAQ4plex [N-Term]		5.58293e-06	0	1	2	1	I1NWQ5	I1NWQ5 [124-155]	0	3309.77	0	82.2	91.7	96	130.1		High	High	High	High	High	0	3.412e-06	4.59
FALSE	High	[K].QILIEPIFAQWIQSAHGK.[T]	1xiTRAQ4plex [K18]; 1xiTRAQ4plex [N-Term]		8.39111e-06	0	1	1	6	I1R2E3	I1R2E3 [452-469]	0	2367.34	0	85.6	95.6	131.3	87.4		High	High	High	High	High	0	1.535e-05	4.71
FALSE	High	[K].QLNAPLEEVDPEIADIIEHEK.[A]	1xiTRAQ4plex [K21]; 1xiTRAQ4plex [N-Term]		1.81294e-06	0	1	1	9	B8AJX7	B8AJX7 [46-66]	0	2690.41	0	92.5	101.7	109.6	96.3		High	High	High	High	High	0	3.505e-06	6.14
FALSE	High	[K].QINVTCEVQQLLGNNR.[V]	1xCarbamidomethyl [C6]; 1xiTRAQ4plex [N-Term]		1.14109e-06	0	1	1	24	P12085	P12085 [58-73]	0	2030.06	0	99.3	104.6	94.2	102		High	High	High	High	High	0	2.006e-06	5.57
FALSE	High	[K].QIPLSGPNSVVGR.[A]	1xiTRAQ4plex [N-Term]		0.00015099	0	1	3	12	I1QKG1	I1QKG1 [160-172]	0	1467.84	0	112.7	98.1	98.9	90.3		High	High	High	High	High	4.587e-05	7.74e-05	4.38
FALSE	High	[R].QLQAEDVVVTGK.[V]	1xiTRAQ4plex [K12]; 1xiTRAQ4plex [N-Term]		1.87296e-05	0	1	2	3	A2XG06	A2XG06 [173-184]	0	1574.9	0	98.7	95.5	109.4	96.3		High	High	High	High	High	0	9.813e-06	4.74
FALSE	High	[K].VGLDPNTLVEVISQGAISAPMFSLK.[G]	1xiTRAQ4plex [K25]; 1xiTRAQ4plex [N-Term]		2.28152e-05	0	1	1	2	B8AAS7	B8AAS7 [244-268]	0	2874.59	0					No Quan Values	High	High	High	High	High	0	1.166e-05	3.77
FALSE	High	[K].QMSEEITSALVADGVSPDK.[I]	1xiTRAQ4plex [K19]; 1xiTRAQ4plex [N-Term]		8.58046e-05	0	1	2	4	B8AGN1	B8AGN1 [264-282]	0	2265.15	0	99.1	95.6	91.6	113.6		High	High	High	High	High	0	3.599e-05	3.91
FALSE	High	[K].QMSEEITSALVADGVSPDK.[I]	1xOxidation [M2]; 1xiTRAQ4plex [K19]; 1xiTRAQ4plex [N-Term]		2.49363e-05	0	1	2	3	B8AGN1	B8AGN1 [264-282]	0	2281.15	0	103.7	106.1	87.2	103		High	High	High	High	High	0	1.258e-05	4.89
FALSE	High	[K].QQAASISPEVIQMLLR.[H]	1xiTRAQ4plex [N-Term]		3.27318e-05	0	1	2	1	A2XX62	A2XX62 [88-103]	0	1928.08	0	108.7	97.7	79.9	113.7		High	High	High	High	High	0	1.593e-05	4.63
FALSE	High	[K].QQASTSSEVVQDEALDDPALEK.[L]	1xiTRAQ4plex [K22]; 1xiTRAQ4plex [N-Term]		0.000137225	0	1	1	1	A2X0A5	A2X0A5 [70-91]	0	2648.31	0	107	113.4	81.6	98		High	High	High	High	High	0	5.24e-05	3.11
FALSE	High	[R].QQFAQVGMTPEEVVSK.[I]	1xiTRAQ4plex [K16]; 1xiTRAQ4plex [N-Term]		3.58618e-05	0	1	1	2	B8AU34	B8AU34 [359-374]	0	2066.08	0	108.4	88.5	106.8	96.3		High	High	High	High	High	0	1.72e-05	3.43
FALSE	High	[K].QQQQQPQAATAAAASGVWK.[T]	1xiTRAQ4plex [K19]; 1xiTRAQ4plex [N-Term]		1.84334e-05	0	1	2	2	B8BKA3	B8BKA3 [6-24]	0	2257.19	0	107.5	103.7	108.7	80.1		High	High	High	High	High	0	9.667e-06	4.15
FALSE	High	[K].QQQQQQTAAAATGVWK.[T]	1xiTRAQ4plex [K16]; 1xiTRAQ4plex [N-Term]		2.56582e-05	0	1	2	3	I1PT96	I1PT96 [6-21]	0	2032.08	0	97.6	96.2	115.4	90.9		High	High	High	High	High	0	1.288e-05	4.34
FALSE	High	[R].QQVAEVAVEALLCR.[E]	1xCarbamidomethyl [C13]; 1xiTRAQ4plex [N-Term]		4.22133e-05	0	1	3	2	Q69SX2	Q69SX2 [247-260]	0	1729.94	0	106.4	93.3	101.1	99.2		High	High	High	High	High	0	1.98e-05	4.19
FALSE	High	[K].QQVESTLAMQNLQPQIK.[A]	1xiTRAQ4plex [K17]; 1xiTRAQ4plex [N-Term]		3.33567e-05	0	1	3	1	I1NK96	I1NK96 [158-174]	0	2244.23	0	106.2	91.5	120.2	82.1		High	High	High	High	High	0	1.619e-05	4.19
FALSE	High	[R].QGIPLITDRFDSLEQLDEFSR.[S]	1xiTRAQ4plex [N-Term]		4.51664e-06	0	1	1	17	I1QKV4	I1QKV4 [61-81]	1	2623.35	0	94.4	103.3	58	144.2		High	High	High	High	High	0	5.712e-06	4.37
FALSE	High	[K].MELSSLTQTNISLPFITATADGPK.[H]	1xOxidation [M1]; 1xiTRAQ4plex [K24]; 1xiTRAQ4plex [N-Term]		3.2017e-05	0	1	3	2	I1PU83	I1PU83 [314-337]	0	2839.5	0	88.6	100.2	101.9	109.2		High	High	High	High	High	0	1.561e-05	3.07
FALSE	High	[K].NPIFINEHVK.[W]	1xiTRAQ4plex [K10]; 1xiTRAQ4plex [N-Term]		8.76008e-05	0	1	2	1	I1PDB6	I1PDB6 [181-190]	0	1498.86	0	102.8	91.7	113	92.6		High	High	High	High	High	0	3.663e-05	3.88
FALSE	High	[K].VGVLFEGGIWDR.[L]	1xiTRAQ4plex [N-Term]		8.35424e-05	0	1	3	6	A2YJ49	A2YJ49 [177-188]	0	1491.81	0	96.6	106.5	94.8	102.1		High	High	High	High	High	4.587e-05	0.0001174	3.31
FALSE	High	[R].MMMTSGEAVK.[Y]	1xiTRAQ4plex [K10]; 1xiTRAQ4plex [N-Term]		6.31039e-05	0	2	4	3	B8AHM8; I1PU82	B8AHM8 [315-324]; I1PU82 [313-322]	0	1372.69	0	100.9	93.5	129.5	76	Shared	High	High	High	High	High	0	2.788e-05	3.76
FALSE	High	[R].MNPLAPGAPALEK.[L]	1xiTRAQ4plex [K13]; 1xiTRAQ4plex [N-Term]		0.000114976	0	1	1	3	Q67J09	Q67J09 [228-240]	0	1596.9	0	108.5	88.4	121	82.1		High	High	High	High	High	0	4.568e-05	4.44
FALSE	High	[R].MNQDLVLQISK.[L]	1xiTRAQ4plex [K11]; 1xiTRAQ4plex [N-Term]		0.000121274	0	1	4	3	A2WLD9	A2WLD9 [534-544]	0	1576.9	0	120	87.5	111	81.5		High	High	High	High	High	0.0005808	0.004122	2.27
FALSE	High	[R].MPTFFETFPVVLVDEEGIVR.[A]	1xiTRAQ4plex [N-Term]		1.52207e-05	0	1	3	8	I1QWF7	I1QWF7 [359-378]	0	2469.29	0	79.4	101.3	111	108.4		High	High	High	High	High	0	8.201e-06	5.16
FALSE	High	[R].MPTFFETFPVVLVDEEGIVR.[A]	1xOxidation [M1]; 1xiTRAQ4plex [N-Term]		2.49363e-05	0	1	3	7	I1QWF7	I1QWF7 [359-378]	0	2485.28	0	95.3	96.4	105.6	102.7		High	High	High	High	High	0	1.258e-05	4.44
FALSE	High	[R].MQADSTLPAAQSR.[N]	1xiTRAQ4plex [N-Term]		1.45083e-05	0	1	2	9	B8BKA3	B8BKA3 [144-156]	0	1519.77	0	116.7	95.7	126.7	60.9		High	High	High	High	High	4.587e-05	7.203e-05	3.16
FALSE	High	[K].VKEGVEVPQLVEK.[V]	2xiTRAQ4plex [K2; K13]; 1xiTRAQ4plex [N-Term]		0.000143237	0	1	2	2	I1QC34	I1QC34 [168-180]	1	1886.13	0	104	101.2	93.4	101.3		High	High	High	High	High	0	5.404e-05	4.14
FALSE	High	[R].MQAELMAQAK.[E]	1xiTRAQ4plex [K10]; 1xiTRAQ4plex [N-Term]		0.000136856	0	1	1	2	Q8L416	Q8L416 [48-57]	0	1408.75	0	131.6	86.2	87.6	94.6		High	High	High	High	High	0	5.226e-05	2.87
FALSE	High	[K].MSAEGAALQGSGWVWLALDK.[E]	1xiTRAQ4plex [K20]; 1xiTRAQ4plex [N-Term]		4.05309e-05	0	1	3	1	B8AWM4	B8AWM4 [143-162]	0	2378.24	0	101.7	91.7	77.1	129.5		High	High	High	High	High	0	1.915e-05	3.77
FALSE	High	[R].MSAMSSATDNAIELR.[K]	1xiTRAQ4plex [N-Term]		1.25664e-06	0	1	3	13	A2YLT1	A2YLT1 [314-328]	0	1740.84	0	99.5	96.6	105	98.9		High	High	High	High	High	0	9.264e-07	4.95
FALSE	High	[R].MSAMSSATDNAIELR.[K]	1xOxidation [M]; 1xiTRAQ4plex [N-Term]		1.3566e-05	0	1	3	13	A2YLT1	A2YLT1 [314-328]	0	1756.83	0	100.8	97.3	100.5	101.4		High	High	High	High	High	4.587e-05	6.269e-05	4.26
FALSE	High	[R].MSAMSSATDNAIELR.[K]	2xOxidation [M1; M4]; 1xiTRAQ4plex [N-Term]		6.23374e-05	0	1	3	9	A2YLT1	A2YLT1 [314-328]	0	1772.83	0	105.1	103	91.3	100.6		High	High	High	High	High	0	2.76e-05	4.12
FALSE	High	[R].MSGGDHIHAGTVVGK.[L]	1xiTRAQ4plex [K15]; 1xiTRAQ4plex [N-Term]		9.59231e-07	0	1	5	55	I1QWG3	I1QWG3 [327-341]	0	1753.93	0	93.5	83.7	130	92.8		High	High	High	High	High	0	1.761e-05	4.89
FALSE	High	[R].MMEEPRFPEDDADSEAAR.[R]	1xiTRAQ4plex [N-Term]		7.2128e-05	0	1	1	1	A2X1T8	A2X1T8 [113-130]	1	2239.97	0	87.4	116.7	95.3	100.6		High	High	High	High	High	0	3.116e-05	3.76
FALSE	High	[R].MSGGDHIHAGTVVGK.[L]	1xOxidation [M1]; 1xiTRAQ4plex [K15]; 1xiTRAQ4plex [N-Term]		0.000132832	0	1	5	34	I1QWG3	I1QWG3 [327-341]	0	1769.92	0	94.2	85.2	121	99.5		High	High	High	High	High	0	5.255e-05	4.6
FALSE	High	[R].MSLGLPVAATVNCADNTGAK.[N]	1xCarbamidomethyl [C13]; 1xiTRAQ4plex [K20]; 1xiTRAQ4plex [N-Term]		7.64599e-06	0	1	6	1	A0A0P0VRI0	A0A0P0VRI0 [28-47]	0	2278.18	0	87.5	96.5	110.1	105.9		High	High	High	High	High	0	4.497e-06	3.66
FALSE	High	[K].MTAEIGEQVQIVGDDLLVTNPTR.[V]	1xiTRAQ4plex [N-Term]		4.88324e-07	0	1	4	2	I1QSV0	I1QSV0 [349-371]	0	2643.38	0	88.9	84.1	104.2	122.7		High	High	High	High	High	0	4.042e-07	5.42
FALSE	High	[K].MTEEIGDQVQIVGDDLLVTNPTR.[V]	1xiTRAQ4plex [N-Term]		2.06733e-05	0	1	3	1	B8AK24	B8AK24 [315-337]	0	2687.37	0	95.2	106.4	81.4	117		High	High	High	High	High	0	1.07e-05	3.7
FALSE	High	[R].MTVTQLAAAGAAGGASGGAAGAGGAPAADVSLR.[K]	1xiTRAQ4plex [N-Term]		4.35527e-05	0	1	1	1	Q5ZDX8	Q5ZDX8 [145-177]	0	2899.48	0	109.3	108.7	78.3	103.7		High	High	High	High	High	0	2.037e-05	3.3
FALSE	High	[K].MVEAASDKFIVVVDETK.[L]	2xiTRAQ4plex [K8; K17]; 1xiTRAQ4plex [N-Term]		5.95312e-06	0	1	3	5	B8B7P6	B8B7P6 [155-171]	1	2313.27	0	94.6	97.7	91.8	116		High	High	High	High	High	0	3.614e-06	6.56
FALSE	High	[K].MVEIMANQASSCDLK.[E]	1xCarbamidomethyl [C12]; 1xiTRAQ4plex [K15]; 1xiTRAQ4plex [N-Term]		5.29669e-05	0	1	3	1	I1P8K7	I1P8K7 [169-183]	0	1984.97	0	104.3	99.9	105.2	90.6		High	High	High	High	High	0	2.405e-05	3.71
FALSE	High	[R].MVGESTEAVGAGVGGGSSGQK.[M]	1xiTRAQ4plex [K21]; 1xiTRAQ4plex [N-Term]		5.76506e-06	0	1	3	2	I1P698	I1P698 [227-247]	0	2153.07	0	103.7	99.2	101	96.1		High	High	High	High	High	0	3.509e-06	5.25
FALSE	High	[R].MVGESTEAVGAGVGGGSSGQK.[M]	1xOxidation [M1]; 1xiTRAQ4plex [K21]; 1xiTRAQ4plex [N-Term]		6.0274e-05	0	1	3	1	I1P698	I1P698 [227-247]	0	2169.07	0	104	106.3	100.6	89.1		High	High	High	High	High	0	2.685e-05	4.2
FALSE	High	[K].VKEAEDDGFDDDNAE.[-]	1xiTRAQ4plex [K2]; 1xiTRAQ4plex [N-Term]		0.00010894	0	1	3	2	B8AFE0	B8AFE0 [318-332]	1	1956.85	0	89.6	108.3	94.3	107.8		High	High	High	High	High	0	4.376e-05	3.49
FALSE	High	[R].MVLEALEAMSETEALNMK.[S]	1xiTRAQ4plex [K18]; 1xiTRAQ4plex [N-Term]		1.58661e-05	0	1	3	1	I1PKT8	I1PKT8 [450-467]	0	2298.16	0	80.5	70.7	145.7	103.1		High	High	High	High	High	0	8.504e-06	3.33
FALSE	High	[R].MVLNEANLTNAVLVR.[S]	1xiTRAQ4plex [N-Term]		8.81199e-05	0	1	3	1	Q6H667	Q6H667 [171-185]	0	1801.01	0	89.8	108.4	91.3	110.5		High	High	High	High	High	0	3.684e-05	3.23
FALSE	High	[R].MVLNEANLTNAVLVR.[S]	1xOxidation [M1]; 1xiTRAQ4plex [N-Term]		2.5577e-05	0	1	3	2	Q6H667	Q6H667 [171-185]	0	1817.01	0	99.8	110.6	88.9	100.7		High	High	High	High	High	0	1.288e-05	4.54
FALSE	High	[K].MVQEAELHSQK.[D]	1xiTRAQ4plex [K11]; 1xiTRAQ4plex [N-Term]		8.45413e-05	0	1	4	1	I1P4R6	I1P4R6 [560-570]	0	1587.84	0	97.2	97.4	106.9	98.5		High	High	High	High	High	0	3.557e-05	3.69
FALSE	High	[K].MSHISTGGGASLELLEGK.[T]	1xiTRAQ4plex [K18]; 1xiTRAQ4plex [N-Term]		4.12993e-05	0	2	4	2	A2YG06; B8AIH2	A2YG06 [373-390]; B8AIH2 [374-391]	0	2075.1	0	104.3	102.2	100.5	93	Shared	High	High	High	High	High	0	1.944e-05	4.39
FALSE	High	[K].VKGQDGNEVFFR.[I]	1xiTRAQ4plex [K2]; 1xiTRAQ4plex [N-Term]		5.88134e-05	0	2	2	3	P55857; Q8RZU9	P55857 [25-36]; Q8RZU9 [26-37]	1	1683.91	0	88.9	94.1	104	112.9	Shared	High	High	High	High	High	0	2.63e-05	4.26
FALSE	High	[K].VKPLAALAMIDEGELDWK.[I]	1xOxidation [M9]; 2xiTRAQ4plex [K2; K18]; 1xiTRAQ4plex [N-Term]		2.01534e-05	0	1	3	3	Q0DX85	Q0DX85 [189-206]	0	2447.36	0	92.6	113.9	76.3	117.3		High	High	High	High	High	0	2.956e-05	4.45
FALSE	High	[R].MLVAAGQTDGLAAR.[D]	1xiTRAQ4plex [N-Term]		0.000111134	0	1	1	2	Q67J09	Q67J09 [246-259]	0	1517.82	0	111.8	92.5	123.7	72		High	High	High	High	High	0	4.445e-05	3.04
FALSE	High	[K].MEITSKPTALDEIDR.[A]	1xiTRAQ4plex [K6]; 1xiTRAQ4plex [N-Term]		0.000107088	0	1	5	1	I1PCF7	I1PCF7 [486-500]	0	2007.07	0	105.6	90.1	109.6	94.7		High	High	High	High	High	0	4.312e-05	3.25
FALSE	High	[K].MELVDAAFPLLK.[G]	1xiTRAQ4plex [K12]; 1xiTRAQ4plex [N-Term]		4.19502e-05	0	1	2	6	Q7XDC8	Q7XDC8 [56-67]	0	1634.94	0	78.5	93.5	104.8	123.3		High	High	High	High	High	0	1.971e-05	3.96
[truncated: 8,025 more rows]
