# Supplementary material for: iTRAQ-based quantitative proteomic and physiological analysis of the response to N deficiency and the compensation effect in rice
Source: BMC Genomics. 2019 Aug 28;20:681. doi: 10.1186/s12864-019-6031-4 (PMC6714431; doi:10.1186/s12864-019-6031-4)
Supplement: Supplementary file 5 — Table S5. Proteins identified and quantified in experiments 3. (XLSX 248 kb) [file 12864_2019_6031_MOESM5_ESM.xlsx]

## Sheet: Proteins
Accession	Description	# PSMs	# Unique Peptides	# Protein Groups	# AAs	MW [kDa]	calc. pI	Score Sequest HT: Sequest HT	Abundances (Grouped): F3, 114	Abundances (Grouped): F3, 115	Abundances (Grouped): F3, 116	Abundances (Grouped): F3, 117
A0A0P0WP33	Phosphoglycerate kinase OS=Oryza sativa subsp. japonica GN=Os05g0496200 PE=3 SV=1	373	19	1	484	50.1	6.73	1236.31	123.7	104.6	101.8	70
I1QWG3	Uncharacterized protein OS=Oryza glaberrima PE=3 SV=1	718	26	1	484	53.7	6.8	2074.63	95.1	85.4	124.1	95.4
P12085	ATP synthase subunit beta, chloroplastic OS=Oryza sativa subsp. japonica GN=atpB PE=1 SV=2	619	18	1	498	53.9	5.5	1892.46	100	102.8	93.7	103.5
I1PU83	Uncharacterized protein OS=Oryza glaberrima PE=3 SV=1	240	22	1	689	73.5	5.26	732.77	98.2	102.7	96.4	102.7
P93431	Ribulose bisphosphate carboxylase/oxygenase activase, chloroplastic OS=Oryza sativa subsp. japonica GN=RCA PE=1 SV=2	495	20	1	466	51.4	5.62	1358.02	112.3	92.1	110.2	85.4
P0C2Z5	ATP synthase subunit alpha, chloroplastic OS=Oryza sativa subsp. indica GN=atpA PE=3 SV=1	456	20	1	507	55.6	6.25	1239.95	100.1	100.6	97.7	101.6
A0A0P0WKD6	Os05g0291700 protein OS=Oryza sativa subsp. japonica GN=Os05g0291700 PE=4 SV=1	197	26	1	495	52.3	6.47	567.17	102.5	111.3	89	97.2
A2YG12	Uncharacterized protein OS=Oryza sativa subsp. indica GN=OsI_24055 PE=3 SV=1	142	22	1	676	72.5	5.72	373.74	98.2	102.2	95.7	103.9
I1PLW8	Glyceraldehyde-3-phosphate dehydrogenase OS=Oryza glaberrima PE=3 SV=1	284	13	1	412	43.9	8.21	896.07	111.4	101.5	109.7	77.4
Q01859	ATP synthase subunit beta, mitochondrial OS=Oryza sativa subsp. japonica GN=ATPB PE=1 SV=2	164	2	1	552	58.9	6.37	496.11	97.4	98.1	104.2	100.2
Q0JKB4	ATP synthase subunit beta OS=Oryza sativa subsp. japonica GN=Os01g0685800 PE=3 SV=1	160	1	1	557	59.4	6.55	481.9	91.8	98.8	104	105.4
I1Q3J5	Fructose-bisphosphate aldolase OS=Oryza glaberrima PE=3 SV=1	157	13	1	387	41.4	7.56	513.05	96.4	100.7	99.3	103.7
B8BNQ4	Uncharacterized protein OS=Oryza sativa subsp. indica GN=OsI_37876 PE=3 SV=1	103	13	1	1412	156.8	6.98	283.51	118.1	92.6	114.7	74.6
Q9SNK3	Glyceraldehyde-3-phosphate dehydrogenase OS=Oryza sativa subsp. japonica GN=OJ1528D07.7 PE=3 SV=1	229	18	1	444	47.1	6.68	704.53	108.6	98.6	114.1	78.6
Q5Z974	ATP-dependent zinc metalloprotease FTSH 1, chloroplastic OS=Oryza sativa subsp. japonica GN=FTSH1 PE=2 SV=1	114	21	1	686	72.7	5.69	363.81	97.4	100	97.7	104.8
Q10CE4	Peroxisomal (S)-2-hydroxy-acid oxidase GLO1 OS=Oryza sativa subsp. japonica GN=GLO1 PE=1 SV=1	215	10	1	369	40.4	8.47	598.01	89.8	104.4	90.7	115.1
B8BP25	Uncharacterized protein OS=Oryza sativa subsp. indica GN=OsI_37938 PE=3 SV=1	149	17	1	715	76.2	5.26	450.13	111.5	91.4	114	83.1
Q2QSR7	Os12g0420200 protein OS=Oryza sativa subsp. japonica GN=LOC_Os12g23180 PE=4 SV=2	203	16	1	376	41.5	8.53	653.71	97.9	101.3	100	100.8
I1PYX1	Uncharacterized protein OS=Oryza glaberrima PE=3 SV=1	107	28	1	601	64	5.67	321.47	100	95.1	105.5	99.4
I1QWF7	Photosystem II CP47 reaction center protein OS=Oryza glaberrima GN=19493657 PE=3 SV=1	159	11	1	508	56.2	6.54	501.09	91.7	102.2	103.2	102.9
A2ZJH7	Uncharacterized protein OS=Oryza sativa subsp. indica GN=OsI_37967 PE=3 SV=1	96	13	1	578	61.1	5.21	324.91	99.7	98.9	96.7	104.7
B8B7P6	Uncharacterized protein OS=Oryza sativa subsp. indica GN=OsI_25096 PE=3 SV=1	117	12	1	280	29.2	5.74	345.86	101.2	99.6	90.2	109
I1Q848	Uncharacterized protein OS=Oryza glaberrima PE=3 SV=1	232	11	1	369	40.2	8.48	624.92	95.7	102	97.3	104.9
I1QY31	Fructose-bisphosphate aldolase OS=Oryza glaberrima PE=3 SV=1	261	16	1	388	42	6.8	804.92	95.6	97.8	104.6	102
B8AEQ9	Elongation factor Tu OS=Oryza sativa subsp. indica GN=OsI_07899 PE=3 SV=1	100	18	1	511	55.5	6.01	266.64	114.9	95.5	111.1	78.5
Q0IWS0	Os10g0492300 protein OS=Oryza sativa subsp. japonica GN=Os10g0492300 PE=4 SV=1	116	4	1	427	46	5.95	395.25	105.9	101.1	103.6	89.4
I1P698	Uncharacterized protein OS=Oryza glaberrima PE=3 SV=1	82	9	1	936	103.8	6.55	237.38	110.2	99.7	104.3	85.8
A2WLD9	Uncharacterized protein OS=Oryza sativa subsp. indica GN=OsI_00648 PE=4 SV=1	73	38	1	815	89.8	5.15	185.21	118.4	90.8	111.8	79
I1R7Y8	Uncharacterized protein OS=Oryza glaberrima PE=4 SV=1	85	18	1	304	31.6	4.79	244.77	93.8	102	95.2	109
A2XAI5	Uncharacterized protein OS=Oryza sativa subsp. indica GN=OsI_09267 PE=3 SV=1	62	1	1	598	61.8	8.1	188.56	90.8	97.5	111.2	100.5
I1PY62	Malate dehydrogenase OS=Oryza glaberrima PE=3 SV=1	72	6	1	340	35.4	8.1	239.19	96.5	98.9	103.3	101.3
I1P543	Uncharacterized protein OS=Oryza glaberrima PE=3 SV=1	61	1	1	593	61.3	8.1	179.09	87.8	104.1	111.9	96.2
A2X1X4	Uncharacterized protein OS=Oryza sativa subsp. indica GN=OsI_06200 PE=4 SV=1	113	10	1	225	23.1	6.58	332.83	119.1	98	102.9	80
I1PFY8	Malate dehydrogenase OS=Oryza glaberrima PE=3 SV=1	123	14	1	354	37	7.96	369.81	101.9	97.4	109.2	91.5
A2WPC2	Dihydrolipoyl dehydrogenase OS=Oryza sativa subsp. indica GN=OsI_01694 PE=3 SV=1	94	11	1	467	48.3	6.73	265.18	95.8	96.3	111.8	96.1
I1Q912	Uncharacterized protein OS=Oryza glaberrima PE=4 SV=1	99	13	1	392	40.9	8.07	360.22	105.9	104.4	103.9	85.9
B8AJX7	Serine hydroxymethyltransferase OS=Oryza sativa subsp. indica GN=OsI_13440 PE=3 SV=1	125	16	1	513	56.4	8.34	359.58	92.1	100.3	107.2	100.5
B8A8L8	Uncharacterized protein OS=Oryza sativa subsp. indica GN=OsI_02088 PE=4 SV=1	379	15	1	333	34.9	6.32	1136.76	96	111.2	83.2	109.6
I1PZA0	Uncharacterized protein OS=Oryza glaberrima PE=4 SV=1	156	17	1	742	80	6.57	478.95	89.2	89	116.6	105.1
Q5JNB0	Cysteine synthase OS=Oryza sativa subsp. japonica GN=Os01g0978100 PE=2 SV=1	82	12	1	394	41.8	6.7	244.38	110	94.7	108.7	86.6
B8A7P7	Uncharacterized protein OS=Oryza sativa subsp. indica GN=OsI_04777 PE=4 SV=1	77	18	1	609	63.5	5.16	228.82	111	110	96	83
A2ZLC1	Elongation factor Ts, mitochondrial OS=Oryza sativa subsp. indica GN=EFTS PE=3 SV=1	55	28	1	1123	121	4.7	155.32	99.5	94.9	103.6	102
Q6YU90	Os02g0101500 protein OS=Oryza sativa subsp. japonica GN=B1370C05.18-1 PE=2 SV=1	102	17	1	386	42	7.02	305.62	94.5	94.3	101.8	109.4
I1PEZ3	Uncharacterized protein OS=Oryza glaberrima PE=3 SV=1	79	18	1	582	62.9	5.63	244.86	91.1	98.8	95.8	114.4
P14655	Glutamine synthetase, chloroplastic OS=Oryza sativa subsp. japonica GN=GLN2 PE=1 SV=1	156	12	1	428	46.6	6.34	451.25	100	98.1	105.9	96
I1QR41	Uncharacterized protein OS=Oryza glaberrima PE=4 SV=1	92	20	1	469	51.6	5.59	280.72	87.1	103.5	97	112.4
B8BHM5	Uncharacterized protein OS=Oryza sativa subsp. indica GN=OsI_34144 PE=4 SV=1	96	1	1	448	48.2	5.78	303.55	107.1	101.1	101.8	90
P0C522	ATP synthase subunit alpha, mitochondrial OS=Oryza sativa subsp. japonica GN=ATPA PE=1 SV=1	98	16	1	509	55.3	6.1	272.79	96.6	94.2	111.2	98.1
Q69UU3	Os07g0108300 protein OS=Oryza sativa subsp. japonica GN=P0585H11.115 PE=2 SV=1	78	13	1	485	53.6	7.9	238.14	103.5	94.9	114.4	87.1
B8AIH2	Phosphoglycerate kinase OS=Oryza sativa subsp. indica GN=OsI_06015 PE=3 SV=1	56	10	1	402	42.1	5.86	160.98	108.7	97.8	99.5	94.1
B8A7P4	Uncharacterized protein OS=Oryza sativa subsp. indica GN=OsI_04768 PE=4 SV=1	67	13	1	317	35	9.06	173.21	103	105.7	94.2	97.1
Q0DX85	Os02g0768600 protein (Fragment) OS=Oryza sativa subsp. japonica GN=Os02g0768600 PE=4 SV=1	93	17	1	294	33	5.82	259.96	95.7	109.9	84.2	110.2
P83646	Oxygen-evolving enhancer protein 3, chloroplastic OS=Oryza sativa subsp. indica GN=OsI_025465 PE=1 SV=2	164	12	1	217	23	9.8	521.85	96.9	111.5	73.4	118.2
I1R5Q4	Ribulose bisphosphate carboxylase small chain OS=Oryza glaberrima PE=3 SV=1	283	11	1	182	20.5	8.85	718.4	109	97.8	87.6	105.6
I1QJX3	Uncharacterized protein OS=Oryza glaberrima PE=3 SV=1	120	13	1	402	44.2	8.12	364.76	94.8	88.9	117	99.3
I1Q3M1	Glycine cleavage system P protein OS=Oryza glaberrima PE=3 SV=1	63	4	1	1032	111.5	6.81	185.03	89.5	78.2	147.1	85.2
A2WT25	Carbonic anhydrase OS=Oryza sativa subsp. indica GN=OsI_03015 PE=3 SV=1	160	9	1	273	29.2	8.15	607.99	129.5	87.5	115.6	67.4
I1PQ18	Aminomethyltransferase OS=Oryza glaberrima PE=3 SV=1	72	12	1	410	44.1	8.31	215.67	105.1	93.5	121.4	80
A2WXD9	Uncharacterized protein OS=Oryza sativa subsp. indica GN=OsI_04589 PE=4 SV=1	117	7	1	268	27.9	6.87	378.44	105.2	99.9	105.9	88.9
A2YLT1	Uncharacterized protein OS=Oryza sativa subsp. indica GN=OsI_26177 PE=3 SV=1	133	11	1	358	39.6	8.57	401.39	98.6	99.4	99.8	102.2
I1NR70	Glycine cleavage system P protein OS=Oryza glaberrima PE=3 SV=1	63	3	1	1017	110	6.89	173.33	88.6	81.6	143.1	86.8
I1P182	Uncharacterized protein OS=Oryza glaberrima PE=3 SV=1	65	1	1	490	52.5	5.26	200.42	110.1	102.6	96.4	90.9
A2ZD01	Chlorophyll a-b binding protein, chloroplastic OS=Oryza sativa subsp. indica GN=OsI_35663 PE=3 SV=1	105	8	1	283	30.3	5.71	392.02	103.4	105.1	76.3	115.2
I1NQ57	Malate dehydrogenase OS=Oryza glaberrima PE=3 SV=1	58	4	1	340	35.4	8.56	188.74	92.6	99.6	107.2	100.6
A2ZMY2	Cysteine synthase OS=Oryza sativa subsp. indica GN=OsI_39190 PE=3 SV=1	79	13	1	408	43.5	8.69	218.95	114.7	105.2	89.5	90.6
I1QKG1	Superoxide dismutase [Cu-Zn] OS=Oryza glaberrima PE=3 SV=1	92	10	1	211	21.3	6.25	346.9	109.8	96.5	100.3	93.4
O22386	50S ribosomal protein L12, chloroplastic OS=Oryza sativa subsp. japonica GN=RPL12-2 PE=2 SV=2	80	5	1	185	18.6	5.43	238.56	100.5	100.3	80.7	118.5
Q8GTK4	Os07g0141400 protein OS=Oryza sativa subsp. japonica GN=OJ1351_C05.112 PE=2 SV=1	197	12	1	254	26.9	8.5	548.15	94.8	110.3	87.3	107.6
I1PF71	Glucose-1-phosphate adenylyltransferase OS=Oryza glaberrima PE=3 SV=1	44	18	1	511	55.4	7.37	128.82	94.8	94.4	111.3	99.5
I1PHZ3	Cytochrome f OS=Oryza glaberrima GN=19493583 PE=3 SV=1	79	12	1	320	35.4	8.91	256.77	102.5	96.7	97.9	102.9
A2Z8U8	Uncharacterized protein OS=Oryza sativa subsp. indica GN=OsI_34142 PE=4 SV=1	43	21	1	902	99.3	6.3	113.7	101.8	93.2	115.3	89.7
A2YUR3	Uncharacterized protein OS=Oryza sativa subsp. indica GN=OsI_29063 PE=4 SV=1	87	10	1	309	32	6.16	296.56	102.2	106.7	92.6	98.6
I1PYT7	Uncharacterized protein OS=Oryza glaberrima PE=4 SV=1	92	9	1	362	40	8.51	283.16	95.5	96.7	105.9	101.8
A0A0P0WH35	Os05g0110300 protein (Fragment) OS=Oryza sativa subsp. japonica GN=Os05g0110300 PE=4 SV=1	66	12	1	314	33.5	9.04	187.82	93.1	110.5	88.8	107.5
B8AJE7	Uncharacterized protein OS=Oryza sativa subsp. indica GN=OsI_07630 PE=3 SV=1	59	1	1	457	49.1	5.52	179.61	102.4	104.7	86.1	106.7
Q7XMK5	OSJNBb0039L24.13 protein OS=Oryza sativa subsp. japonica GN=Os04g0533300 PE=2 SV=1	61	15	1	206	22.4	5.5	216.4	124.5	89.9	116	69.6
I1PPF2	Uncharacterized protein OS=Oryza glaberrima PE=3 SV=1	75	13	1	353	38.2	8.46	228.59	105	103.9	96.2	94.9
B8AD93	Uncharacterized protein OS=Oryza sativa subsp. indica GN=OsI_00389 PE=3 SV=1	77	8	1	253	27	5.49	263.9	91.9	104.2	94.4	109.4
Q84PB4	Chloroplast photosystem I reaction center subunit II-like protein OS=Oryza sativa subsp. japonica GN=Os08g0560900 PE=2 SV=1	196	8	1	203	22	9.7	552.97	94.1	110.2	85.4	110.3
A2Z2G1	Uncharacterized protein OS=Oryza sativa subsp. indica GN=OsI_31797 PE=3 SV=1	40	4	1	699	80.2	5.06	115.06	112	89.3	119	79.6
A2XVY3	Elongation factor G, chloroplastic OS=Oryza sativa subsp. indica GN=OsI_16800 PE=3 SV=1	37	19	1	774	84.9	5.6	103.8	108.1	91.2	115	85.7
Q7XDC8	Malate dehydrogenase, cytoplasmic OS=Oryza sativa subsp. japonica GN=Os10g0478200 PE=1 SV=3	69	12	1	332	35.5	6.09	195.64	82.6	97	104	116.4
Q6KAJ2	Aspartate aminotransferase OS=Oryza sativa subsp. japonica GN=Os02g0797500 PE=2 SV=1	60	16	1	458	50.3	8.09	166.94	88.2	102.6	94.1	115.1
I1PJL5	Uncharacterized protein OS=Oryza glaberrima PE=3 SV=1	111	10	1	392	42.2	6.09	285.25	95	101.8	101.4	101.8
Q0J709	ACT domain-containing protein DS12, chloroplastic OS=Oryza sativa subsp. japonica GN=Os08g0242700 PE=4 SV=2	83	10	1	283	30.3	6.09	251.56	101.5	104.5	93.4	100.5
B8AVV2	Uncharacterized protein OS=Oryza sativa subsp. indica GN=OsI_16423 PE=4 SV=1	63	9	1	365	39.5	6.61	204.33	99.2	98.3	102.2	100.3
B8AI07	Uncharacterized protein OS=Oryza sativa subsp. indica GN=OsI_08794 PE=4 SV=1	49	15	1	746	80.2	9.06	155.1	103.6	110.2	98.4	87.9
Q0JPA6	Salt stress root protein RS1 OS=Oryza sativa subsp. japonica GN=Os01g0233000 PE=2 SV=1	75	17	1	204	21.8	4.92	243.83	112.4	88	110.2	89.3
A2ZFY8	Uncharacterized protein OS=Oryza sativa subsp. indica GN=OsI_36693 PE=4 SV=1	51	10	1	270	28.2	8.43	160.55	99	111	87.6	102.4
I1NWC3	Ferredoxin--NADP reductase OS=Oryza glaberrima PE=3 SV=1	119	8	1	376	41.5	8.31	353.29	95.6	96.7	103.8	104
B8AXU6	Uncharacterized protein OS=Oryza sativa subsp. indica GN=OsI_19812 PE=3 SV=1	54	15	1	414	44.9	8.59	156.26	94.8	103.9	94.6	106.6
Q5N725	Fructose-bisphosphate aldolase 3, cytoplasmic OS=Oryza sativa subsp. japonica GN=FBA3 PE=2 SV=1	64	5	1	358	38.8	8.16	216.35	88.9	90.4	112	108.7
A2YIS2	Uncharacterized protein OS=Oryza sativa subsp. indica GN=OsI_25124 PE=4 SV=1	53	11	1	405	44.7	10.54	164.01	99.2	98.3	101.1	101.4
I1PHM3	Uncharacterized protein OS=Oryza glaberrima PE=3 SV=1	48	8	1	584	61.4	5.47	151.67	97.8	95.9	105.1	101.2
I1QSV0	Uncharacterized protein OS=Oryza glaberrima PE=3 SV=1	38	7	1	479	51.4	5.99	97.11	88.1	95.5	104.5	111.9
I1QUZ5	Uncharacterized protein OS=Oryza glaberrima PE=4 SV=1	54	13	1	469	51.6	5.69	141.07	97.2	104.4	86.8	111.6
A2YM28	Thiamine thiazole synthase, chloroplastic OS=Oryza sativa subsp. indica GN=THI1 PE=3 SV=1	55	11	1	353	37	5.69	140.01	125	57.8	129.1	88.1
I1NTN8	Uncharacterized protein OS=Oryza glaberrima PE=3 SV=1	58	8	1	339	37	5.77	168.53	98.6	94.1	117	90.3
A2X0J1	Uncharacterized protein OS=Oryza sativa subsp. indica GN=OsI_05726 PE=4 SV=1	52	14	1	240	27.3	6.93	130.53	104	100.7	99.9	95.3
I1Q0A3	Uncharacterized protein OS=Oryza glaberrima PE=4 SV=1	90	9	1	265	28.9	9.94	292.75	107.8	103.4	102.8	86
A2XUU7	Glyceraldehyde-3-phosphate dehydrogenase OS=Oryza sativa subsp. indica GN=OsI_16384 PE=3 SV=1	78	3	1	385	42	6.87	225.31	101.3	99	103.6	96.2
B8BKA3	Uncharacterized protein OS=Oryza sativa subsp. indica GN=OsI_35959 PE=3 SV=1	41	7	1	309	32.6	9.38	122.48	106.4	96.6	123	74
A2XZE6	Peptidyl-prolyl cis-trans isomerase OS=Oryza sativa subsp. indica GN=OsI_18093 PE=3 SV=1	70	8	1	250	26.6	9.29	175.69	97.5	112.4	86.7	103.5
A2X7K2	ATP-dependent Clp protease proteolytic subunit OS=Oryza sativa subsp. indica GN=OsI_08189 PE=3 SV=1	48	6	1	318	34.1	7.01	164.84	105.1	100.3	102.2	92.4
Q6H667	Os02g0643500 protein OS=Oryza sativa subsp. japonica GN=Os02g0643500 PE=2 SV=1	41	11	1	277	28.9	8.73	119.48	96.7	103.1	96.2	104
Q8GRU9	Phosphoribulokinase OS=Oryza sativa subsp. indica GN=OsI_08574 PE=2 SV=1	138	10	1	403	44.8	6.02	402.86	95.8	101	97.7	105.5
A2Z3W4	Uncharacterized protein OS=Oryza sativa subsp. indica GN=OsI_32329 PE=4 SV=1	33	22	1	883	94.2	5.38	82.99	113.2	89.7	119.3	77.8
B8B6B6	Uncharacterized protein OS=Oryza sativa subsp. indica GN=OsI_27453 PE=3 SV=1	77	8	1	251	27.1	5.36	218.82	100	96.3	107	96.7
I1PGY3	Uncharacterized protein OS=Oryza glaberrima PE=4 SV=1	52	6	1	119	11.9	9.99	181.18	111.5	102.9	78.8	106.8
B8AF09	Glyceraldehyde-3-phosphate dehydrogenase OS=Oryza sativa subsp. indica GN=OsI_07948 PE=3 SV=1	66	3	1	356	38.5	7.17	196.72	92.1	101.5	103.9	102.6
A2Z3G7	Uncharacterized protein OS=Oryza sativa subsp. indica GN=OsI_32171 PE=3 SV=1	78	9	1	304	32.4	7.36	255.76	102.4	98.4	106.4	92.8
I1QJW3	Uncharacterized protein OS=Oryza glaberrima PE=3 SV=1	34	3	1	699	80.1	5.06	96.96	112.9	85.9	120.4	80.8
A2XG06	Uncharacterized protein OS=Oryza sativa subsp. indica GN=OsI_11307 PE=4 SV=1	49	13	1	402	43.3	4.79	133.37	99	96.2	107.9	96.9
I1R2A1	Uncharacterized protein OS=Oryza glaberrima PE=3 SV=1	52	1	1	649	71.1	5.21	128.13	92.4	88.2	113.2	106.2
I1PCP0	Uncharacterized protein OS=Oryza glaberrima PE=3 SV=1	45	13	1	326	34.9	5.03	123.57	95.7	104.2	95.6	104.6
A2X7C5	Succinate--CoA ligase [ADP-forming] subunit beta, mitochondrial OS=Oryza sativa subsp. indica GN=OsI_08117 PE=3 SV=1	41	17	1	422	45.1	6.32	105.31	95.9	92.8	113.6	97.7
B8AHM8	Uncharacterized protein OS=Oryza sativa subsp. indica GN=OsI_08713 PE=3 SV=1	50	4	1	382	41.5	9.77	143.68	104.6	95.9	117.6	81.9
A2XF65	Uncharacterized protein OS=Oryza sativa subsp. indica GN=OsI_11006 PE=3 SV=1	73	10	1	211	22.7	5.85	247.84	110.4	94.2	82.5	112.9
B8AJ36	Uncharacterized protein OS=Oryza sativa subsp. indica GN=OsI_07554 PE=4 SV=1	102	9	1	263	28.3	6	319.16	98.4	102.7	95	104
I1Q0A7	Uncharacterized protein OS=Oryza glaberrima PE=3 SV=1	41	9	1	252	26.3	8.02	136.65	87	101.6	82.5	128.9
P41095	60S acidic ribosomal protein P0 OS=Oryza sativa subsp. japonica GN=Os08g0130500 PE=1 SV=3	32	9	1	319	34.4	5.49	103.37	95.9	98.7	102.7	102.7
Q6H443	Os09g0279500 protein OS=Oryza sativa subsp. japonica GN=Os09g0279500 PE=2 SV=1	55	9	1	245	26.7	8.41	168.42	94.4	108.3	92	105.3
I1PGU1	Uncharacterized protein OS=Oryza glaberrima PE=3 SV=1	49	3	1	649	71.3	5.21	121.44	92.3	89.9	115.4	102.3
B8BD60	Uncharacterized protein OS=Oryza sativa subsp. indica GN=OsI_30469 PE=4 SV=1	36	9	1	319	34	5.03	127.99	114.9	96.3	105.7	83
I1PA01	Uncharacterized protein OS=Oryza glaberrima PE=3 SV=1	45	6	1	650	71.1	5.21	118.88	95.6	87.5	119.9	97
I1PVH5	Fructose-bisphosphate aldolase OS=Oryza glaberrima PE=3 SV=1	59	2	1	358	38.9	7.33	199.63	100.9	93.8	114.8	90.5
B8BAB3	Uncharacterized protein OS=Oryza sativa subsp. indica GN=OsI_29072 PE=4 SV=1	44	9	1	427	46.6	4.98	126.99	103	106.7	92.1	98.1
I1P782	Catalase OS=Oryza glaberrima PE=3 SV=1	75	13	1	496	57.1	7.42	219.95	96.3	90.7	104.1	108.9
P29545	Elongation factor 1-beta OS=Oryza sativa subsp. japonica GN=Os07g0662500 PE=1 SV=3	51	7	1	224	23.8	4.77	148.16	92.1	106	90.1	111.8
Q6EUK5	Os02g0234500 protein OS=Oryza sativa subsp. japonica GN=Os02g0234500 PE=2 SV=1	33	1	1	587	63.8	8.53	91.15	91.2	105.1	103	100.7
B9FSC3	Os06g0232200 protein OS=Oryza sativa subsp. japonica GN=Os06g0232200 PE=3 SV=1	45	14	1	397	42.2	6.65	121.03	96.3	98.7	102.9	102.1
A2WLL2	Uncharacterized protein OS=Oryza sativa subsp. indica GN=OsI_00727 PE=4 SV=1	46	15	1	505	53.9	7.14	125.19	97.2	97.5	106.3	99.1
Q6F362	Histone H2B.9 OS=Oryza sativa subsp. japonica GN=H2B.9 PE=3 SV=1	103	4	1	152	16.2	10.05	269.47	98	104.5	109.5	88
Q6Z7B0	Heat shock 70 kDa protein BIP1 OS=Oryza sativa subsp. japonica GN=BIP1 PE=1 SV=1	36	18	1	665	73.3	5.19	87.09	94.9	93.5	108.1	103.5
Q6K9T1	Oligopeptidase A-like OS=Oryza sativa subsp. japonica GN=Os02g0830100 PE=2 SV=1	29	18	1	770	86.2	6.07	76.38	96.6	94.3	108.3	100.8
I1QF99	Glyceraldehyde-3-phosphate dehydrogenase OS=Oryza glaberrima PE=3 SV=1	73	2	1	348	37.4	6.57	219.28	94.3	105.1	98	102.5
A2Z925	Uncharacterized protein OS=Oryza sativa subsp. indica GN=OsI_34214 PE=4 SV=1	55	7	1	236	24.5	7.55	119.36	102.5	107.4	79.7	110.4
A2YG06	Phosphoglycerate kinase OS=Oryza sativa subsp. indica GN=OsI_24050 PE=3 SV=1	67	4	1	401	42.3	6.61	215.42	99	91.7	110.9	98.4
Q10N21	L-ascorbate peroxidase 1, cytosolic OS=Oryza sativa subsp. japonica GN=APX1 PE=1 SV=1	54	8	1	250	27.1	5.66	157.97	95.5	94	103.4	107.1
I1PSP2	Dihydrolipoyl dehydrogenase OS=Oryza glaberrima PE=3 SV=1	50	6	1	504	52.9	7.53	144.28	97.4	97.3	109.4	95.9
B8AEK7	Uncharacterized protein OS=Oryza sativa subsp. indica GN=OsI_06478 PE=4 SV=1	33	1	1	587	63.8	8.53	91.95	101.5	102	99.4	97.1
A2Z2J3	60S ribosomal protein l9 OS=Oryza sativa subsp. indica GN=OsI_31831 PE=2 SV=1	36	9	1	190	21.3	9.61	114.84	96.6	99.2	96.6	107.6
I1P850	Elongation factor 1-alpha OS=Oryza glaberrima PE=3 SV=1	37	10	1	457	50.5	9.11	127.19	103.8	94.1	117.4	84.6
I1QH01	Uncharacterized protein OS=Oryza glaberrima PE=4 SV=1	42	1	1	320	33.5	7.68	134.13	100.9	105	96.8	97.3
B8B107	Uncharacterized protein OS=Oryza sativa subsp. indica GN=OsI_24004 PE=3 SV=1	29	15	1	620	68.4	5.34	69.27	100.1	92.5	112	95.4
Q84NN4	Thioredoxin-like protein CDSP32, chloroplastic OS=Oryza sativa subsp. japonica GN=CDSP32 PE=2 SV=1	32	13	1	301	32.1	6.73	77.69	113.3	86.1	119.5	81.1
I1QKT5	Photosystem II CP43 reaction center protein OS=Oryza glaberrima PE=3 SV=1	135	9	1	473	52	7.21	393.89	89.5	104.7	105.5	100.3
Q6H748	Chlorophyll a-b binding protein, chloroplastic OS=Oryza sativa subsp. japonica GN=P0026H03.3-1 PE=2 SV=1	93	2	1	269	29.2	7.56	273.88	96.6	98.8	77.2	127.4
I1NKA5	Histone H2B OS=Oryza glaberrima PE=3 SV=1	90	3	1	155	16.8	10.02	247.75	91.6	102.7	114.8	90.9
P49398	40S ribosomal protein S4 OS=Oryza sativa subsp. japonica GN=RPS4 PE=2 SV=3	41	12	1	265	29.8	10.13	108.19	97.9	98	105.2	98.9
I1P4R6	Uncharacterized protein OS=Oryza glaberrima PE=3 SV=1	35	10	1	679	72.9	5.68	89.11	95.8	97.7	105	101.5
I1PG29	Obg-like ATPase 1 OS=Oryza glaberrima PE=3 SV=1	22	12	1	431	46.7	7.44	65.73	107.6	99.9	102.4	90.1
B8B9L3	Uncharacterized protein OS=Oryza sativa subsp. indica GN=OsI_30287 PE=4 SV=1	41	12	1	433	47	7.3	98.1	90.3	95.9	107.4	106.4
Q6L5I5	Mitochondrial outer membrane protein porin 2 OS=Oryza sativa subsp. japonica GN=VDAC2 PE=2 SV=1	40	8	1	280	29.6	8.65	125.69	99	103.8	101.3	95.9
B8AWT0	Uncharacterized protein OS=Oryza sativa subsp. indica GN=OsI_21033 PE=4 SV=1	30	12	1	437	45.4	7.5	87	103.1	102.4	100.4	94.1
I1PSI2	Uncharacterized protein OS=Oryza glaberrima PE=3 SV=1	22	12	1	292	30.7	7.93	59.55	107.1	98.2	106.7	88
Q2R2W2	14-3-3-like protein GF14-D OS=Oryza sativa subsp. japonica GN=GF14D PE=1 SV=1	34	8	1	265	29.2	4.91	86.9	95.6	96.9	106.1	101.3
A0A0P0XEB3	Os08g0266300 protein OS=Oryza sativa subsp. japonica GN=Os08g0266300 PE=4 SV=1	39	1	1	301	31.8	6.24	119.67	99.1	99	106.2	95.7
A2Z942	Uncharacterized protein OS=Oryza sativa subsp. indica GN=OsI_34233 PE=4 SV=1	53	11	1	171	18.6	6.14	149.71	125.2	93.9	109.6	71.3
I1QCG9	Uncharacterized protein OS=Oryza glaberrima PE=4 SV=1	30	9	1	404	42.2	8.78	86.38	104	95.2	105.4	95.4
I1QV68	Uncharacterized protein OS=Oryza glaberrima PE=3 SV=1	36	3	1	635	67	7.96	94.21	94.2	93.5	116.4	95.9
I1PD66	Chlorophyll a-b binding protein, chloroplastic OS=Oryza glaberrima PE=3 SV=1	187	5	1	263	28.5	5.91	470.76	94	104.2	69.1	132.6
Q10RW9	Chaperonin OS=Oryza sativa subsp. japonica GN=Os03g0143400 PE=2 SV=1	35	4	1	577	61	5.72	91.54	98.8	92.8	111	97.4
B8B2A2	Uncharacterized protein OS=Oryza sativa subsp. indica GN=OsI_21538 PE=3 SV=1	27	9	1	446	47.9	5.57	82.47	92.7	100.8	97.1	109.5
A2YBK1	Uncharacterized protein OS=Oryza sativa subsp. indica GN=OsI_22484 PE=3 SV=1	33	15	1	549	59.3	6.8	98.87	94.1	97.5	108	100.4
I1PQF5	Plasma membrane ATPase OS=Oryza glaberrima PE=3 SV=1	24	10	1	951	104.8	6.79	59.97	90.4	83.1	137.9	88.7
A2X0V4	Uncharacterized protein OS=Oryza sativa subsp. indica GN=OsI_05839 PE=3 SV=1	33	10	1	414	47.1	5.67	81.2	110	92.3	115.2	82.5
B8BB36	Uncharacterized protein OS=Oryza sativa subsp. indica GN=OsI_29378 PE=3 SV=1	35	16	1	499	53.3	7.01	72.46	92.7	94.6	118.4	94.3
Q69S39	Cytochrome b6-f complex iron-sulfur subunit, chloroplastic OS=Oryza sativa subsp. japonica GN=petC PE=1 SV=1	65	6	1	225	23.9	8.25	195.9	104.9	96.5	92.2	106.4
I1QBJ9	Chlorophyll a-b binding protein, chloroplastic OS=Oryza glaberrima PE=3 SV=1	90	11	1	290	31.3	5.5	244.63	95.6	112.1	91.6	100.7
B8BID6	Uncharacterized protein OS=Oryza sativa subsp. indica GN=OsI_34751 PE=3 SV=1	36	1	1	316	31.5	9.31	121.87	103.7	102.2	113.7	80.4
A2YU91	Glucose-1-phosphate adenylyltransferase OS=Oryza sativa subsp. indica GN=OsI_28901 PE=3 SV=1	28	13	1	514	56.1	7.03	78.16	94.7	93	111.7	100.7
B8B2X2	Uncharacterized protein OS=Oryza sativa subsp. indica GN=OsI_24541 PE=4 SV=1	47	8	1	1485	163.6	7.43	137.93	96.2	106.8	89.5	107.5
A2Y7L1	Uncharacterized protein OS=Oryza sativa subsp. indica GN=OsI_21028 PE=3 SV=1	61	2	1	179	18.2	6.34	181.22	95.4	104.1	81.3	119.2
A2XCU8	Uncharacterized protein OS=Oryza sativa subsp. indica GN=OsI_10133 PE=3 SV=1	25	14	1	555	60.2	7.61	75.76	89.2	102.4	94.5	113.9
A2XBY3	Uncharacterized protein OS=Oryza sativa subsp. indica GN=OsI_09799 PE=3 SV=1	32	10	1	279	30.2	10.35	88.6	98.5	99.4	102.2	99.9
P0C436	Photosystem II D2 protein OS=Oryza sativa subsp. indica GN=psbD PE=3 SV=1	68	4	1	353	39.5	5.55	249.75	87.3	98.9	106	107.8
I1NZ48	Uncharacterized protein OS=Oryza glaberrima PE=4 SV=1	62	1	1	476	48.2	5.2	192.44	112	111.6	96	80.4
A2ZCE6	Protein disulfide-isomerase OS=Oryza sativa subsp. indica GN=OsI_35452 PE=3 SV=1	26	15	1	512	56.8	5.1	68.72	89.6	93.1	106.1	111.3
A2XC62	Uncharacterized protein OS=Oryza sativa subsp. indica GN=OsI_09885 PE=3 SV=1	50	10	1	321	35.9	7.58	148.49	102.8	83.4	120.9	92.9
I1QW69	Uncharacterized protein OS=Oryza glaberrima PE=3 SV=1	36	1	1	320	31.9	9.31	120.25	106.7	100.1	111.8	81.4
A2WLL0	Uncharacterized protein OS=Oryza sativa subsp. indica GN=OsI_00725 PE=4 SV=1	32	7	1	303	33	6.8	85.74	99.9	104.7	95.2	100.2
A2XE09	Uncharacterized protein OS=Oryza sativa subsp. indica GN=OsI_10555 PE=3 SV=1	29	10	1	263	27.9	10.61	71.82	95.4	103.1	96	105.5
B8BCQ3	Uncharacterized protein OS=Oryza sativa subsp. indica GN=OsI_31743 PE=3 SV=1	23	13	1	794	89.6	5.05	54.62	108	96.6	108.9	86.5
I1P7Z7	Uncharacterized protein OS=Oryza glaberrima PE=4 SV=1	57	5	1	280	29.7	8.87	192.7	98.4	102	88.8	110.8
Q7XEQ3	40S ribosomal protein S17-4, putative, expressed OS=Oryza sativa subsp. japonica GN=Os10g0411800 PE=3 SV=1	34	6	1	141	16.4	10.14	89.94	95.3	103	96.7	104.9
A2XDW2	Uncharacterized protein OS=Oryza sativa subsp. indica GN=OsI_10505 PE=3 SV=1	36	14	1	533	58.7	5.77	95.06	99.7	98.9	101.1	100.3
B8AVZ8	Uncharacterized protein OS=Oryza sativa subsp. indica GN=OsI_17824 PE=4 SV=1	28	11	1	301	32.7	6.14	84.29	103.2	109.2	84.1	103.5
I1R2E3	Photosystem I P700 chlorophyll a apoprotein A2 OS=Oryza glaberrima GN=19493564 PE=3 SV=1	27	6	1	734	82.5	7.15	101.42	92.1	92.5	124.2	91.1
A2YVG3	Uncharacterized protein OS=Oryza sativa subsp. indica GN=OsI_29320 PE=3 SV=1	34	7	1	256	28.8	4.84	92.47	101	94.3	107.7	97
A2XVZ1	NAD(P)H-quinone oxidoreductase subunit M, chloroplastic OS=Oryza sativa subsp. indica GN=ndhM PE=3 SV=1	29	9	1	220	25.6	5.74	84.32	100.4	101.8	94.5	103.3
B8ADY7	Uncharacterized protein OS=Oryza sativa subsp. indica GN=OsI_07685 PE=4 SV=1	16	7	1	293	30.5	6.6	60.27	95.8	100.2	94.9	109.1
P0C2Z0	ATP synthase subunit b, chloroplastic OS=Oryza sativa subsp. japonica GN=atpF PE=3 SV=1	41	6	1	183	20.9	9.42	135.83	100.3	101.3	92	106.4
A2XZQ4	Uncharacterized protein OS=Oryza sativa subsp. indica GN=OsI_18214 PE=4 SV=1	24	11	1	468	49.7	6.09	67.53	95.3	92.6	111.2	100.8
Q69LA6	Probable pyridoxal 5'-phosphate synthase subunit PDX1.1 OS=Oryza sativa subsp. japonica GN=PDX11 PE=2 SV=1	35	1	1	318	33.7	6.89	82.45	97	94.7	107.5	100.8
B8B8K0	Uncharacterized protein OS=Oryza sativa subsp. indica GN=OsI_26859 PE=3 SV=1	30	6	1	251	27.6	4.7	85.89	97.8	105.2	91.1	105.8
I1PEX8	Uncharacterized protein OS=Oryza glaberrima PE=3 SV=1	46	1	1	260	29.1	4.88	138.93	98.3	96.7	106	99
B8AI99	Uncharacterized protein OS=Oryza sativa subsp. indica GN=OsI_07299 PE=4 SV=1	31	11	1	1103	119.2	6	86.53	97.2	99.6	97.4	105.8
I1P8M3	Uncharacterized protein OS=Oryza glaberrima PE=4 SV=1	58	11	1	277	29.4	9.17	152.77	101	102	102.7	94.3
A2YPX2	Peroxidase OS=Oryza sativa subsp. indica GN=OsI_27326 PE=3 SV=1	23	5	1	324	33.6	6.19	68.8	72.5	88.3	85.4	153.8
B8BNI2	Uncharacterized protein OS=Oryza sativa subsp. indica GN=OsI_37718 PE=4 SV=1	111	5	1	172	18.5	7.93	309.89	99.4	106.1	86.4	108.1
B8B5I7	Uncharacterized protein OS=Oryza sativa subsp. indica GN=OsI_27183 PE=4 SV=1	20	14	1	1615	174.9	6.84	48.69	89.5	80.5	141.5	88.5
A2Z1N0	Uncharacterized protein OS=Oryza sativa subsp. indica GN=OsI_31514 PE=3 SV=1	25	1	1	245	25.5	6.27	87.02	91.8	104.5	91.1	112.6
I1PYK3	Nucleoside diphosphate kinase OS=Oryza glaberrima PE=3 SV=1	39	8	1	239	25.9	8.76	110.67	92.3	112.9	85.3	109.5
I1P5P0	Uncharacterized protein OS=Oryza glaberrima PE=3 SV=1	52	9	1	187	20.8	9.92	144.75	95.1	106.6	96.2	102.1
A2WTQ2	Uncharacterized protein OS=Oryza sativa subsp. indica GN=OsI_03241 PE=4 SV=1	35	7	1	162	17.3	5.88	103.86	104	98.2	90.8	107
B8ANR3	Outer envelope pore protein 24, chloroplastic OS=Oryza sativa subsp. indica GN=OEP24 PE=3 SV=1	27	10	1	224	24.2	9.23	83.99	103	102.9	102.6	91.4
Q6EUP4	14-3-3-like protein GF14-E OS=Oryza sativa subsp. japonica GN=GF14E PE=2 SV=1	40	3	1	262	29.7	4.77	113.33	99.3	93.4	109.8	97.6
A2X345	Uncharacterized protein OS=Oryza sativa subsp. indica GN=OsI_06628 PE=4 SV=1	60	1	1	476	48.3	5.15	184.18	110.3	110.5	92.2	87
B8AAX3	Uncharacterized protein OS=Oryza sativa subsp. indica GN=OsI_04124 PE=4 SV=1	37	9	1	272	28.8	8.25	110.74	101.3	108.9	90.6	99.2
A2YH08	Uncharacterized protein OS=Oryza sativa subsp. indica GN=OsI_24473 PE=3 SV=1	24	14	1	837	95.3	4.98	43.14	99.8	95.2	110.9	94
A2YIK9	Uncharacterized protein OS=Oryza sativa subsp. indica GN=OsI_25059 PE=4 SV=1	43	10	1	335	37.5	7.09	118	108	105.1	98.4	88.5
B8ABA7	Uncharacterized protein OS=Oryza sativa subsp. indica GN=OsI_04213 PE=4 SV=1	44	9	1	559	60.7	5.6	116.23	88.1	95.7	99.2	116.9
A2YXU4	Uncharacterized protein OS=Oryza sativa subsp. indica GN=OsI_30161 PE=3 SV=1	47	11	1	291	31.7	7.97	121.41	100.2	103.4	97.9	98.5
I1R7V2	Uncharacterized protein OS=Oryza glaberrima PE=3 SV=1	23	7	1	350	39	9.58	72.65	106.7	94.4	119.5	79.5
A2Z468	Uncharacterized protein OS=Oryza sativa subsp. indica GN=OsI_32437 PE=4 SV=1	35	8	1	447	47.9	5.71	96.53	87.9	99.3	101.5	111.3
A2XL95	Uncharacterized protein OS=Oryza sativa subsp. indica GN=OsI_13240 PE=3 SV=1	44	1	1	260	29.2	4.88	130.65	96.7	94.7	108.5	100.1
B8ANU6	Uncharacterized protein OS=Oryza sativa subsp. indica GN=OsI_10093 PE=4 SV=1	21	9	1	342	36.2	7.36	60.45	96.3	100.6	101.7	101.3
B8AGN1	Uncharacterized protein OS=Oryza sativa subsp. indica GN=OsI_07017 PE=4 SV=1	38	8	1	287	30.7	5.68	120.81	92.2	105.5	89.7	112.6
A3BLC3	Ribosome-recycling factor, chloroplastic OS=Oryza sativa subsp. japonica GN=Os07g0570700 PE=2 SV=2	59	10	1	266	29.6	9.33	156.46	96.6	112	84.2	107.2
I1Q8T9	Uncharacterized protein OS=Oryza glaberrima PE=4 SV=1	34	8	1	246	25.9	5.19	98.71	100.2	105	95.5	99.2
Q10I42	HAD-superfamily hydrolase, subfamily IA, variant 3 containing protein, expressed OS=Oryza sativa subsp. japonica GN=Os03g0565200 PE=4 SV=1	46	12	1	320	33.7	8.07	129.76	102.7	100	105.9	91.4
A2X6N1	60S ribosomal protein L6 OS=Oryza sativa subsp. indica GN=OsI_07870 PE=3 SV=1	37	6	1	219	24.2	10.11	98.12	93.1	105.7	95.9	105.3
Q8H4Q9	GTP-binding protein Rab6 OS=Oryza sativa subsp. japonica GN=OJ1457_D07.114 PE=4 SV=1	22	8	1	208	22.9	7.9	64.81	95	107.9	91.8	105.2
A2YMD1	Uncharacterized protein OS=Oryza sativa subsp. indica GN=OsI_26387 PE=4 SV=1	30	8	1	722	79.3	7.21	82.09	89	101.9	95.3	113.8
Q67W57	Os06g0646500 protein OS=Oryza sativa subsp. japonica GN=Os06g0646500 PE=2 SV=1	31	11	1	225	25.1	9.38	93.6	105.6	99.7	94.8	99.9
P0C2Z2	ATP synthase epsilon chain, chloroplastic OS=Oryza sativa subsp. indica GN=atpE PE=3 SV=1	62	6	1	137	15.2	5.1	175.58	109.2	102.8	91.9	96.2
A2Z9L8	Uncharacterized protein OS=Oryza sativa subsp. indica GN=OsI_34428 PE=3 SV=1	33	10	1	241	25.7	5.52	89.14	98.7	100.4	92.5	108.5
A2ZLS7	Uncharacterized protein OS=Oryza sativa subsp. indica GN=OsI_38771 PE=3 SV=1	33	10	1	261	28.2	10.99	94.43	92.1	97.4	100.3	110.2
A2XUA6	Uncharacterized protein OS=Oryza sativa subsp. indica GN=OsI_16185 PE=3 SV=1	33	4	1	262	29.8	4.81	88.49	95.9	95	106	103
B8AAS7	Uncharacterized protein OS=Oryza sativa subsp. indica GN=OsI_02524 PE=4 SV=1	27	7	1	341	34.8	7.65	62.25	102	108.4	98	91.6
B8AU81	Uncharacterized protein OS=Oryza sativa subsp. indica GN=OsI_14566 PE=4 SV=1	27	10	1	251	28.8	5.87	81.62	101.4	102	93.6	103
I1NK53	Uncharacterized protein OS=Oryza glaberrima PE=4 SV=1	37	6	1	202	20.9	7.28	121.42	97.1	113.2	84.6	105.1
A2Z0D1	Uncharacterized protein OS=Oryza sativa subsp. indica GN=OsI_31052 PE=4 SV=1	49	10	1	274	29.2	7.27	137.9	100.1	101.8	101.4	96.8
A2XMW9	Uncharacterized protein OS=Oryza sativa subsp. indica GN=OsI_13894 PE=4 SV=1	29	5	1	817	90.2	9.86	88.85	103.2	96.4	101.3	99.1
B8AWV4	Ketol-acid reductoisomerase OS=Oryza sativa subsp. indica GN=OsI_21076 PE=3 SV=1	32	2	1	578	62.3	6.43	85.85	78.7	97.6	84.8	138.9
Q7G649	Expressed protein OS=Oryza sativa subsp. japonica GN=LOC_Os10g18340 PE=2 SV=1	33	7	1	165	16.5	4.78	74.78	77	108.6	68.7	145.7
I1P7B2	Uncharacterized protein OS=Oryza glaberrima PE=3 SV=1	35	10	1	224	24.9	5.72	96.77	97.2	104.7	87.1	111
B8AYI6	Uncharacterized protein OS=Oryza sativa subsp. indica GN=OsI_20058 PE=4 SV=1	20	10	1	583	63.8	4.6	50.76	102.6	97.6	108.3	91.5
B8B7R8	Succinate--CoA ligase [ADP-forming] subunit alpha, mitochondrial OS=Oryza sativa subsp. indica GN=OsI_26601 PE=3 SV=1	18	6	1	432	45.3	6.7	57.23	95.6	95	101.5	107.9
I1QS22	Uncharacterized protein OS=Oryza glaberrima PE=3 SV=1	31	1	1	313	33.1	6.65	72.12	101.6	90	112.3	96.2
I1Q0Z0	Uncharacterized protein OS=Oryza glaberrima PE=4 SV=1	48	7	1	272	29.7	7.96	119.14	107.5	100.5	93.5	98.5
I1PU82	Uncharacterized protein OS=Oryza glaberrima PE=3 SV=1	37	2	1	380	40.9	9.76	99.65	99.8	92.8	132.2	75.3
O64422	Fructose-1,6-bisphosphatase, chloroplastic OS=Oryza sativa subsp. japonica GN=Os03g0267300 PE=2 SV=1	29	6	1	406	43.6	5.12	98.19	97.4	96	103.4	103.2
A2YFJ3	Uncharacterized protein OS=Oryza sativa subsp. indica GN=OsI_23875 PE=3 SV=1	20	2	1	784	81.9	5.34	58.16	91.2	89.2	138.9	80.8
I1PCF7	Uncharacterized protein OS=Oryza glaberrima PE=3 SV=1	20	12	1	978	108.9	6.76	53.29	103.1	96.8	104.4	95.7
I1NQP9	Uncharacterized protein OS=Oryza glaberrima PE=4 SV=1	27	9	1	453	50	8	73.2	101.9	95.1	110.8	92.2
I1NU00	Uncharacterized protein OS=Oryza glaberrima PE=4 SV=1	25	8	1	211	23.6	8.97	60.31	98.2	99.1	90.7	112
I1PA21	Histone H2B OS=Oryza glaberrima PE=3 SV=1	74	4	1	416	43.7	10.67	190.99	90.5	109.6	99.2	100.7
A2XLS8	Uncharacterized protein OS=Oryza sativa subsp. indica GN=OsI_13431 PE=4 SV=1	17	6	1	233	25.4	8.91	52.31	102.8	103.3	98.7	95.2
A2WTC5	Isocitrate dehydrogenase [NADP] OS=Oryza sativa subsp. indica GN=OsI_03110 PE=3 SV=1	16	9	1	412	46	6.8	49.54	92.7	96.7	105.5	105.1
I1NXY4	Uncharacterized protein OS=Oryza glaberrima PE=3 SV=1	20	2	1	770	80.1	5.48	60.21	96.2	95.3	125.3	83.3
A0A0P0XUE2	Os10g0403700 protein OS=Oryza sativa subsp. japonica GN=Os10g0403700 PE=4 SV=1	20	10	1	380	41	7.01	50.97	95.1	97.6	106.8	100.5
A0A0P0WUR5	Glucose-6-phosphate isomerase (Fragment) OS=Oryza sativa subsp. japonica GN=Os06g0256500 PE=3 SV=1	25	1	1	593	65	7.11	69.83	95.7	95.8	109.5	99
A2Z9L9	Uncharacterized protein OS=Oryza sativa subsp. indica GN=OsI_34429 PE=3 SV=1	30	8	1	264	28.2	5.34	87.02	111	88.7	107	93.3
A2X8M1	Uncharacterized protein OS=Oryza sativa subsp. indica GN=OsI_08582 PE=3 SV=1	27	8	1	166	17.7	9.16	75.94	95.9	103	93.7	107.4
A2XM21	Uncharacterized protein OS=Oryza sativa subsp. indica GN=OsI_13529 PE=3 SV=1	26	7	1	226	25	9.98	73.13	95.1	106.3	93.9	104.8
B8AWM4	Superoxide dismutase OS=Oryza sativa subsp. indica GN=OsI_19472 PE=3 SV=1	22	6	1	231	25	7.31	70.88	98.4	95.6	81.5	124.5
Q69QD5	Chaperonin OS=Oryza sativa subsp. japonica GN=Os09g0438700 PE=2 SV=1	24	1	1	245	25.5	6.27	81.99	92.3	100.5	81.2	125.9
A2YWB4	Uncharacterized protein OS=Oryza sativa subsp. indica GN=OsI_29626 PE=3 SV=1	32	7	1	264	29	4.94	86.32	91.3	97.9	102.4	108.4
I1R4P4	Uncharacterized protein OS=Oryza glaberrima PE=4 SV=1	37	8	1	273	29.5	6.24	89.87	96.6	113.1	84.8	105.5
B8AAV9	Phosphoglycerate kinase OS=Oryza sativa subsp. indica GN=OsI_04088 PE=3 SV=1	68	1	1	449	46.7	7.72	190.56	110	95.7	93.1	101.2
Q75H72	Os03g0611200 protein OS=Oryza sativa subsp. japonica GN=OSJNBb0007E22.16 PE=4 SV=1	24	8	1	405	45.6	8.03	71.12	96.1	103.7	94.3	105.9
I1PL30	Uncharacterized protein OS=Oryza glaberrima PE=3 SV=1	27	9	1	151	16.4	10.45	76.37	97.1	100.8	96.5	105.6
A2ZHA2	Ferritin OS=Oryza sativa subsp. indica GN=OsI_37168 PE=3 SV=1	23	7	1	255	28.2	5.67	73.56	87.6	107.1	81.8	123.4
B8AM24	Uncharacterized protein OS=Oryza sativa subsp. indica GN=OsI_11183 PE=3 SV=1	23	10	1	464	49.8	8.1	59.8	95.2	99	103.8	102
B8BBS3	ATP synthase subunit d, mitochondrial OS=Oryza sativa subsp. indica GN=OsI_29610 PE=3 SV=1	31	10	1	169	19.7	5.26	76.86	106.1	100.6	101.8	91.5
I1NTQ7	Uncharacterized protein OS=Oryza glaberrima PE=4 SV=1	19	8	1	759	78.7	8.38	59.98	102.7	87.5	127.8	81.9
Q08480	Adenylate kinase 4 OS=Oryza sativa subsp. japonica GN=ADK-B PE=2 SV=1	29	9	1	243	26.7	7.8	78.53	104.7	95.9	100.6	98.8
B8BND6	Uncharacterized protein OS=Oryza sativa subsp. indica GN=OsI_37618 PE=4 SV=1	13	10	1	543	58.4	6.96	35.13	113.4	87.1	116.8	82.8
I1QBM2	Chlorophyll a-b binding protein, chloroplastic OS=Oryza glaberrima PE=3 SV=1	56	3	1	267	28.8	6.21	180.31	94.6	104	72.8	128.6
B8B0B0	Glucose-6-phosphate isomerase OS=Oryza sativa subsp. indica GN=OsI_22416 PE=3 SV=1	24	1	1	682	75	7.46	65.56
I1Q526	Uncharacterized protein OS=Oryza glaberrima PE=4 SV=1	38	6	1	241	24.9	8.66	125.34	104.9	104.9	76.9	113.3
I1QUR2	Uncharacterized protein OS=Oryza glaberrima PE=3 SV=1	16	7	1	378	39.8	6.14	52.85	95.9	90.5	123.1	90.5
I1QH88	Uncharacterized protein OS=Oryza glaberrima PE=3 SV=1	17	10	1	608	66.8	7.58	49.6	96.4	97.7	108.7	97.3
B8AK24	Uncharacterized protein OS=Oryza sativa subsp. indica GN=OsI_10758 PE=3 SV=1	21	2	1	445	48	5.47	56.67	92.4	104.1	85.7	117.7
A0A0P0XHD8	Histone H2B OS=Oryza sativa subsp. japonica GN=Os08g0490900 PE=3 SV=1	72	1	1	212	23.1	10.35	185.7	102.7	101.3	112	84
I1QTD1	Uncharacterized protein OS=Oryza glaberrima PE=3 SV=1	18	9	1	324	35.3	9.03	37.54	100.7	91.2	111.1	97
B8AKL0	Glucose-6-phosphate isomerase OS=Oryza sativa subsp. indica GN=OsI_13718 PE=3 SV=1	25	3	1	567	62.6	7.46	62.37	89.9	91.5	113.1	105.4
I1Q6F0	Photosystem I iron-sulfur center OS=Oryza glaberrima GN=19493635 PE=3 SV=1	52	5	1	81	8.9	6.92	160.36	89.4	105.9	87.2	117.5
B8AUT0	Uncharacterized protein OS=Oryza sativa subsp. indica GN=OsI_17514 PE=3 SV=1	28	7	1	342	37.4	6.95	70.8	97.8	110.2	95.7	96.4
Q1KL27	Peptidyl-prolyl cis-trans isomerase OS=Oryza sativa subsp. indica GN=OsI_05635 PE=2 SV=1	38	5	1	172	18.3	8.34	91.66	101.2	102	100	96.8
Q10A77	Os10g0100300 protein OS=Oryza sativa subsp. japonica GN=Os10g0100300 PE=2 SV=1	30	8	1	497	52.2	7.55	77.09	102.7	100.7	107.5	89
B8AZP2	Uncharacterized protein OS=Oryza sativa subsp. indica GN=OsI_19060 PE=4 SV=1	25	5	1	607	67.9	6.64	70.03	92.1	98.4	100.8	108.7
A2X3G6	Uncharacterized protein OS=Oryza sativa subsp. indica GN=OsI_06754 PE=4 SV=1	37	7	1	380	41.4	7.3	115.82	91.9	105.7	94.1	108.3
B8BF55	Uncharacterized protein OS=Oryza sativa subsp. indica GN=OsI_31293 PE=3 SV=1	17	10	1	436	45.5	7.9	52.02	106.7	99.5	105.7	88.2
A2ZCZ7	Uncharacterized protein OS=Oryza sativa subsp. indica GN=OsI_35659 PE=4 SV=1	20	5	1	277	29.5	6	60.31	106.9	105.2	93.9	94
Q8W3D9	Protochlorophyllide reductase B, chloroplastic OS=Oryza sativa subsp. japonica GN=PORB PE=2 SV=1	18	7	1	402	42.7	8.88	47.67	105.6	94.9	91.3	108.1
Q6YZK5	Os08g0359000 protein OS=Oryza sativa subsp. japonica GN=Os08g0359000 PE=2 SV=1	29	8	1	271	28.7	8.97	81.31	103	108	100.7	88.2
A2YLE6	Uncharacterized protein OS=Oryza sativa subsp. indica GN=OsI_26041 PE=4 SV=1	19	5	1	210	22.6	6.86	51.19	95.1	103.1	98.4	103.4
A2XN63	Uncharacterized protein OS=Oryza sativa subsp. indica GN=OsI_13996 PE=3 SV=1	28	10	1	274	30	10.23	72.93	98	96.8	102.3	102.8
Q9LD82	Os01g0210500 protein OS=Oryza sativa subsp. japonica GN=Os01g0210500 PE=2 SV=1	10	4	1	218	23.6	4.88	35.8	95.3	99.9	95.4	109.4
I1PVJ3	Pyruvate, phosphate dikinase OS=Oryza glaberrima PE=3 SV=1	19	13	1	948	102.8	6.37	49.58	91.8	86.5	128.3	93.4
A2XSR2	Uncharacterized protein OS=Oryza sativa subsp. indica GN=OsI_15649 PE=4 SV=1	19	9	1	389	41.3	5.85	49.69	91.8	92.9	108	107.3
P0C433	Photosystem II protein D1 OS=Oryza sativa subsp. indica GN=psbA PE=3 SV=1	122	5	1	353	38.9	5.36	344.16	91.8	102.2	101.3	104.7
A2YKQ6	Uncharacterized protein OS=Oryza sativa subsp. indica GN=OsI_25804 PE=4 SV=1	44	2	1	148	15.4	9.64	154.15	91.2	116	80.5	112.3
Q6K4J4	Peroxidase OS=Oryza sativa subsp. japonica GN=Os09g0471100 PE=3 SV=1	15	9	1	360	38.5	5.21	43.3	87.4	105.1	93.8	113.7
I1QXY9	Uncharacterized protein OS=Oryza glaberrima PE=3 SV=1	32	1	1	407	45.1	5.6	88.51	108.6	92.2	119.9	79.3
A2YZA3	Uncharacterized protein OS=Oryza sativa subsp. indica GN=OsI_30678 PE=4 SV=1	17	9	1	239	25.8	9.52	54.31	108.7	108	86.9	96.4
B8AJV7	Cysteine synthase OS=Oryza sativa subsp. indica GN=OsI_13501 PE=3 SV=1	27	2	1	2289	258.5	8.29	63.38	116.9	86.2	105.9	91
I1R4N8	Uncharacterized protein OS=Oryza glaberrima PE=4 SV=1	61	6	1	149	15.9	9.04	146.66	94.3	113.2	78.2	114.4
Q10N28	Os03g0284600 protein OS=Oryza sativa subsp. japonica GN=Os03g0284600 PE=4 SV=1	16	8	1	251	26.8	8.29	41.12	96.5	106.8	111.8	85
Q650W6	Os09g0565200 protein OS=Oryza sativa subsp. japonica GN=Os09g0565200 PE=2 SV=1	62	6	1	322	35.4	4.49	188.63	100	101.7	91.2	107
A2XIK9	Magnesium-chelatase subunit ChlI, chloroplastic OS=Oryza sativa subsp. indica GN=CHLI PE=3 SV=1	20	15	1	415	44.8	5.72	44.55	108.2	91.6	106.8	93.4
I1NRJ1	Phosphotransferase OS=Oryza glaberrima PE=3 SV=1	12	8	1	506	55.1	6.34	38.45	100.2	102.2	103.8	93.7
B8BJ56	Uncharacterized protein OS=Oryza sativa subsp. indica GN=OsI_35151 PE=3 SV=1	17	11	1	557	61.2	9.74	39.94	98.6	103.4	102.3	95.7
Q0E446	Os02g0137200 protein (Fragment) OS=Oryza sativa subsp. japonica GN=Os02g0137200 PE=3 SV=1	35	8	1	274	29.5	10.49	94.6	90.5	104.6	93.5	111.4
A2WTA6	Uncharacterized protein OS=Oryza sativa subsp. indica GN=OsI_03093 PE=4 SV=1	27	1	1	703	76.3	5.96	70.44	93.8	97.9	95.8	112.5
B8AFE0	GrpE protein homolog OS=Oryza sativa subsp. indica GN=OsI_08039 PE=3 SV=1	28	8	1	332	36.5	4.72	79.2	92.5	111.8	86.6	109.2
A2X8T8	Uncharacterized protein OS=Oryza sativa subsp. indica GN=OsI_08650 PE=4 SV=1	19	15	1	1155	132.3	5.22	44.9	106.1	91.3	111.6	91
B8B082	Uncharacterized protein OS=Oryza sativa subsp. indica GN=OsI_20751 PE=4 SV=1	18	9	1	381	40.9	8.72	51.13	95.6	105.8	90.7	107.9
I1QKU4	Uncharacterized protein OS=Oryza glaberrima PE=3 SV=1	44	7	1	750	83	7.01	123.14	89.2	90.4	133.5	87
A2WVT8	Uncharacterized protein OS=Oryza sativa subsp. indica GN=OsI_04011 PE=3 SV=1	27	7	1	203	21.7	6.28	77.23	92.2	95.1	104.5	108.2
I1QL27	Uncharacterized protein OS=Oryza glaberrima PE=4 SV=1	21	9	1	387	42.9	8.75	56.14	96.4	91.2	117.6	94.9
I1NY63	Citrate synthase OS=Oryza glaberrima PE=3 SV=1	18	8	1	472	52.2	7.88	35.24	93	97	110.2	99.8
I1PYW0	6-phosphogluconate dehydrogenase, decarboxylating OS=Oryza glaberrima PE=3 SV=1	19	8	1	480	52.7	6.18	49.88	93	92.4	109.4	105.2
I1PBB4	Superoxide dismutase [Cu-Zn] OS=Oryza glaberrima PE=3 SV=1	30	3	1	152	15.2	6.18	91.68	102	91.7	107.4	98.9
A2YUZ2	Uncharacterized protein OS=Oryza sativa subsp. indica GN=OsI_29142 PE=4 SV=1	28	8	1	284	31.3	5.35	67.75	102.4	93.4	111.3	92.9
I1PVG8	Uncharacterized protein OS=Oryza glaberrima PE=4 SV=1	20	5	1	299	31.8	8.46	66.99	103	112.3	81.8	102.9
I1PB43	Uroporphyrinogen decarboxylase OS=Oryza glaberrima PE=3 SV=1	16	9	1	390	42.8	6.57	44.63	87	102.8	86.1	124.1
A2Z469	Uncharacterized protein OS=Oryza sativa subsp. indica GN=OsI_32438 PE=4 SV=1	17	9	1	474	51.8	8.41	47.54	98.3	94	112.4	95.3
Q109L0	Os10g0461100 protein OS=Oryza sativa subsp. japonica GN=LOC_Os10g32348 PE=4 SV=1	48	7	1	537	59.5	9.38	159.01	105	107.2	90.2	97.6
I1NYV8	Peroxidase OS=Oryza glaberrima PE=3 SV=1	16	1	1	321	34.3	5.85	60.07	106.7	91.7	109.8	91.8
I1PKR1	Uncharacterized protein OS=Oryza glaberrima PE=4 SV=1	22	9	1	444	48.7	8.81	66.15	93.1	97.1	101	108.8
A2Y886	Plastocyanin, chloroplastic OS=Oryza sativa subsp. indica GN=PETE PE=2 SV=1	136	2	1	154	15.6	5.87	591.19	93.8	108.9	88.4	109
I1P8Y8	Superoxide dismutase [Cu-Zn] OS=Oryza glaberrima PE=3 SV=1	18	7	1	164	16.5	7.36	49.63	96.4	97.6	102	104
I1PRX3	Uncharacterized protein OS=Oryza glaberrima PE=4 SV=1	21	7	1	213	23.6	6.21	54.33	105.3	95	98.1	101.7
A2YY14	Uncharacterized protein OS=Oryza sativa subsp. indica GN=OsI_30233 PE=4 SV=1	30	5	1	306	33.4	4.39	87.51	105	97	91.5	106.6
Q6L4S3	Hypersensitive-induced response protein-like protein 1 OS=Oryza sativa subsp. japonica GN=HIRL1 PE=2 SV=1	24	6	1	288	31.6	6.42	56.66	95.6	90.7	115.8	97.8
B8AY06	Uncharacterized protein OS=Oryza sativa subsp. indica GN=OsI_19859 PE=4 SV=1	19	7	1	612	66.3	5.22	56.45	102.9	96.4	100.9	99.8
Q6H6B9	Inositol-1-monophosphatase OS=Oryza sativa subsp. japonica GN=Os02g0169900 PE=2 SV=1	17	9	1	364	38.9	6.95	40.25	100.7	94.4	102.6	102.2
A2Y3I6	Uncharacterized protein OS=Oryza sativa subsp. indica GN=OsI_19569 PE=4 SV=1	15	10	1	393	43.2	7.08	38.06	93.9	93.7	112.4	100
A2WQY7	Uncharacterized protein OS=Oryza sativa subsp. indica GN=OsI_02273 PE=4 SV=1	10	3	1	282	30.5	6.8	39.14	95.4	95.7	102.3	106.6
A3C6D7	Actin-2 OS=Oryza sativa subsp. japonica GN=ACT2 PE=2 SV=1	29	1	1	377	41.7	5.49	82.24	101.3	99.7	109.8	89.3
A0A0P0Y1Y5	Adenosylhomocysteinase (Fragment) OS=Oryza sativa subsp. japonica GN=Os11g0455500 PE=3 SV=1	17	12	1	515	56.7	7.2	41.94	90.9	86	112.8	110.3
Q84T92	Chalcone--flavonone isomerase OS=Oryza sativa subsp. japonica GN=CHI PE=2 SV=1	12	5	1	233	23.9	5.27	29.52	109.4	83.4	119.7	87.5
Q10H93	Expressed protein OS=Oryza sativa subsp. japonica GN=Os03g0596900 PE=4 SV=1	18	15	1	703	77.8	5.14	43.47	106.5	93.7	113.4	86.4
A2XBV9	Uncharacterized protein OS=Oryza sativa subsp. indica GN=OsI_09778 PE=4 SV=1	18	6	1	221	23.7	4.44	47.29	98.2	100.2	90.9	110.7
Q7XR19	60S ribosomal protein L6 OS=Oryza sativa subsp. japonica GN=Os04g0473400 PE=2 SV=2	21	6	1	222	24.6	10.1	51.88	103.9	98.7	98.4	99
I1NRT6	Aspartate aminotransferase OS=Oryza glaberrima PE=4 SV=1	13	8	1	460	50	8.48	33	93.5	93	112.9	100.6
A2Z7B3	GDP-mannose 3,5-epimerase 1 OS=Oryza sativa subsp. indica GN=OsI_032456 PE=2 SV=1	15	6	1	378	42.8	6.09	43.11	103.8	91.2	115.8	89.1
P40978	40S ribosomal protein S19 OS=Oryza sativa subsp. japonica GN=RPS19A PE=2 SV=1	35	8	1	146	16.4	10.04	88.37	94.3	102	95.6	108
I1R8I2	Aconitate hydratase OS=Oryza glaberrima PE=3 SV=1	14	10	1	987	106.4	7.12	39.14	91.6	86.9	121.5	100
B8B3U4	Uncharacterized protein OS=Oryza sativa subsp. indica GN=OsI_23436 PE=4 SV=1	20	5	1	458	51.8	6.48	47.11	97.8	94.9	113.7	93.6
Q5UJF9	Cysteine synthase OS=Oryza sativa subsp. indica GN=CAS PE=2 SV=1	23	10	1	377	40.1	8.41	66.1	113.4	103.4	101.8	81.3
I1PG16	Uncharacterized protein OS=Oryza glaberrima PE=4 SV=1	59	5	1	236	24.8	9.5	184.28	96.3	106.6	95.4	101.6
B8AIG1	Uncharacterized protein OS=Oryza sativa subsp. indica GN=OsI_08919 PE=4 SV=1	11	9	1	402	43.4	7.88	27.01	110.6	99.9	108.9	80.6
B8AYR2	Uncharacterized protein OS=Oryza sativa subsp. indica GN=OsI_20141 PE=3 SV=1	17	4	1	188	20.1	4.92	66.97	90	100.3	91.3	118.4
B8AC80	Uncharacterized protein OS=Oryza sativa subsp. indica GN=OsI_01318 PE=4 SV=1	26	6	1	149	16.8	4.27	87.64	99.7	101	102.5	96.8
Q653Z1	Peptidylprolyl isomerase OS=Oryza sativa subsp. japonica GN=Os06g0663800 PE=2 SV=1	16	3	1	218	22	9.25	48.18	95.8	105.8	98.2	100.2
Q6H5V4	Os02g0638300 protein OS=Oryza sativa subsp. japonica GN=Os02g0638300 PE=2 SV=1	38	6	1	149	16.3	9.58	104.07	91.8	113.4	82.3	112.5
Q6ER49	Peroxidase OS=Oryza sativa subsp. japonica GN=prx29 PE=2 SV=1	13	1	1	321	34.2	5.64	46.12	115.6	85.1	110	89.2
B8AX15	Uncharacterized protein OS=Oryza sativa subsp. indica GN=OsI_19570 PE=4 SV=1	14	8	1	188	20.8	5.3	34.31	106.9	97.3	101.8	94
I1PSL1	Uncharacterized protein OS=Oryza glaberrima PE=4 SV=1	14	5	1	188	21.3	11.4	40.16	97.8	101.2	101.5	99.5
Q6Z4E4	Methylmalonate semi-aldehyde dehydrogenase OS=Oryza sativa subsp. japonica GN=Os07g0188800 PE=2 SV=1	13	8	1	534	57.2	6.35	33.43	87.2	91.8	110.7	110.3
Q8L6I1	Plasma membrane ATPase OS=Oryza sativa subsp. japonica GN=a3 PE=3 SV=1	14	2	1	956	105.4	6.57	34.76	91.8	83.2	134.5	90.4
I1P3X5	Uncharacterized protein OS=Oryza glaberrima PE=4 SV=1	16	6	1	191	20.7	8.15	54.24	121	103.1	84.6	91.3
Q5N8G1	2-C-methyl-D-erythritol 4-phosphate cytidylyltransferase, chloroplastic OS=Oryza sativa subsp. japonica GN=ISPD PE=2 SV=1	13	8	1	297	32.4	7.43	35.89	108.1	104.8	99.7	87.4
Q8H3M0	Os08g0428800 protein OS=Oryza sativa subsp. japonica GN=P0479C08.106 PE=4 SV=1	19	6	1	178	18.7	10.46	57.55	99.4	103.9	95.3	101.4
B8B5M4	Superoxide dismutase [Cu-Zn] OS=Oryza sativa subsp. indica GN=OsI_27243 PE=3 SV=1	26	3	1	456	48.4	6.73	78.19	102.2	91.7	106.9	99.3
I1Q6C6	Ribosomal protein L14 OS=Oryza glaberrima GN=19493608 PE=3 SV=1	31	7	1	123	13.6	8.29	79.51	96.2	104.2	95.6	104.1
A2X9N1	Uncharacterized protein OS=Oryza sativa subsp. indica GN=OsI_08949 PE=4 SV=1	37	3	1	100	11.1	4.54	93.24	112.6	100.8	82.8	103.7
I1PRF1	Uncharacterized protein OS=Oryza glaberrima PE=3 SV=1	19	1	1	410	44.6	6.83	46.29	95.9	97.3	98.3	108.4
I1QFX4	Uncharacterized protein OS=Oryza glaberrima PE=4 SV=1	25	4	1	260	27.5	9.79	80.71	96.1	105.6	96.6	101.7
A2XP52	Uncharacterized protein OS=Oryza sativa subsp. indica GN=OsI_14356 PE=4 SV=1	14	6	1	350	37.2	4.7	44.85	103.9	102.9	99.7	93.5
A2YPX5	Peroxidase OS=Oryza sativa subsp. indica GN=OsI_27329 PE=3 SV=1	13	5	1	338	35.4	8.13	34.09	93.8	95.2	96.9	114.1
A2YIM5	Uncharacterized protein OS=Oryza sativa subsp. indica GN=OsI_25076 PE=3 SV=1	25	10	1	152	17.7	10.74	66.15	97.5	100.7	100.4	101.3
A2WPH0	Dihydrolipoyl dehydrogenase OS=Oryza sativa subsp. indica GN=OsI_01744 PE=3 SV=1	11	8	1	561	58.9	6.99	26.27	94	97.8	106.9	101.3
Q6ZBZ2	Germin-like protein 8-14 OS=Oryza sativa subsp. japonica GN=GER5 PE=1 SV=1	27	3	1	213	21.8	6.51	91.61	109.6	87.9	122.2	80.3
A2Y6M9	Phosphotransferase OS=Oryza sativa subsp. indica GN=OsI_20669 PE=3 SV=1	13	8	1	511	55.1	6.11	32.69	95.2	104.5	97.2	103.1
A2Y3Z4	Uncharacterized protein OS=Oryza sativa subsp. indica GN=OsI_19723 PE=4 SV=1	13	2	1	205	22.3	4.48	32.65	90.9	108.4	88.7	112
B8APT1	Uncharacterized protein OS=Oryza sativa subsp. indica GN=OsI_11606 PE=4 SV=1	17	9	1	333	36	7.03	41.6	104.7	109.7	94.4	91.2
Q75G91	40S ribosomal protein S3, putative, expressed OS=Oryza sativa subsp. japonica GN=Os03g0577000 PE=2 SV=1	34	7	1	228	25.4	9.52	93.68	94.7	97.1	106.9	101.4
A2YS08	Uncharacterized protein OS=Oryza sativa subsp. indica GN=OsI_28106 PE=4 SV=1	27	5	1	291	32.5	5.67	76.61	92.1	95.1	102.1	110.8
B8AW52	Lactoylglutathione lyase OS=Oryza sativa subsp. indica GN=OsI_19332 PE=3 SV=1	33	8	1	237	26.3	9.04	88.65	92.1	106.8	91	110.1
I1QW04	Nucleoside diphosphate kinase OS=Oryza glaberrima PE=3 SV=1	21	5	1	151	16.8	7.5	59.39	101.6	100.7	90.3	107.4
Q9LST6	Proteasome subunit beta type-2 OS=Oryza sativa subsp. japonica GN=PBD1 PE=2 SV=2	18	7	1	212	23.5	5.64	48.07	94.7	99.4	98.3	107.6
Q2QLY4	5-methyltetrahydropteroyltriglutamate--homocysteine methyltransferase 2 OS=Oryza sativa subsp. japonica GN=Os12g0624000 PE=2 SV=1	18	9	1	766	84.6	6.3	39.53	90.3	86.1	123.6	100
I1R2M1	Uncharacterized protein OS=Oryza glaberrima PE=3 SV=1	26	5	1	229	25.1	9.03	74.24	109.4	107.7	93.8	89.1
Q8HCR5	Uncharacterized protein OS=Oryza sativa subsp. japonica GN=orf25 PE=4 SV=2	19	8	1	197	22.3	8.92	51.6	105.3	93.6	116.6	84.5
I1PT96	Uncharacterized protein OS=Oryza glaberrima PE=3 SV=1	17	5	1	306	32.8	9.55	52.25	100.2	92	114.9	92.9
B8A753	Peroxidase OS=Oryza sativa subsp. indica GN=OsI_01672 PE=3 SV=1	18	7	1	357	37.7	6.67	43.73	98.8	90.8	113.9	96.5
I1QT43	Uncharacterized protein OS=Oryza glaberrima PE=4 SV=1	21	9	1	609	66.1	6.68	51.71	98.4	100.7	92.6	108.3
B8ANT6	Uncharacterized protein OS=Oryza sativa subsp. indica GN=OsI_10067 PE=3 SV=1	20	8	1	292	32.5	9.55	55.37	96.9	99.4	101.6	102.2
A2Z7B5	Histone H2A OS=Oryza sativa subsp. indica GN=OsI_33592 PE=3 SV=1	37	4	1	139	14.6	10.39	112.54	103.2	95.9	108.3	92.6
I1NVD3	Uncharacterized protein OS=Oryza glaberrima PE=3 SV=1	14	10	1	363	39.2	7.97	29.38	108	96.1	104.2	91.7
Q657T1	Peptidyl-prolyl cis-trans isomerase OS=Oryza sativa subsp. japonica GN=Os01g0111100 PE=3 SV=1	18	5	1	294	30.4	9.06	41.09	95.7	102	93.6	108.7
B8AKQ8	Uncharacterized protein OS=Oryza sativa subsp. indica GN=OsI_10864 PE=3 SV=1	22	7	1	324	34.6	6.38	62.78	95.9	103.5	92.8	107.8
Q6K1X5	Os02g0608900 protein OS=Oryza sativa subsp. japonica GN=Os02g0608900 PE=2 SV=1	19	7	1	370	41.1	9.22	47.69	104.8	98	110.4	86.8
Q8RUI4	NAC transcription factor OS=Oryza sativa subsp. japonica GN=Os01g0938900 PE=2 SV=1	13	1	1	202	22.1	4.55	29.26	91.4	107.7	79.2	121.7
I1QW82	Uncharacterized protein OS=Oryza glaberrima PE=4 SV=1	24	6	1	374	40	4.55	69.04	94.9	113.4	86	105.7
I1P3L4	Uncharacterized protein OS=Oryza glaberrima PE=4 SV=1	21	4	1	101	10.2	4.46	76.93	107	100	96.5	96.5
B8ATG9	Uncharacterized protein OS=Oryza sativa subsp. indica GN=OsI_15758 PE=4 SV=1	23	6	1	326	34.7	7.72	76.52	100	105.9	96.2	97.9
A2WJR2	Uncharacterized protein OS=Oryza sativa subsp. indica GN=OsI_00059 PE=3 SV=1	18	9	1	473	51.5	6.18	50.41	97.5	96.3	104	102.2
A2Y5G8	Probable histone H2A.4 OS=Oryza sativa subsp. indica GN=OsI_019561 PE=3 SV=1	41	3	1	163	17	10.68	124.71	98.2	102.7	113.9	85.3
I1PLD0	GrpE protein homolog OS=Oryza glaberrima PE=3 SV=1	14	8	1	290	31.4	8.27	38.5	94.5	107.5	90.9	107.1
A2XY28	Uncharacterized protein OS=Oryza sativa subsp. indica GN=OsI_17606 PE=4 SV=1	18	10	1	325	35.1	8.53	47.09	103.5	100.9	102.6	93
B8AY17	Uncharacterized protein OS=Oryza sativa subsp. indica GN=OsI_19879 PE=4 SV=1	17	3	1	240	25.7	5.62	48.25	102.4	90.4	112.7	94.5
A2YJU3	Uncharacterized protein OS=Oryza sativa subsp. indica GN=OsI_25493 PE=4 SV=1	16	5	1	119	11.9	9.76	53	99.7	103.9	81.1	115.3
B8AR23	Uncharacterized protein OS=Oryza sativa subsp. indica GN=OsI_13396 PE=3 SV=1	14	10	1	459	51	5.67	32.3	107.2	90.7	118.1	84.1
Q5ZDX8	Heterogeneous nuclear ribonucleoprotein A2/B1-like OS=Oryza sativa subsp. japonica GN=Os01g0614500 PE=4 SV=1	13	7	1	447	44.2	8.43	36.04	109.6	94.1	101.1	95.1
A2YE72	Uncharacterized protein OS=Oryza sativa subsp. indica GN=OsI_23416 PE=3 SV=1	16	6	1	527	58.5	5.07	45.13	97.7	96	104	102.3
A2Z3J8	Uncharacterized protein OS=Oryza sativa subsp. indica GN=OsI_32204 PE=3 SV=1	17	11	1	443	47.1	7.94	38.01	91.8	96.7	100.5	111
I1QBD2	Histone H2A OS=Oryza glaberrima PE=3 SV=1	53	3	1	135	14	10.23	127.21	94.1	102.5	99.9	103.4
I1P6Q8	Uncharacterized protein OS=Oryza glaberrima PE=3 SV=1	17	1	1	144	16.6	10.33	53.51	103.2	101.1	95.1	100.6
B8B9C5	Uncharacterized protein OS=Oryza sativa subsp. indica GN=OsI_30129 PE=3 SV=1	16	8	1	368	39.2	6.6	40.41	103.8	87.5	119.8	88.9
A2X335	Uncharacterized protein OS=Oryza sativa subsp. indica GN=OsI_06619 PE=4 SV=1	11	9	1	1770	191	6.27	33.83	101.8	98.1	97.1	102.9
I1PB13	Uncharacterized protein OS=Oryza glaberrima PE=3 SV=1	52	5	1	170	18	9.91	143.46	90	114.5	80.3	115.2
I1P4M2	Uncharacterized protein OS=Oryza glaberrima PE=3 SV=1	19	3	1	368	39	9.28	53.77	109	92.9	120.6	77.5
A2XL53	Uncharacterized protein OS=Oryza sativa subsp. indica GN=OsI_13198 PE=4 SV=1	20	8	1	262	29.2	9.38	48.33	108	108.7	82.6	100.7
Q5Z6P4	Os06g0264800 protein OS=Oryza sativa subsp. japonica GN=Os06g0264800 PE=2 SV=1	18	5	1	156	16.7	9.44	51.97	111.6	99.7	87.6	101.1
B8AIS0	Peptidylprolyl isomerase OS=Oryza sativa subsp. indica GN=OsI_08960 PE=4 SV=1	16	3	1	230	23.4	8.88	32.11	98	103.6	95.2	103.1
B8BL86	Uncharacterized protein OS=Oryza sativa subsp. indica GN=OsI_36598 PE=4 SV=1	17	4	1	247	26.9	9.42	37.91	98.4	98	85.3	118.2
A2X358	Uncharacterized protein OS=Oryza sativa subsp. indica GN=OsI_06639 PE=3 SV=1	13	3	1	214	23.4	6.6	43.18	97.2	105.2	93.5	104
A2XYZ3	Pyruvate kinase OS=Oryza sativa subsp. indica GN=OsI_17926 PE=3 SV=1	14	8	1	511	55.2	7.91	32.94	90.6	87.4	116.2	105.8
I1P838	Uncharacterized protein OS=Oryza glaberrima PE=4 SV=1	7	4	1	310	33.6	5.69	24.39	93.7	97.2	110.3	98.8
Q9FVZ9	Membrane steroid-binding protein 2 OS=Oryza sativa subsp. japonica GN=MSBP2 PE=2 SV=1	7	4	1	265	27.7	4.81	26.59	105.1	105.8	100.8	88.3
A2X967	Uncharacterized protein OS=Oryza sativa subsp. indica GN=OsI_08780 PE=4 SV=1	10	10	1	684	75.4	8.7	24.33	104.2	94.7	117.1	84
I1QKV4	Cytochrome b559 subunit alpha OS=Oryza glaberrima GN=19493587 PE=3 SV=1	84	4	1	83	9.4	4.78	273.14	97.4	103.1	61.3	138.2
B8A8H2	Uncharacterized protein OS=Oryza sativa subsp. indica GN=OsI_05010 PE=3 SV=1	16	1	1	432	46.4	6.44	39.3	92.3	93.7	111.2	102.8
I1PI01	Cytochrome b6 OS=Oryza glaberrima GN=petB PE=3 SV=1	63	3	1	232	26	8.97	160.95	105.7	87.8	94.9	111.5
A0A0P0XAY7	Os08g0117200 protein (Fragment) OS=Oryza sativa subsp. japonica GN=Os08g0117200 PE=3 SV=1	32	1	1	158	17.8	10.32	90.4	99.2	102.8	99.3	98.7
B8AF05	Uncharacterized protein OS=Oryza sativa subsp. indica GN=OsI_07935 PE=4 SV=1	26	4	1	300	33.7	9.92	59.08	111.2	107.9	97.3	83.6
A2XHI9	40S ribosomal protein S6 OS=Oryza sativa subsp. indica GN=OsI_11874 PE=3 SV=1	15	2	1	250	28.5	10.65	38.37	96	100.8	106.1	97.1
Q6AVZ8	Peroxidase OS=Oryza sativa subsp. japonica GN=prx65 PE=2 SV=1	20	2	1	342	37.6	7.53	52.78	103.6	85.1	126.9	84.4
Q9SDD6	Peroxiredoxin-2F, mitochondrial OS=Oryza sativa subsp. japonica GN=PRXIIF PE=2 SV=1	14	5	1	198	20.9	7.99	40.53	100.3	101.3	96	102.4
I1P8K7	40S ribosomal protein S3a OS=Oryza glaberrima PE=3 SV=1	21	5	1	263	29.8	9.8	57.42	96.6	98.4	106.4	98.6
I1PV90	Uncharacterized protein OS=Oryza glaberrima PE=4 SV=1	14	4	1	379	40.5	6.74	42.28	101.9	98.7	113.7	85.6
A2X8Q3	Soluble inorganic pyrophosphatase OS=Oryza sativa subsp. indica GN=IPP PE=2 SV=1	19	5	1	214	24.1	5.86	53.55	104.1	90.4	97.5	107.9
A2WZM3	Uncharacterized protein OS=Oryza sativa subsp. indica GN=OsI_05413 PE=4 SV=1	11	5	1	370	40.2	7.71	21.5	106.2	98	108.3	87.5
A2WUJ5	Chlorophyll a-b binding protein, chloroplastic OS=Oryza sativa subsp. indica GN=OsI_03546 PE=3 SV=1	116	2	1	265	27.9	5.43	282.28	101.8	97.9	78.4	122
A2Z445	Uncharacterized protein OS=Oryza sativa subsp. indica GN=OsI_32416 PE=3 SV=1	21	5	1	349	37.6	5.87	49.34	92.5	88	143.5	76.1
Q2QMV8	Adenine phosphoribosyltransferase 1, putative, expressed OS=Oryza sativa subsp. japonica GN=LOC_Os12g39860 PE=2 SV=1	16	6	1	240	25.4	9.11	44.34	100.5	102.5	93.9	103.1
A2X7C9	Uncharacterized protein OS=Oryza sativa subsp. indica GN=OsI_08121 PE=4 SV=1	33	8	1	134	15.4	10.29	64.67	100.2	100.2	94.9	104.8
A3C6G9	Glycine cleavage system H protein, mitochondrial OS=Oryza sativa subsp. japonica GN=GDCSH PE=1 SV=1	38	3	1	164	17.4	5.03	102.99	102.5	98.6	102.9	96
Q6EP57	Os02g0578400 protein OS=Oryza sativa subsp. japonica GN=Os02g0578400 PE=4 SV=1	23	4	1	225	24.4	9.77	60.47	99.3	108.9	86.9	104.9
I1QVL0	Uncharacterized protein OS=Oryza glaberrima PE=3 SV=1	27	7	1	278	30.8	6.95	73.08	107	80.6	123.3	89
Q0J8G4	Fructokinase-2 OS=Oryza sativa subsp. japonica GN=FRK2 PE=1 SV=1	12	10	1	336	35.5	5.17	32.89	101.9	84.9	128.4	84.8
A0A0P0WZL3	D-3-phosphoglycerate dehydrogenase OS=Oryza sativa subsp. japonica GN=Os06g0655100 PE=3 SV=1	16	12	1	633	67.9	8.63	31.9	102.9	95.6	106.6	94.9
I1NRB8	Uncharacterized protein OS=Oryza glaberrima PE=4 SV=1	12	5	1	380	40.4	6.71	35.32	89.9	111.6	91.1	107.4
A2Y043	Peroxidase OS=Oryza sativa subsp. indica GN=OsI_18348 PE=3 SV=1	17	1	1	342	37.6	7.53	46.25	106.6	90.5	134.2	68.8
Q7EYR6	Os07g0262200 protein OS=Oryza sativa subsp. japonica GN=P0046D03.138 PE=2 SV=1	17	6	1	289	31.9	9.77	47.78	102	103.4	94.9	99.8
I1QJL9	Uncharacterized protein OS=Oryza glaberrima PE=4 SV=1	17	5	1	324	34.8	6.96	46.71	103.3	91.7	122.1	82.9
Q7F9Y6	OSJNBa0086O06.22 protein OS=Oryza sativa subsp. japonica GN=Os04g0591000 PE=2 SV=1	18	10	1	291	31.7	6.47	56.46	106	106.9	92.5	94.7
I1P5J5	Uncharacterized protein OS=Oryza glaberrima PE=4 SV=1	10	1	1	408	44.3	9.2	30.68	99.4	103.7	101.1	95.8
A2XN99	Uncharacterized protein OS=Oryza sativa subsp. indica GN=OsI_14032 PE=3 SV=1	15	5	1	354	38.5	4.69	44.55	105.9	99.7	114.2	80.2
Q851Y8	Elongation factor Tu OS=Oryza sativa subsp. japonica GN=LOC_Os03g63410 PE=2 SV=1	8	6	1	453	48.4	6.48	22.27	101.1	99.1	117.1	82.8
A2XX62	V-type proton ATPase subunit G OS=Oryza sativa subsp. indica GN=OsI_17264 PE=3 SV=1	11	4	1	110	12.3	8.5	38.31	102.3	91.8	86.4	119.5
Q8S091	Thioredoxin F, chloroplastic OS=Oryza sativa subsp. japonica GN=Os01g0913000 PE=2 SV=1	28	6	1	187	19.7	8.54	74.99	104.1	98.2	98.4	99.4
B8A7X3	Uncharacterized protein OS=Oryza sativa subsp. indica GN=OsI_01883 PE=4 SV=1	11	9	1	455	49.7	9.23	26.95	101.8	97.4	104.7	96.2
Q53RK7	Peptidylprolyl isomerase OS=Oryza sativa subsp. japonica GN=LOC_Os03g50080 PE=4 SV=1	13	4	1	252	26.6	7.96	34.09	100.1	110.1	87.6	102.3
B8B0S9	Uncharacterized protein OS=Oryza sativa subsp. indica GN=OsI_23921 PE=4 SV=1	49	5	1	153	17.1	6.06	159.16	92.6	98.8	93.1	115.6
B8AWA3	Uncharacterized protein OS=Oryza sativa subsp. indica GN=OsI_20870 PE=4 SV=1	10	7	1	559	62.3	9.26	28.64	96	108	98.3	97.7
B8B8V4	Peptidylprolyl isomerase OS=Oryza sativa subsp. indica GN=OsI_29964 PE=4 SV=1	14	9	1	583	64.4	5.24	31.02	96	98.4	105.8	99.7
I1PDU5	Uncharacterized protein OS=Oryza glaberrima PE=3 SV=1	12	3	1	136	15.6	10.98	35.79	93.3	107.5	95.5	103.6
B8AG42	Uncharacterized protein OS=Oryza sativa subsp. indica GN=OsI_08226 PE=4 SV=1	8	5	1	173	18.6	9	26.02	93	103.4	87.2	116.4
Q9LSU1	Proteasome subunit alpha type-5 OS=Oryza sativa subsp. japonica GN=PAE1 PE=2 SV=1	19	8	1	237	26	4.75	53.67	95.3	95.5	102.7	106.4
A2XFY9	Adenylosuccinate lyase OS=Oryza sativa subsp. indica GN=OsI_11289 PE=3 SV=1	14	9	1	543	60.1	6.2	32.67	96.7	100.5	102.5	100.3
A2WJL4	Uncharacterized protein OS=Oryza sativa subsp. indica GN=OsI_00008 PE=3 SV=1	16	8	1	200	22.2	9.72	43.98	98.8	99.6	98.8	102.9
I1PK11	Uncharacterized protein OS=Oryza glaberrima PE=4 SV=1	9	7	1	908	100.2	7.69	25.08	105.2	101.1	107.5	86.1
I1QQ95	Uncharacterized protein OS=Oryza glaberrima PE=4 SV=1	23	9	1	259	29.4	10.35	66.23	97.5	94.8	109.9	97.7
Q6YUR8	Cold shock domain protein 1 OS=Oryza sativa subsp. japonica GN=CSP1 PE=2 SV=1	14	5	1	241	22.7	7.06	40.69	105.6	96.8	103.2	94.5
Q10N30	Os03g0284400 protein OS=Oryza sativa subsp. japonica GN=Os03g0284400 PE=2 SV=1	20	7	1	220	24.2	9.19	55.71	95	98.9	101.4	104.8
Q0DZE5	Os02g0625500 protein (Fragment) OS=Oryza sativa subsp. japonica GN=Os02g0625500 PE=4 SV=1	15	7	1	376	40.8	5.77	36.51	105.1	85.1	124.6	85.1
A2WTW6	Uncharacterized protein OS=Oryza sativa subsp. indica GN=OsI_03315 PE=4 SV=1	18	7	1	334	36.2	6.44	52.85	90.5	95.5	115.9	98.1
Q8H4J8	Aldo/keto reductase family-like protein OS=Oryza sativa subsp. japonica GN=OJ1351_C05.128 PE=4 SV=2	18	6	1	376	40.5	7.05	44.2	109.2	102.7	96.8	91.3
B8A7H0	Uncharacterized protein OS=Oryza sativa subsp. indica GN=OsI_01750 PE=4 SV=1	13	6	1	285	31.2	7.31	34.22	98.6	98.4	91.8	111.1
I1QXJ8	Uncharacterized protein OS=Oryza glaberrima PE=3 SV=1	9	8	1	642	69.3	7.27	26.17	103.7	92.2	109.1	95.1
I1Q7E3	Uncharacterized protein OS=Oryza glaberrima PE=4 SV=1	27	4	1	222	24.2	8.15	86.61	96.9	105.4	90	107.8
B7FAH8	Os12g0541000 protein OS=Oryza sativa subsp. japonica GN=Os12g0541000 PE=2 SV=1	10	5	1	304	31.6	9.11	27.33	96.9	109.7	88.1	105.3
A2X2I9	Uncharacterized protein OS=Oryza sativa subsp. indica GN=OsI_06408 PE=4 SV=1	9	5	1	504	50.2	6.06	25.7	107.3	103.9	100.1	88.7
Q69UI1	40S ribosomal protein S13-2 OS=Oryza sativa subsp. japonica GN=Os08g0117300 PE=1 SV=1	30	1	1	151	17.1	10.54	84.35	99.8	100.6	101.3	98.3
A2WTQ7	Uncharacterized protein OS=Oryza sativa subsp. indica GN=OsI_03249 PE=4 SV=1	10	8	1	241	26	8.78	24.54	101.9	103.1	90.6	104.4
Q6K8J4	4-hydroxy-3-methylbut-2-en-1-yl diphosphate synthase (ferredoxin), chloroplastic OS=Oryza sativa subsp. japonica GN=ISPG PE=2 SV=1	10	8	1	744	82.1	5.94	22.39	100	85.3	112	102.6
B8BKT7	Alpha-mannosidase OS=Oryza sativa subsp. indica GN=OsI_36309 PE=3 SV=1	18	10	1	1022	114.2	6.19	42.92	98.5	100.3	98.4	102.8
B7FAE9	Glutathione peroxidase OS=Oryza sativa subsp. japonica GN=Os06g0185900 PE=2 SV=1	20	6	1	234	25.1	9.47	49.05	109.4	101.4	92.6	96.7
A2YQJ6	Uncharacterized protein OS=Oryza sativa subsp. indica GN=OsI_27561 PE=4 SV=1	20	6	1	700	72.1	4.97	49	101.2	100.3	101.2	97.3
A2YQI1	Uncharacterized protein OS=Oryza sativa subsp. indica GN=OsI_27547 PE=3 SV=1	19	9	1	290	31.8	7.93	49.17	112.1	94.7	99.6	93.6
I1PDF3	Uncharacterized protein OS=Oryza glaberrima PE=3 SV=1	12	10	1	631	68.9	7.01	27.01	95.4	101	101.2	102.4
A2Y5W6	Uncharacterized protein OS=Oryza sativa subsp. indica GN=OsI_20389 PE=4 SV=1	12	6	1	206	23.6	8.54	23.73	92.8	106.5	84.8	115.9
Q5ZBH8	Os01g0618100 protein OS=Oryza sativa subsp. japonica GN=Os01g0618100 PE=4 SV=1	11	9	1	344	37.9	6.73	24.16	100.5	95.8	105.9	97.8
I1PLV0	Chlorophyll a-b binding protein, chloroplastic OS=Oryza glaberrima PE=3 SV=1	40	7	1	252	27	7.4	80.74	100.8	110.7	72.4	116.2
I1NSE5	Uncharacterized protein OS=Oryza glaberrima PE=4 SV=1	20	8	1	293	31.9	4.91	44.86	102	103.4	92.9	101.8
A2WRD4	Uncharacterized protein OS=Oryza sativa subsp. indica GN=OsI_02420 PE=4 SV=1	23	3	1	202	22.5	5.27	57.72	101.4	93.9	102.6	102.1
I1QLJ6	Uncharacterized protein OS=Oryza glaberrima PE=3 SV=1	19	8	1	478	50.2	6.74	47.51	103.3	101.8	100	94.9
Q7XDI5	Os10g0470900 protein OS=Oryza sativa subsp. japonica GN=Os10g0470900 PE=4 SV=1	13	6	1	464	45.6	6.74	30.47	105.9	101.9	103.3	88.9
B8B6M5	Uncharacterized protein OS=Oryza sativa subsp. indica GN=OsI_26193 PE=4 SV=1	17	8	1	180	18.8	9.39	47.07	106.9	97.4	94.7	101
A2XGK2	Uncharacterized protein OS=Oryza sativa subsp. indica GN=OsI_11522 PE=4 SV=1	28	4	1	131	14.5	9.55	71.17	100	101.7	95	103.4
B8ARS4	Uncharacterized protein OS=Oryza sativa subsp. indica GN=OsI_17974 PE=4 SV=1	9	7	1	471	48.5	8.92	18.95	102.3	96.7	111.2	89.8
Q6ZG03	Os08g0276100 protein OS=Oryza sativa subsp. japonica GN=Os08g0276100 PE=2 SV=1	12	6	1	469	51.6	6.92	43.23	104.2	94.7	112.9	88.3
I1QA03	Uncharacterized protein OS=Oryza glaberrima PE=3 SV=1	18	6	1	393	45.7	5.67	50.39	97.4	101.3	99.2	102.1
I1R446	Uncharacterized protein OS=Oryza glaberrima PE=4 SV=1	11	6	1	280	30.5	5.31	27.6	115.8	97	100.5	86.8
B8AU34	Uncharacterized protein OS=Oryza sativa subsp. indica GN=OsI_16005 PE=4 SV=1	13	8	1	429	46.3	5.38	32.64	101.2	104.4	96.3	98.1
I1NNF9	Uncharacterized protein OS=Oryza glaberrima PE=3 SV=1	12	9	1	577	60.7	6.48	27.21	93.8	90.5	120.4	95.4
Q0DKG9	Os05g0164100 protein OS=Oryza sativa subsp. japonica GN=Os05g0164100 PE=4 SV=1	7	5	1	773	84.9	6.48	25.95	107.2	90.5	111.4	90.9
Q9SDJ2	Magnesium-protoporphyrin IX monomethyl ester [oxidative] cyclase OS=Oryza sativa subsp. japonica GN=ZIP1 PE=2 SV=1	14	8	1	408	47.3	8.76	31.31	97.1	97.4	99.3	106.2
P40393	Ras-related protein RIC2 OS=Oryza sativa subsp. japonica GN=RIC2 PE=2 SV=2	12	5	1	217	23.9	5.73	30.94	103.3	98.8	103.4	94.5
A2YKI0	Acetyltransferase component of pyruvate dehydrogenase complex OS=Oryza sativa subsp. indica GN=OsI_25727 PE=3 SV=1	9	2	1	541	58.8	8.41	21.95	99.7	93.1	115.6	91.6
A2YY23	Uncharacterized protein OS=Oryza sativa subsp. indica GN=OsI_30244 PE=4 SV=1	15	3	1	435	46.7	5.47	40.14	90.3	91.1	111.3	107.3
B8B2U7	Dihydrolipoamide acetyltransferase component of pyruvate dehydrogenase complex OS=Oryza sativa subsp. indica GN=OsI_23094 PE=3 SV=1	12	9	1	557	60.3	8.63	31.48	99.6	96.2	109.4	94.8
Q852A3	Expressed protein OS=Oryza sativa subsp. japonica GN=OSJNBb0081B07.22 PE=2 SV=1	15	5	1	257	27.9	6.81	42.81	95.4	99.6	102.1	103
I1PR82	Uncharacterized protein OS=Oryza glaberrima PE=4 SV=1	28	4	1	254	26.9	7.25	72.67	105.8	79.6	124.2	90.5
A2YSY8	Uncharacterized protein OS=Oryza sativa subsp. indica GN=OsI_28439 PE=3 SV=1	14	9	1	363	39.9	7.44	33.16	96.7	106	95	102.3
B8ARS2	Uncharacterized protein OS=Oryza sativa subsp. indica GN=OsI_17972 PE=4 SV=1	11	7	1	2246	242.5	6.06	24.03	100.9	103.6	102.9	92.6
Q8LH97	40S ribosomal protein S6 OS=Oryza sativa subsp. japonica GN=P0594D10.135 PE=2 SV=1	13	1	1	250	28.5	10.65	33.78	102	99.9	101.2	96.9
I1Q3R7	Uncharacterized protein OS=Oryza glaberrima PE=4 SV=1	20	1	1	232	23.7	8.79	86.84
B8AT01	Uncharacterized protein OS=Oryza sativa subsp. indica GN=OsI_15569 PE=3 SV=1	16	7	1	124	14.3	11.28	42.92	104.8	106.7	94.9	93.6
B8B5S6	Uncharacterized protein OS=Oryza sativa subsp. indica GN=OsI_25896 PE=4 SV=1	10	8	1	670	74.9	6.38	24.01	94.2	91.9	108.1	105.7
B7EBF9	Os04g0459900 protein OS=Oryza sativa subsp. japonica GN=Os04g0459900 PE=2 SV=1	15	7	1	445	46.4	8.22	42.92	100.7	104.4	98	96.9
B8AFD5	Uncharacterized protein OS=Oryza sativa subsp. indica GN=OsI_08027 PE=4 SV=1	14	3	1	156	16.6	10.46	28.85	104.8	99.5	92.2	103.4
B8BIC2	Uncharacterized protein OS=Oryza sativa subsp. indica GN=OsI_34713 PE=4 SV=1	9	5	1	256	28.2	5.1	23.95	100.6	94.9	106.4	98.1
B8ACR9	Uncharacterized protein OS=Oryza sativa subsp. indica GN=OsI_00013 PE=4 SV=1	14	6	1	309	33.8	6.18	38	94.6	108.3	90.4	106.8
B8AJZ3	Translocase of chloroplast OS=Oryza sativa subsp. indica GN=OsI_10695 PE=3 SV=1	14	10	1	360	40	9.5	36.6	111.2	99.4	109.4	80
A6N0M9	Nucleoside diphosphate kinase 1 OS=Oryza sativa subsp. indica GN=NDKR PE=1 SV=1	26	3	1	149	16.8	6.8	60.11	95.6	101.5	88.1	114.8
A2XUB9	Uncharacterized protein OS=Oryza sativa subsp. indica GN=OsI_16199 PE=4 SV=1	11	6	1	284	30.6	7.08	32.86	103	102.6	85.5	108.9
A0A0P0VBK7	Os01g0896800 protein (Fragment) OS=Oryza sativa subsp. japonica GN=Os01g0896800 PE=3 SV=1	16	9	1	333	37.7	9.09	46.01	95.4	100.9	100	103.7
Q6YW46	Elongation factor 1-gamma 2 OS=Oryza sativa subsp. japonica GN=Os02g0220500 PE=2 SV=2	18	1	1	418	47.3	6.73	41.44	103.9	94.7	98.7	102.8
Q6Z5N4	Pyruvate dehydrogenase E1 component subunit alpha-1, mitochondrial OS=Oryza sativa subsp. japonica GN=Os02g0739600 PE=2 SV=1	15	6	1	390	42.7	7.77	36.92	94.9	97.1	103.2	104.9
Q8H3Q7	Xylose isomerase OS=Oryza sativa subsp. japonica GN=P0625E02.119 PE=2 SV=2	18	8	1	479	53.5	5.66	32.31	95.8	95.2	105.7	103.3
B7F9R7	Ribosomal protein OS=Oryza sativa subsp. japonica GN=Os01g0860300 PE=2 SV=1	16	1	1	216	24.6	9.82	46.31	100.8	89.2	114.6	95.5
A0A0P0VRQ0	Os02g0822300 protein OS=Oryza sativa subsp. japonica GN=Os02g0822300 PE=4 SV=1	9	8	1	352	37.7	6.44	26.39	102.8	95.2	103.7	98.4
Q5JMS4	Peroxidase OS=Oryza sativa subsp. japonica GN=Os01g0962700 PE=2 SV=1	13	4	1	377	39.6	7.64	33.71	87	85	109.2	118.8
Q0IMS5	Nucleoside diphosphate kinase OS=Oryza sativa subsp. japonica GN=Os12g0548300 PE=2 SV=1	29	5	1	220	23.5	9.45	88.08	102.3	101.7	96.1	100
B8B764	Uncharacterized protein OS=Oryza sativa subsp. indica GN=OsI_24866 PE=4 SV=1	14	4	1	384	41.4	7.65	38.47	100.3	93.2	119.5	87.1
B8BDP7	Uncharacterized protein OS=Oryza sativa subsp. indica GN=OsI_30663 PE=4 SV=1	17	5	1	371	39	9.01	49.83	99.8	108	98.4	93.7
I1QKT9	Ribosomal protein S2 OS=Oryza glaberrima GN=19493557 PE=3 SV=1	17	6	1	236	27	9.91	47.48	99.9	96.1	109	95
I1QW03	Uncharacterized protein OS=Oryza glaberrima PE=3 SV=1	27	6	1	263	28.6	8.35	74	99.2	113.3	88	99.5
A0A0P0WN72	Histone H2B (Fragment) OS=Oryza sativa subsp. japonica GN=Os05g0460475 PE=3 SV=1	50	1	1	106	11.7	9.99	137.93	88.9	107.5	110.6	93
I1QLR2	Ribosomal protein OS=Oryza glaberrima PE=3 SV=1	16	1	1	216	24.6	9.74	45.43	99.8	94.5	103.8	102
A0A0P0X2H7	Os07g0158300 protein (Fragment) OS=Oryza sativa subsp. japonica GN=Os07g0158300 PE=4 SV=1	17	6	1	364	39.1	4.64	54.44	97.7	97.9	80.4	123.9
A2Z3H3	Uncharacterized protein OS=Oryza sativa subsp. indica GN=OsI_32177 PE=4 SV=1	11	10	1	337	37.5	6.95	26.23	102.8	88.1	125.7	83.4
Q655Y9	Os06g0664200 protein OS=Oryza sativa subsp. japonica GN=P0473H04.3-1 PE=2 SV=1	11	5	1	401	43.2	7.4	32.03	98.2	98.1	105.3	98.5
P0C497	50S ribosomal protein L2, chloroplastic OS=Oryza sativa subsp. japonica GN=rpl2-A PE=3 SV=1	9	4	1	273	29.9	11.31	26.14	92	95.4	108	104.6
A2XB19	Uncharacterized protein OS=Oryza sativa subsp. indica GN=OsI_09452 PE=3 SV=1	8	6	1	448	46.8	8.15	27.9	110	98.3	104.2	87.5
B8AEU4	Uncharacterized protein OS=Oryza sativa subsp. indica GN=OsI_09443 PE=4 SV=1	10	1	1	408	44.3	9.2	31.48	103.9	95.7	108.1	92.3
A2YQD9	Ferredoxin-1, chloroplastic OS=Oryza sativa subsp. indica GN=ADI1 PE=1 SV=1	56	3	1	139	14.9	4.56	126.78	94.7	103.5	99.5	102.2
B8AKM3	Uncharacterized protein OS=Oryza sativa subsp. indica GN=OsI_13742 PE=4 SV=1	7	5	1	541	57.3	7.83	18.58	101.2	96.6	112.3	90
A2Y7Y4	Carboxypeptidase OS=Oryza sativa subsp. indica GN=OsI_21150 PE=3 SV=1	15	6	1	442	47.4	6.81	37.28	90.1	100.7	97.5	111.7
Q2QLR2	Glycine-rich RNA-binding protein GRP1A, putative, expressed OS=Oryza sativa subsp. japonica GN=Os12g0632000 PE=2 SV=1	16	1	1	162	16.1	6.74	43.23	94.5	103.1	89.7	112.6
A2YWT1	Uncharacterized protein OS=Oryza sativa subsp. indica GN=OsI_29797 PE=4 SV=1	10	2	1	243	25.4	6.8	26.83	93.7	107.4	87	111.9
B8AWB5	Uncharacterized protein OS=Oryza sativa subsp. indica GN=OsI_19367 PE=4 SV=1	10	3	1	317	34.7	6.46	19.24	99.7	102	99.6	98.7
A2XF57	Uncharacterized protein OS=Oryza sativa subsp. indica GN=OsI_10999 PE=4 SV=1	14	7	1	273	27.7	10.05	41.61	99.7	102.9	94.5	102.8
B8AMR2	Uncharacterized protein OS=Oryza sativa subsp. indica GN=OsI_14182 PE=3 SV=1	15	7	1	398	41.7	6.04	35.95	93.3	107.3	95	104.3
A2XBQ0	Uncharacterized protein OS=Oryza sativa subsp. indica GN=OsI_09713 PE=3 SV=1	16	1	1	676	72.5	5.88	40.04
I1QD52	Uncharacterized protein OS=Oryza glaberrima PE=4 SV=1	16	4	1	130	14.4	9.55	45.99	88.9	107.9	96.6	106.6
B8BJ55	Uncharacterized protein OS=Oryza sativa subsp. indica GN=OsI_35150 PE=3 SV=1	12	10	1	550	60.2	9.72	27.13	103.4	99	100.3	97.4
Q25A68	Glutamyl-tRNA(Gln) amidotransferase subunit A, chloroplastic/mitochondrial OS=Oryza sativa subsp. indica GN=GATA PE=3 SV=1	8	7	1	543	57.3	6.18	23.64	101.9	95.9	105.2	97
Q69SX2	Os06g0360300 protein OS=Oryza sativa subsp. japonica GN=Os06g0360300 PE=2 SV=1	10	8	1	291	31.1	9.28	23.95	98.2	102.8	108.3	90.8
Q70G58	Thioredoxin reductase NTRC OS=Oryza sativa subsp. japonica GN=Os07g0657900 PE=1 SV=2	10	7	1	515	56.1	6.49	29.8	101.7	95.9	110.4	92
B8B3B1	Uncharacterized protein OS=Oryza sativa subsp. indica GN=OsI_23231 PE=4 SV=1	11	8	1	394	41.7	5.66	28.29	95.8	95.8	108.3	100.2
A2YHW8	Peptidylprolyl isomerase OS=Oryza sativa subsp. indica GN=OsI_24792 PE=4 SV=1	13	6	1	258	28.3	8.79	32.83	97.5	110	90.9	101.6
A2YXM1	Peptidylprolyl isomerase OS=Oryza sativa subsp. indica GN=OsI_30091 PE=4 SV=1	21	4	1	261	27.1	8.22	56.34	93.6	114.1	82.1	110.2
A2ZIH2	Uncharacterized protein OS=Oryza sativa subsp. indica GN=OsI_37621 PE=4 SV=1	10	7	1	273	29.6	6.92	28.85	97.9	95.1	111.1	95.8
A2ZAT1	Non-specific lipid-transfer protein OS=Oryza sativa subsp. indica GN=OsI_34866 PE=3 SV=1	20	2	1	116	11.3	9.33	58.35	88	102	95.5	114.6
B8ARK2	Amine oxidase OS=Oryza sativa subsp. indica GN=OsI_15134 PE=3 SV=1	11	8	1	750	83.2	6.71	27.76	92.6	97.8	103.2	106.4
B7F845	60S ribosomal protein L10a OS=Oryza sativa subsp. japonica GN=RPL10A PE=1 SV=1	18	2	1	216	24.5	9.82	49.72	91.6	96.7	106.9	104.8
A2YQ14	Uncharacterized protein OS=Oryza sativa subsp. indica GN=OsI_27370 PE=4 SV=1	10	5	1	348	39.1	7.58	27.33	89.3	113.5	102.3	94.8
A2YVI5	Malate dehydrogenase OS=Oryza sativa subsp. indica GN=OsI_29345 PE=3 SV=1	18	2	1	397	41.5	7.81	52.03
B8AK27	Uncharacterized protein OS=Oryza sativa subsp. indica GN=OsI_10762 PE=3 SV=1	19	1	1	127	14	9.47	59.65	106.3	94.1	106.1	93.4
Q5Z4M6	Os06g0308000 protein OS=Oryza sativa subsp. japonica GN=Os06g0308000 PE=2 SV=1	9	8	1	537	59.9	5.29	22.44	104.8	90.3	108	96.9
I1PGS3	Uncharacterized protein OS=Oryza glaberrima PE=3 SV=1	12	5	1	142	15.7	10.43	35.79	97.5	98.6	106	97.9
B8AU70	Uncharacterized protein OS=Oryza sativa subsp. indica GN=OsI_17346 PE=4 SV=1	9	6	1	399	43.8	6.67	27.13	99.6	99.4	94.6	106.4
I1PIM2	Uncharacterized protein OS=Oryza glaberrima PE=3 SV=1	12	1	1	703	80.2	5.17	34.21
P0C0L1	Probable L-ascorbate peroxidase 6, chloroplastic/mitochondrial OS=Oryza sativa subsp. japonica GN=APX6 PE=2 SV=1	12	4	1	309	33.5	7.23	28.29	88.9	101.5	103.3	106.3
A2Y4F3	Uncharacterized protein OS=Oryza sativa subsp. indica GN=OsI_19880 PE=4 SV=1	13	1	1	240	25.7	5.49	36.23	98.1	97.4	120	84.5
I1QC34	Uncharacterized protein OS=Oryza glaberrima PE=4 SV=1	10	3	1	267	27.2	7.64	29.6	96	107.7	85.3	111
A2XY57	Uncharacterized protein OS=Oryza sativa subsp. indica GN=OsI_17640 PE=4 SV=1	9	7	1	269	29.2	9.8	24.89	104.5	102.8	97.6	95.2
A2X9Q8	Uncharacterized protein OS=Oryza sativa subsp. indica GN=OsI_08980 PE=3 SV=1	25	8	1	165	18.4	11.02	58.95	92.5	105.7	91.5	110.3
I1PE00	3-isopropylmalate dehydrogenase OS=Oryza glaberrima PE=3 SV=1	10	5	1	408	43.3	6.11	32.34	99.6	95.5	105.2	99.7
A2YQW2	Uncharacterized protein OS=Oryza sativa subsp. indica GN=OsI_27689 PE=4 SV=1	6	3	1	193	18.4	6.76	21.22	99.8	96.6	100.4	103.2
B8B928	Uncharacterized protein OS=Oryza sativa subsp. indica GN=OsI_30009 PE=3 SV=1	19	4	1	171	19.4	10.36	40.09	97.8	98.8	100.6	102.8
B8AFT1	Proteasome subunit alpha type OS=Oryza sativa subsp. indica GN=OsI_08192 PE=3 SV=1	10	4	1	235	25.8	5.48	35.25	99.1	101.3	94	105.6
P0C490	30S ribosomal protein S7, chloroplastic OS=Oryza sativa subsp. indica GN=rps7-A PE=3 SV=1	21	7	1	156	17.6	11.81	59.64	92.5	112.1	94	101.4
G2XMV6	Hypothetical_protein OS=Oryza glaberrima GN=Ogl11g0082B12_4 PE=3 SV=1	16	1	1	153	17.1	11	38.36
B8ATY0	Uncharacterized protein OS=Oryza sativa subsp. indica GN=OsI_14495 PE=4 SV=1	18	6	1	269	30.5	4.88	53.79	101.8	108.4	94.7	95.1
A2WXV8	Fructokinase-1 OS=Oryza sativa subsp. indica GN=FRK1 PE=1 SV=1	11	5	1	323	34.7	5.27	32.33	92.8	100.7	100.9	105.6
B8B9L6	Uncharacterized protein OS=Oryza sativa subsp. indica GN=OsI_30294 PE=4 SV=1	11	9	1	968	108.7	6.2	28.13	90.9	91	109.2	108.9
Q2QNI4	Os12g0564400 protein OS=Oryza sativa subsp. japonica GN=LOC_Os12g37710 PE=2 SV=2	15	5	1	249	28.2	9	38.42	105	104.8	91.6	98.6
B8BAQ6	Uncharacterized protein OS=Oryza sativa subsp. indica GN=OsI_27818 PE=4 SV=1	6	5	1	511	55	8.27	17.18	91.6	96.8	102.6	109
I1PFQ5	Uncharacterized protein OS=Oryza glaberrima PE=3 SV=1	9	5	1	375	40.2	7.2	24.46	110.4	93.9	111.1	84.6
Q69UI8	Os08g0116500 protein OS=Oryza sativa subsp. japonica GN=Os08g0116500 PE=2 SV=1	6	2	1	110	11.1	4.51	24.29	102.8	95.9	91.2	110.1
Q10A14	Alanine--tRNA ligase OS=Oryza sativa subsp. japonica GN=LOC_Os10g10244 PE=2 SV=1	11	10	1	999	109.3	6.57	23.26	96.8	91.1	119.9	92.2
I1Q5Q4	Uncharacterized protein OS=Oryza glaberrima PE=3 SV=1	13	8	1	240	27.7	9.99	36.62	94.3	105.5	106.2	94
B8ALV6	Uncharacterized protein OS=Oryza sativa subsp. indica GN=OsI_09743 PE=4 SV=1	16	3	1	237	26.4	9.96	49.12	96.5	96.7	113	93.9
B8BLT0	Uncharacterized protein OS=Oryza sativa subsp. indica GN=OsI_37309 PE=4 SV=1	12	4	1	271	28.8	8.73	46.36	96.2	111.2	88.5	104.1
I1QQM3	Uncharacterized protein OS=Oryza glaberrima PE=4 SV=1	10	6	1	229	25.5	8.7	29.29	107.4	107.9	88.8	95.9
I1QY10	Uncharacterized protein OS=Oryza glaberrima PE=3 SV=1	12	1	1	389	44.5	10.08	23.07	98.7	91.9	119	90.3
Q10FE7	Os03g0670700 protein OS=Oryza sativa subsp. japonica GN=LOC_Os03g46770 PE=4 SV=1	15	1	1	196	20.4	7.25	39.99	98.1	105	91.7	105.1
B8AGH9	Uncharacterized protein OS=Oryza sativa subsp. indica GN=OsI_05588 PE=4 SV=1	11	6	1	377	41.9	7.03	27.27	103.5	95.1	104.5	96.9
I1NWQ5	Uncharacterized protein OS=Oryza glaberrima PE=4 SV=1	15	4	1	279	29.2	9.88	44.49	104.9	98.7	96	100.4
A2ZIS0	Uncharacterized protein OS=Oryza sativa subsp. indica GN=OsI_37721 PE=4 SV=1	10	6	1	357	37.6	6.54	25.4	95.9	96.9	105.2	101.9
B8AE84	Uncharacterized protein OS=Oryza sativa subsp. indica GN=OsI_06402 PE=4 SV=1	15	2	1	479	54.1	8.18	30.92	111	101.5	99.9	87.6
A2XNV4	Uncharacterized protein OS=Oryza sativa subsp. indica GN=OsI_14253 PE=4 SV=1	7	6	1	682	73.2	5.58	23.37	93.7	105	95.6	105.7
A2ZIF8	Uncharacterized protein OS=Oryza sativa subsp. indica GN=OsI_37606 PE=3 SV=1	12	1	1	733	80.7	9.86	25.6	92	90.1	121.8	96.1
A2XY71	Uncharacterized protein OS=Oryza sativa subsp. indica GN=OsI_17656 PE=4 SV=1	11	5	1	392	42.6	7.31	22.7	105.3	109.6	100.2	84.9
I1QWC5	ATP-dependent Clp protease proteolytic subunit OS=Oryza glaberrima PE=3 SV=1	8	3	1	293	31.1	5.1	30.09	94.4	106.3	91.4	107.9
I1QHA7	Uncharacterized protein OS=Oryza glaberrima PE=4 SV=1	11	6	1	327	35.9	7.27	25.93	98.8	103.9	101.3	96.1
I1QGA1	Aconitate hydratase OS=Oryza glaberrima PE=3 SV=1	9	6	1	991	107.5	6.93	17.02	93.2	88.2	117.2	101.3
I1QF59	Uncharacterized protein OS=Oryza glaberrima PE=4 SV=1	8	7	1	148	16.7	5.06	20.8	102	97	106	95
Q10P51	Clp amino terminal domain containing protein, expressed OS=Oryza sativa subsp. japonica GN=LOC_Os03g14280 PE=2 SV=1	11	4	1	232	24.3	9.26	28.87	97.4	104.7	82.5	115.5
A2Y0Y9	Uncharacterized protein OS=Oryza sativa subsp. indica GN=OsI_18669 PE=4 SV=1	9	6	1	364	38.7	5.71	20.17	104	100.2	102.7	93.1
A2ZDZ0	Uncharacterized protein OS=Oryza sativa subsp. indica GN=OsI_36004 PE=3 SV=1	9	6	1	173	19	4.61	24.01	104.7	93.1	108.6	93.6
I1PUE9	Uncharacterized protein OS=Oryza glaberrima PE=4 SV=1	10	8	1	726	80.2	5.83	21.92	112.5	91.5	111.7	84.3
B8BJU1	Uncharacterized protein OS=Oryza sativa subsp. indica GN=OsI_35637 PE=4 SV=1	10	7	1	1106	119.2	6.34	27.12	114.5	83	128.8	73.7
Q7XUC9	Histone H4 OS=Oryza sativa subsp. japonica GN=OSJNBb0064P21.1 PE=2 SV=2	34	3	1	103	11.4	11.47	89.35	101.6	94.4	107.6	96.4
I1QBP3	Uncharacterized protein OS=Oryza glaberrima PE=4 SV=1	25	8	1	465	49.7	5.85	54.86	107.6	102.5	97.2	92.8
A2Y8K1	60S ribosomal protein L13 OS=Oryza sativa subsp. indica GN=OsI_21382 PE=2 SV=1	15	6	1	208	24	10.99	37.33	98.3	101.7	99.1	101
B8BHT8	Uncharacterized protein OS=Oryza sativa subsp. indica GN=OsI_34274 PE=4 SV=1	7	5	1	287	31.4	8.62	22.95	100.9	104.9	103.3	90.9
I1NZD8	Uncharacterized protein OS=Oryza glaberrima PE=4 SV=1	7	5	1	246	26.9	9.38	20.22	99.2	105	93.5	102.3
B8AY81	Uncharacterized protein OS=Oryza sativa subsp. indica GN=OsI_19925 PE=4 SV=1	10	7	1	366	40.5	5.11	25.26	105.1	99.2	102.1	93.6
B8A9G8	Uncharacterized protein OS=Oryza sativa subsp. indica GN=OsI_03674 PE=3 SV=1	7	6	1	593	65	5.39	20.87	110.8	102	97.5	89.8
Q0IQK9	Non-specific lipid-transfer protein 1 OS=Oryza sativa subsp. japonica GN=LTP PE=1 SV=1	17	1	1	116	11.3	9.33	52.54	89.3	101.8	92.4	116.5
Q6ZKI0	Os08g0139200 protein OS=Oryza sativa subsp. japonica GN=Os08g0139200 PE=2 SV=1	12	6	1	203	21.6	6.54	29.41	98	96.8	101.5	103.7
Q84TA8	Ethylene-responsive small GTP-binding protein OS=Oryza sativa subsp. japonica GN=OJ1754_E06.16 PE=2 SV=1	14	2	1	214	23.8	7.81	38.37	105.7	98.5	107.6	88.2
I1NU80	Uncharacterized protein OS=Oryza glaberrima PE=4 SV=1	13	5	1	229	24.6	7.42	36.13	99.9	106.2	88	105.9
Q7XTK1	Elongation factor OS=Oryza sativa subsp. japonica GN=Os04g0118400 PE=2 SV=2	11	8	1	843	93.9	6.16	25.25	102.1	81.4	132.1	84.4
B8AE40	Uncharacterized protein OS=Oryza sativa subsp. indica GN=OsI_09264 PE=4 SV=1	12	6	1	305	34.3	5.91	33.75	97.8	112.3	90	99.9
I1NVE6	Uncharacterized protein OS=Oryza glaberrima PE=4 SV=1	12	1	1	165	17.9	9.55	58.04	95.3	110.5	85	109.2
Q2QXN5	60S ribosomal protein L26-1, putative, expressed OS=Oryza sativa subsp. japonica GN=Os12g0150100 PE=2 SV=1	16	1	1	150	16.9	11	38.36	95.8	102.2	102.9	99.1
B8AMQ6	Uncharacterized protein OS=Oryza sativa subsp. indica GN=OsI_14162 PE=4 SV=1	9	7	1	779	83.5	6.09	26.27	119	89.4	111.7	79.9
A2YGS3	Delta-aminolevulinic acid dehydratase OS=Oryza sativa subsp. indica GN=OsI_24384 PE=3 SV=1	9	7	1	426	46.3	6.15	22.01	94.1	99.9	96	109.9
I1P3E5	V-type proton ATPase subunit G OS=Oryza glaberrima PE=3 SV=1	9	3	1	110	12.3	7.27	29.15	94.7	92.1	98.7	114.5
A2YYA0	Uncharacterized protein OS=Oryza sativa subsp. indica GN=OsI_30326 PE=4 SV=1	17	3	1	125	13.2	11.87	53.61	104.5	113.3	87.1	95.2
I1NXV0	Uncharacterized protein OS=Oryza glaberrima PE=4 SV=1	11	6	1	228	24.9	6.7	29.23	97.8	106.2	93.2	102.8
A2XD75	Proteasome subunit alpha type OS=Oryza sativa subsp. indica GN=OsI_10259 PE=3 SV=1	9	6	1	246	27.6	6.65	24.87	92.1	101	106.4	100.4
I1P4H6	Peptidylprolyl isomerase OS=Oryza glaberrima PE=4 SV=1	11	3	1	112	12.1	7.96	31.22	90.2	113	91.9	104.9
I1PR60	Peroxidase OS=Oryza glaberrima PE=3 SV=1	10	6	1	346	37	5.94	21.58	86.7	95.2	91.3	126.8
B8BJ46	Uncharacterized protein OS=Oryza sativa subsp. indica GN=OsI_35121 PE=4 SV=1	12	6	1	533	58.1	8.38	31.05	95.4	94.2	108.7	101.7
A2XMV1	Glutamate dehydrogenase 1, mitochondrial OS=Oryza sativa subsp. indica GN=GDH1 PE=3 SV=2	12	8	1	411	44.3	6.61	35.54	95.9	90.2	118.3	95.5
A2XMY4	Uncharacterized protein OS=Oryza sativa subsp. indica GN=OsI_13912 PE=3 SV=1	10	4	1	175	19.6	10.02	27.8	95.8	104.1	96.7	103.3
A2X9V8	Uncharacterized protein OS=Oryza sativa subsp. indica GN=OsI_09029 PE=4 SV=1	10	9	1	1078	121.1	5.59	24.73	96.2	86.9	123.1	93.7
P0C540	Actin-7 OS=Oryza sativa subsp. japonica GN=ACT7 PE=3 SV=1	19	1	1	376	41.6	5.39	54.94	116.8	87	125.2	71
I1P5G4	Uncharacterized protein OS=Oryza glaberrima PE=3 SV=1	13	7	1	496	53.4	6.67	32.72	87.9	94.8	110.9	106.4
A0A0P0VSE5	Os03g0122200 protein (Fragment) OS=Oryza sativa subsp. japonica GN=Os03g0122200 PE=3 SV=1	16	6	1	225	23.5	9.99	45.8	94.2	102.2	97.6	106
B8AU11	Uncharacterized protein OS=Oryza sativa subsp. indica GN=OsI_15970 PE=4 SV=1	10	6	1	257	27.7	7.5	21.46	103.6	108.9	90	97.4
I1PA29	Uncharacterized protein OS=Oryza glaberrima PE=4 SV=1	16	5	1	242	26.7	7.66	39.52	93.7	107.6	92.7	106.1
A2WMV6	Uncharacterized protein OS=Oryza sativa subsp. indica GN=OsI_01177 PE=3 SV=1	9	3	1	227	23.2	5.55	26.65	101.7	97.8	109	91.5
I1QEK5	Chlorophyll a-b binding protein, chloroplastic OS=Oryza glaberrima PE=3 SV=1	8	1	1	263	28.2	6.34	24.95	96.9	95.1	82	126
I1PW06	Uncharacterized protein OS=Oryza glaberrima PE=3 SV=1	15	1	1	341	37.1	5.87	48.01
B8AQ47	Uncharacterized protein OS=Oryza sativa subsp. indica GN=OsI_10347 PE=4 SV=1	15	4	1	142	15.9	9.6	26.37	101.7	103.1	103.4	91.9
I1PKG8	Uncharacterized protein OS=Oryza glaberrima PE=4 SV=1	14	7	1	323	33.1	9.39	35.74	99.1	102.1	100.6	98.3
B8AJL7	Uncharacterized protein OS=Oryza sativa subsp. indica GN=OsI_10622 PE=4 SV=1	6	3	1	238	26	5.27	20.49	99.7	101.8	95.6	103
I1NR81	Uncharacterized protein OS=Oryza glaberrima PE=4 SV=1	8	5	1	307	34.4	8.66	20.74	103.2	102.7	96.3	97.8
A2YNK2	Uncharacterized protein OS=Oryza sativa subsp. indica GN=OsI_26815 PE=4 SV=1	10	5	1	228	24.3	5.36	32.09	95.4	103.5	93.8	107.3
I1QC36	Uncharacterized protein OS=Oryza glaberrima PE=4 SV=1	10	2	1	268	27.3	8.19	32.42	101.4	102	91.6	105
B8AA22	Uncharacterized protein OS=Oryza sativa subsp. indica GN=OsI_02395 PE=3 SV=1	7	5	1	390	41.7	5.8	16.21	97.5	108.7	95.6	98.1
I1PXV8	Uncharacterized protein OS=Oryza glaberrima PE=4 SV=1	90	3	1	142	15	10.17	298.8	111.4	115.5	78.5	94.5
A2WQ40	Uncharacterized protein OS=Oryza sativa subsp. indica GN=OsI_01974 PE=3 SV=1	12	9	1	559	62.5	5.94	23.1	99.3	91.8	112.9	96
B8AP73	CBS domain-containing protein-like OS=Oryza sativa subsp. indica GN=K0098B12.43 PE=4 SV=1	8	5	1	235	25.1	7.5	23.26	109.4	108	92.9	89.7
P0DKK8	40S ribosomal protein S10-1 OS=Oryza sativa subsp. japonica GN=RPS10-1 PE=2 SV=1	15	1	1	183	20.3	9.76	44.64	100.9	94	103.6	101.4
A2XGC1	Uncharacterized protein OS=Oryza sativa subsp. indica GN=OsI_11425 PE=4 SV=1	14	4	1	311	33.3	6.16	31.83	100.7	103.1	92.4	103.7
A2X5F8	Cytochrome b-c1 complex subunit Rieske, mitochondrial OS=Oryza sativa subsp. indica GN=OsI_07438 PE=4 SV=1	8	3	1	272	29.8	8.43	15.13	106.6	102	98	93.3
B8AG27	Uncharacterized protein OS=Oryza sativa subsp. indica GN=OsI_08312 PE=4 SV=1	18	3	1	206	22.7	7.06	48.63	98	99.4	108.1	94.4
A2Y746	Uncharacterized protein OS=Oryza sativa subsp. indica GN=OsI_20861 PE=4 SV=1	9	6	1	211	21.7	4.67	22.67	107.3	99.8	98.4	94.5
I1PR23	Uncharacterized protein OS=Oryza glaberrima PE=4 SV=1	9	7	1	518	54.5	6.99	25.81	94.5	102.4	88.3	114.7
A2WN87	Uncharacterized protein OS=Oryza sativa subsp. indica GN=OsI_01313 PE=4 SV=1	9	6	1	307	34.3	6.61	27.7	103.1	100.4	101.3	95.2
I1NM23	Uncharacterized protein OS=Oryza glaberrima PE=4 SV=1	12	8	1	309	33.4	6.06	26.68	105.6	99.3	98.1	97
I1R744	Uncharacterized protein OS=Oryza glaberrima PE=4 SV=1	8	4	1	158	16.6	5	22.64	92.3	79.6	138.3	89.8
Q0JEB0	Os04g0303900 protein OS=Oryza sativa subsp. japonica GN=Os04g0303900 PE=4 SV=1	6	5	1	259	27.5	6.14	16.25	98.2	98.3	101.3	102.2
Q69N33	Dihydrolipoamide acetyltransferase component of pyruvate dehydrogenase complex OS=Oryza sativa subsp. japonica GN=Os09g0408600 PE=2 SV=1	6	4	1	501	52.3	9.45	20.88	101	98.4	101	99.6
Q8H8U5	Protein IN2-1 homolog B OS=Oryza sativa subsp. japonica GN=GSTZ5 PE=2 SV=1	13	7	1	244	27.3	5.53	29.79	90.2	99.8	100.9	109.1
A0A0P0WXQ4	Os06g0550000 protein (Fragment) OS=Oryza sativa subsp. japonica GN=Os06g0550000 PE=3 SV=1	25	4	1	199	22.4	9.79	69.79	93.8	100.7	101.4	104.1
B8BN80	Uncharacterized protein OS=Oryza sativa subsp. indica GN=OsI_39285 PE=3 SV=1	10	6	1	540	60.8	6.33	30.05	98.8	89.3	123.4	88.5
I1PNW7	Uncharacterized protein OS=Oryza glaberrima PE=4 SV=1	15	6	1	147	15.9	9.33	38.55	110.6	95.5	115.8	78.1
A2YVI8	Chlorophyll a-b binding protein, chloroplastic OS=Oryza sativa subsp. indica GN=OsI_29348 PE=3 SV=1	13	2	1	244	26.8	7.03	29.25	84.8	94.6	68.9	151.7
B8BPS3	Uncharacterized protein OS=Oryza sativa subsp. indica GN=OsI_38413 PE=4 SV=1	12	5	1	235	25.3	4.84	35.08	101.9	105.8	96.7	95.6
Q6EUK2	Os02g0234800 protein OS=Oryza sativa subsp. japonica GN=Os02g0234800 PE=2 SV=1	10	6	1	284	32	5.15	23.54	105.5	102.9	99.7	92
B8AB91	Uncharacterized protein OS=Oryza sativa subsp. indica GN=OsI_04178 PE=4 SV=1	6	4	1	347	34.9	9.07	14.5	107.5	88.2	101.7	102.6
Q0DVI1	Os03g0128800 protein OS=Oryza sativa subsp. japonica GN=Os03g0128800 PE=4 SV=1	7	6	1	378	40.4	6.24	19.75	95.3	98.8	102.8	103
B8AJS4	Uncharacterized protein OS=Oryza sativa subsp. indica GN=OsI_11973 PE=4 SV=1	7	6	1	323	34.4	8.98	15.51	97.6	103.7	97.9	100.8
B8B9D7	Proteasome subunit alpha type OS=Oryza sativa subsp. indica GN=OsI_30159 PE=3 SV=1	9	2	1	249	27.3	7.43	23.01	99.4	98.6	99.2	102.7
B8AXJ0	ATP-dependent Clp protease proteolytic subunit OS=Oryza sativa subsp. indica GN=OsI_21214 PE=3 SV=1	13	6	1	386	42.6	9.07	27.32	104	106.3	95.5	94.1
A2YIF3	Uncharacterized protein OS=Oryza sativa subsp. indica GN=OsI_24995 PE=4 SV=1	8	5	1	328	35	5.77	21.99	110.3	101.8	102.1	85.9
A2WK17	Uncharacterized protein OS=Oryza sativa subsp. indica GN=OsI_00166 PE=4 SV=1	7	5	1	303	32.9	10.13	15.1	110.1	105.6	99.6	84.7
A2YLI3	Uncharacterized protein OS=Oryza sativa subsp. indica GN=OsI_26080 PE=3 SV=1	13	3	1	205	21.2	6.09	44	104.1	97.9	88.6	109.4
A2XS59	40S ribosomal protein S8 OS=Oryza sativa subsp. indica GN=OsI_15456 PE=3 SV=1	12	1	1	221	24.9	10.4	36.24	96.6	99.1	104.7	99.6
I1QHV6	GrpE protein homolog OS=Oryza glaberrima PE=3 SV=1	7	5	1	335	36.4	5.9	15.06	88.1	112.3	84.1	115.4
B8AGW7	Acetyltransferase component of pyruvate dehydrogenase complex OS=Oryza sativa subsp. indica GN=OsI_05488 PE=3 SV=1	6	1	1	548	59.1	8.02	14.57	98.4	88.5	137.8	75.3
Q9AS12	Peroxidase OS=Oryza sativa subsp. japonica GN=prx16 PE=3 SV=1	11	4	1	351	37.2	6.16	26.96	97.3	87.4	115.8	99.5
I1PGI6	Cytochrome b-c1 complex subunit 7 OS=Oryza glaberrima PE=3 SV=1	9	3	1	126	15	9.52	28.65	102.1	95.9	104.3	97.6
I1Q1X7	Ribosomal protein S4 OS=Oryza glaberrima GN=19493568 PE=3 SV=1	21	4	1	201	23.4	10.98	41.47	103.7	104.7	100.5	91.1
A0A0P0WL76	Os05g0337400 protein OS=Oryza sativa subsp. japonica GN=Os05g0337400 PE=4 SV=1	8	3	1	164	16.9	4.53	29.71	94.3	105.6	88.6	111.5
B8AEF1	Uncharacterized protein OS=Oryza sativa subsp. indica GN=OsI_09347 PE=4 SV=1	10	6	1	328	34.3	6.15	26.52	93.5	95.5	111	99.9
Q8GS72	Os07g0640100 protein OS=Oryza sativa subsp. japonica GN=P0524G08.101 PE=2 SV=1	9	6	1	131	15	9.01	21.41	103.6	98.1	103.7	94.6
I1P3G6	Uncharacterized protein OS=Oryza glaberrima PE=3 SV=1	6	4	1	367	39.6	6.54	16.58	85	100.9	94	120
A2WML6	Uncharacterized protein OS=Oryza sativa subsp. indica GN=OsI_01083 PE=4 SV=1	7	4	1	141	15.2	9.11	21.74	98.3	101.8	101.5	98.3
B8B5Y0	Uncharacterized protein OS=Oryza sativa subsp. indica GN=OsI_25937 PE=4 SV=1	7	6	1	406	44.4	9.82	18.27	101.7	114	92.4	91.9
A2WX82	Uncharacterized protein OS=Oryza sativa subsp. indica GN=OsI_04525 PE=4 SV=1	12	5	1	186	20	8.48	26.17	104.4	101	99.9	94.7
Q10CU9	Glycosyl hydrolase family 3 N terminal domain containing protein, expressed OS=Oryza sativa subsp. japonica GN=OSJNBa0069E14.7 PE=2 SV=1	10	5	1	625	67.7	7.55	23.92	99.4	87.7	117.2	95.7
I1P842	Uncharacterized protein OS=Oryza glaberrima PE=4 SV=1	6	4	1	232	24.8	7.75	17.3	103.5	107	91.6	97.9
A2Y3G8	Uncharacterized protein OS=Oryza sativa subsp. indica GN=OsI_19551 PE=4 SV=1	7	5	1	472	49.7	4.77	21.27	93.1	114.4	95.1	97.4
B8B9S9	Uncharacterized protein OS=Oryza sativa subsp. indica GN=OsI_28799 PE=4 SV=1	14	3	1	464	48.9	9.1	43.83	96.7	102.7	98.5	102.1
Q2QLS0	CbbY protein, putative, expressed OS=Oryza sativa subsp. japonica GN=LOC_Os12g43520 PE=2 SV=1	6	4	1	371	39.6	8.03	17.37	97.3	103.6	90.5	108.5
A0A0P0WMB8	Os05g0401200 protein OS=Oryza sativa subsp. japonica GN=Os05g0401200 PE=4 SV=1	12	3	1	201	22.3	8.81	33.75	97.4	107.6	93.7	101.3
A2YY90	Uncharacterized protein OS=Oryza sativa subsp. indica GN=OsI_30316 PE=4 SV=1	6	3	1	164	17.8	9.83	23.39	96	106.1	94.5	103.4
Q6ZBX9	Os08g0562600 protein OS=Oryza sativa subsp. japonica GN=Os08g0562600 PE=2 SV=1	9	4	1	291	30.3	4.98	22.42	96.7	105.5	95.2	102.6
A2XY09	Uncharacterized protein OS=Oryza sativa subsp. indica GN=OsI_17588 PE=3 SV=1	6	4	1	624	68.1	5.19	11.76	101.4	100.7	104	93.8
Q0J1E1	Os09g0446800 protein OS=Oryza sativa subsp. japonica GN=Os09g0446800 PE=3 SV=1	7	7	1	707	75.5	8.09	18.73	115.9	84.7	128.8	70.6
B8ANE8	Uncharacterized protein OS=Oryza sativa subsp. indica GN=OsI_11358 PE=4 SV=1	10	4	1	129	14.2	6.38	20.07	100.3	99.5	91.7	108.5
B8AHZ6	40S ribosomal protein S8 OS=Oryza sativa subsp. indica GN=OsI_07259 PE=3 SV=1	12	1	1	220	24.8	10.4	35.3	112.2	78.9	106.9	102
B8A8G2	Uncharacterized protein OS=Oryza sativa subsp. indica GN=OsI_04995 PE=4 SV=1	7	5	1	509	56.2	6.65	17.64	107.6	89.2	121.4	81.9
Q69UF2	Os06g0594100 protein OS=Oryza sativa subsp. japonica GN=P0652A05.9-1 PE=2 SV=1	6	5	1	434	46.9	6.93	16.35	90	96.5	103.9	109.5
I1P2H2	Uncharacterized protein OS=Oryza glaberrima PE=4 SV=1	6	1	1	210	23	7.42	16.54	101.7	103.9	114.3	80.1
B8BGU2	Uncharacterized protein OS=Oryza sativa subsp. indica GN=OsI_33573 PE=4 SV=1	8	6	1	775	84.9	6.13	20.59	97.5	93.5	116.7	92.3
Q0JQS5	Probable zinc metalloprotease EGY2, chloroplastic OS=Oryza sativa subsp. japonica GN=EGY2 PE=2 SV=1	8	5	1	546	58.7	4.73	24.32	93.8	105.8	102.4	98
Q94DM7	Os01g0962600 protein OS=Oryza sativa subsp. japonica GN=Os01g0962600 PE=4 SV=1	13	1	1	179	19.9	9.8	36.36	97.1	99.9	93.9	109.1
I1PF74	Uncharacterized protein OS=Oryza glaberrima PE=4 SV=1	11	6	1	296	32.5	9.95	26.98	100.8	103.1	98	98.1
I1P6K8	Uncharacterized protein OS=Oryza glaberrima PE=4 SV=1	6	4	1	381	40.4	8.06	17.78	96.6	98.2	108.9	96.3
B8AIF7	Uncharacterized protein OS=Oryza sativa subsp. indica GN=OsI_08911 PE=4 SV=1	12	4	1	181	20.5	6.34	42.42	91.2	111.3	83.8	113.7
I1Q3G3	Uncharacterized protein OS=Oryza glaberrima PE=4 SV=1	8	5	1	289	31.9	6.74	17.07	106	97.2	102.2	94.6
I1R4H0	Uncharacterized protein OS=Oryza glaberrima PE=4 SV=1	13	7	1	285	30.6	7.94	30.1	113.9	102.7	96.6	86.8
B8AWN8	Uncharacterized protein OS=Oryza sativa subsp. indica GN=OsI_19498 PE=3 SV=1	9	6	1	536	58.1	9.89	24.69	97.6	103.1	97	102.3
I1NND6	Tyrosine--tRNA ligase OS=Oryza glaberrima PE=3 SV=1	10	7	1	497	54.5	7.44	21.39	109.4	94.1	113.3	83.3
Q8LNL2	40S ribosomal protein S20, putative, expressed OS=Oryza sativa subsp. japonica GN=OSJNBa0071I20.6 PE=2 SV=1	17	1	1	130	14.2	9.63	52.51	102.7	98.3	99.2	99.7
I1Q8M5	Thioredoxin OS=Oryza glaberrima PE=3 SV=1	16	5	1	122	13.1	5.3	42.93	72.9	90.2	67.6	169.2
P52428	Proteasome subunit alpha type-1 OS=Oryza sativa subsp. japonica GN=PAF1 PE=2 SV=1	9	7	1	270	29.6	5.54	29.13	93.8	97.9	107.4	101
I1Q8T1	Uncharacterized protein OS=Oryza glaberrima PE=4 SV=1	14	1	1	215	24	7.85	36.45	113.6	90.6	115.9	80
B8B5P9	Uncharacterized protein OS=Oryza sativa subsp. indica GN=OsI_25842 PE=4 SV=1	9	6	1	651	71	6.44	22.69	97.1	103.8	93.2	105.8
A2XCT8	1,2-dihydroxy-3-keto-5-methylthiopentene dioxygenase 2 OS=Oryza sativa subsp. indica GN=ARD2 PE=2 SV=2	8	5	1	198	23.5	5.2	21.57	87	101.2	98.2	113.6
Q6EP22	Cell division inhibitor-like OS=Oryza sativa subsp. japonica GN=P0264G11.15-1 PE=4 SV=1	7	6	1	359	38.8	9.16	22.03	118.1	90.3	116.7	74.9
A2XPT5	Uncharacterized protein OS=Oryza sativa subsp. indica GN=OsI_14646 PE=4 SV=1	6	3	1	435	46.2	5.81	19.03	90.9	96.4	106.3	106.4
A2Z263	Uncharacterized protein OS=Oryza sativa subsp. indica GN=OsI_31697 PE=3 SV=1	15	5	1	223	25.2	5.71	36.88	71.8	95.9	96.9	135.4
Q40642	Calmodulin-like protein 1 OS=Oryza sativa subsp. indica GN=CML1 PE=1 SV=1	20	5	1	187	21	4.83	57.18	97.4	114	89	99.5
A2ZLU3	Uncharacterized protein OS=Oryza sativa subsp. indica GN=OsI_38787 PE=4 SV=1	12	2	1	233	23.8	6.29	38.49	92.8	92.9	105.5	108.8
A0A0P0VHP9	Os02g0287000 protein (Fragment) OS=Oryza sativa subsp. japonica GN=Os02g0287000 PE=3 SV=1	12	1	1	272	30.7	9.79	32.05	101.3	96.5	107.3	94.9
Q6Z8Z7	Hydroperoxide lyase OS=Oryza sativa subsp. japonica GN=SLM1 PE=3 SV=1	9	7	1	487	53.7	5.86	15.57	101.4	101.3	101.7	95.5
I1P787	Uncharacterized protein OS=Oryza glaberrima PE=4 SV=1	6	4	1	388	42.1	4.73	11.57	107.4	101.4	89.9	101.3
B8BCF0	Chlorophyll a-b binding protein, chloroplastic OS=Oryza sativa subsp. indica GN=OsI_31519 PE=3 SV=1	9	1	1	264	28.9	6.29	22.69	98.8	95.4	105.4	100.4
B8A8E2	Uncharacterized protein OS=Oryza sativa subsp. indica GN=OsI_04951 PE=4 SV=1	9	6	1	1240	137.6	7.15	21.66	111.6	85.9	121.6	81
Q5Z9Z5	Os06g0319800 protein OS=Oryza sativa subsp. japonica GN=Os06g0319800 PE=4 SV=1	7	5	1	215	23.4	10.04	16.4	101.2	105.5	94.7	98.6
Q8H3I7	10 kDa chaperonin OS=Oryza sativa subsp. japonica GN=P0524G08.116 PE=2 SV=2	13	3	1	98	10.6	8.4	37.86	96.1	101.9	85.7	116.3
A2X1T8	Uncharacterized protein OS=Oryza sativa subsp. indica GN=OsI_06165 PE=3 SV=1	17	6	1	146	16.7	10.39	33.13	89.1	115	85.8	110.1
P92683	Cytochrome c oxidase subunit Vb OS=Oryza sativa subsp. japonica GN=coxVb PE=2 SV=1	8	4	1	169	18	5.15	23.39	103.1	94.2	112.9	89.8
I1PZA2	Uncharacterized protein OS=Oryza glaberrima PE=3 SV=1	13	3	1	128	14	9.44	40.42	89.7	100.7	100.9	108.6
B8BMF9	Pathogenesis-related protein OS=Oryza sativa subsp. indica GN=PR10a PE=2 SV=1	5	3	1	160	16.9	5	14.84	77.7	90.1	118.5	113.7
A2YD15	Uncharacterized protein OS=Oryza sativa subsp. indica GN=OsI_23009 PE=4 SV=1	16	4	1	325	34.2	9.8	47.1	104.3	101.2	98.5	96
B8BHM9	Alpha-galactosidase OS=Oryza sativa subsp. indica GN=OsI_34152 PE=3 SV=1	6	5	1	500	55.7	5.91	12.37	92.4	94.8	104.6	108.2
B8A769	Ribokinase OS=Oryza sativa subsp. indica GN=OsI_03171 PE=3 SV=1	10	7	1	377	38.3	5.31	26.07	93.8	98.7	105.8	101.7
Q94J17	Os01g0749200 protein OS=Oryza sativa subsp. japonica GN=Os01g0749200 PE=2 SV=1	20	5	1	233	26.2	10.36	42.94	94.6	100.1	99	106.2
B8AI32	Uncharacterized protein OS=Oryza sativa subsp. indica GN=OsI_08851 PE=4 SV=1	8	5	1	414	45.3	6.73	19.21	101.8	97.8	101.9	98.4
I1Q830	Uncharacterized protein OS=Oryza glaberrima PE=4 SV=1	28	5	1	135	14	10.11	59.27	93.8	103.9	76.4	125.9
I1PRN7	Eukaryotic translation initiation factor 3 subunit F OS=Oryza glaberrima PE=3 SV=1	6	5	1	284	31.2	5.48	17.27	113	95	105.1	86.8
B8ASC1	Uncharacterized protein OS=Oryza sativa subsp. indica GN=OsI_16722 PE=4 SV=1	7	6	1	338	37.5	7.43	18.23	107.4	97	108	87.5
A2XHR6	40S ribosomal protein SA OS=Oryza sativa subsp. indica GN=OsI_11954 PE=3 SV=1	11	4	1	310	33.4	5.08	34.87	94.8	96.9	105	103.2
I1PKT8	Uncharacterized protein OS=Oryza glaberrima PE=4 SV=1	6	6	1	674	74.8	6.18	14.43	90.9	89.1	127.2	92.9
A2YZX3	Uncharacterized protein OS=Oryza sativa subsp. indica GN=OsI_30908 PE=4 SV=1	6	4	1	360	39.4	6.32	14.26	96.7	94.4	95.9	112.9
B8AQK0	Uncharacterized protein OS=Oryza sativa subsp. indica GN=OsI_11837 PE=4 SV=1	11	9	1	797	86.6	4.86	17.34	106.9	96.2	106.5	90.4
A2XPN8	Uncharacterized protein OS=Oryza sativa subsp. indica GN=OsI_14602 PE=4 SV=1	12	6	1	355	39.4	6.54	26.3	110.9	97.3	100.6	91.2
Q5VPR6	Os06g0118700 protein OS=Oryza sativa subsp. japonica GN=Os06g0118700 PE=2 SV=1	16	5	1	494	52.2	7.68	40.59	98.8	83.3	130.5	87.4
I1NK33	Uncharacterized protein OS=Oryza glaberrima PE=3 SV=1	14	1	1	157	17.5	11.12	34.54	96.1	103.8	92.5	107.6
B8AB88	Proteasome subunit alpha type OS=Oryza sativa subsp. indica GN=OsI_04163 PE=3 SV=1	7	2	1	249	27.2	6.09	19.4	89.9	90.8	110.5	108.8
I1PMV4	Uncharacterized protein OS=Oryza glaberrima PE=4 SV=1	8	5	1	330	35.3	9.58	25.19	106.9	100.9	102.9	89.3
I1QAL2	Uncharacterized protein OS=Oryza glaberrima PE=4 SV=1	5	3	1	109	11.4	9.61	16.65	108.6	96.7	93.9	100.8
A2XC67	Uncharacterized protein OS=Oryza sativa subsp. indica GN=OsI_09891 PE=3 SV=1	16	3	1	225	25.7	7.18	46.55	102.7	80.8	124.3	92.3
B8AZL8	Uncharacterized protein OS=Oryza sativa subsp. indica GN=OsI_19015 PE=3 SV=1	4	2	1	414	44.4	5.73	13.25	109	91.1	109.4	90.5
Q9SNN5	Os06g0130800 protein OS=Oryza sativa subsp. japonica GN=Os06g0130800 PE=2 SV=1	12	7	1	240	25.2	10.29	31.07	101.6	109.3	113.4	75.7
I1Q551	Peptidyl-prolyl cis-trans isomerase OS=Oryza glaberrima PE=3 SV=1	16	5	1	225	24	9.67	20.34	97.3	105	106.1	91.6
I1PZJ0	Uncharacterized protein OS=Oryza glaberrima PE=4 SV=1	8	6	1	340	37.1	5.22	17.66	104.8	102	93	100.1
B8AY37	Uncharacterized protein OS=Oryza sativa subsp. indica GN=OsI_19915 PE=4 SV=1	16	5	1	229	24.6	8.41	44.71	103.7	107.3	92.4	96.5
I1PZ90	Uncharacterized protein OS=Oryza glaberrima PE=4 SV=1	15	6	1	326	34.9	9.26	37.81	104.6	102.6	95	97.7
I1QGQ1	Uncharacterized protein OS=Oryza glaberrima PE=4 SV=1	20	2	1	245	28.4	10.05	45.63	95.2	98.9	102.2	103.6
A2X753	Uncharacterized protein OS=Oryza sativa subsp. indica GN=OsI_08047 PE=3 SV=1	20	5	1	195	22.2	5.39	44.3	96.9	113.3	94.9	94.9
B8ACN2	Protoporphyrinogen oxidase OS=Oryza sativa subsp. indica GN=OsI_01450 PE=3 SV=1	6	6	1	536	56.8	9.06	17.2	99.7	99.9	102.5	97.9
B8B5H6	Uncharacterized protein OS=Oryza sativa subsp. indica GN=OsI_25717 PE=3 SV=1	6	4	1	457	49	5.6	18.95	89.6	95.7	110.1	104.6
B8APD9	Uncharacterized protein OS=Oryza sativa subsp. indica GN=OsI_11506 PE=4 SV=1	8	3	1	187	21.1	11.43	24.63	96.6	99.7	100.9	102.8
I1QLY6	Polyadenylate-binding protein OS=Oryza glaberrima PE=3 SV=1	7	4	1	662	71.6	6.83	18.03	102.6	94.2	106.7	96.5
I1Q8B2	Uncharacterized protein OS=Oryza glaberrima PE=3 SV=1	9	7	1	545	60.4	7.3	21.79	111.5	99.4	98.8	90.3
B8AYT9	Uncharacterized protein OS=Oryza sativa subsp. indica GN=OsI_20192 PE=4 SV=1	7	5	1	310	32.8	9.01	19.83	111	94.7	98.4	95.9
Q9FTN5	Os01g0106400 protein OS=Oryza sativa subsp. japonica GN=Os01g0106400 PE=2 SV=1	8	7	1	314	33.5	6.05	15.87	78.5	145.6	75.9	100
I1QZZ4	Serine hydroxymethyltransferase OS=Oryza glaberrima PE=3 SV=1	9	5	1	471	51.4	7.5	24.59	99.2	87.8	119.3	93.7
A2WYB5	Uncharacterized protein OS=Oryza sativa subsp. indica GN=OsI_04919 PE=4 SV=1	13	5	1	150	15.5	8.44	21.89	81.6	115.1	81.8	121.6
B8BHR1	Malic enzyme OS=Oryza sativa subsp. indica GN=OsI_34227 PE=3 SV=1	9	7	1	620	68.2	8.34	15.53	86.9	91.5	111	110.7
I1Q4G3	Uncharacterized protein OS=Oryza glaberrima PE=4 SV=1	7	3	1	179	19.4	9.66	19.13	106.6	98.2	86.7	108.4
I1PWE7	Uncharacterized protein OS=Oryza glaberrima PE=4 SV=1	7	7	1	1427	153.8	4.37	16.93	94.9	99.5	109.3	96.4
I1PK15	Uncharacterized protein OS=Oryza glaberrima PE=3 SV=1	8	5	1	275	28.6	5.68	19.09	99.7	99	97.9	103.3
Q6Z1P3	Os08g0566400 protein OS=Oryza sativa subsp. japonica GN=Os08g0566400 PE=2 SV=1	7	4	1	398	42.4	6.57	19.77	98.5	95.3	106.6	99.6
I1R8Z6	Uncharacterized protein OS=Oryza glaberrima PE=3 SV=1	6	4	1	446	46.2	6.6	18.72	89.3	103.2	83.2	124.3
B8ARB0	Uncharacterized protein OS=Oryza sativa subsp. indica GN=OsI_16522 PE=3 SV=1	18	4	1	165	18.5	10.27	41.58	97.7	103.9	95.8	102.5
B8ASU5	Uncharacterized protein OS=Oryza sativa subsp. indica GN=OsI_16907 PE=4 SV=1	9	4	1	228	25	8.79	22.54	103	104.9	97.7	94.4
B8AYH0	Uncharacterized protein OS=Oryza sativa subsp. indica GN=OsI_18615 PE=4 SV=1	8	5	1	224	25.1	10.32	20.75	98.7	91.5	115.3	94.5
Q7XIE2	Os07g0164300 protein OS=Oryza sativa subsp. japonica GN=P0039H02.103 PE=2 SV=1	7	5	1	303	34.2	7.94	16.13	103.9	91.8	117.2	87
B8B575	Uncharacterized protein OS=Oryza sativa subsp. indica GN=OsI_25661 PE=4 SV=1	6	5	1	434	47.8	6.48	17.8	102.6	101.1	104.5	91.7
B8ADR9	Uncharacterized protein OS=Oryza sativa subsp. indica GN=OsI_06236 PE=4 SV=1	6	5	1	429	47.1	5.94	18.84	93.5	91.1	119.5	96
B8AZA5	Uncharacterized protein OS=Oryza sativa subsp. indica GN=OsI_20353 PE=4 SV=1	9	8	1	591	63.2	8.59	16.84	103.1	102.4	95.1	99.4
I1R1W1	Uncharacterized protein OS=Oryza glaberrima PE=3 SV=1	6	5	1	416	46.9	6.35	15.56	114	98.4	109.3	78.3
B8AI28	Glutamine synthetase OS=Oryza sativa subsp. indica GN=OsI_08842 PE=3 SV=1	9	3	1	364	40.2	6.02	24.39	92	96.5	109.9	101.6
Q9LST8	Proteasome subunit beta type OS=Oryza sativa subsp. japonica GN=OsPBB1 PE=2 SV=1	7	5	1	272	29	6.93	17.87	95.4	96.2	105.5	102.9
I1NTE9	Uncharacterized protein OS=Oryza glaberrima PE=4 SV=1	7	6	1	260	29.3	6.19	14.26	112.2	103.9	97.8	86.1
I1Q2X9	Aspartate aminotransferase OS=Oryza glaberrima PE=4 SV=1	8	3	1	589	65.9	9.11	21.34	92.3	93.5	108.6	105.5
I1QCE6	Uncharacterized protein OS=Oryza glaberrima PE=4 SV=1	8	6	1	473	49.6	8.16	15.25	102.2	105	94.3	98.5
B8B1V3	Uncharacterized protein OS=Oryza sativa subsp. indica GN=OsI_24210 PE=3 SV=1	11	4	1	190	20.8	9.79	29.65	93.9	108.2	91	106.9
B8ADI1	NADH-cytochrome b5 reductase OS=Oryza sativa subsp. indica GN=OsI_00602 PE=3 SV=1	9	5	1	311	33.9	8.94	24.35	90.2	97	107.4	105.3
A2XXG3	Uncharacterized protein OS=Oryza sativa subsp. indica GN=OsI_17369 PE=3 SV=1	7	5	1	170	18.8	10.58	15.47	92	96	112.3	99.7
B8AV46	Uncharacterized protein OS=Oryza sativa subsp. indica GN=OsI_16244 PE=3 SV=1	9	5	1	931	102.4	6.33	22.39	96.7	98.5	103.8	101
A2Y7R5	GTP-binding nuclear protein Ran-2 OS=Oryza sativa subsp. indica GN=RAN2 PE=2 SV=1	10	4	1	221	25	7.12	29.44	104.6	91.9	120.3	83.2
I1NNZ5	Peptide deformylase OS=Oryza glaberrima PE=3 SV=1	6	5	1	260	27.5	8.6	16.12	110.2	93.8	104.9	91.1
A0A0P0XAA0	Os07g0671800 protein (Fragment) OS=Oryza sativa subsp. japonica GN=Os07g0671800 PE=4 SV=1	5	4	1	299	32.2	9.26	14.24	110.8	96.6	108.8	83.8
B8B7K0	Uncharacterized protein OS=Oryza sativa subsp. indica GN=OsI_25003 PE=3 SV=1	9	8	1	958	109	6.46	22.59	96.9	97.7	100.9	104.5
B8ACS2	Uncharacterized protein OS=Oryza sativa subsp. indica GN=OsI_00024 PE=4 SV=1	7	3	1	269	29.6	6.02	19.06	102.1	101.4	94.3	102.3
A2YSI3	Uncharacterized protein OS=Oryza sativa subsp. indica GN=OsI_28286 PE=3 SV=1	9	4	1	348	38.5	6.19	19.76	112.6	94.8	104.1	88.5
B8ACL5	Uncharacterized protein OS=Oryza sativa subsp. indica GN=OsI_01428 PE=4 SV=1	6	6	1	263	28.5	6.86	15.12	92.3	97.2	116.1	94.4
Q2QWT4	3'(2'),5'-bisphosphate nucleotidase OS=Oryza sativa subsp. japonica GN=Os12g0183300 PE=2 SV=1	8	7	1	358	37.5	4.74	19.48	99.2	90.9	109.9	100
B8A748	Pectinesterase OS=Oryza sativa subsp. indica GN=OsI_01594 PE=4 SV=1	11	6	1	565	60.7	7.44	25.08	111.2	78.6	127	83.2
I1NQK0	Uncharacterized protein OS=Oryza glaberrima PE=3 SV=1	6	4	1	153	17.1	7.34	14.04	111.7	93.2	98.2	96.9
Q84VF8	Nascent polypeptide-associated complex subunit beta OS=Oryza sativa subsp. japonica GN=LOC_Os03g01910 PE=2 SV=1	12	2	1	175	19.2	5.36	28.31	93	108.5	88	110.5
Q6Z2T6	Geranylgeranyl diphosphate reductase, chloroplastic OS=Oryza sativa subsp. japonica GN=CHLP PE=2 SV=1	6	6	1	463	50.6	9.1	15.61	101.1	92	99.1	107.7
B8AGY7	Uncharacterized protein OS=Oryza sativa subsp. indica GN=OsI_05668 PE=4 SV=1	3	3	1	258	26.5	10.24	11.41	104.4	112.8	87.4	95.5
A2XEF8	Uncharacterized protein OS=Oryza sativa subsp. indica GN=OsI_10714 PE=4 SV=1	6	5	1	585	61.6	4.59	16.34	107.4	97.8	98	96.7
Q6YYV0	CBS domain containing protein-like OS=Oryza sativa subsp. japonica GN=Os09g0115500 PE=2 SV=1	6	4	1	227	24.2	9.23	18.61	105.6	109.6	89.2	95.6
P0C340	NAD(P)H-quinone oxidoreductase subunit J, chloroplastic OS=Oryza sativa subsp. japonica GN=ndhJ PE=3 SV=1	17	5	1	159	18.8	6.28	41.62	96.5	101.9	95.4	106.2
I1PQC4	D-3-phosphoglycerate dehydrogenase OS=Oryza glaberrima PE=3 SV=1	7	4	1	613	63.9	7.31	12.41	87.4	98.3	109.9	104.4
I1PPH8	Uncharacterized protein OS=Oryza glaberrima PE=4 SV=1	15	2	1	244	28.3	10.04	32.93	96.7	110.3	82.8	110.3
A2XV50	6,7-dimethyl-8-ribityllumazine synthase OS=Oryza sativa subsp. indica GN=OsI_16488 PE=3 SV=1	6	6	1	221	22.5	8.97	13.4	106.3	100.6	91.7	101.3
Q6K6C2	Os02g0815400 protein OS=Oryza sativa subsp. japonica GN=Os02g0815400 PE=2 SV=1	8	2	1	307	33.1	8.73	19.22	96.8	104.8	99.5	98.9
B8BJ39	Pyruvate kinase 1, cytosolic OS=Oryza sativa subsp. indica GN=OsI_35105 PE=3 SV=1	10	6	1	527	57.3	6.76	20.4	103	88.8	112.9	95.2
A2WNX6	Uncharacterized protein OS=Oryza sativa subsp. indica GN=OsI_01556 PE=4 SV=1	18	3	1	124	12.9	4.7	51.38	100.3	98.6	98.4	102.8
I1P4R4	Uncharacterized protein OS=Oryza glaberrima PE=4 SV=1	11	4	1	193	21.2	9.23	29.76	106.4	107.1	95.3	91.2
A2Z3C4	Probable 6-phosphogluconolactonase 4, chloroplastic OS=Oryza sativa subsp. indica GN=OsI_031067 PE=3 SV=2	7	3	1	324	34.5	8.59	19.43	101.2	94.1	106	98.6
A2WTF3	Uncharacterized protein OS=Oryza sativa subsp. indica GN=OsI_03137 PE=3 SV=1	10	5	1	230	26.6	7.37	27.75	108.9	94.1	106.7	90.3
A2XEE2	Uncharacterized protein OS=Oryza sativa subsp. indica GN=OsI_10698 PE=4 SV=1	10	4	1	134	14.4	10.39	24.19	97.3	103.3	97.6	101.8
I1Q199	Uncharacterized protein OS=Oryza glaberrima PE=4 SV=1	10	6	1	225	24.7	7.18	26.46	114.9	91.9	106.5	86.6
I1NNJ0	Uncharacterized protein OS=Oryza glaberrima PE=4 SV=1	9	4	1	521	53.8	9.8	14.85	102.9	90.9	121.1	85.1
B8AS56	Uncharacterized protein OS=Oryza sativa subsp. indica GN=OsI_18064 PE=4 SV=1	8	4	1	213	23.6	5.54	21.68	100.4	95.5	109.6	94.6
I1QVB5	Cyanate hydratase OS=Oryza glaberrima GN=CYN PE=3 SV=1	16	4	1	168	18.6	5.88	31.92	91.3	106.8	87.7	114.3
A2WRV9	Uncharacterized protein OS=Oryza sativa subsp. indica GN=OsI_02598 PE=4 SV=1	11	3	1	187	19.5	5.38	26.98	112.5	101.8	91.6	94.1
Q60EF6	Eukaryotic translation initiation factor 3 subunit I OS=Oryza sativa subsp. japonica GN=Os05g0256000 PE=2 SV=1	6	1	1	326	36.1	6.1	12.31
A2YRH5	Uncharacterized protein OS=Oryza sativa subsp. indica GN=OsI_27917 PE=4 SV=1	7	2	1	1133	124.7	7.28	18.89	107.7	93.1	115.8	83.4
A2YMU6	Uncharacterized protein OS=Oryza sativa subsp. indica GN=OsI_26551 PE=4 SV=1	6	5	1	274	29.5	9.48	16.85	106.8	95.7	119	78.4
Q5NAI9	Os01g0710000 protein OS=Oryza sativa subsp. japonica GN=Os01g0710000 PE=2 SV=1	6	4	1	453	50.1	6.3	14.43	93.6	85.7	130.6	90.1
A0A0N7KFV8	2-C-methyl-D-erythritol 2,4-cyclodiphosphate synthase OS=Oryza sativa subsp. japonica GN=Os02g0680600 PE=3 SV=1	6	6	1	275	29.3	9.74	14.85	112.3	95.1	91.7	100.9
Q2QSR5	Os12g0420400 protein OS=Oryza sativa subsp. japonica GN=LOC_Os12g23200 PE=2 SV=1	10	3	1	208	22.1	9.48	34.14	92	102.4	66.5	139.1
A2X1M1	Uncharacterized protein OS=Oryza sativa subsp. indica GN=OsI_06100 PE=4 SV=1	5	4	1	185	20.1	7.83	15.53	109.5	99.1	96.4	95
A2YML2	Uncharacterized protein OS=Oryza sativa subsp. indica GN=OsI_26464 PE=3 SV=1	11	5	1	287	32.1	8.85	30.3	99.6	107	91	102.4
I1QHH5	Eukaryotic translation initiation factor 3 subunit I OS=Oryza glaberrima PE=3 SV=1	6	1	1	326	36.4	6.39	13.01	97.8	102.7	104.8	94.6
I1R8W6	Uncharacterized protein OS=Oryza glaberrima PE=4 SV=1	10	4	1	160	17	10.8	27.22	105.7	106.6	88	99.7
B8AAN6	Uncharacterized protein OS=Oryza sativa subsp. indica GN=OsI_00953 PE=4 SV=1	6	5	1	379	41	5.39	16	93.2	100.6	105.1	101.1
Q7XSJ9	OSJNBb0070J16.4 protein OS=Oryza sativa subsp. japonica GN=Os04g0514400 PE=2 SV=2	6	5	1	367	39.9	5.22	16.1	105.3	94.7	107.7	92.3
Q67J09	Os09g0460400 protein OS=Oryza sativa subsp. japonica GN=Os09g0460400 PE=2 SV=1	6	4	1	315	33.2	5.11	16.47	105	87.9	126.1	81.1
I1PMW4	Uncharacterized protein OS=Oryza glaberrima PE=4 SV=1	6	3	1	112	11.8	6.04	20.41	91.9	100.3	85.7	122
B8AER2	Uncharacterized protein OS=Oryza sativa subsp. indica GN=OsI_07903 PE=4 SV=1	7	4	1	292	32.1	9.29	16.53	104.6	108.4	94.2	92.7
B8AEL6	Uncharacterized protein OS=Oryza sativa subsp. indica GN=OsI_06421 PE=4 SV=1	9	4	1	658	68	5.3	26.02	99.1	95	107.1	98.9
Q851F6	Expressed protein OS=Oryza sativa subsp. japonica GN=Os03g0729200 PE=2 SV=1	9	4	1	258	27.2	7.68	19.97	104.7	99.7	99.1	96.5
I1PYB4	Uncharacterized protein OS=Oryza glaberrima PE=3 SV=1	4	2	1	403	44	5.8	12.59	104	96.1	99.1	100.9
Q5JMM6	Os01g0753100 protein OS=Oryza sativa subsp. japonica GN=Os01g0753100 PE=4 SV=1	6	5	1	365	38.8	9.09	15.37	93	98.2	108.2	100.6
Q8GT01	Pyrroline-5-carboxylate reductase OS=Oryza sativa subsp. japonica GN=P0466H10.37-1 PE=2 SV=1	4	3	1	284	29.7	7.46	10.44	94	97.6	100.1	108.3
A0A0P0WRT9	Os06g0130900 protein (Fragment) OS=Oryza sativa subsp. japonica GN=Os06g0130900 PE=3 SV=1	25	3	1	169	19.3	11.21	60.28	99.6	93.8	114.3	92.3
A2XAZ3	Alcohol dehydrogenase class-3 OS=Oryza sativa subsp. indica GN=ADHIII PE=3 SV=1	5	4	1	381	40.8	7.17	14.02	104.9	87.6	131.2	76.3
B8AQA7	Uncharacterized protein OS=Oryza sativa subsp. indica GN=OsI_13197 PE=1 SV=1	9	3	1	171	19.2	10.4	29.93	95.5	105.2	97.1	102.2
I1QMG3	Uncharacterized protein OS=Oryza glaberrima PE=4 SV=1	8	4	1	336	37.1	9.41	23.72	94.7	100.4	91	113.9
A2Y3J4	Uncharacterized protein OS=Oryza sativa subsp. indica GN=OsI_19576 PE=4 SV=1	6	1	1	371	42.1	6.18	14.65	107.3	104.1	84.3	104.3
Q7F190	Malic enzyme OS=Oryza sativa subsp. japonica GN=OJ1457_D07.117 PE=2 SV=1	5	5	1	622	68.9	6.44	12.1	90.5	96.1	104.5	108.9
Q69P91	Chlorophyll a-b binding protein, chloroplastic OS=Oryza sativa subsp. japonica GN=Os09g0439500 PE=2 SV=1	6	1	1	264	28.9	6.29	19.82
B8ANP8	Uncharacterized protein OS=Oryza sativa subsp. indica GN=OsI_14350 PE=4 SV=1	6	3	1	168	17.8	8.31	14.39	115	101.2	84.7	99.1
I1PYG5	Uncharacterized protein OS=Oryza glaberrima PE=4 SV=1	5	4	1	383	41	6.06	15.05	103.2	102.4	86	108.4
A2XVK6	Uncharacterized protein OS=Oryza sativa subsp. indica GN=OsI_16665 PE=4 SV=1	8	6	1	312	34.1	7.62	17.41	100.9	103.5	99.2	96.5
Q9AUW4	Os03g0758900 protein OS=Oryza sativa subsp. japonica GN=Os03g0758900 PE=4 SV=1	8	4	1	405	44.8	5.44	19.41	89.9	106.2	98.3	105.6
I1PV82	Uncharacterized protein OS=Oryza glaberrima PE=4 SV=1	8	5	1	479	52.9	8.24	18.52	89	92.8	96.2	121.9
A2ZAT2	Non-specific lipid-transfer protein OS=Oryza sativa subsp. indica GN=OsI_34868 PE=3 SV=1	6	2	1	118	11.5	9.07	21.7	80.7	102.7	90.7	125.9
B8B461	Uncharacterized protein OS=Oryza sativa subsp. indica GN=OsI_23543 PE=4 SV=1	6	5	1	320	34.9	8.48	14.24	99.8	97	111.4	91.8
B7EMI6	Os04g0253000 protein OS=Oryza sativa subsp. japonica GN=Os04g0253000 PE=2 SV=1	15	6	1	191	19.7	10.61	42.96	103.9	105.5	118	72.5
B8AZZ6	Uncharacterized protein OS=Oryza sativa subsp. indica GN=OsI_20631 PE=4 SV=1	7	4	1	206	23	5.5	20	92.2	96.4	115.3	96.2
I1PRR9	Uncharacterized protein OS=Oryza glaberrima PE=3 SV=1	4	2	1	137	15.3	5.33	15.02	111.9	99.5	100.6	88
I1QUU6	Uncharacterized protein OS=Oryza glaberrima PE=3 SV=1	4	3	1	254	26.3	8.88	14.05	103.2	95.3	94	107.5
I1PH92	Uncharacterized protein OS=Oryza glaberrima PE=4 SV=1	8	2	1	223	24.5	7.28	15.54	101.1	97.7	99.8	101.4
A0A0P0Y3G3	Os11g0544800 protein (Fragment) OS=Oryza sativa subsp. japonica GN=Os11g0544800 PE=3 SV=1	7	6	1	553	61	6.67	16.81	107.6	95.4	107.4	89.6
I1NKL1	Uncharacterized protein OS=Oryza glaberrima PE=4 SV=1	4	4	1	361	39.5	9.29	10.17	101.5	99.2	104.3	95
I1NKP6	Uncharacterized protein OS=Oryza glaberrima PE=4 SV=1	4	2	1	152	16.3	5.1	13.35	105.8	103.1	93.3	97.7
I1PCH2	Uncharacterized protein OS=Oryza glaberrima PE=4 SV=1	4	3	1	331	37.3	7.81	13.76	106.9	101.6	95.4	96.1
B8AZB8	Uncharacterized protein OS=Oryza sativa subsp. indica GN=OsI_20375 PE=4 SV=1	18	1	1	577	62.9	5.53	42.07
I1QBD1	Histone H2A OS=Oryza glaberrima PE=3 SV=1	33	3	1	136	14.2	10.05	76.01	105.3	94.6	107.4	92.8
B8B9W8	Uncharacterized protein OS=Oryza sativa subsp. indica GN=OsI_28891 PE=4 SV=1	8	2	1	407	43.6	10.46	13.21	106.1	99.7	105.6	88.6
Q6K7G5	Os02g0779200 protein OS=Oryza sativa subsp. japonica GN=Os02g0779200 PE=4 SV=1	5	3	1	782	80.8	6.42	14.62	90	89.8	117.5	102.7
B8AXG9	V-type proton ATPase subunit C OS=Oryza sativa subsp. indica GN=OsI_21221 PE=3 SV=1	10	4	1	377	42.7	5.64	29.23	105.3	96.5	105.2	93
B8B3Z1	Uncharacterized protein OS=Oryza sativa subsp. indica GN=OsI_22150 PE=4 SV=1	4	4	1	548	59.5	7.72	11.21	93.6	93.9	117.8	94.7
P0C457	50S ribosomal protein L33, chloroplastic OS=Oryza sativa subsp. japonica GN=rpl33 PE=3 SV=1	6	4	1	66	7.6	10.17	18.02	101.4	103	97.6	98
A0A0P0Y329	Os11g0526200 protein (Fragment) OS=Oryza sativa subsp. japonica GN=Os11g0526200 PE=4 SV=1	6	4	1	263	27.9	9.77	15.55	97	105.9	95.3	101.8
A2ZAJ1	Uncharacterized protein OS=Oryza sativa subsp. indica GN=OsI_34770 PE=4 SV=1	9	5	1	105	12.5	6.68	21.04	98.8	99.7	99.7	101.8
A0A0P0X6V5	Os07g0509800 protein (Fragment) OS=Oryza sativa subsp. japonica GN=Os07g0509800 PE=4 SV=1	6	5	1	477	51	7.85	16.21	104.9	102.9	97.5	94.8
I1Q590	Uncharacterized protein OS=Oryza glaberrima PE=3 SV=1	6	3	1	113	13.2	8.43	18.27	109	102	97.5	91.5
A2WLX8	Uncharacterized protein OS=Oryza sativa subsp. indica GN=OsI_00846 PE=3 SV=1	6	5	1	1069	119.8	6.13	14.98	94.4	87	118.1	100.5
B8AMC6	Uncharacterized protein OS=Oryza sativa subsp. indica GN=OsI_14118 PE=3 SV=1	4	3	1	579	61.5	10.39	11.28	92.9	104.2	129.9	73
B8ASD7	Uncharacterized protein OS=Oryza sativa subsp. indica GN=OsI_16756 PE=4 SV=1	9	4	1	631	68.8	6.15	18.31	107	94.4	110.3	88.2
I1PC65	Uncharacterized protein OS=Oryza glaberrima PE=3 SV=1	8	2	1	146	16	11.02	19.54	86.8	102	101.1	110
A0A0N7KFI2	Os02g0564400 protein OS=Oryza sativa subsp. japonica GN=Os02g0564400 PE=4 SV=1	7	5	1	645	68	7.31	17.84	104.5	94.7	107.4	93.4
B8AVM5	Uncharacterized protein OS=Oryza sativa subsp. indica GN=OsI_17750 PE=4 SV=1	3	3	1	456	50.9	6.01	10.05	107.4	105.5	99.2	87.8
B8ART5	Uncharacterized protein OS=Oryza sativa subsp. indica GN=OsI_17998 PE=3 SV=1	4	2	1	226	25.2	6.24	9.56	92	102.4	93.1	112.6
B8A7N8	Uncharacterized protein OS=Oryza sativa subsp. indica GN=OsI_03318 PE=3 SV=1	7	5	1	362	38.6	8.32	10.4	103.3	102.9	98.6	95.2
I1NU51	Uncharacterized protein OS=Oryza glaberrima PE=4 SV=1	7	5	1	361	39.2	6.04	18.61	109.6	100.3	98.3	91.9
Q69MW7	DNA binding protein PF1 OS=Oryza sativa subsp. japonica GN=Os09g0402100 PE=2 SV=1	14	5	1	213	21.7	9.95	35.89	99.6	104.9	94.3	101.2
A0A0P0VL75	Os02g0596500 protein (Fragment) OS=Oryza sativa subsp. japonica GN=Os02g0596500 PE=4 SV=1	5	4	1	233	26	4.74	12.99	109.6	90.7	106.4	93.3
I1QLW3	Uncharacterized protein OS=Oryza glaberrima PE=4 SV=1	5	4	1	333	36.8	4.88	14.21	100.9	99.4	103.2	96.5
A2XG88	Uncharacterized protein OS=Oryza sativa subsp. indica GN=OsI_11398 PE=4 SV=1	9	7	1	373	41.7	6.74	17.64	103.3	88.2	131.9	76.6
B8B7X7	Uncharacterized protein OS=Oryza sativa subsp. indica GN=OsI_25179 PE=4 SV=1	6	4	1	343	36.5	5.41	14.19	100.2	98.3	102.6	98.9
I1P1A7	Uncharacterized protein OS=Oryza glaberrima PE=4 SV=1	24	3	1	243	24.2	4.61	57.02	103.1	102.8	97	97.1
A0A0P0VRI0	Os02g0814700 protein (Fragment) OS=Oryza sativa subsp. japonica GN=Os02g0814700 PE=3 SV=1	9	6	1	152	16.2	10.42	20.36	95.7	98.3	100.1	105.9
Q9FVZ7	Membrane steroid-binding protein 1 OS=Oryza sativa subsp. japonica GN=MSBP1 PE=1 SV=1	7	3	1	232	24.6	4.59	25.42	106	104.9	99.5	89.6
B8BMN2	Uncharacterized protein OS=Oryza sativa subsp. indica GN=OsI_38846 PE=4 SV=1	13	1	1	190	19.4	9.7	36.61	104.9	109.6	96	89.5
I1QJ44	D-3-phosphoglycerate dehydrogenase OS=Oryza glaberrima PE=3 SV=1	5	4	1	621	64.5	6.98	12.08	93.3	84.3	117.8	104.5
A2X5P7	Beta-fructofuranosidase, insoluble isoenzyme 1 OS=Oryza sativa subsp. indica GN=CIN1 PE=2 SV=2	10	7	1	577	64	8.5	25.67	90.6	94.8	115.6	99.1
I1Q5K7	NADH-quinone oxidoreductase subunit B OS=Oryza glaberrima GN=19493573 PE=3 SV=1	5	2	1	225	25.2	8.87	13.09	94.7	98.9	98.6	107.8
A2YL42	Uncharacterized protein OS=Oryza sativa subsp. indica GN=OsI_25933 PE=4 SV=1	7	3	1	236	26.3	5.07	15.16	102.8	97.7	100	99.5
B8B092	Uncharacterized protein OS=Oryza sativa subsp. indica GN=OsI_20689 PE=4 SV=1	5	4	1	271	29.9	9.04	14.12	107.4	92.2	107.2	93.2
A2XGQ6	Acyl carrier protein OS=Oryza sativa subsp. indica GN=OsI_11586 PE=3 SV=1	4	2	1	135	14.8	5.59	12.84	109	99	88.4	103.7
I1R7G1	Uncharacterized protein OS=Oryza glaberrima PE=4 SV=1	15	1	1	190	19.3	9.7	36.82	109.7	107.1	96.5	86.7
A0A0P0WA64	Os04g0419600 protein OS=Oryza sativa subsp. japonica GN=Os04g0419600 PE=3 SV=1	25	2	1	274	30.5	11.82	61.14	95.4	86.5	148.5	69.7
B8AG23	Uncharacterized protein OS=Oryza sativa subsp. indica GN=OsI_08304 PE=4 SV=1	12	3	1	430	46.9	6.39	27.94	86.3	108.2	94.8	110.7
A2XNL0	Uncharacterized protein OS=Oryza sativa subsp. indica GN=OsI_14154 PE=4 SV=1	16	6	1	228	24.2	5.91	21.03	95.5	99	97.5	108
B8AII1	Uncharacterized protein OS=Oryza sativa subsp. indica GN=OsI_06012 PE=3 SV=1	4	3	1	358	38.4	7.39	14.1	84.3	97.6	92.8	125.3
A2Y673	Uncharacterized protein OS=Oryza sativa subsp. indica GN=OsI_20496 PE=4 SV=1	6	6	1	340	36.4	9.91	14.24	113.5	99	98.1	89.3
B8BLP4	Uncharacterized protein OS=Oryza sativa subsp. indica GN=OsI_36917 PE=3 SV=1	12	5	1	498	55.6	8.31	30.29	101.2	99.4	94.1	105.4
A2XZM2	Uncharacterized protein OS=Oryza sativa subsp. indica GN=OsI_18180 PE=4 SV=1	4	3	1	272	28.2	5.29	11.03	95.2	105.2	103.1	96.6
I1QY89	Uncharacterized protein OS=Oryza glaberrima PE=3 SV=1	6	5	1	363	40	8.6	17.04	109.1	97.1	115.9	77.8
A2WTS1	Uncharacterized protein OS=Oryza sativa subsp. indica GN=OsI_03263 PE=3 SV=1	10	3	1	196	21.5	11.31	25.24	103	103.8	92.4	100.9
B8AKA4	Uncharacterized protein OS=Oryza sativa subsp. indica GN=OsI_10796 PE=4 SV=1	6	1	1	1151	127.2	7.23	15.92
I1P5A4	Uncharacterized protein OS=Oryza glaberrima PE=3 SV=1	7	7	1	487	51.9	8.9	15.8	109.7	95.3	104.2	90.7
A2XTP3	Uncharacterized protein OS=Oryza sativa subsp. indica GN=OsI_15977 PE=4 SV=1	5	5	1	453	48.1	5.66	14.44	92.8	89	121.5	96.8
I1NLP2	Uncharacterized protein OS=Oryza glaberrima PE=4 SV=1	5	5	1	310	33.9	9.45	13.74	107.3	94	95.1	103.6
B8AN85	Uncharacterized protein OS=Oryza sativa subsp. indica GN=OsI_14295 PE=4 SV=1	8	6	1	379	41.1	5.73	20.1	100.7	102.6	98.7	98
Q8GSE9	Os07g0613200 protein OS=Oryza sativa subsp. japonica GN=P0616D06.101 PE=3 SV=1	6	3	1	146	16	10.87	16.66	94.4	100.4	102.6	102.6
B8AZI1	Proteasome subunit alpha type OS=Oryza sativa subsp. indica GN=OsI_20428 PE=3 SV=1	5	1	1	249	27.2	6.09	14.56	93.3	90.9	104.6	111.2
I1Q0J1	Uncharacterized protein OS=Oryza glaberrima PE=3 SV=1	14	1	1	368	38.7	9.17	33.76	100.8	91.3	119.4	88.5
A2YM59	Uncharacterized protein OS=Oryza sativa subsp. indica GN=OsI_26312 PE=4 SV=1	6	3	1	162	18	4.93	13.71	106.7	111.6	84.7	96.9
I1PU87	Guanosine nucleotide diphosphate dissociation inhibitor OS=Oryza glaberrima PE=3 SV=1	7	4	1	445	49.6	5.85	19.7	95.3	95.4	110.8	98.6
B8BHC3	Uncharacterized protein OS=Oryza sativa subsp. indica GN=OsI_33929 PE=4 SV=1	5	5	1	364	39.9	8.09	11.69	87.4	106.8	88.6	117.2
B8AVK3	Uncharacterized protein OS=Oryza sativa subsp. indica GN=OsI_17694 PE=3 SV=1	6	2	1	458	50.1	5.27	21.72	95.6	98.4	112.1	94
A2WWV4	Uncharacterized protein OS=Oryza sativa subsp. indica GN=OsI_04384 PE=3 SV=1	12	4	1	255	27.2	5.49	28.62	100.8	92.9	102.3	104
I1QCH6	Uncharacterized protein OS=Oryza glaberrima PE=4 SV=1	15	3	1	264	28.1	4.83	35.09	100.9	100	83.9	115.1
A2Z2Z0	Pyruvate dehydrogenase E1 component subunit beta OS=Oryza sativa subsp. indica GN=OsI_31986 PE=4 SV=1	10	1	1	376	40.2	5.49	17.06	94.7	100.7	99.3	105.2
Q7X6F6	OSJNBb0079B02.3 protein OS=Oryza sativa subsp. japonica GN=Os04g0640700 PE=4 SV=2	7	5	1	765	80.9	6.87	12.57	108.7	80.6	130	80.6
A2YMG8	Uncharacterized protein OS=Oryza sativa subsp. indica GN=OsI_26421 PE=4 SV=1	6	4	1	268	28.1	5.12	16.56	101.7	101.2	102.5	94.6
Q8HCQ9	ORFB protein OS=Oryza sativa subsp. japonica GN=orfB PE=4 SV=2	7	3	1	155	18.1	9.95	15.48	104.7	96.6	105.6	93.1
A2Y129	Uncharacterized protein OS=Oryza sativa subsp. indica GN=OsI_18717 PE=4 SV=1	4	2	1	140	15.3	6.02	10.36	93.8	108.8	81.9	115.5
B8ALM4	Uncharacterized protein OS=Oryza sativa subsp. indica GN=OsI_11120 PE=4 SV=1	11	2	1	245	25.6	10.08	33.63	105.3	100.5	104.9	89.3
Q8RYZ1	Cytosolic factor-like protein OS=Oryza sativa subsp. japonica GN=P0648C09.9 PE=2 SV=1	7	1	1	613	66.4	4.67	17.9	111.9	81	119.9	87.2
B8B9G9	Uncharacterized protein OS=Oryza sativa subsp. indica GN=OsI_30242 PE=4 SV=1	6	3	1	456	49.2	9.58	17.7	110.3	105.5	103.3	80.9
A2XBM1	Nascent polypeptide-associated complex subunit beta OS=Oryza sativa subsp. indica GN=OsI_09683 PE=3 SV=1	10	1	1	616	66.8	4.81	21.63	91.3	103.2	92.3	113.2
A2Y085	Uncharacterized protein OS=Oryza sativa subsp. indica GN=OsI_18397 PE=4 SV=1	8	4	1	195	21	4.82	17.64	99.5	95.9	96.6	108
B9ET62	Os01g0764900 protein OS=Oryza sativa subsp. japonica GN=Os01g0764900 PE=4 SV=1	6	5	1	454	49.7	5.36	12.11	70.9	102.3	105.3	121.4
I1Q096	Sucrose synthase OS=Oryza glaberrima PE=3 SV=1	6	6	1	808	92.1	6.39	13.75	93.4	91.6	115.9	99.2
A2ZJA1	Uncharacterized protein OS=Oryza sativa subsp. indica GN=OsI_37900 PE=3 SV=1	5	5	1	481	52.2	7.05	15.09	99	97.7	106.4	97
I1PDZ7	Uncharacterized protein OS=Oryza glaberrima PE=4 SV=1	7	4	1	99	11.2	7.12	14.11	97.4	115.1	82.4	105.2
B8AFJ4	Uncharacterized protein OS=Oryza sativa subsp. indica GN=OsI_09583 PE=4 SV=1	6	4	1	336	37	7.4	15.44	92	106	83.4	118.6
A2Z3I9	Proteasome subunit alpha type-7-B OS=Oryza sativa subsp. indica GN=PAD1 PE=2 SV=1	6	1	1	249	27.2	7.93	16.99	97.6	93.9	113	95.5
B8B3S9	Uncharacterized protein OS=Oryza sativa subsp. indica GN=OsI_23398 PE=4 SV=1	6	3	1	357	38.4	4.98	10.48	101	95.8	109.4	93.9
Q84M68	Os03g0856500 protein OS=Oryza sativa subsp. japonica GN=LOC_Os03g63950 PE=2 SV=1	6	4	1	309	34.1	8.38	17.45	99	102.3	97	101.6
I1PYQ3	Uncharacterized protein OS=Oryza glaberrima PE=4 SV=1	6	5	1	165	18.2	9.89	12.04	100.7	106.8	99.4	93.2
I1PZV7	Proteasome subunit alpha type OS=Oryza glaberrima PE=3 SV=1	10	4	1	250	27	6.92	25.32	93	96.6	101.6	108.7
B8ABW3	Uncharacterized protein OS=Oryza sativa subsp. indica GN=OsI_02877 PE=4 SV=1	8	4	1	315	34.6	9.19	17.92	102	101.6	98.1	98.3
B8AGZ1	Uncharacterized protein OS=Oryza sativa subsp. indica GN=OsI_05674 PE=4 SV=1	5	2	1	787	89	6.92	12.32	105.7	98.2	94.6	101.5
I1Q8N6	Peptidylprolyl isomerase OS=Oryza glaberrima PE=4 SV=1	10	2	1	556	60.6	8.02	22.48	99.4	107.4	94	99.1
I1NNR0	Uncharacterized protein OS=Oryza glaberrima PE=4 SV=1	6	4	1	185	20.1	6.93	12.78	115.9	97.6	98.9	87.7
B8B7B6	40S ribosomal protein S12 OS=Oryza sativa subsp. indica GN=OsI_24909 PE=3 SV=1	6	1	1	138	14.8	5.52	12.18	106.6	99.1	110.2	84.1
A2XNL2	Uncharacterized protein OS=Oryza sativa subsp. indica GN=OsI_14156 PE=3 SV=1	6	3	1	170	18.2	10.32	15.55	91.2	105.3	99.6	103.9
B8BAX7	NADH dehydrogenase [ubiquinone] iron-sulfur protein 6, mitochondrial OS=Oryza sativa subsp. indica GN=OsI_27911 PE=3 SV=1	3	2	1	117	12.5	9.07	7.85	95.9	101.5	100.4	102.1
I1NMM8	Protein translocase subunit SecA OS=Oryza glaberrima PE=3 SV=1	7	6	1	1015	113.6	6.07	11.45	91.7	96.3	112.9	99.1
Q7F1E4	Os08g0526300 protein OS=Oryza sativa subsp. japonica GN=OJ1191_A10.128 PE=4 SV=1	5	3	1	329	36.5	4.98	14.27	100.5	107.5	99.4	92.6
A2XZD5	Uncharacterized protein OS=Oryza sativa subsp. indica GN=OsI_18080 PE=4 SV=1	5	4	1	505	54.1	6.48	10.52	103.1	95.9	105.8	95.1
Q7X5X9	OSJNBa0027P08.4 protein OS=Oryza sativa subsp. japonica GN=Os04g0444600 PE=2 SV=2	6	4	1	425	47.6	6.18	16.06	107.8	97.5	110.4	84.2
Q10MD5	ETC complex I subunit conserved region family protein, expressed OS=Oryza sativa subsp. japonica GN=Os03g0313000 PE=4 SV=1	4	3	1	173	19.5	4.91	10.35	99.6	97.8	103.1	99.5
I1Q310	40S ribosomal protein S24 OS=Oryza glaberrima PE=3 SV=1	5	3	1	138	15.7	10.56	15.52	99.7	106.7	100.4	93.3
Q6H7Q6	Lipoxygenase OS=Oryza sativa subsp. japonica GN=Os02g0194700 PE=3 SV=1	7	4	1	926	103.5	6.09	8.39	102	83.8	115.4	98.8
A2YJC1	Uncharacterized protein OS=Oryza sativa subsp. indica GN=OsI_25335 PE=3 SV=1	15	5	1	130	14.8	9.94	32.14	93.5	100.2	103.4	102.9
B8AGZ5	Uncharacterized protein OS=Oryza sativa subsp. indica GN=OsI_05681 PE=4 SV=1	9	3	1	88	10.3	9.7	18.05	97.4	107.8	96.4	98.4
B8B4H5	Alanine--tRNA ligase, chloroplastic/mitochondrial OS=Oryza sativa subsp. indica GN=OsI_22356 PE=3 SV=1	6	6	1	996	108.1	5.9	13.63	101.5	97.3	111.4	89.8
I1Q4F3	Uncharacterized protein OS=Oryza glaberrima PE=4 SV=1	5	4	1	174	18.6	9.33	13.8	91.4	109	97.3	102.4
A2X3I0	60S ribosomal protein L27 OS=Oryza sativa subsp. indica GN=OsI_06769 PE=3 SV=1	7	1	1	137	15.6	10.49	18.16
I1PAF1	Uncharacterized protein OS=Oryza glaberrima PE=4 SV=1	5	4	1	391	41	8.13	15.68	96.9	99.9	102.4	100.8
Q8LHG8	DNA-damage-repair/toleration protein-like OS=Oryza sativa subsp. japonica GN=Os01g0542000 PE=4 SV=1	5	4	1	315	33.3	5.52	8.88	97.1	95.2	105.3	102.4
I1PMA3	Uncharacterized protein OS=Oryza glaberrima PE=4 SV=1	8	7	1	532	57.5	8.88	17.5	100	102.7	95.9	101.4
B8AN25	Uncharacterized protein OS=Oryza sativa subsp. indica GN=OsI_12727 PE=3 SV=1	8	5	1	171	16.8	8.63	15.59	93.2	106.7	78.3	121.9
I1QQW3	Uncharacterized protein OS=Oryza glaberrima PE=4 SV=1	4	2	1	242	26.4	8.56	8.54	96.9	102.3	94.7	106.1
A2XHU1	Uncharacterized protein OS=Oryza sativa subsp. indica GN=OsI_11978 PE=3 SV=1	6	2	1	254	27.8	4.58	15.69	83.4	111.7	82.1	122.9
I1NME6	S-adenosylmethionine synthase OS=Oryza glaberrima PE=3 SV=1	5	1	1	396	43.3	5.41	9.42
I1QTZ8	NAD(P)H-hydrate epimerase OS=Oryza glaberrima PE=3 SV=1	6	6	1	551	60.8	8.21	13.34	99.4	98.5	100.4	101.7
A2Y715	Uncharacterized protein OS=Oryza sativa subsp. indica GN=OsI_20825 PE=4 SV=1	8	2	1	154	17.4	10.23	19.75	108.3	102.5	102.3	86.8
Q338Z5	Os10g0377400 protein OS=Oryza sativa subsp. japonica GN=Os10g0377400 PE=2 SV=1	7	3	1	216	23.8	7.96	13.61	92.4	90.1	108.1	109.3
Q6ZHE5	Putative D-cysteine desulfhydrase 1, mitochondrial OS=Oryza sativa subsp. japonica GN=Os02g0773300 PE=2 SV=2	6	5	1	426	45.5	7.81	15.51	100	90.5	107.8	101.7
Q75L45	Os05g0135800 protein OS=Oryza sativa subsp. japonica GN=Os05g0135800 PE=2 SV=1	7	4	1	361	39.3	7.8	11.33	102.7	93	107.7	96.6
B8APP2	Uncharacterized protein OS=Oryza sativa subsp. indica GN=OsI_10276 PE=4 SV=1	6	5	1	532	58.6	6.33	13.67	105.1	107.5	85.5	101.9
I1NPZ9	Uncharacterized protein OS=Oryza glaberrima PE=3 SV=1	8	2	1	405	45.7	6.37	19.01	103.8	76.6	128.6	91
A2ZAB0	Uncharacterized protein OS=Oryza sativa subsp. indica GN=OsI_34673 PE=4 SV=1	5	5	1	458	48.4	5.35	12.26	104.5	99.9	100	95.6
I1PND5	Uncharacterized protein OS=Oryza glaberrima PE=4 SV=1	4	3	1	222	24.7	10.04	13.37	99.2	100.1	98.4	102.3
Q5U1S8	Peroxidase OS=Oryza sativa subsp. japonica GN=prx15 PE=2 SV=1	9	1	1	353	37.1	6.39	23.13	103.4	96.4	107.3	92.8
I1Q1E0	Acylphosphatase OS=Oryza glaberrima PE=3 SV=1	6	3	1	129	13.5	11.58	12.16	109.9	95.8	89.8	104.5
A2Y7J4	Eukaryotic translation initiation factor 3 subunit D OS=Oryza sativa subsp. indica GN=OsI_21011 PE=3 SV=1	5	4	1	585	65	5.48	12.03	103.7	92.5	111.8	91.9
B8BCC4	Uncharacterized protein OS=Oryza sativa subsp. indica GN=OsI_29850 PE=4 SV=1	7	6	1	457	49.9	6.23	15.95	96.3	103.9	90.6	109.2
A2X0H8	Uncharacterized protein OS=Oryza sativa subsp. indica GN=OsI_05715 PE=3 SV=1	3	3	1	268	29	5.5	10.34	103.8	98.8	100.8	96.5
B8AEU9	Uncharacterized protein OS=Oryza sativa subsp. indica GN=OsI_09450 PE=4 SV=1	8	6	1	328	36.4	7.4	19.73	106.5	91	111.5	91
A2YJM2	40S ribosomal protein S12 OS=Oryza sativa subsp. indica GN=OsI_25429 PE=2 SV=1	6	1	1	138	14.7	5.52	13.29	110.6	94.4	104.2	90.8
A2XFU0	Uncharacterized protein OS=Oryza sativa subsp. indica GN=OsI_11237 PE=4 SV=1	5	1	1	131	14	4.68	11.95	99.1	110.3	81.6	109
I1NK96	Uncharacterized protein OS=Oryza glaberrima PE=3 SV=1	5	4	1	460	48.9	9.41	12.02	115	103.1	102.2	79.7
A2WXF0	Uncharacterized protein OS=Oryza sativa subsp. indica GN=OsI_04601 PE=4 SV=1	5	4	1	458	48.9	7.81	13.06	97.6	92.7	113	96.6
A2XB46	Uncharacterized protein OS=Oryza sativa subsp. indica GN=OsI_09485 PE=4 SV=1	9	1	1	147	16.5	10.36	22.62	104	104.5	100.6	91
I1Q7G4	Uncharacterized protein OS=Oryza glaberrima PE=3 SV=1	7	4	1	206	23.7	10.46	18.42	93.9	98	103.6	104.4
B8AIV2	4-hydroxy-4-methyl-2-oxoglutarate aldolase OS=Oryza sativa subsp. indica GN=OsI_09033 PE=3 SV=1	6	4	1	168	18	5.88	17.24	87.4	105.5	96.6	110.5
I1PSM1	Uncharacterized protein OS=Oryza glaberrima PE=3 SV=1	4	2	1	367	40	6.99	11.19	98	99.1	115.1	87.8
B8AMU5	Uncharacterized protein OS=Oryza sativa subsp. indica GN=OsI_09925 PE=4 SV=1	5	4	1	276	29.7	8.32	11.7	96.3	101.7	102.7	99.3
Q5JMR9	Thioredoxin Y, chloroplastic OS=Oryza sativa subsp. japonica GN=Os01g0963400 PE=3 SV=2	4	3	1	168	18.2	9.32	11.75	102	103.6	96.2	98.2
A2XY00	Uncharacterized protein OS=Oryza sativa subsp. indica GN=OsI_17578 PE=4 SV=1	4	2	1	163	18	5.66	13.76	102.8	101.3	89.3	106.6
A2X295	ADP,ATP carrier protein OS=Oryza sativa subsp. indica GN=OsI_06319 PE=3 SV=1	5	5	1	630	68	9.6	12.8	97.8	88.8	137.8	75.6
I1PKF7	Uncharacterized protein OS=Oryza glaberrima PE=4 SV=1	4	2	1	488	51.7	5.39	10.62	104	100.7	97.3	98
P83647	Profilin LP04 OS=Oryza sativa subsp. indica GN=OsI_020954 PE=1 SV=2	7	3	1	131	14.1	4.87	23.28	102.1	90.3	115.3	92.4
B8B2R6	Uncharacterized protein OS=Oryza sativa subsp. indica GN=OsI_21687 PE=4 SV=1	5	2	1	347	37	5.47	12.58	101.6	100.3	103.9	94.3
B8BD98	Ferredoxin-thioredoxin reductase, catalytic chain OS=Oryza sativa subsp. indica GN=OsI_30537 PE=3 SV=1	10	4	1	146	16.1	7.56	26.75	101.9	102.2	91.3	104.7
I1P6X7	Uncharacterized protein OS=Oryza glaberrima PE=4 SV=1	5	4	1	335	36.1	6.52	12.13	100	100.3	104.4	95.2
A2WLK9	Uncharacterized protein OS=Oryza sativa subsp. indica GN=OsI_00724 PE=3 SV=1	5	2	1	114	11.6	4.32	13.33
P55857	Small ubiquitin-related modifier 1 OS=Oryza sativa subsp. japonica GN=SUMO1 PE=1 SV=1	4	1	1	100	10.9	5.1	11.98	92.3	98.5	101.8	107.4
A2X5H4	Uncharacterized protein OS=Oryza sativa subsp. indica GN=OsI_07454 PE=4 SV=1	6	6	1	986	108.1	6.84	7.52	99	88.3	113.6	99.2
A2Y698	Uncharacterized protein OS=Oryza sativa subsp. indica GN=OsI_20527 PE=4 SV=1	6	4	1	641	70.5	8.48	15.48	91.8	91.5	99.5	117.1
I1PHB0	Uncharacterized protein OS=Oryza glaberrima PE=3 SV=1	4	4	1	393	43	9.13	10.16	101	98.2	96.9	103.8
Q0JNQ7	ATP-dependent Clp protease proteolytic subunit OS=Oryza sativa subsp. japonica GN=Os01g0271400 PE=3 SV=1	8	4	1	298	32.2	9.03	17.61	99.7	107.5	97.9	94.9
I1P1A3	Uncharacterized protein OS=Oryza glaberrima PE=4 SV=1	4	4	1	292	31.2	9.57	13.02	94.1	102.3	101.4	102.2
B8AFU0	Uncharacterized protein OS=Oryza sativa subsp. indica GN=OsI_08122 PE=4 SV=1	5	4	1	252	28.1	6.54	10.09	99.5	94.7	96.9	108.9
I1PCE5	Uncharacterized protein OS=Oryza glaberrima PE=4 SV=1	5	5	1	336	36	6.04	10.7	96.1	97.8	104.8	101.3
I1R3B9	Uncharacterized protein OS=Oryza glaberrima PE=4 SV=1	12	2	1	121	12.8	7.44	39.45	91.2	109.2	88.2	111.4
B9FMH1	Os05g0150000 protein OS=Oryza sativa subsp. japonica GN=Os05g0150000 PE=3 SV=1	4	3	1	243	26.1	6.77	9.75	95.6	101.5	106.1	96.7
I1PVH0	Uncharacterized protein OS=Oryza glaberrima PE=4 SV=1	5	4	1	253	27.1	8.76	13.86	104.8	102.7	96.2	96.3
A2XBT1	Protein-ribulosamine 3-kinase, chloroplastic OS=Oryza sativa subsp. indica GN=OsI_09747 PE=3 SV=1	6	1	1	342	37.8	7.94	13.32	101.8	97.2	108.1	92.8
B8B2U3	Uncharacterized protein OS=Oryza sativa subsp. indica GN=OsI_23085 PE=4 SV=1	6	5	1	1460	162.4	5.71	12.98	117.8	85.3	118.3	78.7
A0A0P0W8G3	Os04g0310500 protein OS=Oryza sativa subsp. japonica GN=Os04g0310500 PE=4 SV=1	4	2	1	100	11.6	10.59	8.72	110.5	94.2	92.4	102.9
B9FSC8	Putative 12-oxophytodienoate reductase 11 OS=Oryza sativa subsp. japonica GN=OPR11 PE=2 SV=1	6	4	1	367	40.6	6.74	13.62	92.7	101.9	103.9	101.6
B8BMJ6	Uncharacterized protein OS=Oryza sativa subsp. indica GN=OsI_38756 PE=4 SV=1	6	4	1	457	50.5	5.59	14.59	97.5	89.4	113.4	99.8
Q0DEF1	Os06g0157000 protein OS=Oryza sativa subsp. japonica GN=Os06g0157000 PE=4 SV=1	6	5	1	341	36.5	7.94	15.73	100	89.5	137.5	73
B8AGL8	Uncharacterized protein OS=Oryza sativa subsp. indica GN=OsI_06998 PE=3 SV=1	4	4	1	442	48.8	5.5	11.55	112.7	94.8	108	84.5
I1NMP4	S-adenosylmethionine synthase OS=Oryza glaberrima PE=3 SV=1	5	1	1	394	42.9	6.05	11.56	95.1	87.2	102.3	115.3
B8AED8	Uncharacterized protein OS=Oryza sativa subsp. indica GN=OsI_09310 PE=4 SV=1	4	4	1	447	49.2	6.49	12.81	112.5	90.6	117.2	79.7
B8AP09	Uncharacterized protein OS=Oryza sativa subsp. indica GN=OsI_11478 PE=3 SV=1	5	4	1	502	53.7	7.37	13.39	101.6	100.8	109.9	87.7
Q35322	NADH dehydrogenase [ubiquinone] iron-sulfur protein 3 OS=Oryza sativa subsp. japonica GN=NAD9 PE=2 SV=2	11	2	1	190	23	7.5	21.27	98.6	98.5	100.7	102.1
I1QQN2	Uncharacterized protein OS=Oryza glaberrima PE=4 SV=1	5	4	1	329	37.2	5.9	14.32	103.4	99.4	100.8	96.4
A2Y5F8	60S ribosomal protein L36 OS=Oryza sativa subsp. indica GN=OsI_20226 PE=3 SV=1	11	5	1	113	12.7	11.43	26.72	94.2	106	96.9	102.9
I1NZB5	Uncharacterized protein OS=Oryza glaberrima PE=4 SV=1	6	4	1	389	41.5	7.43	15.2	99.2	97.6	98.4	104.9
I1PH49	Uncharacterized protein OS=Oryza glaberrima PE=4 SV=1	5	3	1	205	21.8	8.12	14.38	102.4	96.6	112.8	88.2
I1NXQ6	Uncharacterized protein OS=Oryza glaberrima PE=3 SV=1	5	5	1	529	56.2	8.1	10.42	92.3	93.6	116.6	97.4
I1P3G1	Uncharacterized protein OS=Oryza glaberrima PE=3 SV=1	3	3	1	642	69.1	6.8	9.7	107.9	95.5	110.5	86.1
A2Z481	Uncharacterized protein OS=Oryza sativa subsp. indica GN=OsI_32456 PE=4 SV=1	9	3	1	123	12.9	9.55	24.01	99.6	104.8	93.1	102.5
Q6ZJI9	Acyl carrier protein OS=Oryza sativa subsp. japonica GN=Os08g0549300 PE=2 SV=1	5	2	1	138	14.5	5.12	15.62	91	100.4	96.4	112.2
A0A0P0XFQ5	Elongation factor Ts (Fragment) OS=Oryza sativa subsp. japonica GN=Os08g0399600 PE=3 SV=1	6	6	1	441	48.9	10.27	8.8	104.1	98.8	104	93
Q6YSC2	Os08g0467600 protein OS=Oryza sativa subsp. japonica GN=Os08g0467600 PE=4 SV=1	5	4	1	532	57.2	9.95	9.57	108.1	95.5	106.5	89.8
A0A0P0VTX8	Os03g0182600 protein OS=Oryza sativa subsp. japonica GN=Os03g0182600 PE=4 SV=1	7	1	1	111	12.5	8.47	17.6	99.5	91.7	105.2	103.6
A2ZAB3	60S ribosomal protein L27 OS=Oryza sativa subsp. indica GN=OsI_34676 PE=2 SV=1	7	1	1	136	15.5	10.55	19.4	101	96.2	101.1	101.7
I1QJJ2	Uncharacterized protein OS=Oryza glaberrima PE=4 SV=1	6	3	1	554	58.8	9.69	17.24	100.7	97.4	114.5	87.5
B8BDJ3	Uncharacterized protein OS=Oryza sativa subsp. indica GN=OsI_32046 PE=3 SV=1	10	4	1	336	36.9	7.94	24.13	97.9	101.2	108	93
B8AC38	Aldo-keto reductase OS=Oryza sativa subsp. indica GN=AKR2 PE=2 SV=1	6	4	1	311	34.5	6.86	14.13	100.7	88	116.6	94.8
B8AB01	Uncharacterized protein OS=Oryza sativa subsp. indica GN=OsI_01001 PE=3 SV=1	8	6	1	469	50.8	5.85	17.47	99.3	95.8	104.4	100.5
I1NQH5	Uncharacterized protein OS=Oryza glaberrima PE=4 SV=1	6	1	1	226	24.6	5.38	14.5	92	106.5	100.8	100.7
Q2QWU7	Dihydrolipoamide acetyltransferase component of pyruvate dehydrogenase complex OS=Oryza sativa subsp. japonica GN=Os12g0182200 PE=3 SV=2	4	4	1	467	48.3	8.78	10.53	100.6	97.7	95.6	106.1
A2XTX6	3-oxoacyl-[acyl-carrier-protein] synthase OS=Oryza sativa subsp. indica GN=OsI_16057 PE=3 SV=1	4	3	1	462	49.1	7.27	9	116.4	88.6	112.2	82.8
I1PS92	Uncharacterized protein OS=Oryza glaberrima PE=3 SV=1	6	3	1	496	54	6	15.1	83.3	94.3	112.9	109.5
A2ZIG7	V-type proton ATPase proteolipid subunit OS=Oryza sativa subsp. indica GN=OsI_37615 PE=3 SV=1	12	1	1	167	17	8.97	10.5	97.3	96.5	90.5	115.7
P0C314	ATP-dependent Clp protease proteolytic subunit OS=Oryza sativa subsp. japonica GN=clpP PE=3 SV=1	10	5	1	216	24.7	4.75	20.71	101.8	97.6	109.6	91
Q6F2U7	Inositol-1-monophosphatase OS=Oryza sativa subsp. japonica GN=OSJNBa0010D22.28 PE=2 SV=1	5	4	1	267	29	5.68	12.39	96.2	92.6	107	104.3
A2X6K5	Uncharacterized protein OS=Oryza sativa subsp. indica GN=OsI_07847 PE=4 SV=1	6	3	1	114	12.6	11.22	12.2	96.9	99	94.7	109.4
A2XYD6	Uncharacterized protein OS=Oryza sativa subsp. indica GN=OsI_17714 PE=4 SV=1	2	1	1	245	24.9	9	8.67	103	97.1	110.3	89.6
A2YNN2	Uncharacterized protein OS=Oryza sativa subsp. indica GN=OsI_26851 PE=4 SV=1	4	3	1	367	39.6	5.05	9.53	97.1	108.6	102.1	92.2
I1PC79	Uncharacterized protein OS=Oryza glaberrima PE=4 SV=1	5	2	1	158	16.5	4.46	16.27	94.3	110.7	82	113.1
A2XZ05	Clathrin light chain OS=Oryza sativa subsp. indica GN=OsI_17938 PE=3 SV=1	6	4	1	301	32.5	5.03	15.18	97.5	97.6	102.6	102.4
B8B8S6	Uncharacterized protein OS=Oryza sativa subsp. indica GN=OsI_28473 PE=3 SV=1	5	4	1	1155	126	8.9	10.89	104.4	98.4	114	83.3
A3C0C6	Peptidylprolyl isomerase OS=Oryza sativa subsp. japonica GN=Os09g0501850 PE=2 SV=1	6	3	1	154	16.3	5.38	10.02	94.9	98.6	100.8	105.8
Q8H8T0	UDP-arabinopyranose mutase 1 OS=Oryza sativa subsp. japonica GN=UAM1 PE=1 SV=1	6	4	1	364	41.3	6.19	14.83	88.4	89.8	116.9	105
B8AM18	Uncharacterized protein OS=Oryza sativa subsp. indica GN=OsI_11173 PE=3 SV=1	7	6	1	460	50.8	6.57	12.49	111.1	96.2	107.3	85.4
B8BDU5	Uncharacterized protein OS=Oryza sativa subsp. indica GN=OsI_32152 PE=4 SV=1	5	4	1	741	82	7.06	16.1	102.5	98.2	115.3	84.1
B8AJ38	Chlorophyll a-b binding protein, chloroplastic OS=Oryza sativa subsp. indica GN=OsI_09055 PE=3 SV=1	6	2	1	261	27.9	6.61	13.31	100.7	99.3	77.8	122.2
B8BGS7	Uncharacterized protein OS=Oryza sativa subsp. indica GN=OsI_33537 PE=3 SV=1	16	3	1	400	45.4	5.54	33.8	96.4	101.6	80	121.9
B8ABJ9	Uncharacterized protein OS=Oryza sativa subsp. indica GN=OsI_02797 PE=4 SV=1	5	5	1	684	70.6	7.52	11.19	105.3	84.7	122.3	87.7
Q6ZCC6	Os08g0112600 protein OS=Oryza sativa subsp. japonica GN=Os08g0112600 PE=4 SV=1	4	4	1	143	16.4	5.72	11.82	97.9	103.3	106.5	92.4
A2XPF9	Uncharacterized protein OS=Oryza sativa subsp. indica GN=OsI_14471 PE=4 SV=1	9	4	1	226	24.8	8.59	24.86	80.1	104.4	97.9	117.7
B8AQM5	Uncharacterized protein OS=Oryza sativa subsp. indica GN=OsI_11877 PE=4 SV=1	14	4	1	185	20.7	4.36	34.48	98.4	104.3	91.9	105.4
A2XT12	Uncharacterized protein OS=Oryza sativa subsp. indica GN=OsI_15749 PE=3 SV=1	7	5	1	537	60.7	4.82	18.4	109.5	86	120.5	84
Q6K851	Os02g0804400 protein OS=Oryza sativa subsp. japonica GN=Os02g0804400 PE=2 SV=1	3	2	1	122	13	9.86	8.83	110.5	97.2	92	100.3
B8A8A8	Peroxidase OS=Oryza sativa subsp. indica GN=OsI_02005 PE=3 SV=1	4	4	1	312	33.3	7.9	9.16	104.6	95.7	115.1	84.6
Q10SM2	Protein-ribulosamine 3-kinase, chloroplastic OS=Oryza sativa subsp. japonica GN=Os03g0117800 PE=2 SV=1	6	1	1	342	37.8	8.15	12.96	103.9	100.4	113.9	81.8
Q2QZ12	Mitochondrial carrier protein, expressed OS=Oryza sativa subsp. japonica GN=LOC_Os11g48040 PE=2 SV=1	6	4	1	301	32.1	9.44	15.28	98.7	95.2	109.3	96.8
B8ALD1	Thioredoxin OS=Oryza sativa subsp. indica GN=OsI_13929 PE=3 SV=1	7	4	1	134	14.8	5.97	18.12	103.7	99.6	102.5	94.2
I1PIQ7	Uncharacterized protein OS=Oryza glaberrima PE=4 SV=1	3	1	1	434	45.6	5.69	6.49
B8AKK1	Uncharacterized protein OS=Oryza sativa subsp. indica GN=OsI_13702 PE=3 SV=1	5	4	1	261	29.9	6.01	7.45	102.3	97.4	107	93.2
I1QPA5	Uncharacterized protein OS=Oryza glaberrima PE=3 SV=1	4	2	1	510	54.6	7.06	11.38	91.4	95.2	106.1	107.2
Q7GCH3	26S proteasome regulatory particle triple-A ATPase subunit6 OS=Oryza sativa subsp. japonica GN=OsRPT6 PE=2 SV=1	4	4	1	424	47.2	8.85	9.01	109.6	98.3	109.2	83
I1Q8C3	Small nuclear ribonucleoprotein-associated protein OS=Oryza glaberrima PE=3 SV=1	9	4	1	261	27.3	11.41	21.33	96.6	99.7	97.6	106.1
B8BFT0	Uncharacterized protein OS=Oryza sativa subsp. indica GN=OsI_32803 PE=3 SV=1	5	3	1	496	55.4	5.67	13.07	105.8	90.7	109.4	94.1
B8AK76	Uncharacterized protein OS=Oryza sativa subsp. indica GN=OsI_13610 PE=4 SV=1	10	1	1	517	56.7	6.57	23.85	103.9	96.7	111.8	87.6
Q8H4V1	Os08g0366000 protein OS=Oryza sativa subsp. japonica GN=OJ1484_G09.129-1 PE=2 SV=1	5	4	1	964	110	5.8	12.01	87.1	80.9	124.7	107.3
I1PC75	Uncharacterized protein OS=Oryza glaberrima PE=4 SV=1	6	4	1	310	33.6	5.41	10.4	98.9	100.5	102.5	98.1
Q2R0I2	Os11g0644600 protein OS=Oryza sativa subsp. japonica GN=Os11g0644600 PE=4 SV=1	6	5	1	536	58.3	5.02	5.99	108.2	99.3	105	87.5
B8BCF6	Uncharacterized protein OS=Oryza sativa subsp. indica GN=OsI_31538 PE=3 SV=1	4	2	1	363	39.2	7.09	11.02	94.7	75.4	129.9	100.1
A2XU97	Uncharacterized protein OS=Oryza sativa subsp. indica GN=OsI_16175 PE=4 SV=1	11	4	1	183	19.9	7.34	19.65	101	105.9	85.1	107.9
I1PVA1	Uncharacterized protein OS=Oryza glaberrima PE=4 SV=1	3	3	1	926	100.4	5.27	7.99	109.6	98.6	99.1	92.8
Q7XQN5	OSJNBa0089K21.1 protein OS=Oryza sativa subsp. japonica GN=Os04g0470100 PE=2 SV=2	5	1	1	211	23.1	7.44	10.38	110.9	94.8	110.1	84.3
B8ATH5	Uncharacterized protein OS=Oryza sativa subsp. indica GN=OsI_15770 PE=4 SV=1	5	2	1	266	27.7	9.74	13.93	112.1	98.5	99	90.5
A2ZAT4	Non-specific lipid-transfer protein OS=Oryza sativa subsp. indica GN=OsI_34870 PE=3 SV=1	5	1	1	121	11.9	8.91	18.61	93.6	100.5	100	105.9
B8AP26	Uncharacterized protein OS=Oryza sativa subsp. indica GN=OsI_12928 PE=4 SV=1	9	2	1	192	20.6	6.67	23.56	98	103	86.8	112.2
Q9SDG6	60S ribosomal protein L30 OS=Oryza sativa subsp. japonica GN=RPL30 PE=3 SV=1	5	2	1	111	12.4	9.58	11.65	89.5	97	106.9	106.6
Q0JM17	DEAD-box ATP-dependent RNA helicase 56 OS=Oryza sativa subsp. japonica GN=AIP1 PE=1 SV=2	4	4	1	432	48.6	5.72	8.57	100.6	85.1	128.3	86.1
Q651D5	Probable aquaporin PIP2-7 OS=Oryza sativa subsp. japonica GN=PIP2-7 PE=2 SV=2	6	1	1	290	30.3	8.95	23.03	107.3	90.5	120.6	81.6
I1P809	Uncharacterized protein OS=Oryza glaberrima PE=4 SV=1	6	3	1	185	19.2	10.23	17.72	105.5	95	97.2	102.3
A2XT72	Ferredoxin OS=Oryza sativa subsp. indica GN=OsI_15810 PE=3 SV=1	7	2	1	152	16.1	5.1	20.52	102.8	99.7	105.5	92
A2ZJA6	Uncharacterized protein OS=Oryza sativa subsp. indica GN=OsI_37905 PE=3 SV=1	8	1	1	241	26.4	8.28	20.78	102.4	104.3	93.3	99.9
A2ZLU2	Uncharacterized protein OS=Oryza sativa subsp. indica GN=OsI_38786 PE=4 SV=1	3	3	1	234	23.4	8.02	8.48	88.9	103.5	98	109.6
Q941Z0	Probable NADPH:quinone oxidoreductase 1 OS=Oryza sativa subsp. japonica GN=Os01g0953600 PE=2 SV=1	6	3	1	197	21.3	7.81	13.79	113	94.4	107.6	85
A2YRF1	Uncharacterized protein OS=Oryza sativa subsp. indica GN=OsI_27889 PE=4 SV=1	5	5	1	377	41.9	7.52	11.52	109.1	99	104.7	87.2
A2XK84	Uncharacterized protein OS=Oryza sativa subsp. indica GN=OsI_12856 PE=3 SV=1	5	4	1	307	33.5	9.44	9.39	97.6	100.8	98.1	103.5
A2WL79	Peroxidase OS=Oryza sativa subsp. indica GN=OsI_00589 PE=3 SV=1	6	5	1	319	34.2	7.27	6.6	100.4	95.2	115.1	89.3
B8A8C9	Phospholipase A1-II 5 OS=Oryza sativa subsp. indica GN=OsI_03470 PE=3 SV=1	7	4	1	465	50.4	6.98	16.24	87.6	99.3	100.1	113
Q7F4F8	Mitochondrial outer membrane protein porin 3 OS=Oryza sativa subsp. japonica GN=VDAC3 PE=2 SV=1	5	5	1	275	29.9	7.77	11.41	101.4	100	106.8	91.8
A2Y6V1	Uncharacterized protein OS=Oryza sativa subsp. indica GN=OsI_20756 PE=3 SV=1	4	3	1	204	22.1	9.44	10.56	103.5	99.1	107.9	89.6
I1PYR8	Acetyltransferase component of pyruvate dehydrogenase complex OS=Oryza glaberrima PE=3 SV=1	4	2	1	550	59.7	6.8	8.41	104	91.9	104.5	99.5
I1PYX5	Uncharacterized protein OS=Oryza glaberrima PE=4 SV=1	6	1	1	79	8.8	8.78	16.93	112.4	100.3	91.2	96.1
Q9SDG5	Isocitrate dehydrogenase [NAD] subunit, mitochondrial OS=Oryza sativa subsp. japonica GN=Os01g0276100 PE=2 SV=1	6	5	1	362	39.4	7.43	14.2	95.1	96.8	107.5	100.7
B8B801	Uncharacterized protein OS=Oryza sativa subsp. indica GN=OsI_26672 PE=4 SV=1	4	3	1	518	58.1	7.01	11.03	109.5	93.7	107.8	89
I1QQV9	Uncharacterized protein OS=Oryza glaberrima PE=4 SV=1	5	2	1	194	20.7	5.82	15.43	110.5	100.2	93	96.3
A2YEP4	Uncharacterized protein OS=Oryza sativa subsp. indica GN=OsI_23588 PE=4 SV=1	6	6	1	381	43	8.56	14.04	100.1	102.5	102.2	95.2
A2Y4Y3	Uncharacterized protein OS=Oryza sativa subsp. indica GN=OsI_20059 PE=4 SV=1	5	4	1	309	32.3	6.11	8.28	103.9	97.6	100.7	97.7
B8BCN0	Uncharacterized protein OS=Oryza sativa subsp. indica GN=OsI_31696 PE=3 SV=1	5	5	1	403	44.1	6.47	9.19	97.9	99.4	105.2	97.5
B8BIF3	NADH dehydrogenase [ubiquinone] 1 alpha subcomplex subunit 12 OS=Oryza sativa subsp. indica GN=OsI_34794 PE=3 SV=1	4	3	1	160	18.5	7.06	13.12	111.6	98.8	104.8	84.8
B9F297	Os02g0129900 protein OS=Oryza sativa subsp. japonica GN=Os02g0129900 PE=4 SV=1	6	6	1	307	33.1	6.23	16.7	103	97.6	103.3	96.1
I1PMX6	Ammonium transporter OS=Oryza glaberrima PE=3 SV=1	2	2	1	498	52.6	7.27	7.15	91.2	71.1	183.5	54.1
A2YBG8	Uncharacterized protein OS=Oryza sativa subsp. indica GN=OsI_22453 PE=4 SV=1	6	3	1	413	43.1	4.77	9.74	94	103.4	91.3	111.3
A2Z5M1	Uncharacterized protein OS=Oryza sativa subsp. indica GN=OsI_32946 PE=4 SV=1	3	3	1	532	58.3	5.22	8.73	98.6	103.3	97.3	100.8
I1PRU0	Uncharacterized protein OS=Oryza glaberrima PE=4 SV=1	4	3	1	146	15.6	8.29	10.08	109.4	89.8	114.9	85.9
I1R6T8	Histone H2A OS=Oryza glaberrima PE=3 SV=1	28	2	1	140	14.5	10.2	66.09	106.5	91.2	110.6	91.7
I1NRI9	Uncharacterized protein OS=Oryza glaberrima PE=4 SV=1	5	4	1	316	32	6.79	14.82	106.9	94.9	114.4	83.8
I1QIT8	Histone H2A OS=Oryza glaberrima PE=3 SV=1	28	2	1	135	14	10.23	66.25	104.5	87.7	116.3	91.5
B8B8E2	Dolichyl-diphosphooligosaccharide--protein glycosyltransferase 48 kDa subunit OS=Oryza sativa subsp. indica GN=OsI_25342 PE=3 SV=1	4	3	1	439	48.3	6.81	11.65	100.1	93.2	109.6	97.1
A2Z2W0	Ribulose-phosphate 3-epimerase OS=Oryza sativa subsp. indica GN=OsI_31954 PE=3 SV=1	4	2	1	228	24.3	5.6	12.57	92.9	97.8	88.5	120.8
A2WKJ8	Uncharacterized protein OS=Oryza sativa subsp. indica GN=OsI_00351 PE=4 SV=1	7	3	1	264	29.4	4.61	15.68	95.4	104.1	93.4	107.2
I1PQ76	Uncharacterized protein OS=Oryza glaberrima PE=4 SV=1	4	1	1	290	26.4	8.09	14.68	109.3	89.1	112.1	89.4
B8ANF1	Magnesium-chelatase subunit ChlH, chloroplastic OS=Oryza sativa subsp. indica GN=CHLH PE=3 SV=1	5	5	1	1387	153.3	6.24	11.85	103.4	94.9	106.2	95.5
I1PH94	Uncharacterized protein OS=Oryza glaberrima PE=4 SV=1	5	3	1	316	34.8	5.06	14.53	105.7	101.6	98.4	94.3
I1QI42	Uncharacterized protein OS=Oryza glaberrima PE=4 SV=1	4	3	1	142	15.6	9.95	10.79	90.7	93.7	84.2	131.3
Q7FAI9	OSJNBb0038F03.15 protein OS=Oryza sativa subsp. japonica GN=OSJNBb0038F03.15 PE=4 SV=1	5	3	1	474	52.6	6.61	8.87	107.2	95.2	109	88.7
A2Z282	Uncharacterized protein OS=Oryza sativa subsp. indica GN=OsI_31717 PE=4 SV=1	4	3	1	550	58.9	9.2	10.87	92.9	104.6	107.5	95.1
B8AWJ0	Uncharacterized protein OS=Oryza sativa subsp. indica GN=OsI_18082 PE=3 SV=1	9	5	1	213	23.5	9.16	21.79	94.3	107.3	97.3	101.2
A2YWA4	Glucose-6-phosphate isomerase OS=Oryza sativa subsp. indica GN=OsI_29615 PE=3 SV=1	6	2	1	623	68.2	5.95	15.24	96.8	95.7	107.6	99.9
B8ACS3	Uncharacterized protein OS=Oryza sativa subsp. indica GN=OsI_00025 PE=4 SV=1	4	2	1	1355	150.1	7.68	15.93	101.6	99.2	100.6	98.5
Q5KQJ2	Os05g0182100 protein OS=Oryza sativa subsp. japonica GN=Os05g0182100 PE=2 SV=1	6	5	1	396	44.7	4.91	10.83	108.3	96.1	102.9	92.8
A2YKV5	Mitochondrial pyruvate carrier OS=Oryza sativa subsp. indica GN=OsI_25849 PE=3 SV=1	3	3	1	109	12.2	9.5	10.65	110.2	96.3	109.5	84
B8ACF5	Alpha-1,4 glucan phosphorylase OS=Oryza sativa subsp. indica GN=OsI_04460 PE=3 SV=1	5	5	1	841	94.4	7.24	12.9	97.9	93.7	114.3	94.2
A2Z054	Uncharacterized protein OS=Oryza sativa subsp. indica GN=OsI_30983 PE=4 SV=1	7	2	1	200	21.7	9.63	11.84	101.2	88	116.3	94.5
A2XBF5	Uncharacterized protein OS=Oryza sativa subsp. indica GN=OsI_09605 PE=4 SV=1	7	4	1	203	22	7.85	11.22	101.9	87.9	94.7	115.5
Q8H859	Probable cinnamyl alcohol dehydrogenase 1 OS=Oryza sativa subsp. japonica GN=CAD1 PE=2 SV=1	5	4	1	354	38.5	6.38	9.81	91.3	86	119.8	102.9
I1PBK8	Uncharacterized protein OS=Oryza glaberrima PE=3 SV=1	10	4	1	90	10.4	11	26.46	100	100.9	98.3	100.8
I1QAM0	Uncharacterized protein OS=Oryza glaberrima PE=4 SV=1	9	3	1	151	15.8	9.33	23.11	100.2	103.9	73.7	122.3
A2Z5G9	Glycosyltransferase OS=Oryza sativa subsp. indica GN=OsI_32895 PE=3 SV=1	5	5	1	528	56.2	5.12	6.97	102.1	89.4	123.4	85.1
A2WW27	Uncharacterized protein OS=Oryza sativa subsp. indica GN=OsI_04105 PE=3 SV=1	3	3	1	401	43.8	6.34	8.44	97.8	99.1	107.3	95.9
B8AEL7	Aspartate aminotransferase OS=Oryza sativa subsp. indica GN=OsI_06490 PE=4 SV=1	6	1	1	432	48.1	7.97	14.23	87.7	90.9	127.3	94.1
A2ZMS2	Uncharacterized protein OS=Oryza sativa subsp. indica GN=OsI_39127 PE=4 SV=1	3	2	1	314	32.4	7.17	10.2	97.1	101.2	98.7	103
B8AVK6	Uncharacterized protein OS=Oryza sativa subsp. indica GN=OsI_17698 PE=4 SV=1	3	3	1	293	31.4	9.54	9.64	99.3	96.4	93.3	111
A2XIU5	Uncharacterized protein OS=Oryza sativa subsp. indica GN=OsI_12357 PE=4 SV=1	3	2	1	416	43.2	6.55	8.62	100.2	100.6	101.2	98
I1PJQ5	Uncharacterized protein OS=Oryza glaberrima PE=4 SV=1	4	3	1	548	59.9	5.57	10.1	105.1	101.9	101.4	91.6
B8B8G9	Uncharacterized protein OS=Oryza sativa subsp. indica GN=OsI_25404 PE=4 SV=1	6	2	1	227	25.5	10.86	13.19	95.4	104.4	101.6	98.6
B8AEZ8	Phospholipid scramblase OS=Oryza sativa subsp. indica GN=OsI_06509 PE=3 SV=1	3	3	1	364	41.4	8.75	8.59	103.7	96.9	108.6	90.8
I1PLY6	Uncharacterized protein OS=Oryza glaberrima PE=4 SV=1	3	3	1	340	36.7	8.59	7.71	109	95.9	102.7	92.4
A2WLN6	Translation machinery-associated protein 22 OS=Oryza sativa subsp. indica GN=OsI_00756 PE=3 SV=1	3	2	1	199	21.3	6.71	6.93	92.5	104.1	98	105.4
A2Y986	Dirigent protein OS=Oryza sativa subsp. indica GN=OsI_21624 PE=3 SV=1	4	3	1	323	35	7.56	12.06	104.8	85.8	119.3	90.1
I1PR89	Uncharacterized protein OS=Oryza glaberrima PE=3 SV=1	13	4	1	1076	119	5.38	21.87	88.8	114.1	82.4	114.7
A2ZAH5	ABA receptor 9 OS=Oryza sativa subsp. indica GN=ABAR9 PE=2 SV=1	5	3	1	212	23.1	5.74	11.26	110.7	90.3	108.5	90.5
A2WX81	Uncharacterized protein OS=Oryza sativa subsp. indica GN=OsI_04523 PE=4 SV=1	3	3	1	366	40.5	6.34	5.93	99.1	100.8	95.3	104.8
I1NLZ1	Uncharacterized protein OS=Oryza glaberrima PE=4 SV=1	4	1	1	1129	125	7.18	8.2
I1PS34	Uncharacterized protein OS=Oryza glaberrima PE=3 SV=1	4	3	1	409	44.5	6.96	11.04	90.5	97	104	108.5
Q6ZFU6	Thioredoxin reductase NTRB OS=Oryza sativa subsp. japonica GN=NTRB PE=2 SV=1	2	2	1	331	34.7	6.64	7.14	99.5	98.1	104.7	97.7
Q0JLH6	Os01g0600000 protein OS=Oryza sativa subsp. japonica GN=Os01g0600000 PE=2 SV=1	8	2	1	122	14	9.19	21.68	104.4	97.8	104.6	93.2
I1PLU8	Uncharacterized protein OS=Oryza glaberrima PE=4 SV=1	3	2	1	195	20.8	4.78	9.65	105.1	90.8	110.5	93.6
A2YMM8	Uncharacterized protein OS=Oryza sativa subsp. indica GN=OsI_26479 PE=4 SV=1	10	5	1	265	26.6	7.42	22.89	96.8	101.8	96.1	105.2
B8AY53	Uncharacterized protein OS=Oryza sativa subsp. indica GN=OsI_18487 PE=4 SV=1	7	4	1	1308	139.9	4.46	6.87	99	92.8	105.7	102.6
Q8HCQ3	NADH dehydrogenase subunit 7 OS=Oryza sativa subsp. japonica GN=nad7 PE=3 SV=1	4	3	1	394	44.2	7.05	10.26	93.9	86.3	119.7	100
B8ATK2	Uncharacterized protein OS=Oryza sativa subsp. indica GN=OsI_17223 PE=4 SV=1	6	4	1	420	46.9	5.36	14.77	109	97.2	96.7	97.2
A2WQL6	Uncharacterized protein OS=Oryza sativa subsp. indica GN=OsI_02152 PE=4 SV=1	7	4	1	385	43.6	5.58	18.03	103.8	90.2	110.5	95.5
Q942L2	Protein disulfide isomerase-like 2-2 OS=Oryza sativa subsp. japonica GN=PDIL2-2 PE=2 SV=1	4	2	1	371	40.7	6.87	8.33	103.4	92.7	113.4	90.5
A2YJV9	Uncharacterized protein OS=Oryza sativa subsp. indica GN=OsI_25509 PE=4 SV=1	6	3	1	315	33.7	7.05	9.41	106.8	100.6	99.1	93.5
B8AWD9	Uncharacterized protein OS=Oryza sativa subsp. indica GN=OsI_19411 PE=3 SV=1	5	5	1	607	66.4	6.21	9.24	102.9	93	110.9	93.2
B8AHS3	Uncharacterized protein OS=Oryza sativa subsp. indica GN=OsI_05861 PE=3 SV=1	3	3	1	365	39.7	4.87	6.87	98.8	103.1	102.5	95.7
A2Y1C0	Uncharacterized protein OS=Oryza sativa subsp. indica GN=OsI_18803 PE=4 SV=1	5	3	1	224	24.7	8.63	15.41	112.5	91.9	111	84.6
B8AJR1	Glucose-6-phosphate 1-dehydrogenase OS=Oryza sativa subsp. indica GN=OsI_12025 PE=3 SV=1	4	4	1	577	64.9	8.48	7.08	105.3	96.4	101.1	97.3
A2YVL4	Uncharacterized protein OS=Oryza sativa subsp. indica GN=OsI_29372 PE=3 SV=1	3	3	1	395	43.8	5.91	8.59	100.7	81.5	138.6	79.3
Q6EUQ7	Os02g0175600 protein OS=Oryza sativa subsp. japonica GN=Os02g0175600 PE=2 SV=1	6	1	1	144	15.8	11.14	12.21	109.6	93.6	102.6	94.2
Q53JF7	ABA/WDS induced protein, expressed OS=Oryza sativa subsp. japonica GN=LOC_Os11g06720 PE=2 SV=1	6	3	1	138	15.5	6.7	17.89	108.8	99.1	99.4	92.7
B8AT89	Uncharacterized protein OS=Oryza sativa subsp. indica GN=OsI_15682 PE=4 SV=1	4	4	1	460	51.7	4.79	11.47	101.2	100.5	107	91.3
Q7XJ39	Non-specific lipid-transfer protein 2A OS=Oryza sativa subsp. japonica GN=LTP2-A PE=3 SV=2	8	3	1	118	11.5	8.53	20.05	103.1	90.6	109.6	96.7
I1R1X7	Uncharacterized protein OS=Oryza glaberrima PE=4 SV=1	4	2	1	323	33.9	6.52	11.05	99.6	99.8	100	100.6
B8AW69	Uncharacterized protein OS=Oryza sativa subsp. indica GN=OsI_20809 PE=3 SV=1	9	1	1	581	61.6	7.02	23.45	93.5	96.8	113.8	96
B8ADU1	Uncharacterized protein OS=Oryza sativa subsp. indica GN=OsI_06285 PE=4 SV=1	5	3	1	145	15.5	5.21	13.06	104	105.8	96.3	93.9
B8AE20	Eukaryotic translation initiation factor 3 subunit G OS=Oryza sativa subsp. indica GN=OsI_09223 PE=3 SV=1	3	3	1	289	32	8.5	9.3	105.7	98.9	102.4	93
I1QU02	Uncharacterized protein OS=Oryza glaberrima PE=4 SV=1	4	3	1	184	19.6	9.26	9.28	106	99.3	87.9	106.8
B8AKQ1	Uncharacterized protein OS=Oryza sativa subsp. indica GN=OsI_10925 PE=4 SV=1	5	5	1	817	87.6	8.29	7.71	109.6	93.9	110.3	86.1
A0A0P0W9D2	Os04g0379700 protein (Fragment) OS=Oryza sativa subsp. japonica GN=Os04g0379700 PE=4 SV=1	4	4	1	243	28.3	4.74	11.26	99	105.1	104.6	91.3
I1R5N4	Uncharacterized protein OS=Oryza glaberrima PE=4 SV=1	4	3	1	160	18.4	6.2	12.1	97.8	95.4	106.7	100.2
A2YZ23	Uncharacterized protein OS=Oryza sativa subsp. indica GN=OsI_30588 PE=3 SV=1	15	1	1	171	19.5	10.33	31.25	98.6	98.7	99.4	103.3
A2X7Z3	Uncharacterized protein OS=Oryza sativa subsp. indica GN=OsI_08341 PE=3 SV=1	5	3	1	346	35.8	8.37	6.76	96.3	101.9	114.3	87.5
Q0J9V5	Thioredoxin-like protein CXXS1 OS=Oryza sativa subsp. japonica GN=Os04g0629500 PE=2 SV=1	9	3	1	133	14.7	4.88	21.75	99.2	104.2	95.2	101.3
D5L1S4	Divinyl chlorophyllide a 8-vinyl-reductase, chloroplastic OS=Oryza sativa subsp. indica GN=DVR PE=1 SV=1	4	3	1	405	43.2	7.08	9.3	115.1	91.2	105.4	88.3
A0A0P0VNK1	Os02g0708100 protein OS=Oryza sativa subsp. japonica GN=Os02g0708100 PE=3 SV=1	5	3	1	473	51.2	6.9	5.28	97.6	94.6	103	104.9
B8BDJ6	Uncharacterized protein OS=Oryza sativa subsp. indica GN=OsI_32050 PE=4 SV=1	2	2	1	120	12.1	10.87	8.76	79.7	98	76.9	145.4
B8AL33	Arginine biosynthesis bifunctional protein ArgJ, chloroplastic OS=Oryza sativa subsp. indica GN=OsI_11009 PE=3 SV=1	3	3	1	463	47.8	6.92	7.47	98.4	96	106.7	99
B8BFR8	Uncharacterized protein OS=Oryza sativa subsp. indica GN=OsI_32766 PE=4 SV=1	4	4	1	496	53.8	5.22	10.75	107.6	95.1	109.3	88
I1QL59	Uncharacterized protein OS=Oryza glaberrima PE=4 SV=1	5	1	1	486	55.1	8.43	9.34	101.1	91	116.8	91
Q0E4K1	Catalase isozyme A OS=Oryza sativa subsp. japonica GN=CATA PE=2 SV=1	11	2	1	492	56.7	7.01	23.85	97.7	90.8	108.4	103.1
Q0DVH3	Os03g0129900 protein (Fragment) OS=Oryza sativa subsp. japonica GN=Os03g0129900 PE=4 SV=1	4	2	1	147	16.7	9.47	12.89	98.3	98.3	91.9	111.5
I1QQW0	Uncharacterized protein OS=Oryza glaberrima PE=4 SV=1	5	1	1	487	54.9	8.59	9.34
I1NRW1	Uncharacterized protein OS=Oryza glaberrima PE=3 SV=1	6	3	1	215	23.9	6.13	12.65	99.8	84.4	128.7	87.2
A2XJT6	Prefoldin subunit 4 OS=Oryza sativa subsp. indica GN=OsI_12705 PE=3 SV=1	4	3	1	126	14.7	4.67	8.34	96.1	99.8	100.6	103.5
A0A0P0VK15	Os02g0533000 protein OS=Oryza sativa subsp. japonica GN=Os02g0533000 PE=4 SV=1	3	2	1	527	59.5	9.22	9.22	114.4	96.1	98.8	90.7
A2ZLS4	Putative diaminopimelate epimerase, chloroplastic OS=Oryza sativa subsp. indica GN=DAPF PE=3 SV=1	5	5	1	357	38.1	6.68	11.45	104.5	95.1	104.7	95.8
I1PVZ1	Uncharacterized protein OS=Oryza glaberrima PE=4 SV=1	3	2	1	761	79.6	6.98	10.05	93.6	100.2	114.1	92
A2X8A0	Uncharacterized protein OS=Oryza sativa subsp. indica GN=OsI_08458 PE=4 SV=1	7	2	1	256	27.2	7.93	11.58	111.7	99.9	100.5	87.8
B8A840	Uncharacterized protein OS=Oryza sativa subsp. indica GN=OsI_04877 PE=4 SV=1	4	4	1	698	75.2	6.61	7.31	98.5	88.6	129.6	83.3
I1NUW4	Uncharacterized protein OS=Oryza glaberrima PE=3 SV=1	4	3	1	513	57.5	5.66	8.72	90.7	99.1	95.7	114.5
A2ZL81	Acyl carrier protein OS=Oryza sativa subsp. indica GN=OsI_38583 PE=3 SV=1	5	1	1	149	16.1	6.14	15.21	95.3	107.7	85.4	111.6
A2YGN4	Uncharacterized protein OS=Oryza sativa subsp. indica GN=OsI_24345 PE=4 SV=1	6	1	1	115	12	5.4	20.65	94.3	113.7	83.4	108.6
B8ALG0	Uncharacterized protein OS=Oryza sativa subsp. indica GN=OsI_09692 PE=4 SV=1	3	3	1	921	103.6	6.3	8.01	102.7	99.2	104.5	93.7
B8BHW2	Uncharacterized protein OS=Oryza sativa subsp. indica GN=OsI_34332 PE=3 SV=1	3	2	1	197	21.7	5.45	9.53	98.5	102.5	99.2	99.8
A2X1I4	Uncharacterized protein OS=Oryza sativa subsp. indica GN=OsI_06064 PE=4 SV=1	10	4	1	95	10.9	9.04	19.21	111.4	99.9	95.6	93.1
A2XMC2	Uncharacterized protein OS=Oryza sativa subsp. indica GN=OsI_13671 PE=3 SV=1	5	2	1	223	24.2	10.13	14.38	99.6	102.5	94.1	103.7
A2XLW7	Uncharacterized protein OS=Oryza sativa subsp. indica GN=OsI_13473 PE=4 SV=1	3	2	1	290	30.7	7.36	12.1	107.5	96.8	101.2	94.5
A2YGS4	Uncharacterized protein OS=Oryza sativa subsp. indica GN=OsI_24385 PE=4 SV=1	5	4	1	648	69.8	8.76	8.82	109.3	90.2	112	88.4
I1QLK8	Uncharacterized protein OS=Oryza glaberrima PE=4 SV=1	4	3	1	397	43.7	7.77	11.76	97.3	91.4	110.2	101.2
I1P0Q9	Uncharacterized protein OS=Oryza glaberrima PE=4 SV=1	5	4	1	386	42.2	4.94	10.44	107.1	101.4	97.2	94.3
A2Y2C4	Uncharacterized protein OS=Oryza sativa subsp. indica GN=OsI_19156 PE=4 SV=1	6	3	1	297	32.5	6.3	16.96	109.8	96.1	98.6	95.6
A2WXP4	Uncharacterized protein OS=Oryza sativa subsp. indica GN=OsI_04696 PE=4 SV=1	2	1	1	346	36.2	8.72	7.38	106.2	92.8	103.7	97.4
I1Q6E7	NADH dehydrogenase subunit 5 OS=Oryza glaberrima GN=19493630 PE=3 SV=1	4	3	1	734	82.4	8.5	11.03	89.2	85.7	146.5	78.6
B8ASD9	Uncharacterized protein OS=Oryza sativa subsp. indica GN=OsI_16758 PE=3 SV=1	6	1	1	307	33.4	5.47	11.7	96.5	102.1	98.6	102.8
I1PH82	Uncharacterized protein OS=Oryza glaberrima PE=4 SV=1	7	1	1	290	32.2	9.64	15.77	96.1	108.8	102.2	92.9
I1PFV0	Uncharacterized protein OS=Oryza glaberrima PE=4 SV=1	6	3	1	262	28.5	5.55	14.07	103.9	97.8	100.7	97.7
B8AAK9	Uncharacterized protein OS=Oryza sativa subsp. indica GN=OsI_00916 PE=4 SV=1	5	3	1	785	87.4	8.05	9.17	97.4	96.7	113.5	92.4
I1PPV8	Uncharacterized protein OS=Oryza glaberrima PE=3 SV=1	5	4	1	516	56.4	6.8	10.41	98.8	94.5	121.6	85.2
I1Q215	Uncharacterized protein OS=Oryza glaberrima PE=4 SV=1	3	2	1	271	29.9	4.84	8.72	95.7	101.7	101.5	101.1
I1QQE6	Uncharacterized protein OS=Oryza glaberrima PE=4 SV=1	3	3	1	158	17.1	6.9	8.23	106.7	97.5	96.5	99.3
B8AZT0	Uncharacterized protein OS=Oryza sativa subsp. indica GN=OsI_20569 PE=4 SV=1	3	2	1	274	30	7.37	6.25	101.7	91.7	112.7	94
A2ZJ46	Uncharacterized protein OS=Oryza sativa subsp. indica GN=OsI_37850 PE=4 SV=1	3	3	1	343	37.5	9.52	8.32	108.8	102.9	102	86.4
A2Y5G2	Uncharacterized protein OS=Oryza sativa subsp. indica GN=OsI_20232 PE=3 SV=1	4	4	1	536	57.3	5.53	9.37	110.7	100.5	99.4	89.4
B8ABC6	Uncharacterized protein OS=Oryza sativa subsp. indica GN=OsI_04240 PE=4 SV=1	5	2	1	328	35.5	9.44	16.34	105.4	97.7	111.9	85
A2XVB4	Uncharacterized protein OS=Oryza sativa subsp. indica GN=OsI_16554 PE=4 SV=1	4	3	1	454	48.7	6.61	8.2	94.9	81	164.2	60
B8B6B4	Phosphoinositide phospholipase C OS=Oryza sativa subsp. indica GN=OsI_27447 PE=4 SV=1	3	3	1	598	67.7	6.7	5.39	108.1	93.9	112.9	85.1
A0A0P0VRK8	Os02g0818000 protein (Fragment) OS=Oryza sativa subsp. japonica GN=Os02g0818000 PE=4 SV=1	4	3	1	230	25.2	8.54	12.86	115.9	99	97	88.1
A2XC68	Uncharacterized protein OS=Oryza sativa subsp. indica GN=OsI_09892 PE=3 SV=1	7	1	1	222	25.4	7.23	20.02	103.8	84.4	121.2	90.6
I1PW98	Uncharacterized protein OS=Oryza glaberrima PE=4 SV=1	5	3	1	334	37.7	8.12	9.84	119	86	113.7	81.2
I1PSU0	Uncharacterized protein OS=Oryza glaberrima PE=4 SV=1	4	1	1	414	44.1	10.15	9.15	104	100.5	101.7	93.8
I1QGI8	Uncharacterized protein OS=Oryza glaberrima PE=3 SV=1	5	5	1	602	64.7	7.11	2.95	98	96.7	111.4	93.9
I1QQ80	Proteasome subunit beta type OS=Oryza glaberrima PE=3 SV=1	5	4	1	221	24.3	6.89	12.95	101.5	96.5	104.7	97.4
B8AHF9	Uncharacterized protein OS=Oryza sativa subsp. indica GN=OsI_05817 PE=4 SV=1	3	2	1	479	53	6.98	8.3	90.4	94.9	107.6	107.1
Q6AUR2	Nitrogen regulatory protein P-II homolog OS=Oryza sativa subsp. japonica GN=GLB PE=2 SV=1	6	3	1	212	22.7	9.91	11.68	98.9	103.8	95.2	102.2
B7EPZ7	(Rice Genome Annotation Project) RNA recognition motif family protein OS=Oryza sativa subsp. japonica GN=Os08g0492100 PE=2 SV=1	2	2	1	436	48.3	8.32	6.54	117.1	93.4	98.9	90.5
A2XTC1	Uncharacterized protein OS=Oryza sativa subsp. indica GN=OsI_15856 PE=4 SV=1	3	3	1	256	27.5	8.88	9.91	97.6	94.6	101.1	106.7
I1QHJ4	Polyadenylate-binding protein OS=Oryza glaberrima PE=3 SV=1	5	3	1	660	71.5	7.69	9.51	104.6	93.3	110.2	91.9
B8AAC7	Uncharacterized protein OS=Oryza sativa subsp. indica GN=OsI_02424 PE=4 SV=1	3	2	1	204	22.6	5.06	7.07	99.5	103.7	97.8	99
A2YIJ5	Uncharacterized protein OS=Oryza sativa subsp. indica GN=OsI_25042 PE=3 SV=1	7	4	1	479	51.3	5.48	17.17	103.6	94.6	111	90.8
Q6K7V6	Probable tocopherol cyclase, chloroplastic OS=Oryza sativa subsp. japonica GN=VTE1 PE=2 SV=1	3	3	1	470	52.2	7.24	6.59	98.6	105.3	104.9	91.2
I1NWJ8	Uncharacterized protein OS=Oryza glaberrima PE=4 SV=1	4	4	1	799	88.2	5.15	7.16	93.9	107.2	88.8	110.1
A2XNC0	Methylenetetrahydrofolate reductase OS=Oryza sativa subsp. indica GN=OsI_14054 PE=3 SV=1	4	4	1	594	66.4	5.57	8.98	101.1	92.6	106.5	99.8
Q2R0I1	Dirigent protein OS=Oryza sativa subsp. japonica GN=Os11g0644700 PE=3 SV=1	3	2	1	160	16.6	6.28	9.11	103.8	91.7	111.3	93.2
B8B945	Pyruvate dehydrogenase E1 component subunit beta OS=Oryza sativa subsp. indica GN=OsI_30042 PE=4 SV=1	7	1	1	374	39.9	5.36	13.07
B8AQ66	Uncharacterized protein OS=Oryza sativa subsp. indica GN=OsI_11699 PE=3 SV=1	7	2	1	136	15.3	8.92	17.98	112	98.5	89.9	99.6
A0A0P0W478	Os03g0774400 protein (Fragment) OS=Oryza sativa subsp. japonica GN=Os03g0774400 PE=4 SV=1	3	2	1	236	25	9.55	9.51	104.3	105.2	91.7	98.8
I1PH95	Uncharacterized protein OS=Oryza glaberrima PE=3 SV=1	12	2	1	219	23.3	6.83	20.85	96.7	106.9	88	108.4
B8A8X1	Uncharacterized protein OS=Oryza sativa subsp. indica GN=OsI_02148 PE=4 SV=1	3	3	1	324	35.8	9.03	7.62	99.3	100.7	100	100
P0C461	30S ribosomal protein S12, chloroplastic OS=Oryza sativa subsp. indica GN=rps12-A PE=3 SV=1	6	2	1	124	13.8	11.77	20.01	102	112	100.4	85.6
Q6EQG6	Os09g0345500 protein OS=Oryza sativa subsp. japonica GN=Os09g0345500 PE=4 SV=1	4	1	1	200	21.5	9.61	6.02	114.3	76	107.7	102
I1R3L2	Uncharacterized protein OS=Oryza glaberrima PE=3 SV=1	8	2	1	149	16.8	10.56	20.66	97.7	97	100.9	104.4
A2YLU1	Uncharacterized protein OS=Oryza sativa subsp. indica GN=OsI_26188 PE=4 SV=1	3	3	1	533	59.5	6.33	8	102.8	82.9	127.2	87.1
B8B833	Eukaryotic translation initiation factor 5A OS=Oryza sativa subsp. indica GN=OsI_26733 PE=3 SV=1	10	1	1	173	18.9	6.2	23.37	102.4	100.9	112.5	84.2
P0C442	50S ribosomal protein L16, chloroplastic OS=Oryza sativa subsp. indica GN=rpl16 PE=3 SV=1	10	3	1	136	15.5	11.46	22.96	96	108.6	97.5	97.9
B8AYD2	Uncharacterized protein OS=Oryza sativa subsp. indica GN=OsI_18538 PE=4 SV=1	4	3	1	169	18.1	5.38	9.15	107.9	93.1	101.5	97.5
Q6ITC5	Cell death-related protein OS=Oryza sativa subsp. japonica GN=A2 PE=2 SV=1	3	3	1	128	14.5	6.6	4.9	79.6	112	75.7	132.7
A2XUD4	Uncharacterized protein OS=Oryza sativa subsp. indica GN=OsI_16215 PE=4 SV=1	3	3	1	341	36.4	5.94	6.39	108.1	96.8	104.1	91
A2XKX4	Oxalate oxidase 4 OS=Oryza sativa subsp. indica GN=oxo4 PE=2 SV=1	3	3	1	229	24.2	6.38	8.1	83.5	102.1	105.3	109.2
B8B413	Uncharacterized protein OS=Oryza sativa subsp. indica GN=OsI_22184 PE=4 SV=1	3	3	1	230	26.2	6.07	8.87	105.1	98.7	101.9	94.4
Q6K4S7	Os02g0285300 protein OS=Oryza sativa subsp. japonica GN=Os02g0285300 PE=2 SV=1	4	4	1	232	24	4.74	9.88	115.3	85.2	123.2	76.2
B8B2A4	ATP-dependent Clp protease proteolytic subunit OS=Oryza sativa subsp. indica GN=OsI_21540 PE=3 SV=1	4	3	1	297	32.2	9.13	10.23	98.4	104.1	98.6	98.8
Q69RL1	Os07g0468100 protein OS=Oryza sativa subsp. japonica GN=Os07g0468100 PE=2 SV=1	5	1	1	232	25.8	5.12	14.31	104.3	100.9	96.9	97.9
B8AFE4	Uncharacterized protein OS=Oryza sativa subsp. indica GN=OsI_08046 PE=4 SV=1	4	4	1	755	81.4	6.01	11.19	97.3	96.3	105.1	101.3
I1PXZ4	60S ribosomal protein L18a OS=Oryza glaberrima PE=3 SV=1	8	2	1	178	21.4	10.49	13.16	96.1	94.9	104.7	104.3
A0A0P0YCG8	Os12g0629600 protein OS=Oryza sativa subsp. japonica GN=Os12g0629600 PE=4 SV=1	5	2	1	177	18	5.06	9.08	63.4	78.5	64.8	193.3
I1R357	Uncharacterized protein OS=Oryza glaberrima PE=4 SV=1	3	3	1	512	56	6.19	5.73	92.8	98.3	103.4	105.4
A2YE26	Uncharacterized protein OS=Oryza sativa subsp. indica GN=OsI_23372 PE=4 SV=1	3	2	1	265	28.4	4.98	7.81	93.1	96.6	105.4	104.9
A2Y502	Uncharacterized protein OS=Oryza sativa subsp. indica GN=OsI_20078 PE=4 SV=1	4	2	1	140	15	6.14	7.89	95.7	97.5	72	134.8
I1PB12	Uncharacterized protein OS=Oryza glaberrima PE=4 SV=1	3	3	1	270	30.5	8.27	8.09	111.7	96.2	109	83.2
A2WZD9	Peroxidase OS=Oryza sativa subsp. indica GN=OsI_05317 PE=3 SV=1	4	2	1	356	38	5.24	11.28	98.9	88.2	96.9	116.1
B8B0R0	Uncharacterized protein OS=Oryza sativa subsp. indica GN=OsI_23897 PE=3 SV=1	4	3	1	323	35	6.35	4.76	117.9	96.5	108.7	77
A2Y9Y3	Uncharacterized protein OS=Oryza sativa subsp. indica GN=OsI_21888 PE=3 SV=1	5	4	1	350	39.9	5.3	11.88	85.5	100	83.9	130.6
Q8LQJ8	ATP-dependent zinc metalloprotease FTSH 5, mitochondrial OS=Oryza sativa subsp. japonica GN=FTSH5 PE=3 SV=1	7	1	1	715	77.4	8.05	17.7	108.9	106.2	88.1	96.7
A2WQX7	Uncharacterized protein OS=Oryza sativa subsp. indica GN=OsI_02260 PE=4 SV=1	5	3	1	336	36.9	6.73	11.92	89.6	99.1	119.4	91.8
I1Q6C8	Uncharacterized protein OS=Oryza glaberrima PE=3 SV=1	5	5	1	446	50.5	9.17	10.49	99.8	96.6	104.6	99
I1NRW5	Uncharacterized protein OS=Oryza glaberrima PE=4 SV=1	3	2	1	334	38	5.35	7.76	102.4	109.6	94.6	93.4
B8A7W8	Uncharacterized protein OS=Oryza sativa subsp. indica GN=OsI_01871 PE=4 SV=1	4	3	1	596	66.1	7.23	8.54	85.1	65.3	106.1	143.5
I1NRA0	Uncharacterized protein OS=Oryza glaberrima PE=3 SV=1	3	3	1	531	56.9	5.48	5.53
I1R8W9	Eukaryotic translation initiation factor 5A OS=Oryza glaberrima PE=3 SV=1	11	1	1	160	17.5	5.99	24.1	107.8	91.3	110.1	90.9
A2XYG7	Uncharacterized protein OS=Oryza sativa subsp. indica GN=OsI_17743 PE=4 SV=1	3	3	1	462	51.7	9.22	8.68	100.9	91	114.3	93.8
B8AKN0	Uncharacterized protein OS=Oryza sativa subsp. indica GN=OsI_10874 PE=4 SV=1	5	3	1	162	17.8	4.94	12.18	94.2	103.7	89.9	112.2
I1Q0L0	Uncharacterized protein OS=Oryza glaberrima PE=4 SV=1	2	2	1	285	30.3	9.04	5.67	99.5	94.7	101.7	104.1
I1NMB2	Peptidyl-prolyl cis-trans isomerase OS=Oryza glaberrima PE=3 SV=1	4	4	1	246	26.5	8.34	5.04	98	106.4	93.4	102.2
A2X8Y7	Uncharacterized protein OS=Oryza sativa subsp. indica GN=OsI_08700 PE=4 SV=1	2	2	1	150	15.7	8.79	6.38	106.3	105.6	107.1	81
I1PPE6	Uncharacterized protein OS=Oryza glaberrima PE=4 SV=1	7	3	1	172	19.3	7.91	18.24	108.3	97.6	108.7	85.5
B8BKA7	Uncharacterized protein OS=Oryza sativa subsp. indica GN=OsI_35973 PE=3 SV=1	4	2	1	83	9.6	10.2	9.7	95.1	102.6	99.4	102.9
I1QQA2	Uncharacterized protein OS=Oryza glaberrima PE=4 SV=1	4	2	1	396	42.8	8.32	9.54	102.7	107.9	99	90.3
Q2R678	Expressed protein OS=Oryza sativa subsp. japonica GN=Os11g0414000 PE=2 SV=1	5	3	1	412	47.3	5.45	8.67	105.2	94.4	106.9	93.5
B8BMV1	Uncharacterized protein OS=Oryza sativa subsp. indica GN=OsI_38997 PE=4 SV=1	3	2	1	332	36.6	6.32	7.58	95.6	98.1	97.4	108.9
Q2QY88	Alpha-L-arabinofuranosidase C-terminus family protein, expressed OS=Oryza sativa subsp. japonica GN=LOC_Os12g03470 PE=4 SV=2	3	3	1	660	72.8	5.49	3.61	96.8	89.3	110.7	103.2
A2Z916	Uncharacterized protein OS=Oryza sativa subsp. indica GN=OsI_34207 PE=4 SV=1	5	4	1	491	53.1	5.25	10.7	105.3	96.7	100.1	97.8
B8BHC8	Uncharacterized protein OS=Oryza sativa subsp. indica GN=OsI_33947 PE=4 SV=1	7	3	1	353	39.3	9.66	18.85	94.8	100.9	101.8	102.5
A2XYU1	Uncharacterized protein OS=Oryza sativa subsp. indica GN=OsI_17872 PE=4 SV=1	4	2	1	423	45.4	5.78	11.49	90.3	96.5	109.4	103.8
A2WWB5	NADH-cytochrome b5 reductase OS=Oryza sativa subsp. indica GN=OsI_04196 PE=3 SV=1	2	2	1	279	31	8.7	6.26	110.7	92.2	110.1	87
I1Q164	Uncharacterized protein OS=Oryza glaberrima PE=4 SV=1	4	3	1	89	10.1	9.61	12.5	103.1	100.1	89.2	107.6
B8ARR4	Uncharacterized protein OS=Oryza sativa subsp. indica GN=OsI_16622 PE=4 SV=1	5	4	1	167	17.6	7.14	8.62	111.7	98.1	87	103.2
B7FA85	Os05g0176000 protein OS=Oryza sativa subsp. japonica GN=Os05g0176000 PE=2 SV=1	4	2	1	309	32.6	10.18	11.33	101.4	94.7	108.5	95.4
I1PDB6	Uncharacterized protein OS=Oryza glaberrima PE=4 SV=1	5	3	1	391	45.5	5.49	8.27	105	88	109.5	97.6
A2XKY7	Uncharacterized protein OS=Oryza sativa subsp. indica GN=OsI_13131 PE=4 SV=1	4	3	1	398	41.9	9.47	10.8	106.7	103.1	96.6	93.7
I1QTV9	Uncharacterized protein OS=Oryza glaberrima PE=4 SV=1	3	3	1	465	48.5	4.48	8.47	89.9	101.1	111.9	97.2
I1PY69	Uncharacterized protein OS=Oryza glaberrima PE=3 SV=1	3	3	1	953	102.3	7.25	7.98	111.5	99	94	95.5
I1QN25	Uncharacterized protein OS=Oryza glaberrima PE=3 SV=1	4	4	1	459	50.1	7.55	10.68	106.4	94	110.4	89.2
A2X9W5	4-hydroxy-4-methyl-2-oxoglutarate aldolase OS=Oryza sativa subsp. indica GN=OsI_09036 PE=3 SV=1	3	3	1	168	17.8	6.54	8.8	87.5	106.2	92.7	113.7
B8ANQ0	Uncharacterized protein OS=Oryza sativa subsp. indica GN=OsI_14352 PE=4 SV=1	4	4	1	443	50.6	7.85	9.01	100.4	83.9	131.2	84.5
A2Y0H2	REF/SRPP-like protein OsI_017815 OS=Oryza sativa subsp. indica GN=OsI_017815 PE=3 SV=1	4	4	1	253	26.8	6.62	9.2	124	90.5	106.6	79
B8AEY1	Uncharacterized protein OS=Oryza sativa subsp. indica GN=OsI_06548 PE=4 SV=1	4	3	1	138	15.4	9.52	6.64	95.2	112.8	92.6	99.5
A2YL94	Carboxypeptidase OS=Oryza sativa subsp. indica GN=OsI_25989 PE=3 SV=1	3	3	1	524	57.3	5.69	9.52	91.1	98.5	106.9	103.6
A2ZLH5	Uncharacterized protein OS=Oryza sativa subsp. indica GN=OsI_38670 PE=4 SV=1	2	2	1	320	34.5	6.62	5.9	96.2	90.8	133.6	79.5
I1P8I5	Uncharacterized protein OS=Oryza glaberrima PE=3 SV=1	5	3	1	456	50.3	7.81	13.75	97.2	99.7	89.1	114
B8AJ26	Uncharacterized protein OS=Oryza sativa subsp. indica GN=OsI_07469 PE=4 SV=1	3	1	1	262	27.3	9.89	8.5	118.5	98.8	101.5	81.2
I1QX06	Uncharacterized protein OS=Oryza glaberrima PE=4 SV=1	6	4	1	930	104.1	6.81	6.97	106.6	96.4	114.9	82.1
A2YFY3	Uncharacterized protein OS=Oryza sativa subsp. indica GN=OsI_24026 PE=4 SV=1	3	3	1	261	29.3	7.28	4.85	99.3	95.9	109.6	95.2
I1PWS8	Uncharacterized protein OS=Oryza glaberrima PE=4 SV=1	4	1	1	112	12.4	9.55	10.91	104.9	90.8	102	102.2
A2XVR2	Uncharacterized protein OS=Oryza sativa subsp. indica GN=OsI_16725 PE=4 SV=1	3	2	1	127	13.6	5.63	8.77	115.7	99.3	83.1	101.9
I1QMR0	Uncharacterized protein OS=Oryza glaberrima PE=4 SV=1	3	1	1	408	43.6	10.33	6.69	117.4	90.9	93.7	98
I1P8R5	Uncharacterized protein OS=Oryza glaberrima PE=4 SV=1	3	2	1	160	16	4.58	2.4	107.6	99.7	95.7	97
Q7XQV1	OSJNBb0079B02.1 protein OS=Oryza sativa subsp. japonica GN=Os04g0640500 PE=2 SV=2	3	3	1	720	80.6	7.44	7.4	105.9	99.2	103.2	91.7
I1Q9E9	Uncharacterized protein OS=Oryza glaberrima PE=3 SV=1	3	2	1	424	48.3	4.63	8.63	104.6	72.3	121.6	101.5
I1PBU0	Uncharacterized protein OS=Oryza glaberrima PE=4 SV=1	5	3	1	245	27.6	5.49	14.03	96.5	99	98.2	106.3
I1Q873	Uncharacterized protein OS=Oryza glaberrima PE=4 SV=1	5	2	1	152	16.2	5.5	14.61	94.8	102.1	97.3	105.8
B8B9G7	Uncharacterized protein OS=Oryza sativa subsp. indica GN=OsI_30240 PE=4 SV=1	4	3	1	125	13.6	9.45	8.39	77.1	112.9	74	136.1
A2YGL5	Uncharacterized protein OS=Oryza sativa subsp. indica GN=OsI_24321 PE=4 SV=1	4	2	1	191	21.5	7.96	7.41	103.1	91.6	107	98.4
Q10A76	Os10g0101200 protein OS=Oryza sativa subsp. japonica GN=Os10g0101200 PE=2 SV=1	3	3	1	472	52.1	5.66	8.38	94.8	96.6	104.4	104.2
A2YM90	Uncharacterized protein OS=Oryza sativa subsp. indica GN=OsI_26344 PE=3 SV=1	4	2	1	561	60.1	5.17	11.12	106.6	81.7	103.5	108.1
I1P3M7	Uncharacterized protein OS=Oryza glaberrima PE=4 SV=1	9	4	1	123	14	9.89	19.71	91.5	102.8	99.1	106.6
A2ZCP0	Methylthioribose-1-phosphate isomerase OS=Oryza sativa subsp. indica GN=OsI_35550 PE=2 SV=1	3	3	1	374	39.5	5.35	6.59	112.5	96.2	99.9	91.5
B8AHL6	Uncharacterized protein OS=Oryza sativa subsp. indica GN=OsI_08681 PE=3 SV=1	4	3	1	325	36.1	6.79	7.68	105.9	86.9	98.9	108.3
A2Z9V6	Uncharacterized protein OS=Oryza sativa subsp. indica GN=OsI_34517 PE=4 SV=1	4	3	1	261	27.5	6.52	9.12	61.1	94.2	74.8	169.9
A2Y5X8	Uncharacterized protein OS=Oryza sativa subsp. indica GN=OsI_20403 PE=4 SV=1	4	2	1	161	18.3	10.78	8.87
B8AGW4	Uncharacterized protein OS=Oryza sativa subsp. indica GN=OsI_05485 PE=4 SV=1	3	3	1	280	29.8	9.25	7.15	98.1	99.8	100.4	101.7
B8ANY4	Uncharacterized protein OS=Oryza sativa subsp. indica GN=OsI_11422 PE=3 SV=1	3	2	1	258	28.5	5.64	8.45	91.3	103.6	105.6	99.5
B8A9T5	Uncharacterized protein OS=Oryza sativa subsp. indica GN=OsI_03824 PE=4 SV=1	6	1	1	151	16.1	9.77	20.3	101.3	100.2	77.6	120.8
I1NUK0	Uncharacterized protein OS=Oryza glaberrima PE=4 SV=1	5	2	1	312	34.7	8.51	13.97	102.9	102.9	104.3	89.9
I1PFH1	Uncharacterized protein OS=Oryza glaberrima PE=4 SV=1	2	2	1	276	28.2	5.97	5.87	123.2	92.4	105.7	78.7
I1R4D8	Uncharacterized protein OS=Oryza glaberrima PE=4 SV=1	3	3	1	698	76.7	7.4	7.29	108.2	86.2	129.2	76.4
A2XK95	Ferredoxin OS=Oryza sativa subsp. indica GN=OsI_12871 PE=3 SV=1	2	2	1	147	15.5	5.02	6.07	97	98.4	91	113.7
I1NPN3	Uncharacterized protein OS=Oryza glaberrima PE=4 SV=1	4	3	1	424	45.7	5.25	4.19	88.1	99.9	107	105
I1Q247	Uncharacterized protein OS=Oryza glaberrima PE=3 SV=1	2	1	1	248	25	6.11	6.61	95.7	97.7	115.9	90.7
I1Q3V7	Uncharacterized protein OS=Oryza glaberrima PE=3 SV=1	6	3	1	380	42	8.38	14.87	104.7	97.5	101.3	96.5
A2WYZ7	Uncharacterized protein OS=Oryza sativa subsp. indica GN=OsI_05162 PE=3 SV=1	3	2	1	318	34.2	5.29	9.14	103.8	91.5	101.8	102.9
A2Z7A0	Uncharacterized protein OS=Oryza sativa subsp. indica GN=OsI_33576 PE=3 SV=1	3	2	1	307	33.7	5.25	7.79	87.2	104.6	92.9	115.3
B8ACF1	Uncharacterized protein OS=Oryza sativa subsp. indica GN=OsI_04454 PE=4 SV=1	4	2	1	216	23.5	6.09	8	97.6	101.1	101.6	99.7
B8BCM8	Glucose-6-phosphate isomerase OS=Oryza sativa subsp. indica GN=OsI_31689 PE=3 SV=1	5	1	1	625	68.4	6.02	11.52	105.5	55.5	123.9	115.1
A0A0P0VR55	Os02g0815300 protein (Fragment) OS=Oryza sativa subsp. japonica GN=Os02g0815300 PE=4 SV=1	7	2	1	184	18.5	7.28	16.56	117.2	100.9	87.3	94.6
B8BC76	Uncharacterized protein OS=Oryza sativa subsp. indica GN=OsI_28366 PE=4 SV=1	3	2	1	967	108.8	5.92	5.83	109.5	98.7	99.6	92.1
A0A0P0XNM8	Os09g0481200 protein (Fragment) OS=Oryza sativa subsp. japonica GN=Os09g0481200 PE=4 SV=1	7	2	1	163	17.8	11.05	15.13	86	94.1	84.4	135.5
I1R6Q4	Uncharacterized protein OS=Oryza glaberrima PE=4 SV=1	7	2	1	549	57.5	9.77	18.41	99.2	98.3	117.5	85
A2WNF2	Uncharacterized protein OS=Oryza sativa subsp. indica GN=OsI_01380 PE=4 SV=1	4	3	1	306	32.9	8.29	9.4	114.6	91.6	109.7	84.2
A2YXJ3	Uncharacterized protein OS=Oryza sativa subsp. indica GN=OsI_30061 PE=4 SV=1	4	4	1	698	77	6.33	5.15	97.6	91.6	112.5	98.3
A2YQB9	Uncharacterized protein OS=Oryza sativa subsp. indica GN=OsI_27483 PE=4 SV=1	3	2	1	200	21.6	10.27	5.78	104.5	100.7	98.5	96.4
A2X532	Uncharacterized protein OS=Oryza sativa subsp. indica GN=OsI_07304 PE=4 SV=1	3	1	1	482	50.9	5.15	6.05	100.4	87.4	105.5	106.7
I1PR62	Peroxidase OS=Oryza glaberrima PE=3 SV=1	2	2	1	347	35.8	7.88	5.56	93.8	102	97	107.2
I1PHK9	Uncharacterized protein OS=Oryza glaberrima PE=4 SV=1	11	3	1	354	39.4	4.97	22.4	103.2	111.8	91.6	93.4
B8ATR4	Uncharacterized protein OS=Oryza sativa subsp. indica GN=OsI_15904 PE=4 SV=1	4	1	1	301	31.3	4.61	10.16	84.2	120	60.7	135.1
B8ARV5	Phosphomannomutase OS=Oryza sativa subsp. indica GN=OsI_17966 PE=3 SV=1	2	2	1	256	29.1	5.99	5.7	103.4	91.9	105.9	98.8
A2Z498	Peptidyl-prolyl cis-trans isomerase OS=Oryza sativa subsp. indica GN=OsI_32475 PE=3 SV=1	5	2	1	179	19.2	7.78	10.73	98.3	91.6	117.9	92.2
A2Y926	Proteasome subunit beta type OS=Oryza sativa subsp. indica GN=OsI_21564 PE=3 SV=1	6	4	1	246	26.2	5.78	11.02	97.8	99.2	101.3	101.8
B8A7I6	Uncharacterized protein OS=Oryza sativa subsp. indica GN=OsI_01794 PE=4 SV=1	5	3	1	262	28.3	6.09	6.62	95.8	102.3	98.1	103.8
B8AXD9	Uncharacterized protein OS=Oryza sativa subsp. indica GN=OsI_19641 PE=3 SV=1	6	3	1	288	30.8	8.76	14.36	118.6	97.7	110.1	73.6
A2WV44	60S ribosomal protein L18a OS=Oryza sativa subsp. indica GN=OsI_03756 PE=3 SV=1	7	1	1	178	21.4	10.45	17.17	97.5	94.1	109.6	98.8
I1P2F0	Uncharacterized protein OS=Oryza glaberrima PE=3 SV=1	3	1	1	288	30.4	7.4	5.96	99.1	103.6	100.1	97.1
A2XLC2	Uncharacterized protein OS=Oryza sativa subsp. indica GN=OsI_13268 PE=4 SV=1	5	2	1	170	19.4	9.38	10.28	103.7	109.2	90	97.2
I1Q5A4	Uncharacterized protein OS=Oryza glaberrima PE=4 SV=1	2	1	1	257	27.4	4.78	2.57	88.1	103.6	102.4	105.9
I1QPH4	Uncharacterized protein OS=Oryza glaberrima PE=4 SV=1	3	3	1	466	50.6	7.14	5.77	93.8	86.2	107.3	112.7
B8B7F2	Uncharacterized protein OS=Oryza sativa subsp. indica GN=OsI_24977 PE=4 SV=1	10	4	1	188	20.3	9.13	26.69	97.9	100.6	92	109.6
A2XJ95	Uncharacterized protein OS=Oryza sativa subsp. indica GN=OsI_12520 PE=4 SV=1	3	3	1	171	19.2	4.7	6.95	99.5	101.1	101	98.4
Q0JR29	Os01g0123900 protein OS=Oryza sativa subsp. japonica GN=Os01g0123900 PE=2 SV=1	7	2	1	193	21.3	5.24	13.76	90.3	100.5	90.1	119.1
A2ZES1	Acyl carrier protein OS=Oryza sativa subsp. indica GN=OsI_36284 PE=3 SV=1	3	1	1	148	15.4	5.6	10.23	106.6	97.5	98.1	97.8
Q6ESJ0	Glutathione peroxidase OS=Oryza sativa subsp. japonica GN=Os02g0664000 PE=2 SV=1	4	2	1	238	25.8	9.36	7.34	92.4	100.4	84.8	122.4
B8BBN7	Obg-like ATPase 1 OS=Oryza sativa subsp. indica GN=OsI_28170 PE=3 SV=1	3	3	1	394	44.3	6.76	7.83	94.4	94.4	112.7	98.5
I1QRP1	Uncharacterized protein OS=Oryza glaberrima PE=4 SV=1	3	2	1	145	15.4	8.88	6.53	91.4	97.7	97.8	113.1
A2X5P5	Uncharacterized protein OS=Oryza sativa subsp. indica GN=OsI_07530 PE=4 SV=1	2	2	1	301	33.5	5.57	6.79	85.5	99.8	96	118.7
A0A0P0XA86	Os07g0663700 protein (Fragment) OS=Oryza sativa subsp. japonica GN=Os07g0663700 PE=4 SV=1	3	3	1	304	31.9	7.64	7.63	90.7	92.3	118.1	98.9
Q0JD42	Protein disulfide isomerase-like 5-2 OS=Oryza sativa subsp. japonica GN=PDIL5-2 PE=2 SV=2	3	3	1	423	47	4.96	2.94	97.3	106.6	106.1	90.1
B8AAK7	Uncharacterized protein OS=Oryza sativa subsp. indica GN=OsI_00911 PE=4 SV=1	3	2	1	431	45.8	6.71	7.66	91.2	86	105.8	117
Q6K2G7	Os02g0508000 protein OS=Oryza sativa subsp. japonica GN=Os02g0508000 PE=2 SV=1	4	2	1	258	27.5	7.77	8.05	98.2	96.3	93.2	112.2
I1PUA5	Uncharacterized protein OS=Oryza glaberrima PE=4 SV=1	3	2	1	106	12.2	9.94	5.04	97.7	91.8	111.1	99.4
I1P0Y8	Uncharacterized protein OS=Oryza glaberrima PE=3 SV=1	2	2	1	229	24.3	7.94	4.86	92.2	96.1	102.2	109.4
B8BJ57	Uncharacterized protein OS=Oryza sativa subsp. indica GN=OsI_35152 PE=4 SV=1	5	1	1	136	15	9.98	11.32	100.6	105.7	89.6	104.2
B8ATU9	Uncharacterized protein OS=Oryza sativa subsp. indica GN=OsI_17304 PE=4 SV=1	2	2	1	219	23.7	9.33	4.53	106.8	111.3	93.1	88.8
B8AUJ5	Uncharacterized protein OS=Oryza sativa subsp. indica GN=OsI_14641 PE=4 SV=1	4	2	1	245	28.8	9.94	7.26	97	97.7	110.3	95.1
I1NP97	Uncharacterized protein OS=Oryza glaberrima PE=4 SV=1	4	3	1	190	19.9	9.66	9.97	98.2	91.3	101.5	109
B8A8F9	Uncharacterized protein OS=Oryza sativa subsp. indica GN=OsI_04988 PE=3 SV=1	3	1	1	195	21.3	9.99	9.98	88.5	111.7	89.1	110.7
I1QAG2	Uncharacterized protein OS=Oryza glaberrima PE=3 SV=1	3	1	1	290	30.3	8.43	9.44	105.5	87.4	127.9	79.1
I1PXS6	Uncharacterized protein OS=Oryza glaberrima PE=4 SV=1	5	3	1	210	22.3	8.56	11.25	103.1	92.8	109.3	94.7
I1Q5H3	Clathrin light chain OS=Oryza glaberrima PE=3 SV=1	2	2	1	291	31.3	6.73	3.61	92.6	93	108.2	106.2
A2XC59	Uncharacterized protein OS=Oryza sativa subsp. indica GN=OsI_09882 PE=4 SV=1	4	2	1	554	60	5.76	4.22	87.8	98.6	97.1	116.5
I1Q5A1	Uncharacterized protein OS=Oryza glaberrima PE=4 SV=1	3	2	1	193	20.9	10.76	5.32	100.7	103.9	95.2	100.1
B8A8A4	Uncharacterized protein OS=Oryza sativa subsp. indica GN=OsI_01999 PE=4 SV=1	3	2	1	423	47.1	6.06	7.55	98.3	85.6	111.7	104.5
I1QV49	Uncharacterized protein OS=Oryza glaberrima PE=3 SV=1	2	1	1	473	49.5	8.35	5.84	93.7	111.3	97.7	97.3
B7F961	Os07g0548900 protein OS=Oryza sativa subsp. japonica GN=Os07g0548900 PE=2 SV=1	2	2	1	292	30.9	5.63	5.24	110.6	91	102.5	96
I1R6V5	Uncharacterized protein OS=Oryza glaberrima PE=3 SV=1	2	2	1	549	58.7	6.62	5.76	92	90.7	116.2	101.2
B8ARK5	Uncharacterized protein OS=Oryza sativa subsp. indica GN=OsI_15138 PE=4 SV=1	5	4	1	209	22.7	6.92	13.2	102.5	97.6	101	98.9
A2XXH2	Uncharacterized protein OS=Oryza sativa subsp. indica GN=OsI_17378 PE=4 SV=1	4	4	1	299	31.7	9.42	6.99
A2ZLT9	Uncharacterized protein OS=Oryza sativa subsp. indica GN=OsI_38783 PE=4 SV=1	8	2	1	230	23	5.9	15.57	100.3	92.4	110.3	97
A2XWV6	Uncharacterized protein OS=Oryza sativa subsp. indica GN=OsI_17142 PE=4 SV=1	3	3	1	240	27.1	9.92	7.37	104.8	97.5	105.4	92.3
A2YPV4	Uncharacterized protein OS=Oryza sativa subsp. indica GN=OsI_27308 PE=4 SV=1	2	2	1	140	14.1	7.74	5.42
A2WUY5	Uncharacterized protein OS=Oryza sativa subsp. indica GN=OsI_03697 PE=3 SV=1	4	3	1	399	44	8.63	10.3	114	94.9	108.4	82.6
I1NM52	Uncharacterized protein OS=Oryza glaberrima PE=4 SV=1	3	3	1	490	49.4	5.1	7.92	108.6	98.3	113.4	79.7
A2YM35	Probable pyruvate, phosphate dikinase regulatory protein, chloroplastic OS=Oryza sativa subsp. indica GN=PDRP1 PE=3 SV=1	2	2	1	471	51	9.03	3.5	98.1	97.5	107.6	96.7
Q6YZI2	Os08g0559200 protein OS=Oryza sativa subsp. japonica GN=Os08g0559200 PE=2 SV=1	6	1	1	108	12.1	10.56	13.9	96.6	93.1	115.3	95
B8B4N6	Uncharacterized protein OS=Oryza sativa subsp. indica GN=OsI_23654 PE=3 SV=1	4	2	1	409	45.5	7.83	1.71	107.7	92.5	122	77.9
B8B402	Uncharacterized protein OS=Oryza sativa subsp. indica GN=OsI_22171 PE=3 SV=1	3	3	1	1306	144.4	6.55	4.57	103.7	88.4	118.6	89.3
A2Z744	Uncharacterized protein OS=Oryza sativa subsp. indica GN=OsI_33519 PE=3 SV=1	3	2	1	90	10	10.32	9.52	95.9	103.5	72.6	128
I1Q2V3	Uncharacterized protein OS=Oryza glaberrima PE=4 SV=1	3	3	1	164	17.6	5.8	6.13	108.1	87.2	100.5	104.2
I1NN82	Uncharacterized protein OS=Oryza glaberrima PE=4 SV=1	2	2	1	346	37.2	8.06	6.42	94.9	107.2	98.9	99
B8BDC7	Uncharacterized protein OS=Oryza sativa subsp. indica GN=OsI_31924 PE=4 SV=1	2	1	1	171	19.8	10.54	7.79	93.6	96.7	110.4	99.3
B8BKQ9	Uncharacterized protein OS=Oryza sativa subsp. indica GN=OsI_36261 PE=4 SV=1	3	1	1	289	30.5	5.53	7.42	89.5	94.3	101.9	114.3
I1QY70	Dirigent protein OS=Oryza glaberrima PE=3 SV=1	4	2	1	176	18.1	7.34	6.03	107.7	91.3	111.9	89.1
I1NRC3	Malic enzyme OS=Oryza glaberrima PE=3 SV=1	3	3	1	647	70.9	5.85	8.17	87.7	88.7	113.5	110.1
A2YXT2	Uncharacterized protein OS=Oryza sativa subsp. indica GN=OsI_30148 PE=3 SV=1	4	4	1	517	56.3	6.68	6.75	100	93.4	112.7	93.8
B8ASU6	Uncharacterized protein OS=Oryza sativa subsp. indica GN=OsI_16908 PE=3 SV=1	3	3	1	545	59.2	6.21	5.83	98.9	97	110.4	93.7
B8ANC8	Uncharacterized protein OS=Oryza sativa subsp. indica GN=OsI_10050 PE=4 SV=1	2	1	1	199	21.6	6.34	5.55	110.3	85.6	114.3	89.8
A0A0P0VV04	Os03g0229600 protein OS=Oryza sativa subsp. japonica GN=Os03g0229600 PE=4 SV=1	3	1	1	80	8.9	9.13	8.83	94.3	104.8	92.2	108.7
B8B822	Uncharacterized protein OS=Oryza sativa subsp. indica GN=OsI_26713 PE=4 SV=1	3	2	1	331	34.6	6.93	6.06	100.2	99.2	88.2	112.4
A2XRZ0	Probable aldo-keto reductase 2 OS=Oryza sativa subsp. indica GN=OsI_15387 PE=3 SV=1	3	3	1	351	38.2	6.62	8.67	94.6	89.7	116.4	99.3
Q657X6	Protein EXECUTER 2, chloroplastic OS=Oryza sativa subsp. japonica GN=EX2 PE=2 SV=1	3	3	1	627	68.1	5.05	5.13	110.6	99	91.3	99
I1P259	Nuclear cap-binding protein subunit 2 OS=Oryza glaberrima PE=3 SV=1	2	2	1	243	28.6	5.59	4.9	97.2	100.4	106.2	96.3
Q7XTF4	OJ991214_12.13 protein OS=Oryza sativa subsp. japonica GN=OJ991214_12.13 PE=2 SV=1	2	2	1	187	20.1	9.6	5.95	114.6	96.1	107.4	82
B8ABY2	Uncharacterized protein OS=Oryza sativa subsp. indica GN=OsI_02910 PE=4 SV=1	2	2	1	520	58.9	6.51	2.67	87.8	104.8	113.5	93.9
B8B3M3	Uncharacterized protein OS=Oryza sativa subsp. indica GN=OsI_21961 PE=4 SV=1	4	2	1	264	29.4	11.17	12.33	95.5	102.8	94.3	107.4
B8A8R7	Uncharacterized protein OS=Oryza sativa subsp. indica GN=OsI_05039 PE=4 SV=1	4	3	1	749	86.1	5.38	7.59	97.3	104.8	96.3	101.6
A2YY32	Uncharacterized protein OS=Oryza sativa subsp. indica GN=OsI_30255 PE=4 SV=1	3	2	1	341	37.2	7.24	10.12	106.8	99.6	99.4	94.1
I1PHQ7	Uncharacterized protein OS=Oryza glaberrima PE=3 SV=1	3	3	1	246	28.5	9.44	6.76	111	94.2	111.3	83.5
Q75GR6	50S ribosomal protein L17, putative, expressed OS=Oryza sativa subsp. japonica GN=LOC_Os03g60100 PE=2 SV=1	6	2	1	210	22.9	11.06	16.35	92.3	104.8	97.6	105.3
Q0IWN4	Os10g0498300 protein (Fragment) OS=Oryza sativa subsp. japonica GN=Os10g0498300 PE=4 SV=1	7	3	1	332	37	5.43	16.57	93	102.1	103	101.9
Q7XLG4	Cytochrome b-c1 complex subunit Rieske, mitochondrial OS=Oryza sativa subsp. japonica GN=Os04g0398500 PE=2 SV=2	4	1	1	278	30.1	8.69	11.73	106.3	92.1	110	91.5
A2XUT7	Uncharacterized protein OS=Oryza sativa subsp. indica GN=OsI_16374 PE=4 SV=1	2	1	1	389	44.1	5.92	5.32	111.2	82.3	117.9	88.5
A2YSI0	Uncharacterized protein OS=Oryza sativa subsp. indica GN=OsI_28283 PE=3 SV=1	2	1	1	494	52.5	5.36	5.35	96.8	86.9	102.7	113.6
I1NQG6	Uncharacterized protein OS=Oryza glaberrima PE=4 SV=1	3	2	1	187	19.6	9.99	5.83	101.6	95.2	90.6	112.6
B8AY97	Uncharacterized protein OS=Oryza sativa subsp. indica GN=OsI_19960 PE=3 SV=1	3	3	1	624	69.7	5.88	7.38	103	92.1	109.4	95.5
I1P6R1	Uncharacterized protein OS=Oryza glaberrima PE=4 SV=1	2	2	1	345	37.8	5.53	5.23	109	101.7	97.1	92.2
P37890	Serine carboxypeptidase 1 OS=Oryza sativa subsp. japonica GN=CBP1 PE=2 SV=1	4	3	1	510	55.7	7.43	11.36	103.4	93.9	105.8	96.8
A2WNR8	Peroxidase OS=Oryza sativa subsp. indica GN=OsI_01501 PE=3 SV=1	4	1	1	347	37.9	6.93	8.46
Q6Z695	Os02g0754700 protein OS=Oryza sativa subsp. japonica GN=Os02g0754700 PE=2 SV=1	3	3	1	487	55	7.72	4.34	110.2	97.4	101.5	91
I1P9H5	Uncharacterized protein OS=Oryza glaberrima PE=4 SV=1	3	3	1	227	24.9	10.37	6.2	113.9	94.4	93.2	98.5
B8BCC6	Uncharacterized protein OS=Oryza sativa subsp. indica GN=OsI_29855 PE=4 SV=1	6	2	1	242	25.9	7.24	12.73	105.5	105.3	90.5	98.7
Q53NG8	Aldehyde dehydrogenase OS=Oryza sativa subsp. japonica GN=LOC_Os11g08300 PE=2 SV=1	3	3	1	482	52.5	8.18	7.53	99	103.2	104.9	92.9
A2YC54	Uncharacterized protein OS=Oryza sativa subsp. indica GN=OsI_22686 PE=4 SV=1	2	2	1	362	39.4	6.84	5.65	105.3	101.4	102.4	90.9
Q7XHR0	Peptidylprolyl isomerase OS=Oryza sativa subsp. japonica GN=Os07g0490400 PE=4 SV=1	3	2	1	258	28	9.41	8.82	108.8	106.3	94.4	90.5
I1PM97	Uncharacterized protein OS=Oryza glaberrima PE=4 SV=1	2	1	1	373	40.1	7.75	2.95	106.2	92.4	107	94.4
Q6YUH7	Os02g0697300 protein OS=Oryza sativa subsp. japonica GN=Os02g0697300 PE=2 SV=1	2	2	1	392	43.6	4.77	4.64	97.8	95.5	104.5	102.2
A2XEZ0	Uncharacterized protein OS=Oryza sativa subsp. indica GN=OsI_10905 PE=4 SV=1	3	2	1	277	30.1	8.46	7.08	102.7	91.5	113.2	92.5
Q6YY47	Os02g0588500 protein OS=Oryza sativa subsp. japonica GN=Os02g0588500 PE=4 SV=1	2	2	1	749	81	6.09	5.61	106.8	75.4	130.6	87.2
I1Q738	Uncharacterized protein OS=Oryza glaberrima PE=4 SV=1	3	2	1	139	15.2	5.11	7.75	115.9	104.9	89.9	89.2
Q5NAY4	Histidinol dehydrogenase, chloroplastic OS=Oryza sativa subsp. japonica GN=HDH PE=2 SV=1	3	3	1	473	50.5	6.47	6.85	95.7	97.3	104.4	102.6
A2XGG9	Ribosomal protein L19 OS=Oryza sativa subsp. indica GN=OsI_11477 PE=3 SV=1	4	2	1	208	24.1	11.39	10.25	96.1	106.3	98	99.7
A2XMY6	Uncharacterized protein OS=Oryza sativa subsp. indica GN=OsI_13914 PE=3 SV=1	7	4	1	293	29.6	10.76	19.78	106.5	98.8	113	81.7
A2XSG0	Uncharacterized protein OS=Oryza sativa subsp. indica GN=OsI_15552 PE=4 SV=1	2	2	1	336	34.6	9.29	5.73	109.6	95.2	113.6	81.6
A2YP58	Uncharacterized protein OS=Oryza sativa subsp. indica GN=OsI_27048 PE=4 SV=1	2	2	1	562	61.7	5.52	5.27	83.8	105.6	105.7	104.9
B8B663	Uncharacterized protein OS=Oryza sativa subsp. indica GN=OsI_26023 PE=4 SV=1	3	3	1	377	42.8	5.21	5.01	109.1	97.1	107.8	86
B8ACB8	Uncharacterized protein OS=Oryza sativa subsp. indica GN=OsI_02992 PE=3 SV=1	3	2	1	997	111.9	8.28	7.08	93.9	100.7	92.8	112.6
I1P1X0	Uncharacterized protein OS=Oryza glaberrima PE=4 SV=1	2	1	1	388	44.1	5.8	4.75	95	95.4	113.6	96
B8ATS0	Uncharacterized protein OS=Oryza sativa subsp. indica GN=OsI_15790 PE=4 SV=1	3	3	1	969	109.3	5.26	4.43	100.1	87.4	116	96.5
I1QEH7	Uncharacterized protein OS=Oryza glaberrima PE=4 SV=1	3	2	1	343	36.9	8.27	5.95	96.4	97.2	107.8	98.6
A2Y727	Uncharacterized protein OS=Oryza sativa subsp. indica GN=OsI_20842 PE=4 SV=1	5	5	1	544	59.6	4.61	9.39	98.7	96.8	107	97.6
Q945X2	Glutathione S-transferase, N-terminal domain containing protein, expressed OS=Oryza sativa subsp. japonica GN=LOC_Os11g37730 PE=2 SV=1	3	3	1	246	28	9.41	7.32	103.9	98.9	97.8	99.5
A2YQ40	Uncharacterized protein OS=Oryza sativa subsp. indica GN=OsI_27400 PE=4 SV=1	3	3	1	302	33.2	7.08	8.77	107.9	101.8	104.3	86
I1PFM1	Uncharacterized protein OS=Oryza glaberrima PE=3 SV=1	7	2	1	206	23.6	10.24	21.78	98.4	99.6	98.9	103.1
B8AW64	Nucleosome assembly protein 1;2 OS=Oryza sativa subsp. indica GN=NAP1;2 PE=1 SV=1	2	2	1	364	41.7	4.45	5.62	114.8	89.3	102.7	93.2
A2Y0P2	Uncharacterized protein OS=Oryza sativa subsp. indica GN=OsI_18566 PE=4 SV=1	4	4	1	559	60.2	5.72	8.39	104.6	94.9	108.9	91.5
A2Z8Y6	Uncharacterized protein OS=Oryza sativa subsp. indica GN=OsI_34179 PE=4 SV=1	2	1	1	245	25.3	9.72	6.52	106.9	95.2	85.6	112.3
I1Q6G8	Uncharacterized protein OS=Oryza glaberrima PE=4 SV=1	8	2	1	131	13.6	8.32	21.85	105.3	97.2	102.6	94.9
B8ADX7	Uncharacterized protein OS=Oryza sativa subsp. indica GN=OsI_07663 PE=3 SV=1	2	2	1	293	30.5	6.54	5.84	98.3	107.3	96	98.5
Q2QVJ6	NADP-dependent oxidoreductase P2, putative, expressed OS=Oryza sativa subsp. japonica GN=LOC_Os12g12580 PE=2 SV=1	4	2	1	346	38.3	5.82	10.9	96.6	93.1	105.6	104.8
B8ASN8	Uncharacterized protein OS=Oryza sativa subsp. indica GN=OsI_16783 PE=3 SV=1	3	3	1	673	73.6	5.22	5.76	89	99.7	97.7	113.6
B8ANL0	Uncharacterized protein OS=Oryza sativa subsp. indica GN=OsI_12872 PE=4 SV=1	3	2	1	198	21.9	8.66	9.76	92.4	109.1	92	106.6
Q5VQW7	Os01g0805800 protein OS=Oryza sativa subsp. japonica GN=Os01g0805800 PE=2 SV=1	3	3	1	210	24.9	9.48	4.47	110.5	101.7	99.5	88.3
Q84XG9	IAA-amino acid hydrolase ILR1-like 1 OS=Oryza sativa subsp. indica GN=ILL1 PE=2 SV=1	2	2	1	442	47.2	6.04	5.4	100.9	96	110.7	92.5
I1NY12	Glycosyltransferase OS=Oryza glaberrima PE=3 SV=1	3	3	1	477	49.4	5.17	6.84	97.4	86.2	128.9	87.5
A2XN77	Uncharacterized protein OS=Oryza sativa subsp. indica GN=OsI_14009 PE=4 SV=1	3	3	1	481	51	8.12	7.61	102.3	96.6	101.7	99.4
A2YWB7	Uncharacterized protein OS=Oryza sativa subsp. indica GN=OsI_29630 PE=4 SV=1	2	1	1	346	37.6	5.22	5.55	98.4	90.6	114.6	96.5
B8AGB6	Uncharacterized protein OS=Oryza sativa subsp. indica GN=OsI_06969 PE=4 SV=1	4	3	1	109	12.4	9.35	9.46	109.2	102.6	93.1	95
A2Z2U1	Uncharacterized protein OS=Oryza sativa subsp. indica GN=OsI_31936 PE=4 SV=1	1	1	1	346	35.9	8.47	4.38	79.4	101.2	101.8	117.6
B8AEK0	Citrate synthase OS=Oryza sativa subsp. indica GN=OsI_06467 PE=3 SV=1	4	3	1	500	54.6	8.85	9.17	105.5	96.9	102.4	95.2
B8AIQ3	Uncharacterized protein OS=Oryza sativa subsp. indica GN=OsI_07364 PE=3 SV=1	1	1	1	97	10.2	9.07	4.26	92.5	100.9	97.4	109.1
I1NJK3	Uncharacterized protein OS=Oryza glaberrima PE=4 SV=1	2	1	1	451	48.8	5.87	6.61	106	98.6	107.2	88.3
A2X513	Uncharacterized protein OS=Oryza sativa subsp. indica GN=OsI_07286 PE=4 SV=1	3	3	1	158	18	9.63	4.77	97.9	98.4	96.5	107.2
B8AFT0	Carboxypeptidase OS=Oryza sativa subsp. indica GN=OsI_08191 PE=3 SV=1	3	3	1	485	53.9	6.35	7.38	84.2	98.5	104.9	112.4
Q10MY4	Os03g0289400 protein OS=Oryza sativa subsp. japonica GN=Os03g0289400 PE=4 SV=1	3	3	1	211	22.4	8.78	7.48	115.6	98.2	98.2	88
B8BJB0	Uncharacterized protein OS=Oryza sativa subsp. indica GN=OsI_35259 PE=4 SV=1	4	2	1	270	30.5	9.38	10.15	99.2	106	100.8	93.9
B8B2F2	Formate dehydrogenase, mitochondrial OS=Oryza sativa subsp. indica GN=OsI_23019 PE=3 SV=1	4	3	1	376	41.3	7.14	8.73	97.4	91.2	110.2	101.1
I1NXL3	Uncharacterized protein OS=Oryza glaberrima PE=4 SV=1	3	2	1	307	34.2	5.5	8.47	109.6	94.9	108.1	87.4
I1PPP4	Uncharacterized protein OS=Oryza glaberrima PE=4 SV=1	2	2	1	442	46.3	6.19	4.73	113.8	100.7	103.5	81.9
P12153	30S ribosomal protein S19, chloroplastic OS=Oryza sativa subsp. japonica GN=rps19-A PE=3 SV=3	5	3	1	93	10.7	10.29	14.45	89	112.1	87.4	111.5
I1PAL9	Uncharacterized protein OS=Oryza glaberrima PE=4 SV=1	3	3	1	938	103.8	6.01	6.1	90	92	111.8	106.3
Q9FW37	Os05g0100800 protein OS=Oryza sativa subsp. japonica GN=Os05g0100800 PE=2 SV=2	3	3	1	134	14.7	7.44	6.88	99.8	97.5	101.6	101.1
Q1MSJ1	Putative eukaryotic translation initiation factor 4 gamma OS=Oryza glaberrima GN=eif(iso)4g PE=2 SV=1	3	3	1	793	87.1	7.52	8.4	112.8	90.2	103.1	93.8
Q0JBL5	ATP-dependent Clp protease proteolytic subunit OS=Oryza sativa subsp. japonica GN=Os04g0525600 PE=2 SV=1	3	1	1	309	33	7.27	4.18
A0A0P0V9Q4	Os01g0819400 protein OS=Oryza sativa subsp. japonica GN=Os01g0819400 PE=3 SV=1	2	1	1	158	17.8	7.88	5.27
A2WML4	Uncharacterized protein OS=Oryza sativa subsp. indica GN=OsI_01081 PE=4 SV=1	7	4	1	332	35.7	6.04	11.11	84.7	98.2	69.7	147.5
I1QWL7	NADH-quinone oxidoreductase subunit H OS=Oryza glaberrima GN=19493639 PE=3 SV=1	2	2	1	362	40.3	4.93	5.99
Q0D6N1	Os07g0461900 protein (Fragment) OS=Oryza sativa subsp. japonica GN=Os07g0461900 PE=3 SV=1	3	1	1	328	35	7.87	5.39
I1QKY4	NADH-quinone oxidoreductase subunit I OS=Oryza glaberrima GN=19493638 PE=3 SV=1	7	3	1	180	21.2	6.86	14.03	93.4	102.7	106.2	97.7
A2XLZ4	Uncharacterized protein OS=Oryza sativa subsp. indica GN=OsI_13500 PE=3 SV=1	3	3	1	213	22.7	9.5	6.39	105.8	101.5	89.7	103
I1PWL5	40S ribosomal protein S26 OS=Oryza glaberrima PE=3 SV=1	4	2	1	139	15.5	11.02	8.05	91.1	94.2	109.5	105.2
A2Y6W7	Uncharacterized protein OS=Oryza sativa subsp. indica GN=OsI_20772 PE=4 SV=1	3	2	1	536	57.2	5.68	2.66	105.1	98.9	109.8	86.2
A2WLD2	Uncharacterized protein OS=Oryza sativa subsp. indica GN=OsI_00641 PE=4 SV=1	2	2	1	334	35.7	4.98	2.57
A2XDA1	Phytoene dehydrogenase, chloroplastic/chromoplastic OS=Oryza sativa subsp. indica GN=PDS1 PE=1 SV=2	3	3	1	578	64.7	7.85	5.7	93	96.6	110.5	99.9
Q94DI2	Os01g0970700 protein OS=Oryza sativa subsp. japonica GN=P0518C01.4-1 PE=2 SV=1	5	3	1	327	36.1	8.29	12.18	105	85.1	105	104.9
A2X8C8	Uncharacterized protein OS=Oryza sativa subsp. indica GN=OsI_08486 PE=3 SV=1	1	1	1	84	8.9	5.94	4.6	83.8	111.4	68.7	136
I1PLB0	Uncharacterized protein OS=Oryza glaberrima PE=4 SV=1	2	2	1	262	28.5	9.42	6	105.7	92.9	96.9	104.5
I1QI24	Uncharacterized protein OS=Oryza glaberrima PE=4 SV=1	5	3	1	213	22.8	4.49	12.03	96.8	102.7	92.9	107.7
B8AWR4	Uncharacterized protein OS=Oryza sativa subsp. indica GN=OsI_20991 PE=4 SV=1	1	1	1	308	34.4	9.06	3.06	103.9	92.2	112.4	91.5
B8BHZ1	30S ribosomal protein S14, chloroplastic OS=Oryza sativa subsp. indica GN=rps14 PE=3 SV=1	3	1	1	103	12.2	11.46	10.36	97.4	106.6	101.3	94.7
A2YXV7	Uncharacterized protein OS=Oryza sativa subsp. indica GN=OsI_30172 PE=4 SV=1	3	3	1	1254	137.2	6.48	5.14	98.2	98.9	96.4	106.5
A2Y5T7	Serotonin N-acetyltransferase 1, chloroplastic OS=Oryza sativa subsp. indica GN=SNAT1 PE=3 SV=3	3	2	1	254	27.6	7.88	7.86	108.5	94.2	98.9	98.4
B8AZY2	Uncharacterized protein OS=Oryza sativa subsp. indica GN=OsI_20596 PE=4 SV=1	2	2	1	442	49	9.66	4.59	112.5	87.8	101.9	97.7
I1PMT6	Uncharacterized protein OS=Oryza glaberrima PE=4 SV=1	3	1	1	503	53.5	7.62	6.51
I1PZC7	Uncharacterized protein OS=Oryza glaberrima PE=3 SV=1	3	3	1	209	23.5	5.15	7.67	105.3	109.4	89.6	95.7
I1P7J5	Uncharacterized protein OS=Oryza glaberrima PE=4 SV=1	3	2	1	237	26.3	8.47	6.12	107.8	96.1	107.8	88.3
I1PIA8	Uncharacterized protein OS=Oryza glaberrima PE=4 SV=1	1	1	1	624	65.3	5.36	3.96	94	97.1	100.8	108.1
B8BDI8	Proteasome subunit beta OS=Oryza sativa subsp. indica GN=OsI_32035 PE=3 SV=1	2	1	1	262	29.3	6.89	9.6	99.3	95.7	95.9	109.1
A2XSY5	Uncharacterized protein OS=Oryza sativa subsp. indica GN=OsI_15719 PE=4 SV=1	3	2	1	329	34.8	5.94	7.12	103.3	122.2	96.3	78.3
A2XAZ0	Uncharacterized protein OS=Oryza sativa subsp. indica GN=OsI_09422 PE=4 SV=1	2	2	1	318	34.8	5.19	5.17	113.8	91.6	109.1	85.5
A2X0A5	Eukaryotic translation initiation factor 3 subunit J OS=Oryza sativa subsp. indica GN=OsI_05645 PE=3 SV=1	3	2	1	231	25.8	4.89	7.25	97.1	102.7	89	111.2
B8BKI7	Probable bifunctional methylthioribulose-1-phosphate dehydratase/enolase-phosphatase E1 OS=Oryza sativa subsp. indica GN=OsI_36120 PE=2 SV=1	3	2	1	518	57	6	7.24	99.8	91.7	106.7	101.8
A2XQV4	Electron transfer flavoprotein subunit beta, mitochondrial OS=Oryza sativa subsp. indica GN=ETFB PE=3 SV=1	1	1	1	253	27.5	6.62	3.48	102.2	108.1	90.5	99.2
A0A0P0W8V9	Os04g0306750 protein (Fragment) OS=Oryza sativa subsp. japonica GN=Os04g0306750 PE=4 SV=1	4	1	1	200	20.2	9.54	11.42	103.5	105.5	90.6	100.3
I1QCE0	Uncharacterized protein OS=Oryza glaberrima PE=4 SV=1	2	2	1	270	31.2	9.41	5.15	102.5	98.2	109.3	90
A2WRL7	Uncharacterized protein OS=Oryza sativa subsp. indica GN=OsI_02501 PE=4 SV=1	3	2	1	265	28.5	5.66	7.88	108	87.2	105.1	99.7
Q6ZIK0	Probable tocopherol O-methyltransferase, chloroplastic OS=Oryza sativa subsp. japonica GN=VTE4 PE=2 SV=1	3	3	1	362	39.6	8.07	4.2	107.5	96.9	113.6	82
Q5W6C5	Carboxypeptidase OS=Oryza sativa subsp. japonica GN=Os05g0268500 PE=3 SV=1	1	1	1	483	53.7	7.11	3.64
B8AAG0	Uncharacterized protein OS=Oryza sativa subsp. indica GN=OsI_04001 PE=4 SV=1	2	2	1	329	35.2	5.41	6.42	104.1	97.4	89.6	109
P0C318	Cytochrome b6-f complex subunit 4 OS=Oryza sativa subsp. indica GN=petD PE=3 SV=1	8	1	1	160	17.5	7.18	26.28	98.8	85.9	77.5	137.7
I1NTU2	Amidophosphoribosyltransferase OS=Oryza glaberrima PE=3 SV=1	2	2	1	552	58.9	6.52	5.61	95.5	95.8	109.7	99
I1Q2R2	Uncharacterized protein OS=Oryza glaberrima PE=4 SV=1	2	2	1	289	30.1	8.05	3.25	104.7	96.3	102.7	96.3
I1QPF9	Uncharacterized protein OS=Oryza glaberrima PE=4 SV=1	3	3	1	438	46	8.19	7.02	107.7	93.6	101.8	96.9
I1PWE8	Uncharacterized protein OS=Oryza glaberrima PE=4 SV=1	2	2	1	185	19.2	6.79	4.98	102.7	86	114.2	97
B8AWH0	Uncharacterized protein OS=Oryza sativa subsp. indica GN=OsI_20931 PE=3 SV=1	3	3	1	526	57.2	5.73	4.37	106.6	94.5	111.3	87.6
B8AKD0	Uncharacterized protein OS=Oryza sativa subsp. indica GN=OsI_10775 PE=4 SV=1	3	1	1	321	34.5	5.64	4.52	108.2	91.5	103.2	97.1
I1QW25	Uncharacterized protein OS=Oryza glaberrima PE=3 SV=1	9	3	1	140	14.8	7.28	18.15	95.3	103.1	84.4	117.1
I1NV34	S-formylglutathione hydrolase OS=Oryza glaberrima PE=3 SV=1	2	2	1	297	32.8	6.68	5.58	104.2	95	120.7	80
B8B8L1	Uncharacterized protein OS=Oryza sativa subsp. indica GN=OsI_26885 PE=4 SV=1	2	2	1	604	66.1	8.72	6.04	91.8	94.5	105.3	108.4
I1QCB7	Uncharacterized protein OS=Oryza glaberrima PE=4 SV=1	3	2	1	275	32.2	11.31	7.21	106.4	92	110.5	91.2
A0A0P0WAX0	Os04g0457500 protein OS=Oryza sativa subsp. japonica GN=Os04g0457500 PE=4 SV=1	2	2	1	574	61.1	9.11	6.63	96	97.6	110.3	96.1
B8BHU9	Uncharacterized protein OS=Oryza sativa subsp. indica GN=OsI_34292 PE=4 SV=1	3	2	1	550	61.2	7.28	4.99	94.9	95.2	108.5	101.4
P28752	Tubulin alpha-1 chain OS=Oryza sativa subsp. japonica GN=TUBA1 PE=1 SV=1	2	1	1	450	49.6	5.06	5.68	102.8	102.5	98.5	96.2
I1R4R8	Dirigent protein OS=Oryza glaberrima PE=3 SV=1	4	3	1	306	33.4	8.98	7.97	98.1	96.7	103.6	101.6
I1QVG1	Uncharacterized protein OS=Oryza glaberrima PE=4 SV=1	5	1	1	172	17.9	8.13	13.05	109.7	103.6	73.9	112.8
B8B5E5	Uncharacterized protein OS=Oryza sativa subsp. indica GN=OsI_25720 PE=4 SV=1	3	2	1	348	37.5	6.24	5.48	111.7	99.5	98.6	90.2
I1NTG7	Uncharacterized protein OS=Oryza glaberrima PE=4 SV=1	3	3	1	230	26.5	4.88	8.3	104.3	99.4	99	97.4
Q9LRE9	Cytosolic aldehyde dehydrogenase OS=Oryza sativa subsp. japonica GN=ALDH1a PE=2 SV=1	3	3	1	502	54.1	6.92	7.42	112.8	90.3	106.1	90.8
A0A0P0VQF4	Os02g0768700 protein OS=Oryza sativa subsp. japonica GN=Os02g0768700 PE=4 SV=1	2	2	1	294	31.1	9.94	1.67
B8AUD0	Uncharacterized protein OS=Oryza sativa subsp. indica GN=OsI_16063 PE=4 SV=1	2	2	1	192	21.1	9.17	5.33	113.3	98.7	104.4	83.7
A2XN43	Uncharacterized protein OS=Oryza sativa subsp. indica GN=OsI_13973 PE=4 SV=1	3	3	1	556	62.3	8.84	6.27	96.8	90.7	119	93.4
B8AM17	Uncharacterized protein OS=Oryza sativa subsp. indica GN=OsI_11171 PE=4 SV=1	2	2	1	503	55.7	7.52	2.94	100.9	93.1	110.7	95.3
I1PS54	Uncharacterized protein OS=Oryza glaberrima PE=3 SV=1	3	1	1	515	54.6	6.55	7.98	103	94.3	101.7	101
B8B8H5	Uncharacterized protein OS=Oryza sativa subsp. indica GN=OsI_25421 PE=4 SV=1	2	2	1	558	62.2	8.22	6.25	118.7	91.9	115.9	73.5
I1PAW5	Uncharacterized protein OS=Oryza glaberrima PE=4 SV=1	3	2	1	214	23.8	9.14	5.26	101.6	104.4	103.1	90.9
Q8RZU9	Small ubiquitin-related modifier OS=Oryza sativa subsp. japonica GN=Os01g0918200 PE=2 SV=1	2	1	1	101	11	5.25	5.87	95.5	95.1	110.3	99.2
A2WL16	Uncharacterized protein OS=Oryza sativa subsp. indica GN=OsI_00528 PE=4 SV=1	2	2	1	331	35.4	5.07	5.41	103.4	93.3	98.2	105.1
B8ALJ8	Arogenate dehydratase OS=Oryza sativa subsp. indica GN=OsI_11076 PE=4 SV=1	3	3	1	399	42.9	7.03	6.33	104.5	95.7	104.9	94.9
I1P919	Glutamine synthetase OS=Oryza glaberrima PE=3 SV=1	3	1	1	358	39.4	6.07	8.61	76.7	111.9	91.8	119.6
I1P8Y9	Tubulin alpha chain OS=Oryza glaberrima PE=3 SV=1	2	1	1	450	50.2	5.25	6.34	102.4	97.5	103.1	97
I1P5I8	Uncharacterized protein OS=Oryza glaberrima PE=4 SV=1	2	2	1	258	28.2	5.86	4.49	107.2	95.4	112.4	85
A2XCL6	AAA-ATPase OS=Oryza sativa subsp. indica GN=cdc48 PE=2 SV=1	3	3	1	809	89.7	5.26	7.67
I1PZY0	Uncharacterized protein OS=Oryza glaberrima PE=3 SV=1	2	2	1	429	47.8	5.07	6.26	113.9	92.8	110.7	82.6
B8ADH9	Uncharacterized protein OS=Oryza sativa subsp. indica GN=OsI_00593 PE=4 SV=1	5	2	1	196	21.5	8.62	10.41	111.3	93.7	98.3	96.6
Q8L416	Os01g0908400 protein OS=Oryza sativa subsp. japonica GN=P0497A05.16 PE=2 SV=1	2	1	1	61	7.3	6.54	4.05	114.9	90.1	105.1	89.9
B8AGY8	Uncharacterized protein OS=Oryza sativa subsp. indica GN=OsI_05669 PE=4 SV=1	5	3	1	514	55.5	7.33	8.08	96.1	91.6	117.1	95.1
B8AEE7	40S ribosomal protein S30 OS=Oryza sativa subsp. indica GN=OsI_09334 PE=3 SV=1	4	1	1	73	8.2	12.19	11.44	83	106.9	98.8	111.3
B8B4X8	Uncharacterized protein OS=Oryza sativa subsp. indica GN=OsI_26920 PE=4 SV=1	3	2	1	207	21.6	7.24	6.82	95.5	103.9	77.6	123
I1R1M3	Uncharacterized protein OS=Oryza glaberrima PE=4 SV=1	3	3	1	296	31.4	5.38	4.21	99.3	99.2	98	103.5
B8ADR2	Uncharacterized protein OS=Oryza sativa subsp. indica GN=OsI_00764 PE=4 SV=1	2	2	1	532	58.4	5.07	4.8	88.8	92.2	109.9	109
B8BEC2	Uncharacterized protein OS=Oryza sativa subsp. indica GN=OsI_32326 PE=4 SV=1	2	2	1	387	41.8	7.11	4.49	101.5	97.5	111.5	89.5
I1QFZ8	Uncharacterized protein OS=Oryza glaberrima PE=4 SV=1	2	1	1	253	28.5	5.52	3.35	92.2	100.2	87.8	119.9
B8A9R0	Uncharacterized protein OS=Oryza sativa subsp. indica GN=OsI_03774 PE=4 SV=1	3	3	1	140	14.9	9.1	7.3	104	102.6	93.3	100.1
I1NSU8	Uncharacterized protein OS=Oryza glaberrima PE=4 SV=1	1	1	1	173	19.7	8.75	3.42
B8AGX3	Uncharacterized protein OS=Oryza sativa subsp. indica GN=OsI_05499 PE=4 SV=1	3	3	1	354	40.2	9.77	6.85	102.7	94.6	109.4	93.3
B8BHU8	Uncharacterized protein OS=Oryza sativa subsp. indica GN=OsI_34290 PE=4 SV=1	2	1	1	524	57.4	7.11	5.04	82.6	93.2	104.5	119.7
Q0D564	5-formyltetrahydrofolate cyclo-ligase OS=Oryza sativa subsp. japonica GN=Os07g0578600 PE=3 SV=1	1	1	1	282	31	9.35	2.83	81.7	100.7	102	115.6
Q94EG1	Os01g0178000 protein OS=Oryza sativa subsp. japonica GN=P0509B06.2-1 PE=4 SV=1	2	2	1	394	43.7	5.77	6.67	95	103	107.1	95
I1NK26	Uncharacterized protein OS=Oryza glaberrima PE=4 SV=1	3	2	1	671	70.3	5.94	3.49	104	95.1	105.4	95.5
P0C476	30S ribosomal protein S18, chloroplastic OS=Oryza sativa subsp. indica GN=rps18 PE=3 SV=1	4	4	1	163	19.6	12.04	6.03	98.6	95.2	103.8	102.4
B8AFI8	Outer envelope pore protein 21, chloroplastic OS=Oryza sativa subsp. indica GN=OEP21 PE=3 SV=1	2	1	1	185	21	10.14	3.55	97	104.4	101.6	97
I1PVI8	Uncharacterized protein OS=Oryza glaberrima PE=4 SV=1	1	1	1	239	25.2	9.19	3.97	100.8	94.9	105.4	98.9
I1QG45	Uncharacterized protein OS=Oryza glaberrima PE=4 SV=1	3	3	1	458	47.9	6.05	6.46	93	91.5	104	111.5
Q6L4H5	Os05g0549700 protein OS=Oryza sativa subsp. japonica GN=P0560C03.1 PE=4 SV=1	3	1	1	521	57.2	7.2	6.81	93.2	95	111.2	100.6
I1R6V3	Uncharacterized protein OS=Oryza glaberrima PE=4 SV=1	2	2	1	448	51.1	6.61	3	109.1	93.2	110.9	86.8
B8AUC1	Uncharacterized protein OS=Oryza sativa subsp. indica GN=OsI_16033 PE=4 SV=1	1	1	1	628	69	8.02	3.9	125.9	82.3	102.4	89.4
A2X8R9	Uncharacterized protein OS=Oryza sativa subsp. indica GN=OsI_08631 PE=4 SV=1	2	2	1	476	51.8	8.72	5.3	99.4	91.4	115.2	93.9
I1NNP0	Uncharacterized protein OS=Oryza glaberrima PE=4 SV=1	3	3	1	368	40.2	5.64	6.1	105.2	102.3	97.7	94.8
I1R627	Uncharacterized protein OS=Oryza glaberrima PE=3 SV=1	6	1	1	552	58.2	6.7	15.62	87.1	94.8	109.2	108.8
B8AQ04	Uncharacterized protein OS=Oryza sativa subsp. indica GN=OsI_13079 PE=4 SV=1	4	2	1	466	48.8	5.21	8.2	106	97.8	97.7	98.5
I1P0V8	Uncharacterized protein OS=Oryza glaberrima PE=4 SV=1	3	1	1	257	26.8	9.77	7.64	104.1	104.3	103.1	88.4
B8BF75	Uncharacterized protein OS=Oryza sativa subsp. indica GN=OsI_31339 PE=4 SV=1	1	1	1	649	69.9	4.97	4.53	97.1	106.2	85	111.6
A2X5T8	Uncharacterized protein OS=Oryza sativa subsp. indica GN=OsI_07574 PE=4 SV=1	5	2	1	167	18.7	5.97	9.6	95.1	103.1	89	112.8
B8AAU6	Uncharacterized protein OS=Oryza sativa subsp. indica GN=OsI_04067 PE=4 SV=1	1	1	1	235	26	8.72	3.91
Q2R0P4	Os11g0637700 protein OS=Oryza sativa subsp. japonica GN=LOC_Os11g41890 PE=2 SV=2	2	2	1	467	49	8.53	4.43	99.3	95.9	104	100.9
B8ARP4	Uncharacterized protein OS=Oryza sativa subsp. indica GN=OsI_16594 PE=4 SV=1	2	1	1	889	98.5	4.94	5.11
I1QKQ2	Uncharacterized protein OS=Oryza glaberrima PE=3 SV=1	2	2	1	496	54.8	8.27	5.2	99.2	87.1	121.3	92.5
A2YLZ3	TOND1 OS=Oryza sativa subsp. indica GN=OsI_26248 PE=4 SV=1	1	1	1	182	18.6	8	4.41	96	95.1	108	100.9
I1PN86	Uncharacterized protein OS=Oryza glaberrima PE=4 SV=1	2	2	1	164	17.9	9.66	4.81	97.2	106.3	85.5	110.9
A0A0P0XW86	Os10g0492101 protein OS=Oryza sativa subsp. japonica GN=Os10g0492101 PE=4 SV=1	1	1	1	175	17.2	10.23	4.47	97.3	97.5	110.6	94.6
Q0ITU3	Os11g0216300 protein (Fragment) OS=Oryza sativa subsp. japonica GN=Os11g0216300 PE=4 SV=1	3	3	1	734	82.8	7.56	2.21	115.7	90.1	107.3	86.9
A2XDU6	Uncharacterized protein OS=Oryza sativa subsp. indica GN=OsI_10488 PE=4 SV=1	4	2	1	123	12.4	9.64	9.95	108.4	107.9	82.7	101
B8B2Z5	Proteasome subunit beta type OS=Oryza sativa subsp. indica GN=OsI_21721 PE=3 SV=1	5	2	1	277	29.8	5.86	12.7	91.5	97.1	102.9	108.6
B8AXA8	Beta-hexosaminidase OS=Oryza sativa subsp. indica GN=OsI_18203 PE=3 SV=1	4	3	1	541	60.1	6.48	9.5	96.8	98.4	101.4	103.5
I1PYT4	Uncharacterized protein OS=Oryza glaberrima PE=4 SV=1	1	1	1	441	44.6	9.57	5.22	107	102	96.9	94.2
B8ABU1	Uncharacterized protein OS=Oryza sativa subsp. indica GN=OsI_01215 PE=3 SV=1	3	3	1	193	21.9	6.8	5.44	111.7	91.6	119.3	77.3
A2XNE7	Uncharacterized protein OS=Oryza sativa subsp. indica GN=OsI_14085 PE=4 SV=1	2	2	1	611	67.8	5.15	2.03	109	79.4	132.6	79
I1R8Q3	Uncharacterized protein OS=Oryza glaberrima PE=3 SV=1	3	2	1	514	58.2	7.05	3.49	75.9	88.8	120.6	114.6
I1PFI3	Uncharacterized protein OS=Oryza glaberrima PE=4 SV=1	3	1	1	686	74.4	8.31	4.5	97.7	81.2	146.8	74.3
I1QGX6	Uncharacterized protein OS=Oryza glaberrima PE=4 SV=1	2	2	1	317	34.2	5.54	2.6	99.7	95.9	86.7	117.7
I1P526	Uncharacterized protein OS=Oryza glaberrima PE=4 SV=1	2	2	1	544	60.5	8.82	3.75	96.7	95.7	117	90.6
A2WJR6	Uncharacterized protein OS=Oryza sativa subsp. indica GN=OsI_00064 PE=4 SV=1	3	2	1	302	33.4	10.02	3.87	97.9	103.5	99.7	99
Q75HJ0	DEAD-box ATP-dependent RNA helicase 37 OS=Oryza sativa subsp. japonica GN=PL10A PE=2 SV=1	2	2	1	637	67.6	7.88	5.09	98.5	100.4	104.1	97
Q6Z0Z1	Os02g0135600 protein OS=Oryza sativa subsp. japonica GN=Os02g0135600 PE=2 SV=1	1	1	1	337	35.7	5.53	3.88	104.4	102.3	108.4	84.9
A2WZD3	Ubiquitin-fold modifier 1 OS=Oryza sativa subsp. indica GN=OsI_05311 PE=3 SV=1	3	2	1	102	10.4	9.61	7.62	90.1	100.8	102.4	106.7
B8AI27	Uncharacterized protein OS=Oryza sativa subsp. indica GN=OsI_08841 PE=4 SV=1	2	2	1	448	49.9	9.8	2.86	105.6	99.2	106.1	89.1
I1Q057	RuvB-like helicase OS=Oryza glaberrima PE=3 SV=1	3	3	1	476	51.8	5.96	3.5	100.7	90.7	112.2	96.4
I1PDY9	Uncharacterized protein OS=Oryza glaberrima PE=4 SV=1	3	2	1	556	60.8	7.15	6.99	107	93.3	111.3	88.4
I1P7M9	Uncharacterized protein OS=Oryza glaberrima PE=4 SV=1	3	3	1	227	24.4	5.82	3.85	102.9	96.6	98.2	102.3
A2YBW4	Glycosyltransferase OS=Oryza sativa subsp. indica GN=OsI_22594 PE=3 SV=1	2	2	1	481	51.6	6.25	2.7	108.7	84	116.2	91.1
B8AHH6	Uncharacterized protein OS=Oryza sativa subsp. indica GN=OsI_07131 PE=4 SV=1	3	2	1	129	14.8	5.36	4.36	96.1	99.5	86.6	117.8
I1PAD4	Uncharacterized protein OS=Oryza glaberrima PE=4 SV=1	4	2	1	110	12.4	7.58	8.52	103.5	88.3	96.6	111.7
I1PCL1	Uncharacterized protein OS=Oryza glaberrima PE=4 SV=1	2	1	1	252	27.4	9.23	3.14	79.7	95.9	105.2	119.2
B8AUC7	Uncharacterized protein OS=Oryza sativa subsp. indica GN=OsI_16052 PE=4 SV=1	4	2	1	154	17	9.19	9.77	96.9	101.3	97.6	104.2
I1QW46	Eukaryotic translation initiation factor 3 subunit B OS=Oryza glaberrima PE=3 SV=1	2	2	1	720	83.3	5.06	3.41	97.8	100	113.2	89
Q33BE8	NADH-dependent oxidoreductase 2, putative, expressed OS=Oryza sativa subsp. japonica GN=LOC_Os10g02480 PE=2 SV=1	2	2	1	330	37	6.73	5.79	108.3	93.6	114.5	83.6
I1NQW7	Uncharacterized protein OS=Oryza glaberrima PE=4 SV=1	3	1	1	528	57.8	6.54	9.47	99.2	84.6	92.5	123.8
A2XNF8	Uncharacterized protein OS=Oryza sativa subsp. indica GN=OsI_14097 PE=3 SV=1	4	2	1	158	17.9	5.15	6.87	105.5	100.3	107.3	87
B8AAM6	Uncharacterized protein OS=Oryza sativa subsp. indica GN=OsI_00947 PE=4 SV=1	2	2	1	1045	116.4	6.61	3.97	88.2	100.5	88.3	123
Q0JEK1	Os04g0254000 protein OS=Oryza sativa subsp. japonica GN=Os04g0254000 PE=2 SV=1	2	1	1	380	41.4	6.47	2.19	95.1	96.7	94.7	113.4
Q2QXS4	Os12g0145100 protein OS=Oryza sativa subsp. japonica GN=Os12g0145100 PE=2 SV=1	2	2	1	238	25.2	5.87	4.52	103.2	92.8	114.7	89.2
A2YY13	Uncharacterized protein OS=Oryza sativa subsp. indica GN=OsI_30232 PE=4 SV=1	4	3	1	257	28	6.43	6.08	96.7	99.9	97.6	105.8
B8B782	Uncharacterized protein OS=Oryza sativa subsp. indica GN=OsI_26411 PE=4 SV=1	2	2	1	495	56.1	8.91	5.11	98.1	98.5	125.5	77.8
I1QQD1	Uncharacterized protein OS=Oryza glaberrima PE=4 SV=1	1	1	1	364	39.5	4.78	2.99	118.2	81.6	102.8	97.3
B9EXM2	Carbamoyl-phosphate synthase large chain, chloroplastic OS=Oryza sativa subsp. japonica GN=CARB PE=2 SV=1	4	4	1	1172	127.7	6.01	7.15	98.6	95.8	106.8	98.7
I1QV48	Inosine triphosphate pyrophosphatase OS=Oryza glaberrima PE=3 SV=1	2	2	1	205	21.9	7.33	4.44
B8APU1	Uncharacterized protein OS=Oryza sativa subsp. indica GN=OsI_11626 PE=4 SV=1	2	2	1	812	92	7.84	5.67	102.7	96.5	98.1	102.7
B8B729	Succinate dehydrogenase [ubiquinone] flavoprotein subunit, mitochondrial OS=Oryza sativa subsp. indica GN=OsI_24801 PE=3 SV=1	2	2	1	630	68.8	7.08	5.29	96.9	87.6	124.7	90.8
A0A0P0XQ11	Os09g0512800 protein OS=Oryza sativa subsp. japonica GN=Os09g0512800 PE=4 SV=1	1	1	1	186	20	8.28	4.19	101.6	92.6	103.2	102.7
B8A8N9	Uncharacterized protein OS=Oryza sativa subsp. indica GN=OsI_03499 PE=4 SV=1	2	1	1	288	32.1	5.72	2.87	107.1	87.3	110.4	95.2
A0A0N7KJJ9	Os04g0578200 protein OS=Oryza sativa subsp. japonica GN=Os04g0578200 PE=4 SV=1	2	2	1	247	27.2	8.34	3.85	123.3	96.8	108.3	71.5
I1PRS8	Uncharacterized protein OS=Oryza glaberrima PE=4 SV=1	2	1	1	134	13.8	10.02	6.94	106.2	102.3	86.6	104.9
B8AW91	Uncharacterized protein OS=Oryza sativa subsp. indica GN=OsI_20777 PE=4 SV=1	3	3	1	550	60.5	6.9	4.52	94.4	92	120.1	93.5
A2Z2I6	Uncharacterized protein OS=Oryza sativa subsp. indica GN=OsI_31824 PE=4 SV=1	1	1	1	150	15.1	3.75	3.11	104.4	94.7	106.4	94.4
I1P6W8	Uncharacterized protein OS=Oryza glaberrima PE=4 SV=1	2	2	1	423	45.5	7.01	2.59	102.4	74.1	131.7	91.8
A0A0P0XAP6	Os07g0664900 protein OS=Oryza sativa subsp. japonica GN=Os07g0664900 PE=4 SV=1	1	1	1	428	44.7	10.07	4.81	100.7	98.9	102.4	98.1
B8A774	Uncharacterized protein OS=Oryza sativa subsp. indica GN=OsI_03191 PE=4 SV=1	2	2	1	336	36.7	7.49	4.48	102.7	103.9	98.2	95.3
Q8H3X4	Dirigent protein OS=Oryza sativa subsp. japonica GN=P0585H11.104 PE=2 SV=1	4	1	1	229	23.1	5.76	7.82	108.8	91.9	109.7	89.5
A0A0P0Y2U8	Os11g0514400 protein OS=Oryza sativa subsp. japonica GN=Os11g0514400 PE=4 SV=1	2	1	1	200	21.1	7.34	4.89	68.5	94.4	76	161.1
I1QMB5	Uncharacterized protein OS=Oryza glaberrima PE=4 SV=1	2	2	1	716	80.5	9.38	4.53	98.5	82.5	118.1	101
Q0JMF9	ATP-dependent Clp protease proteolytic subunit OS=Oryza sativa subsp. japonica GN=Os01g0507900 PE=2 SV=1	2	2	1	314	33.6	8.57	4.43	99.3	99.6	103.8	97.4
B8AAT1	Uncharacterized protein OS=Oryza sativa subsp. indica GN=OsI_02602 PE=4 SV=1	2	2	1	772	85.2	4.53	2.09	96.6	101.9	100.1	101.4
I1NMR2	Uncharacterized protein OS=Oryza glaberrima PE=4 SV=1	4	2	1	235	26.4	9.66	4.31	106.8	103.5	101.9	87.9
I1Q052	Carboxypeptidase OS=Oryza glaberrima PE=3 SV=1	3	3	1	484	53.5	5.94	5.12	92.1	111.2	94.1	102.5
A2XK57	Glutamyl-tRNA(Gln) amidotransferase subunit C, chloroplastic/mitochondrial OS=Oryza sativa subsp. indica GN=GATC PE=3 SV=1	3	3	1	153	16.6	6.83	5.83	104.1	99.7	90.9	105.3
A2WVG2	Uncharacterized protein OS=Oryza sativa subsp. indica GN=OsI_03875 PE=4 SV=1	4	3	1	549	60.8	5.38	4.74	98.7	94.8	100	106.6
I1P1T4	Uncharacterized protein OS=Oryza glaberrima PE=4 SV=1	2	1	1	380	40.8	8.22	2.95	97.7	102.6	97.8	101.9
Q10DR8	Adenylyl cyclase-associated protein OS=Oryza sativa subsp. japonica GN=Os03g0722600 PE=2 SV=1	3	3	1	492	52	7.91	2.2	104.4	104.1	105.6	85.9
I1NWY0	Uncharacterized protein OS=Oryza glaberrima PE=4 SV=1	3	3	1	3049	336.8	4.09	4.05	101.6	92.9	106.1	99.3
A2XWJ3	Uncharacterized protein OS=Oryza sativa subsp. indica GN=OsI_17022 PE=4 SV=1	4	2	1	195	19.9	6.38	5.04	91.5	97.6	92.7	118.2
I1PYJ8	Uncharacterized protein OS=Oryza glaberrima PE=4 SV=1	1	1	1	141	15.4	5.2	2.94
I1Q0M4	Uncharacterized protein OS=Oryza glaberrima PE=4 SV=1	3	3	1	684	75.5	5.52	4.73	92.7	101.8	95.4	110.1
Q337M8	Os10g0460900 protein OS=Oryza sativa subsp. japonica GN=Os10g0460900 PE=4 SV=1	3	1	1	381	42.1	9.5	7.86	100.1	109.2	90.2	100.5
I1QW99	Uncharacterized protein OS=Oryza glaberrima PE=4 SV=1	2	2	1	375	40.5	5.02	2.4
A2ZLJ0	Uncharacterized protein OS=Oryza sativa subsp. indica GN=OsI_38687 PE=4 SV=1	2	2	1	158	16.9	5.06	5.07	84.8	90.8	115.2	109.2
I1QEN6	Uncharacterized protein OS=Oryza glaberrima PE=3 SV=1	2	2	1	577	61.1	9.16	2.74
I1PPF0	Uncharacterized protein OS=Oryza glaberrima PE=4 SV=1	3	1	1	224	24.7	9.09	8.93	92.8	105.6	102	99.5
A2Z4F1	Peroxidase OS=Oryza sativa subsp. indica GN=OsI_32528 PE=3 SV=1	3	3	1	336	35.7	4.96	6.98	104.3	98.3	103.9	93.6
I1QKE3	Uncharacterized protein OS=Oryza glaberrima PE=4 SV=1	4	1	1	124	12.9	9.26	9.12	97.5	129	74.8	98.7
B8ATX6	Methionine aminopeptidase OS=Oryza sativa subsp. indica GN=OsI_17343 PE=3 SV=1	3	3	1	340	37.1	7.87	4.22	97	90.1	120.4	92.4
Q2QNJ8	Prefoldin subunit 3 OS=Oryza sativa subsp. japonica GN=LOC_Os12g37590 PE=2 SV=1	2	2	1	196	21.6	5.16	2.29	94.2	95.4	94.4	116
I1NTW4	Uncharacterized protein OS=Oryza glaberrima PE=4 SV=1	3	2	1	188	20.4	7.05	8.63	98.3	102.7	98.7	100.3
A2YIV4	Uncharacterized protein OS=Oryza sativa subsp. indica GN=OsI_25157 PE=3 SV=1	2	2	1	277	28.4	10.55	3.31	125.6	89.5	113.9	71.1
B8ANM1	Uncharacterized protein OS=Oryza sativa subsp. indica GN=OsI_12799 PE=4 SV=1	2	2	1	400	42.8	7.02	5.21	97.7	99.1	90.9	112.3
A2XK61	Uncharacterized protein OS=Oryza sativa subsp. indica GN=OsI_12831 PE=3 SV=1	3	1	1	222	23.5	8	7.4	101.7	90.4	109.7	98.1
I1PXU0	Uncharacterized protein OS=Oryza glaberrima PE=3 SV=1	2	2	1	92	10.2	10.29	6.72	84.7	104.3	106.6	104.5
Q7XJY1	OSJNBb0088C09.10 protein OS=Oryza sativa subsp. japonica GN=Os04g0423400 PE=4 SV=1	1	1	1	229	24.4	9.5	3	79.3	113	66	141.7
A2ZJ31	Uncharacterized protein OS=Oryza sativa subsp. indica GN=OsI_37836 PE=3 SV=1	1	1	1	159	17.2	5.77	2.76
I1P0B5	Uncharacterized protein OS=Oryza glaberrima PE=3 SV=1	2	2	1	373	40.6	6.47	5.38	88.2	104.4	101.4	106.1
A2Y5M6	Uncharacterized protein OS=Oryza sativa subsp. indica GN=OsI_20297 PE=4 SV=1	2	2	1	520	56.5	5.92	5.38	103.1	94.5	105.3	97.1
B8A9H5	Uncharacterized protein OS=Oryza sativa subsp. indica GN=OsI_03762 PE=4 SV=1	2	2	1	166	19.2	7.4	3.78	96	108.9	85	110.2
A2YQQ8	Succinate dehydrogenase [ubiquinone] iron-sulfur subunit, mitochondrial OS=Oryza sativa subsp. indica GN=OsI_27631 PE=3 SV=1	2	2	1	406	45.7	9.61	6.33	97	91.8	122.9	88.4
B8ACY2	Uncharacterized protein OS=Oryza sativa subsp. indica GN=OsI_00149 PE=4 SV=1	6	1	1	1680	186.5	9.11	14.46	84.3	105.7	99.3	110.7
A2XHA8	Uncharacterized protein OS=Oryza sativa subsp. indica GN=OsI_11785 PE=4 SV=1	5	1	1	265	28.6	4.6	8.96	99.6	93	94.8	112.6
Q6Z0P6	Os08g0320100 protein OS=Oryza sativa subsp. japonica GN=OJ1136_D12.118 PE=2 SV=1	2	2	1	350	36.7	9.23	6.24	108.5	97	104.7	89.8
B8B8W5	Uncharacterized protein OS=Oryza sativa subsp. indica GN=OsI_29890 PE=4 SV=1	2	2	1	371	39.9	8.62	4.8	107	89.7	102.9	100.3
B8AB29	Uncharacterized protein OS=Oryza sativa subsp. indica GN=OsI_01055 PE=4 SV=1	2	2	1	180	19.1	8.48	2.95	109	93.8	110.3	86.9
I1NZQ6	Uncharacterized protein OS=Oryza glaberrima PE=4 SV=1	3	2	1	273	29.1	8.72	6.57	92.5	100.9	98.1	108.5
I1QGA2	Uncharacterized protein OS=Oryza glaberrima PE=3 SV=1	3	3	1	527	55.1	5.49	7.08	92.6	95	104.3	108.1
Q9XGX7	Mitochondrial import inner membrane translocase subunit Tim9 OS=Oryza sativa subsp. japonica GN=TIM9 PE=3 SV=2	2	2	1	93	10.8	6.11	2.81	95.9	103.5	79.9	120.7
B8AYT5	Uncharacterized protein OS=Oryza sativa subsp. indica GN=OsI_20186 PE=4 SV=1	2	2	1	294	32.4	8.65	4.94	91.8	104.1	96.5	107.6
Q0DAE4	Glutaredoxin-C8 OS=Oryza sativa subsp. japonica GN=GRXC8 PE=2 SV=2	2	2	1	136	14.8	7.97	5.41	97.4	97.7	108.5	96.4
A2YRB6	Uncharacterized protein OS=Oryza sativa subsp. indica GN=OsI_27846 PE=4 SV=1	3	3	1	399	43	5.31	4.73
A2YZ98	Uncharacterized protein OS=Oryza sativa subsp. indica GN=OsI_30673 PE=4 SV=1	1	1	1	274	27.8	10.64	4.36	92.2	97.1	98.3	112.4
A2Z1P8	Uncharacterized protein OS=Oryza sativa subsp. indica GN=OsI_31532 PE=3 SV=1	2	2	1	514	58.1	8.78	2.71	96.7	90.1	124.9	88.3
A2XLP1	Uncharacterized protein OS=Oryza sativa subsp. indica GN=OsI_13391 PE=4 SV=1	2	2	1	129	15	9.58	4.8	78.8	89.9	77	154.4
B8B8K7	Uncharacterized protein OS=Oryza sativa subsp. indica GN=OsI_26881 PE=4 SV=1	1	1	1	546	59.1	5.9	3.21	97.2	87.1	106.9	108.8
I1QBE1	Uncharacterized protein OS=Oryza glaberrima PE=4 SV=1	2	2	1	460	50.5	5.8	4.87	108.6	99.9	101.9	89.7
B8B6A3	Uncharacterized protein OS=Oryza sativa subsp. indica GN=OsI_27428 PE=4 SV=1	3	3	1	946	103.4	5.63	2.15	113.1	88.9	108.6	89.4
A2ZDM9	Uncharacterized protein OS=Oryza sativa subsp. indica GN=OsI_35896 PE=4 SV=1	2	2	1	1055	113.5	9.64	2.97	106.2	98.5	111.9	83.4
Q5JJV6	Os01g0965900 protein OS=Oryza sativa subsp. japonica GN=Os01g0965900 PE=2 SV=1	1	1	1	205	22.6	7.53	2.93	101.4	82	103.2	113.3
I1P3S8	Uncharacterized protein OS=Oryza glaberrima PE=4 SV=1	2	2	1	432	46.6	6.48	5.05	98.3	98.8	113.7	89.2
A2YYP2	Uncharacterized protein OS=Oryza sativa subsp. indica GN=OsI_30464 PE=4 SV=1	1	1	1	398	43.3	8.57	2.79	101.3	106.5	95.9	96.3
A2Y7L9	Uncharacterized protein OS=Oryza sativa subsp. indica GN=OsI_21036 PE=4 SV=1	2	2	1	156	17.2	10.17	2.62	128.5	85.6	109.2	76.7
A2X2T0	Peroxidase OS=Oryza sativa subsp. indica GN=OsI_06495 PE=3 SV=1	1	1	1	321	33.3	8.12	2.39	90	100.6	117	92.4
A2WKK2	Uncharacterized protein OS=Oryza sativa subsp. indica GN=OsI_00355 PE=4 SV=1	2	1	1	279	30.1	4.56	4.18	99	98.3	85	117.7
A0A0P0XNK8	Os09g0460500 protein (Fragment) OS=Oryza sativa subsp. japonica GN=Os09g0460500 PE=4 SV=1	2	2	1	313	33.2	5.3	4.62	116.8	86.9	117	79.2
I1NXN9	Glycine cleavage system H protein OS=Oryza glaberrima PE=3 SV=1	2	2	1	158	16.9	4.78	4.17	92.7	99.9	102.7	104.7
B8AQH8	Uncharacterized protein OS=Oryza sativa subsp. indica GN=OsI_10474 PE=3 SV=1	1	1	1	602	66.7	6.67	3.34	106	96.9	99.9	97.2
Q6Z2M6	Os02g0126600 protein OS=Oryza sativa subsp. japonica GN=Os02g0126600 PE=2 SV=1	2	1	1	163	18.3	6.57	0
I1Q441	Uncharacterized protein OS=Oryza glaberrima PE=4 SV=1	2	2	1	540	59	5.82	2.49	94.6	92.2	106.8	106.3
Q6Z4A9	Os07g0509700 protein OS=Oryza sativa subsp. japonica GN=Os07g0509700 PE=2 SV=1	1	1	1	291	31.4	7.52	2.94
I1P7D0	Uncharacterized protein OS=Oryza glaberrima PE=4 SV=1	2	2	1	251	26.6	10.21	5.37	98.2	87.9	99.8	114.1
I1QB82	Uncharacterized protein OS=Oryza glaberrima PE=3 SV=1	3	2	1	133	15.2	9.98	9.67	93.6	97.3	108.6	100.6
Q7XIX0	Peroxidase OS=Oryza sativa subsp. japonica GN=OJ1167_G06.129 PE=3 SV=1	2	2	1	311	32.5	6.52	4.2	67.5	77.7	105.4	149.4
I1PBZ7	Carboxypeptidase OS=Oryza glaberrima PE=3 SV=1	1	1	1	471	50.8	5.24	3.08	72.8	102.3	92.7	132.2
B8BEC0	Uncharacterized protein OS=Oryza sativa subsp. indica GN=OsI_32323 PE=4 SV=1	2	2	1	270	29.6	8.54	4.46	102.9	98	102.3	96.8
I1QHM8	Uncharacterized protein OS=Oryza glaberrima PE=3 SV=1	2	1	1	384	41.9	6.7	5.16	94.9	104	101.7	99.5
A2ZFX4	Glycosyltransferase OS=Oryza sativa subsp. indica GN=OsI_36677 PE=3 SV=1	2	2	1	490	52.5	6.15	2.16	102.3	102	106.1	89.5
A2YR96	Uncharacterized protein OS=Oryza sativa subsp. indica GN=OsI_27825 PE=3 SV=1	2	1	1	516	56.4	6.48	5.21
I1PPJ8	Uncharacterized protein OS=Oryza glaberrima PE=4 SV=1	2	2	1	1007	109.2	5.29	5.27	98.8	84.8	122.5	94
I1NL02	Uncharacterized protein OS=Oryza glaberrima PE=4 SV=1	2	2	1	335	36.6	5.63	2.18	93	99.1	114	93.9
I1R8Z5	Uncharacterized protein OS=Oryza glaberrima PE=4 SV=1	2	2	1	195	20.9	6.06	4.95	111.7	100.7	96.4	91.2
I1PHM8	Uncharacterized protein OS=Oryza glaberrima PE=3 SV=1	2	2	1	369	40.1	6.42	5.46	106.5	91.4	111.6	90.6
Q2QSI2	Os12g0428000 protein OS=Oryza sativa subsp. japonica GN=Os12g0428000 PE=2 SV=1	1	1	1	140	15.1	8.65	3	99.3	98.4	123.7	78.5
B8ANN2	Uncharacterized protein OS=Oryza sativa subsp. indica GN=OsI_12909 PE=4 SV=1	2	2	1	500	54.5	5.33	4.76
B8BHP8	Uncharacterized protein OS=Oryza sativa subsp. indica GN=OsI_34191 PE=4 SV=1	5	2	1	319	36	5.31	11.2	101.4	99.4	105.5	93.8
I1NJG7	Uncharacterized protein OS=Oryza glaberrima PE=4 SV=1	1	1	1	978	106.3	9.6	3.79	122	86.8	101.3	89.9
I1QQL8	Uncharacterized protein OS=Oryza glaberrima PE=4 SV=1	2	2	1	338	37.1	5.82	4.67	94	97.6	109.1	99.4
Q6ASR0	Os05g0147500 protein OS=Oryza sativa subsp. japonica GN=Os05g0147500 PE=4 SV=1	2	2	1	596	65.1	6.09	4.56
A2ZBF1	Uncharacterized protein OS=Oryza sativa subsp. indica GN=OsI_35100 PE=4 SV=1	2	2	1	237	25.1	5.94	2.23	97.3	90	110.8	101.9
A2Y0K2	Uncharacterized protein OS=Oryza sativa subsp. indica GN=OsI_18522 PE=4 SV=1	3	2	1	272	29.7	5.54	5.06	96.4	113.5	83.8	106.3
A2WXW7	Uncharacterized protein OS=Oryza sativa subsp. indica GN=OsI_04772 PE=3 SV=1	2	1	1	425	49.9	6.87	5.26	101.8	95.7	101.5	101
I1P5I4	Uncharacterized protein OS=Oryza glaberrima PE=4 SV=1	1	1	1	427	46.6	8.88	3.29	97.7	92.9	104.5	105
B8AKN1	Uncharacterized protein OS=Oryza sativa subsp. indica GN=OsI_10875 PE=4 SV=1	2	2	1	224	25.2	8.44	4.44	104.4	110.4	101.7	83.5
B8BED7	Uncharacterized protein OS=Oryza sativa subsp. indica GN=OsI_32357 PE=4 SV=1	2	2	1	224	25.4	8.15	3.21	93.6	106.8	92.1	107.5
B8BDQ6	Uncharacterized protein OS=Oryza sativa subsp. indica GN=OsI_30682 PE=4 SV=1	1	1	1	359	39.4	6.65	3.06	94	86.7	128.7	90.6
B8BGG2	Uncharacterized protein OS=Oryza sativa subsp. indica GN=OsI_33233 PE=4 SV=1	1	1	1	195	20	8.5	2.9	110.6	94.6	105.5	89.2
B8A9U7	Uncharacterized protein OS=Oryza sativa subsp. indica GN=OsI_03844 PE=4 SV=1	2	2	1	540	62.2	5.83	4.87	93.1	95.3	104.5	107.2
B8AQL4	Uncharacterized protein OS=Oryza sativa subsp. indica GN=OsI_11856 PE=4 SV=1	2	1	1	184	18.3	6.32	6.01	110.4	81.5	115.2	93
B8B859	Uncharacterized protein OS=Oryza sativa subsp. indica GN=OsI_25239 PE=3 SV=1	2	2	1	249	28	9.19	5.34	103.8	94.3	111.7	90.2
B8A7Y1	Uncharacterized protein OS=Oryza sativa subsp. indica GN=OsI_01896 PE=3 SV=1	2	2	1	270	30.2	5.11	4.51	100.6	103.7	111.8	84
B8A9G6	Uncharacterized protein OS=Oryza sativa subsp. indica GN=OsI_03671 PE=3 SV=1	3	2	1	563	61.1	6.19	6.72	99.8	100.7	99.4	100.1
A2XIE7	Uncharacterized protein OS=Oryza sativa subsp. indica GN=OsI_12206 PE=4 SV=1	1	1	1	710	77.8	6.62	2.42
I1P2V5	Uncharacterized protein OS=Oryza glaberrima PE=4 SV=1	3	1	1	128	13.1	7.77	11.37	113.1	86.2	118.4	82.3
I1NM48	Uncharacterized protein OS=Oryza glaberrima PE=3 SV=1	3	3	1	381	40.7	9.57	6.1	104.5	91.3	121	83.2
A2XDB2	Uncharacterized protein OS=Oryza sativa subsp. indica GN=OsI_10295 PE=4 SV=1	2	2	1	125	13.9	8.35	4.62	99.9	102.2	93.3	104.6
Q2R3B6	Os11g0528500 protein OS=Oryza sativa subsp. japonica GN=Os11g0528500 PE=2 SV=1	4	2	1	151	16.3	10.01	11.08	112.7	93.5	109	84.8
I1PQJ7	Uncharacterized protein OS=Oryza glaberrima PE=4 SV=1	2	2	1	310	34.9	6.73	4.96	105.3	104.4	95.2	95
A2YX67	Uncharacterized protein OS=Oryza sativa subsp. indica GN=OsI_29935 PE=3 SV=1	3	2	1	331	35.6	7.31	4.88	84.9	104.3	85.1	125.7
A2WR43	Peroxidase OS=Oryza sativa subsp. indica GN=OsI_02330 PE=3 SV=1	1	1	1	336	36.5	7.02	3.39	95.5	90.8	108	105.6
B8APE6	ATP-dependent Clp protease proteolytic subunit OS=Oryza sativa subsp. indica GN=OsI_11536 PE=3 SV=1	2	2	1	341	37	9.42	4.92	101.5	107.5	96.8	94.2
A2Y8X9	3-phosphoshikimate 1-carboxyvinyltransferase OS=Oryza sativa subsp. indica GN=EPSPS PE=2 SV=1	2	2	1	515	54.3	7.9	4.08
B8A8L7	Uncharacterized protein OS=Oryza sativa subsp. indica GN=OsI_02087 PE=3 SV=1	2	2	1	359	38.7	5.74	6.21	101.9	103.9	96.7	97.5
A0A0P0XCL4	Os08g0177700 protein (Fragment) OS=Oryza sativa subsp. japonica GN=Os08g0177700 PE=4 SV=1	3	3	1	108	11.7	5.58	3.93	97.2	103.2	86.3	113.2
B8BMU1	Uncharacterized protein OS=Oryza sativa subsp. indica GN=OsI_38984 PE=4 SV=1	1	1	1	484	51.7	5.63	3.34	98.9	63.4	131.5	106.1
B8BFE5	Uncharacterized protein OS=Oryza sativa subsp. indica GN=OsI_31502 PE=4 SV=1	1	1	1	426	45.8	6.84	2.33	116.5	98.1	113.6	71.7
Q7EYS3	Glycine/D-amino acid oxidases-like OS=Oryza sativa subsp. japonica GN=Os08g0422000 PE=2 SV=1	2	2	1	614	67.1	6.02	4.42	94.9	97.7	103.4	104
A0A0P0W625	Os04g0111225 protein (Fragment) OS=Oryza sativa subsp. japonica GN=Os04g0111225 PE=4 SV=1	2	1	1	198	21.1	11.03	2.78
B8AX66	Uncharacterized protein OS=Oryza sativa subsp. indica GN=OsI_21153 PE=4 SV=1	2	2	1	722	80.8	5.29	4.71	97.8	90.6	123.1	88.4
I1PSK8	Uncharacterized protein OS=Oryza glaberrima PE=3 SV=1	2	2	1	1122	124.4	6.44	1.76
B8AM85	Peptidyl-prolyl cis-trans isomerase OS=Oryza sativa subsp. indica GN=OsI_14027 PE=3 SV=1	2	2	1	236	25.4	8.22	4.64	106.9	105.8	97.9	89.3
I1PQ98	Uncharacterized protein OS=Oryza glaberrima PE=4 SV=1	2	2	1	529	57.1	6.21	3.77	97.4	88.4	108.2	106
I1QCL8	Trafficking protein particle complex subunit OS=Oryza glaberrima PE=3 SV=1	1	1	1	187	20.9	4.51	2.93	108.6	95.8	88.8	106.7
B8B5X1	Uncharacterized protein OS=Oryza sativa subsp. indica GN=OsI_25916 PE=4 SV=1	2	2	1	702	75.1	9.09	5.21	104.3	95.9	111	88.8
B8BNH5	Histone deacetylase OS=Oryza sativa subsp. indica GN=OsI_37706 PE=4 SV=1	3	2	1	443	48	6.57	4.46	112.2	98	105.2	84.6
I1Q3F1	Uncharacterized protein OS=Oryza glaberrima PE=4 SV=1	3	3	1	345	37.6	5.73	4.14	102.9	91.9	104.7	100.5
I1NRE9	Uncharacterized protein OS=Oryza glaberrima PE=3 SV=1	2	1	1	239	27.2	10.71	2.39
A2Y804	Uncharacterized protein OS=Oryza sativa subsp. indica GN=OsI_21172 PE=3 SV=1	2	2	1	355	38.7	9.29	4.97	103.4	98.6	109.3	88.7
A2YRD4	Uncharacterized protein OS=Oryza sativa subsp. indica GN=OsI_27863 PE=4 SV=1	2	2	1	243	26.8	7.81	4.7	104.4	95.9	110.7	89
I1R0S5	Uncharacterized protein OS=Oryza glaberrima PE=3 SV=1	2	2	1	733	82.8	6.11	4.95	93.6	96.4	103.2	106.8
A0A0P0Y6T5	Os12g0137200 protein OS=Oryza sativa subsp. japonica GN=Os12g0137200 PE=4 SV=1	2	2	1	427	46	6.3	1.76	103.4	92.2	123.7	80.8
I1R754	Uncharacterized protein OS=Oryza glaberrima PE=4 SV=1	1	1	1	214	23	9.69	2.66	90.7	88.7	142	78.6
I1PBE3	Mitochondrial fission 1 protein OS=Oryza glaberrima PE=3 SV=1	1	1	1	173	19.1	7.34	3.64	111.1	104.7	98.7	85.5
A2YL57	Uncharacterized protein OS=Oryza sativa subsp. indica GN=OsI_25947 PE=4 SV=1	1	1	1	387	40.9	6.1	3.06	106	106.3	100.8	87
A0A0P0WQT3	Os05g0555800 protein (Fragment) OS=Oryza sativa subsp. japonica GN=Os05g0555800 PE=4 SV=1	3	2	1	112	12.8	10.65	4.14	97	98	95.4	109.6
B8BA25	Uncharacterized protein OS=Oryza sativa subsp. indica GN=OsI_28898 PE=4 SV=1	6	1	1	357	38.6	8.85	11.19	101.5	106	96.5	96
Q5ZE07	Multicopper oxidase LPR1 homolog 2 OS=Oryza sativa subsp. japonica GN=LPR2 PE=2 SV=1	2	1	1	598	65.8	7.21	4.62	88.1	101.3	88.7	121.9
B8ANT3	Uncharacterized protein OS=Oryza sativa subsp. indica GN=OsI_14420 PE=4 SV=1	1	1	1	215	23.9	9.03	3.56	108.9	105.7	108	77.3
I1PH78	Uncharacterized protein OS=Oryza glaberrima PE=4 SV=1	4	2	1	126	12.9	7.12	10.99	98.5	102	99.5	99.9
A2XFL2	Uncharacterized protein OS=Oryza sativa subsp. indica GN=OsI_11150 PE=4 SV=1	1	1	1	339	38.2	5.31	2.35	92	91.3	121.3	95.3
A2YCB9	Chlorophyll a-b binding protein, chloroplastic OS=Oryza sativa subsp. indica GN=OsI_22755 PE=3 SV=1	5	2	1	241	26.2	6.1	8.73	123.1	98.4	82.4	96.1
Q0J0L9	Os09g0493600 protein OS=Oryza sativa subsp. japonica GN=Os09g0493600 PE=2 SV=1	2	1	1	225	24.1	6.64	0
Q7XB62	Os07g0204500 protein OS=Oryza sativa subsp. japonica GN=Os07g0204500 PE=3 SV=1	2	2	1	305	32.6	5.3	4.02	87.7	96.2	107.5	108.6
A2WYB3	Uncharacterized protein OS=Oryza sativa subsp. indica GN=OsI_04917 PE=4 SV=1	1	1	1	482	53.1	6.07	3.39	118.4	85.5	124.3	71.8
I1QM96	Uncharacterized protein OS=Oryza glaberrima PE=4 SV=1	1	1	1	319	34.4	6.02	0	99.4	116	98.5	86.1
Q03200	Light-regulated protein OS=Oryza sativa subsp. japonica GN=LIR1 PE=2 SV=1	1	1	1	128	13.3	4.51	3.02	72.3	119.4	61.5	146.8
I1PXK0	Uncharacterized protein OS=Oryza glaberrima PE=3 SV=1	1	1	1	445	46.7	6.16	2.91
I1Q0X8	Uncharacterized protein OS=Oryza glaberrima PE=4 SV=1	2	2	1	309	34.3	5.74	5.63	109.2	94	96.6	100.3
I1PYZ4	Uncharacterized protein OS=Oryza glaberrima PE=4 SV=1	2	1	1	227	24.9	9.07	4.81	97.1	106.7	102.8	93.3
A0A0P0XQ33	NADH dehydrogenase [ubiquinone] 1 alpha subcomplex subunit 12 OS=Oryza sativa subsp. japonica GN=Os09g0500200 PE=3 SV=1	2	2	1	180	20.5	8.56	4.22	102.7	91.7	111.3	94.4
A2Z6T6	Uncharacterized protein OS=Oryza sativa subsp. indica GN=OsI_33398 PE=4 SV=1	2	2	1	200	22.3	5.01	2.17	99.5	101.2	102.1	97.1
Q6KA61	Os02g0285800 protein OS=Oryza sativa subsp. japonica GN=Os02g0285800 PE=4 SV=1	2	2	1	669	73.5	7.39	4.7	120.8	94.7	113.9	70.6
A2Y6W6	Uncharacterized protein OS=Oryza sativa subsp. indica GN=OsI_20771 PE=4 SV=1	2	2	1	103	11.2	7.5	4.99	110.5	98.9	89.4	101.2
Q0ILQ6	Os12g0631100 protein OS=Oryza sativa subsp. japonica GN=Os12g0631100 PE=2 SV=1	1	1	1	203	22.1	7.28	3
A2X381	Reticulon-like protein OS=Oryza sativa subsp. indica GN=OsI_06662 PE=4 SV=1	2	2	1	230	25.2	8.15	4.75	107.9	90	111.2	90.9
Q0D7W3	Os07g0205000 protein OS=Oryza sativa subsp. japonica GN=Os07g0205000 PE=4 SV=1	2	1	1	175	20.2	10.43	5.2	115	98.9	94.2	91.9
I1NWP0	Uncharacterized protein OS=Oryza glaberrima PE=3 SV=1	2	2	1	567	62.8	6.71	2.93	103.9	91.5	108.5	96
A2XAR1	Proliferating cell nuclear antigen OS=Oryza sativa subsp. indica GN=OsI_09344 PE=3 SV=1	1	1	1	263	29.3	4.75	3.07
Q5N9F2	Os01g0866300 protein OS=Oryza sativa subsp. japonica GN=Os01g0866300 PE=2 SV=1	3	2	1	216	23.6	8.27	4.83	114.3	94.7	101.3	89.6
B8AZP1	Uncharacterized protein OS=Oryza sativa subsp. indica GN=OsI_19058 PE=4 SV=1	2	2	1	1036	115	6.74	0	94.1	86.9	138	81
Q8S702	Glutathione S-transferase GSTU6, putative, expressed OS=Oryza sativa subsp. japonica GN=LOC_Os10g38470 PE=2 SV=1	2	2	1	232	25.3	5.16	4.78	101.6	89.9	91.9	116.6
I1PLQ0	Zeaxanthin epoxidase, chloroplastic OS=Oryza glaberrima PE=4 SV=1	2	2	1	659	71.7	7.91	4.66
B8AKY5	Uncharacterized protein OS=Oryza sativa subsp. indica GN=OsI_13748 PE=4 SV=1	2	2	1	312	33.8	5.81	2.87	112.5	92.1	101.1	94.4
B8BJX9	Uncharacterized protein OS=Oryza sativa subsp. indica GN=OsI_35716 PE=4 SV=1	2	2	1	476	51.5	8.97	3.8	88.2	106.5	94.2	111.1
A0A0P0V1K5	Os01g0276200 protein (Fragment) OS=Oryza sativa subsp. japonica GN=Os01g0276200 PE=4 SV=1	1	1	1	414	45.3	10.2	2.95	93.5	99.5	107.3	99.6
A2WWG0	Uncharacterized protein OS=Oryza sativa subsp. indica GN=OsI_04241 PE=4 SV=1	2	2	1	409	43.9	8.03	3.85	96.7	89.6	114.9	98.9
B8BIQ9	Chalcone-flavonone isomerase family protein OS=Oryza sativa subsp. indica GN=OsI_34872 PE=3 SV=1	5	2	1	218	24.1	4.83	3.27	120.1	69.1	142.1	68.7
B8BDL9	Uncharacterized protein OS=Oryza sativa subsp. indica GN=OsI_32101 PE=4 SV=1	2	2	1	564	62.5	4.6	4.94	96.3	92.6	97.2	113.9
I1P9L8	Uncharacterized protein OS=Oryza glaberrima PE=3 SV=1	2	2	1	576	62	7.06	4.43	105.3	90.9	108	95.7
A2ZEE1	Uncharacterized protein OS=Oryza sativa subsp. indica GN=OsI_36156 PE=4 SV=1	1	1	1	427	46.4	6.44	2.05	101.5	107.3	98.8	92.4
B8B404	Uncharacterized protein OS=Oryza sativa subsp. indica GN=OsI_22175 PE=4 SV=1	2	2	1	295	31.6	6.23	2.18	103.5	97.6	105.9	93
Q2QLS9	Os12g0629700 protein OS=Oryza sativa subsp. japonica GN=Os12g0629700 PE=2 SV=1	4	1	1	179	18.1	6.89	10.15	76.2	85.4	79.2	159.1
Q6YPF2	Os08g0120500 protein OS=Oryza sativa subsp. japonica GN=Os08g0120500 PE=4 SV=1	1	1	1	716	78.5	5.26	2.35	103.4	107	101.9	87.7
A2XWH5	Glycosyltransferase OS=Oryza sativa subsp. indica GN=OsI_17003 PE=3 SV=1	2	2	1	464	50.5	6.4	2.05	95.4	94.6	125.3	84.7
Q2QMG7	Os12g0605400 protein OS=Oryza sativa subsp. japonica GN=Os12g0605400 PE=2 SV=1	2	2	1	146	16.7	6.93	4.26	103.5	101.7	102.1	92.6
B8BEN1	Uncharacterized protein OS=Oryza sativa subsp. indica GN=OsI_32446 PE=4 SV=1	1	1	1	221	23.7	11.63	2.91	101.7	109.8	89	99.5
B8B7R2	Uncharacterized protein OS=Oryza sativa subsp. indica GN=OsI_26593 PE=4 SV=1	1	1	1	379	41.4	9.96	3.23	103.9	84.4	119.3	92.4
A2YVG4	Uncharacterized protein OS=Oryza sativa subsp. indica GN=OsI_29321 PE=4 SV=1	1	1	1	159	17.6	6.74	2.03	119.8	105.2	107	67.9
Q7XD74	Os10g0488100 protein OS=Oryza sativa subsp. japonica GN=Os10g0488100 PE=2 SV=1	1	1	1	150	16.7	8.07	2.77	93.5	100.5	91	115.1
Q9SNS9	MutT/nudix protein-like OS=Oryza sativa subsp. japonica GN=P0538C01.23 PE=4 SV=1	1	1	1	325	34.8	8.25	2.33	97.7	105.8	91.4	105.1
Q67TZ8	Os09g0458000 protein OS=Oryza sativa subsp. japonica GN=Os09g0458000 PE=4 SV=1	2	1	1	835	94.8	5.97	5.82	89	104.4	101	105.6
Q5W6H5	Chlorophyll synthase, chloroplastic OS=Oryza sativa subsp. japonica GN=CHLG PE=2 SV=1	1	1	1	376	40.6	8.12	2.97	96.1	96.9	103.2	103.8
A2ZAG9	Uncharacterized protein OS=Oryza sativa subsp. indica GN=OsI_34743 PE=4 SV=1	1	1	1	405	41.4	9.5	3.3	95	96.7	111.1	97.2
A2XYG6	Uncharacterized protein OS=Oryza sativa subsp. indica GN=OsI_17742 PE=3 SV=1	2	2	1	407	46.4	5.6	4	106.7	91.9	112.7	88.7
B8B0P7	Uncharacterized protein OS=Oryza sativa subsp. indica GN=OsI_23874 PE=4 SV=1	1	1	1	205	22.4	9.1	2.64
Q7Y139	Huntingtin interacting protein K, putative, expressed OS=Oryza sativa subsp. japonica GN=LOC_Os03g61680 PE=2 SV=1	2	2	1	127	13.3	5.2	4.68	98.4	115.6	86.5	99.5
A0A0P0XVM4	Os10g0490900 protein (Fragment) OS=Oryza sativa subsp. japonica GN=Os10g0490900 PE=4 SV=1	1	1	1	231	25.5	6.24	2.77
I1NY08	Uncharacterized protein OS=Oryza glaberrima PE=4 SV=1	2	2	1	272	28	10.81	3.03	103.9	96.9	106.8	92.4
A2Y877	Uncharacterized protein OS=Oryza sativa subsp. indica GN=OsI_21252 PE=4 SV=1	1	1	1	563	58.8	11.71	3.19	100.1	81	116.7	102.2
A2YKN4	Uncharacterized protein OS=Oryza sativa subsp. indica GN=OsI_25780 PE=4 SV=1	1	1	1	1889	206.7	6.52	3.06	96.6	101	128.7	73.7
B8AKJ9	Uncharacterized protein OS=Oryza sativa subsp. indica GN=OsI_13694 PE=4 SV=1	3	1	1	828	91.4	7.94	8.09	99.2	93.6	111.3	96
B8AYJ5	Uncharacterized protein OS=Oryza sativa subsp. indica GN=OsI_20075 PE=4 SV=1	1	1	1	490	53.9	6.01	2.77	111.4	108.6	103.3	76.7
I1P2M1	Uncharacterized protein OS=Oryza glaberrima PE=3 SV=1	2	2	1	822	87.9	7.52	1.85	108.6	106.6	102.7	82.1
A2WMF3	Uncharacterized protein OS=Oryza sativa subsp. indica GN=OsI_01022 PE=3 SV=1	4	1	1	119	11.9	4.41	10.32	95.7	102.8	92	109.6
I1Q129	Uncharacterized protein OS=Oryza glaberrima PE=4 SV=1	3	1	1	215	23.2	6.1	2.78	95.5	96.2	95.7	112.6
A2ZN54	Purple acid phosphatase OS=Oryza sativa subsp. indica GN=OsI_39268 PE=3 SV=1	1	1	1	463	52.2	6.73	3.26
I1P377	Uncharacterized protein OS=Oryza glaberrima PE=4 SV=1	1	1	1	383	42.8	6.84	3.38	91.5	97	112.1	99.4
A0A0P0WA00	40S ribosomal protein S27 (Fragment) OS=Oryza sativa subsp. japonica GN=Os04g0399000 PE=3 SV=1	3	2	1	192	20.4	8.88	6.27	91.7	99.1	105.7	103.4
A2YNZ8	Uncharacterized protein OS=Oryza sativa subsp. indica GN=OsI_26984 PE=3 SV=1	2	2	1	230	25.8	7.93	4.9	102.6	101.6	91	104.8
I1Q0I7	Aminoacylase OS=Oryza glaberrima PE=4 SV=1	2	2	1	446	49.2	8.27	5.2	94.5	105.4	101.2	98.9
I1NS09	Uncharacterized protein OS=Oryza glaberrima PE=4 SV=1	1	1	1	244	26.1	7.58	2.45	101.4	100.6	87.5	110.6
I1PPQ0	Uncharacterized protein OS=Oryza glaberrima PE=4 SV=1	2	2	1	515	52.2	6.13	2.46	109.9	104.9	107.5	77.8
Q6YUA1	Os02g0100300 protein OS=Oryza sativa subsp. japonica GN=Os02g0100300 PE=4 SV=1	2	2	1	408	44.1	5.12	4.59	104.5	95.3	112.4	87.7
A2XE50	Uncharacterized protein OS=Oryza sativa subsp. indica GN=OsI_10598 PE=4 SV=1	1	1	1	262	27.4	6.79	2.38	95.5	103.6	97.9	103
A2ZH49	Uncharacterized protein OS=Oryza sativa subsp. indica GN=OsI_37110 PE=4 SV=1	2	2	1	367	39.6	9.07	0	98.3	97.7	102.5	101.5
B8B656	Alpha-galactosidase OS=Oryza sativa subsp. indica GN=OsI_27343 PE=3 SV=1	1	1	1	427	47.2	6.55	2.62	100.3	97.8	98.4	103.4
I1PUT4	Uncharacterized protein OS=Oryza glaberrima PE=4 SV=1	2	2	1	308	34	7.75	4.99	96.3	93.9	115.8	94.1
I1NLZ8	Uncharacterized protein OS=Oryza glaberrima PE=4 SV=1	2	2	1	322	35.5	6.39	5.25	99.6	91.7	120.4	88.3
Q6YUA8	Protein PHOTOSYSTEM I ASSEMBLY 2, chloroplastic OS=Oryza sativa subsp. japonica GN=PSA2 PE=2 SV=1	1	1	1	187	20	9.19	3.27	105.2	94.4	94.7	105.8
Q5QLC3	Os01g0833150 protein OS=Oryza sativa subsp. japonica GN=P0460C04.19 PE=4 SV=1	1	1	1	146	15.4	11.09	2.2	91.7	109.7	94.5	104
I1R7Q8	Sulfurtransferase OS=Oryza glaberrima PE=4 SV=1	2	2	1	410	43.7	7.09	3.07
I1PG94	Uncharacterized protein OS=Oryza glaberrima PE=4 SV=1	2	2	1	579	61.1	5.85	4.12	98.9	102.1	110.1	88.9
I1QHL7	Uncharacterized protein OS=Oryza glaberrima PE=4 SV=1	1	1	1	217	23.5	5.53	3.07
I1P2R2	Uncharacterized protein OS=Oryza glaberrima PE=4 SV=1	1	1	1	259	26.6	7.69	4.28	104.3	94.8	92.3	108.7
B8AG03	Uncharacterized protein OS=Oryza sativa subsp. indica GN=OsI_08254 PE=4 SV=1	2	2	1	595	66.8	6.1	0	99.2	80.8	106.3	113.7
Q6YT69	Os07g0129300 protein OS=Oryza sativa subsp. japonica GN=Os07g0129300 PE=3 SV=1	1	1	1	165	17	4.46	3.46	44.5	94.1	82.1	179.3
B8ANE2	Uncharacterized protein OS=Oryza sativa subsp. indica GN=OsI_11344 PE=4 SV=1	2	2	1	285	31.7	9.31	4.11	94.1	105	98	103
A2WMV7	Uncharacterized protein OS=Oryza sativa subsp. indica GN=OsI_01178 PE=3 SV=1	1	1	1	126	13.8	5.34	2.71	84.3	101	80.5	134.2
A2X736	Uncharacterized protein OS=Oryza sativa subsp. indica GN=OsI_08028 PE=4 SV=1	2	2	1	392	42.7	4.98	4.35	104.7	87.9	118.3	89.1
A2Y334	Uncharacterized protein OS=Oryza sativa subsp. indica GN=OsI_19421 PE=4 SV=1	1	1	1	346	36.4	9.48	3.26	104.9	98.1	104.5	92.5
A2Z177	Uncharacterized protein OS=Oryza sativa subsp. indica GN=OsI_31355 PE=4 SV=1	5	1	1	119	13.7	11.39	10.56	98.6	104.2	97.5	99.7
I1PEE3	Uncharacterized protein OS=Oryza glaberrima PE=4 SV=1	1	1	1	676	74.4	6.39	0
A2XXF5	Uncharacterized protein OS=Oryza sativa subsp. indica GN=OsI_17361 PE=4 SV=1	1	1	1	159	15.6	8.13	2.19
B8B5W6	Peroxidase OS=Oryza sativa subsp. indica GN=OsI_27324 PE=3 SV=1	2	2	1	318	33.1	8.19	1.82	88.4	96.3	86	129.4
B8BCJ0	Uncharacterized protein OS=Oryza sativa subsp. indica GN=OsI_31602 PE=3 SV=1	1	1	1	455	49	5.72	3.06	101.6	93.3	106.7	98.4
B8BFL9	Uncharacterized protein OS=Oryza sativa subsp. indica GN=OsI_32563 PE=4 SV=1	2	2	1	485	57.7	9.14	4.86	105.1	96.1	106.3	92.5
Q9FW92	Os10g0515200 protein OS=Oryza sativa subsp. japonica GN=Os10g0515200 PE=2 SV=1	2	1	1	523	58.1	9.04	4.76	101.9	93	110.3	94.8
Q6EPY8	Os02g0533200 protein OS=Oryza sativa subsp. japonica GN=Os02g0533200 PE=4 SV=1	2	1	1	287	31.5	9.04	5.31	105	112.7	92.3	90
A2YYQ4	Uncharacterized protein OS=Oryza sativa subsp. indica GN=OsI_30473 PE=4 SV=1	1	1	1	517	56.4	8.95	2.1	92.5	101.7	117.8	88.1
P56724	60S acidic ribosomal protein P3 OS=Oryza sativa subsp. japonica GN=Os06g0701400 PE=3 SV=3	3	1	1	119	11.9	4.41	8.24	89.9	104.3	90.4	115.4
I1QYP1	Uncharacterized protein OS=Oryza glaberrima PE=4 SV=1	1	1	1	245	26	5.68	3.87	100.8	99.4	104.6	95.2
A2XEZ1	Uncharacterized protein OS=Oryza sativa subsp. indica GN=OsI_10906 PE=4 SV=1	2	1	1	308	33.3	7.43	3.7	103.7	92.3	96	108
A2Z2L9	Uncharacterized protein OS=Oryza sativa subsp. indica GN=OsI_31860 PE=4 SV=1	1	1	1	367	38.8	10.15	2.75	106.9	99.5	105.2	88.4
I1P982	Uncharacterized protein OS=Oryza glaberrima PE=4 SV=1	1	1	1	246	28	4.96	3.16
I1QXD7	Uncharacterized protein OS=Oryza glaberrima PE=4 SV=1	1	1	1	299	33.1	7.75	3.17	98.5	94	115.7	91.8
B8AI25	Uncharacterized protein OS=Oryza sativa subsp. indica GN=OsI_08832 PE=4 SV=1	1	1	1	486	52.7	6.76	3.19	103.8	102.9	113.1	80.2
A0A0P0X049	Os06g0688200 protein OS=Oryza sativa subsp. japonica GN=Os06g0688200 PE=4 SV=1	1	1	1	146	15.4	6.38	2.58	74.3	100.8	68.8	156.1
B8A6W7	Uncharacterized protein OS=Oryza sativa subsp. indica GN=OsI_03143 PE=4 SV=1	2	2	1	292	31.1	6.07	4.84	103.3	101.3	105.2	90.2
B8AQ37	Uncharacterized protein OS=Oryza sativa subsp. indica GN=OsI_10394 PE=4 SV=1	1	1	1	607	66.4	5.88	2.81	96.3	106.2	94.3	103.1
Q9FP22	Os06g0274000 protein OS=Oryza sativa subsp. japonica GN=Os06g0274000 PE=4 SV=1	2	2	1	99	10.5	4.36	4.62	103.4	94.6	89.5	112.6
A2WYP5	Uncharacterized protein OS=Oryza sativa subsp. indica GN=OsI_05053 PE=4 SV=1	2	2	1	277	28.4	7.65	5.31	96.5	112.7	92	98.8
I1PKH8	Uncharacterized protein OS=Oryza glaberrima PE=4 SV=1	1	1	1	219	24.5	9.95	2.48
B8B9T3	Uncharacterized protein OS=Oryza sativa subsp. indica GN=OsI_28827 PE=4 SV=1	1	1	1	573	61.7	5.63	2.43	95.9	103.4	119.6	81.2
B8AH08	Uncharacterized protein OS=Oryza sativa subsp. indica GN=OsI_05707 PE=4 SV=1	4	2	1	338	38	7.24	4.71	109	111.2	92	87.9
I1Q6M5	Uncharacterized protein OS=Oryza glaberrima PE=3 SV=1	1	1	1	166	17.6	8.78	0	89.6	108.9	84.7	116.8
B8B874	Coatomer subunit gamma OS=Oryza sativa subsp. indica GN=OsI_25286 PE=3 SV=1	1	1	1	889	98.5	5.14	2.44
I1NZ89	Uncharacterized protein OS=Oryza glaberrima PE=4 SV=1	2	2	1	298	32.1	6.57	0	105.4	101.5	100.9	92.2
A0A0P0W9W2	Os04g0390000 protein OS=Oryza sativa subsp. japonica GN=Os04g0390000 PE=4 SV=1	2	2	1	1016	115.5	6.92	2.59	86.6	83.2	129.9	100.2
Q7XHR1	Os07g0490300 protein OS=Oryza sativa subsp. japonica GN=Os07g0490300 PE=2 SV=1	2	2	1	302	33.4	9.66	2.48	106.3	105.6	102.8	85.3
I1R416	Uncharacterized protein OS=Oryza glaberrima PE=4 SV=1	1	1	1	384	38.5	9.14	3	104.6	102.2	99.6	93.6
A0A0P0VLH7	Os02g0606000 protein (Fragment) OS=Oryza sativa subsp. japonica GN=Os02g0606000 PE=4 SV=1	2	2	1	252	28.5	9.64	2.21
B8AGP3	Uncharacterized protein OS=Oryza sativa subsp. indica GN=OsI_07032 PE=4 SV=1	2	2	1	343	37.4	7.03	2.13
I1PAM8	ATP-dependent Clp protease proteolytic subunit OS=Oryza glaberrima PE=3 SV=1	1	1	1	282	30.4	8.28	3.45	103.5	108	90.4	98.2
A2Y472	Uncharacterized protein OS=Oryza sativa subsp. indica GN=OsI_19801 PE=4 SV=1	2	2	1	173	19.3	9	3.86	104.7	81.2	129.2	84.9
I1PLS1	Uncharacterized protein OS=Oryza glaberrima PE=4 SV=1	1	1	1	284	31	6.32	2.34
B8BB56	Uncharacterized protein OS=Oryza sativa subsp. indica GN=OsI_27973 PE=4 SV=1	1	1	1	271	29.6	8.79	2.67	108.6	103	98.8	89.6
B8B288	Uncharacterized protein OS=Oryza sativa subsp. indica GN=OsI_21514 PE=4 SV=1	1	1	1	286	31.1	9.95	3.24
Q2RBP5	Protein transport protein Sec61 subunit beta OS=Oryza sativa subsp. japonica GN=Os11g0104050 PE=2 SV=1	3	1	1	107	10.7	11.93	8.88	103.4	100	96.8	99.8
A2ZEV3	Uncharacterized protein OS=Oryza sativa subsp. indica GN=OsI_36320 PE=4 SV=1	2	1	1	226	25.2	5.07	5.28	92.8	103.4	88.2	115.5
I1PJL3	Uncharacterized protein OS=Oryza glaberrima PE=3 SV=1	2	1	1	313	33.4	9.29	7.85	118	79.7	124.8	77.4
A0A0P0V8I5	Os01g0762400 protein OS=Oryza sativa subsp. japonica GN=Os01g0762400 PE=4 SV=1	2	2	1	361	40.5	7.52	2.27	104.6	92	112.5	90.9
Q0DEH4	Ubiquinone biosynthesis O-methyltransferase, mitochondrial OS=Oryza sativa subsp. japonica GN=Os06g0152300 PE=3 SV=1	2	2	1	327	35.2	7.81	0
I1R5N5	Uncharacterized protein OS=Oryza glaberrima PE=4 SV=1	1	1	1	469	50.8	6.61	3.26
B8AIH6	Uncharacterized protein OS=Oryza sativa subsp. indica GN=OsI_06005 PE=4 SV=1	1	1	1	601	64.6	6.23	2.54
I1P818	Uncharacterized protein OS=Oryza glaberrima PE=3 SV=1	2	2	1	487	52.7	8.28	4.76	98.6	92.2	109.4	99.8
A2ZN76	Uncharacterized protein OS=Oryza sativa subsp. indica GN=OsI_39291 PE=4 SV=1	1	1	1	338	36.7	7.21	3.53
A2WUL8	40S ribosomal protein S24 OS=Oryza sativa subsp. indica GN=OsI_03571 PE=3 SV=1	2	1	1	138	15.7	10.56	4.99	101.6	106.3	103.1	89.1
B8AFN7	Uncharacterized protein OS=Oryza sativa subsp. indica GN=OsI_06722 PE=3 SV=1	1	1	1	726	78.5	9.04	2.72	90.3	70	131.3	108.4
Q2QMK2	Os12g0601200 protein OS=Oryza sativa subsp. japonica GN=LOC_Os12g40880 PE=2 SV=2	1	1	1	315	35.5	7.81	2.88	109.9	100.9	88.7	100.5
I1PZP2	Uncharacterized protein OS=Oryza glaberrima GN=Ogla0005M11.42 PE=4 SV=1	1	1	1	124	12.4	7.34	2.61	109.5	115.1	58.9	116.4
A2WU73	Uncharacterized protein OS=Oryza sativa subsp. indica GN=OsI_03423 PE=3 SV=1	1	1	1	392	45.1	5.54	3.34	96	82.3	133.7	88
I1PL83	Uncharacterized protein OS=Oryza glaberrima PE=4 SV=1	1	1	1	278	30.6	8.62	3.04	111.7	102	103.3	83.1
I1P9I3	Uncharacterized protein OS=Oryza glaberrima PE=4 SV=1	2	1	1	400	43.8	4.97	0
A2YGN8	Uncharacterized protein OS=Oryza sativa subsp. indica GN=OsI_24349 PE=4 SV=1	1	1	1	901	98.6	5.25	2.77	110.9	82.5	127.9	78.7
B8B8Q9	Uncharacterized protein OS=Oryza sativa subsp. indica GN=OsI_28448 PE=4 SV=1	1	1	1	215	23.3	8.03	2.56	95.3	110.1	91.2	103.4
A2XEN1	Uncharacterized protein OS=Oryza sativa subsp. indica GN=OsI_10791 PE=4 SV=1	1	1	1	355	39	9.67	2.51	96.4	117.8	107.3	78.6
Q336W8	Hexose transporter, putative, expressed OS=Oryza sativa subsp. japonica GN=OSJNBb0064P21.3 PE=2 SV=2	2	2	1	740	78.8	5.02	2.44	99.6	102.9	103.3	94.1
B8AA11	Uncharacterized protein OS=Oryza sativa subsp. indica GN=OsI_02374 PE=3 SV=1	1	1	1	478	53.7	6.48	3.39	102.5	96	112.1	89.4
B8AHQ1	Uncharacterized protein OS=Oryza sativa subsp. indica GN=OsI_08761 PE=4 SV=1	1	1	1	502	56.3	8.88	2.27
A0A0N7KS03	Os10g0494200 protein OS=Oryza sativa subsp. japonica GN=Os10g0494200 PE=3 SV=1	2	2	1	427	46.4	8.85	2.33
I1NTS8	Uncharacterized protein OS=Oryza glaberrima PE=4 SV=1	2	1	1	545	59	8.21	3.83	103.2	94.9	95.9	106
B8BCZ1	Uncharacterized protein OS=Oryza sativa subsp. indica GN=OsI_30412 PE=3 SV=1	2	2	1	305	34.6	6.67	4.81	96.3	100.8	109.5	93.4
Q7XCS4	Aldo/keto reductase family protein, putative, expressed OS=Oryza sativa subsp. japonica GN=Os10g0517400 PE=2 SV=1	2	2	1	375	41.1	9.33	1.68	115.3	91.4	104.2	89
I1PJU8	Uncharacterized protein OS=Oryza glaberrima PE=4 SV=1	1	1	1	118	13.1	8.88	2.45
B8APG2	Uncharacterized protein OS=Oryza sativa subsp. indica GN=OsI_11566 PE=4 SV=1	1	1	1	657	72.3	9.36	3.23	105.2	109.9	111	73.9
B8A841	Uncharacterized protein OS=Oryza sativa subsp. indica GN=OsI_04878 PE=4 SV=1	1	1	1	723	79.2	8.92	2.71
I1QNJ3	Uncharacterized protein OS=Oryza glaberrima PE=4 SV=1	1	1	1	692	76	6.2	3.02	101	101	99.8	98.2
I1R078	6-phosphogluconate dehydrogenase, decarboxylating OS=Oryza glaberrima PE=3 SV=1	1	1	1	508	54.4	6.47	0
I1NSQ0	Uncharacterized protein OS=Oryza glaberrima PE=4 SV=1	1	1	1	305	34.5	9.14	0
A2XV86	Uncharacterized protein OS=Oryza sativa subsp. indica GN=OsI_16524 PE=4 SV=1	1	1	1	846	92.4	6.47	2.6	114.9	90	110.4	84.8
Q6ZIY1	Os07g0205700 protein OS=Oryza sativa subsp. japonica GN=Os07g0205700 PE=2 SV=1	2	2	1	718	78.5	6.27	2.7	90.3	104.9	113.2	91.7
I1P8J7	Uncharacterized protein OS=Oryza glaberrima PE=4 SV=1	2	2	1	491	55.8	5.64	2.1	102.6	91.1	95.5	110.8
I1R1R0	Uncharacterized protein OS=Oryza glaberrima PE=4 SV=1	2	2	1	580	63.7	8.46	4.89	106.2	93.4	108	92.4
A2Z6W2	Uncharacterized protein OS=Oryza sativa subsp. indica GN=OsI_33434 PE=3 SV=1	1	1	1	414	44.6	6.54	0	117	102.3	89.9	90.8
A2X009	Ribosomal protein L37 OS=Oryza sativa subsp. indica GN=OsI_05548 PE=3 SV=1	2	2	1	94	10.8	11.87	4.78	97	101.5	103	98.5
A2ZIF9	Uncharacterized protein OS=Oryza sativa subsp. indica GN=OsI_37607 PE=4 SV=1	1	1	1	350	37.6	9.31	2.07	97.4	108.7	93.6	100.3
I1PKK2	Uncharacterized protein OS=Oryza glaberrima PE=4 SV=1	1	1	1	463	51.8	9.19	0	105.3	96.3	110.1	88.3
A2ZD65	Uncharacterized protein OS=Oryza sativa subsp. indica GN=OsI_35730 PE=4 SV=1	2	2	1	298	32	7.99	2.63	104.7	103.7	103.2	88.4
A2YAJ5	Uncharacterized protein OS=Oryza sativa subsp. indica GN=OsI_22109 PE=4 SV=1	1	1	1	172	18.8	7.05	2.09	87.1	104.6	103.6	104.7
I1NK87	Uncharacterized protein OS=Oryza glaberrima PE=4 SV=1	1	1	1	310	35.8	9.55	3.4	105.2	97.3	122.5	75
Q2R2S2	Maf family protein, putative, expressed OS=Oryza sativa subsp. japonica GN=Os11g0549695 PE=4 SV=1	1	1	1	211	23	5.05	2.5
A2XP30	Uncharacterized protein OS=Oryza sativa subsp. indica GN=OsI_14331 PE=4 SV=1	1	1	1	350	37.2	8.47	2.71
B8BMP5	Uncharacterized protein OS=Oryza sativa subsp. indica GN=OsI_38868 PE=4 SV=1	3	1	1	1237	136.6	9	5.98	106.9	91.9	105	96.1
B8B6X0	Uncharacterized protein OS=Oryza sativa subsp. indica GN=OsI_26284 PE=4 SV=1	1	1	1	843	94.1	9.16	2.98	100.8	99.5	104.9	94.8
A2YYZ3	Uncharacterized protein OS=Oryza sativa subsp. indica GN=OsI_30555 PE=3 SV=1	2	2	1	401	41	6.57	4.28	108.9	93.4	105.6	92.1
I1QCG2	Uncharacterized protein OS=Oryza glaberrima PE=3 SV=1	2	2	1	677	73.6	7.12	2.19	113.3	84.8	124.2	77.7
Q0DRB3	Os03g0399800 protein (Fragment) OS=Oryza sativa subsp. japonica GN=Os03g0399800 PE=4 SV=2	2	1	1	199	20.8	5.39	5.93	119.7	80.8	115.3	84.3
A2Z1C7	Uncharacterized protein OS=Oryza sativa subsp. indica GN=OsI_31408 PE=4 SV=1	1	1	1	442	47.7	5.69	2.26	102	81.4	125.3	91.3
I1NPT9	Uncharacterized protein OS=Oryza glaberrima PE=4 SV=1	1	1	1	367	40.9	5.06	3.25	99.5	86.9	115.5	98.1
B8AYC4	Uncharacterized protein OS=Oryza sativa subsp. indica GN=OsI_20004 PE=4 SV=1	1	1	1	352	37.7	5.96	2.62	97.4	100.9	102.8	98.9
A2YMP7	Putative secretory carrier-associated membrane protein 1 OS=Oryza sativa subsp. indica GN=SCAMP1 PE=3 SV=1	2	1	1	306	34.1	8.38	3.94
D2SYG2	Ribosomal protein L22 OS=Oryza glaberrima GN=rpl22 PE=3 SV=1	2	2	1	149	17.7	10.9	5.08
Q69LE7	Probable polyribonucleotide nucleotidyltransferase 1, chloroplastic OS=Oryza sativa subsp. japonica GN=PNP1 PE=2 SV=1	2	2	1	902	97.3	5.91	4.33	97	87.4	125.4	90.1
A2ZBN6	Uncharacterized protein OS=Oryza sativa subsp. indica GN=OsI_35187 PE=4 SV=1	1	1	1	210	23	7.83	2.72	102.5	91.9	126.8	78.7
A2YML7	Uncharacterized protein OS=Oryza sativa subsp. indica GN=OsI_26468 PE=3 SV=1	1	1	1	530	57.7	9.39	2.66	90.1	85.2	127.9	96.8
A2X9U4	Uncharacterized protein OS=Oryza sativa subsp. indica GN=OsI_09015 PE=4 SV=1	1	1	1	607	67.4	9.17	0
B8AB35	Uncharacterized protein OS=Oryza sativa subsp. indica GN=OsI_02635 PE=4 SV=1	1	1	1	77	8.6	7.42	3.19	112.9	105.3	84.3	97.5
Q8W317	NADH-ubiquinone oxidoreductase 75 kDa subunit, mitochondrial, putative, expressed OS=Oryza sativa subsp. japonica GN=LOC_Os03g50540 PE=2 SV=1	2	2	1	747	81.1	6.2	2.07	78.2	74.4	142.1	105.4
I1PN49	Uncharacterized protein OS=Oryza glaberrima PE=4 SV=1	2	2	1	185	20.3	10.29	4.64	112.7	98.2	89.8	99.3
A2X3Z4	Uncharacterized protein OS=Oryza sativa subsp. indica GN=OsI_06927 PE=4 SV=1	2	2	1	537	59.9	9.23	2.17	105.6	85.5	120.3	88.7
Q0D673	Probable protein phosphatase 2C 62 OS=Oryza sativa subsp. japonica GN=Os07g0507000 PE=2 SV=1	1	1	1	290	31.7	6.96	2.51
B8B1F4	Uncharacterized protein OS=Oryza sativa subsp. indica GN=OsI_24144 PE=3 SV=1	1	1	1	897	97.8	8.78	2.69	97.3	105	97.7	100
I1P887	Eukaryotic translation initiation factor 3 subunit K OS=Oryza glaberrima PE=3 SV=1	2	2	1	226	25.8	5.16	2.12	85.7	106.4	118.2	89.7
B8B2Y1	Uncharacterized protein OS=Oryza sativa subsp. indica GN=OsI_24556 PE=4 SV=1	2	2	1	1699	191.7	6.49	2.45	106.4	98.9	105.2	89.5
I1P737	Uncharacterized protein OS=Oryza glaberrima PE=4 SV=1	1	1	1	346	37.4	5.99	2.38	112.6	84.7	113	89.7
A2YJN8	Zinc transporter OS=Oryza sativa subsp. indica GN=OsZIP8 PE=3 SV=1	1	1	1	387	40	6.57	3.22
Q8S7N6	Pyruvate kinase OS=Oryza sativa subsp. japonica GN=Os10g0571200 PE=2 SV=1	2	2	1	570	61.6	6.44	2.12
B8ASV6	Uncharacterized protein OS=Oryza sativa subsp. indica GN=OsI_16933 PE=4 SV=1	2	2	1	538	58.8	5.95	4.1
I1PX38	Thioredoxin OS=Oryza glaberrima PE=3 SV=1	2	1	1	121	13.2	5.08	5.51	94.8	101.7	81.5	122
B8AF07	Glucose-6-phosphate 1-dehydrogenase OS=Oryza sativa subsp. indica GN=OsI_07937 PE=3 SV=1	1	1	1	517	58.3	7.09	3	87.3	104.8	99.1	108.8
I1QBI2	Uncharacterized protein OS=Oryza glaberrima PE=4 SV=1	1	1	1	1794	193.8	7.93	2.94
Q6H851	Os02g0635000 protein OS=Oryza sativa subsp. japonica GN=Os02g0635000 PE=2 SV=1	1	1	1	357	38	6.09	2.81	93.5	96.5	107	103
I1PEI7	Uncharacterized protein OS=Oryza glaberrima PE=4 SV=1	1	1	1	195	21.4	8.82	2.56
I1R5E6	Uncharacterized protein OS=Oryza glaberrima PE=4 SV=1	2	2	1	314	35	5.85	4.71	101	94	113.6	91.3
I1PYY1	Uncharacterized protein OS=Oryza glaberrima PE=4 SV=1	1	1	1	77	8.4	9.25	2.81	88.6	102.9	86.3	122.2
I1P1D0	Uncharacterized protein OS=Oryza glaberrima PE=4 SV=1	2	2	1	653	72.3	7.02	4.84	113.7	85.3	119.7	81.3
B8BE71	Uncharacterized protein OS=Oryza sativa subsp. indica GN=OsI_30801 PE=4 SV=1	1	1	1	176	19.4	8.56	2.25
A2ZCP2	Uncharacterized protein OS=Oryza sativa subsp. indica GN=OsI_35552 PE=4 SV=1	2	2	1	353	38.8	6.52	2.2	98	97.5	108.8	95.7
I1NN39	Uncharacterized protein OS=Oryza glaberrima PE=3 SV=1	1	1	1	241	27	5.81	2.85	108.4	80.4	115.3	95.9
I1Q2R1	Uncharacterized protein OS=Oryza glaberrima PE=4 SV=1	1	1	1	97	10.4	9.82	2.88	72.7	119.5	61.1	146.7
A2YNC3	Uncharacterized protein OS=Oryza sativa subsp. indica GN=OsI_26734 PE=4 SV=1	1	1	1	456	48.4	8.95	3.27
I1P9A5	Purple acid phosphatase OS=Oryza glaberrima PE=4 SV=1	1	1	1	339	38.2	7.59	2.46	88.1	82.4	93.6	135.9
I1QBK2	Uncharacterized protein OS=Oryza glaberrima PE=4 SV=1	1	1	1	284	30.6	9.07	2.86	106.3	95	97.1	101.6
B8AU85	Uncharacterized protein OS=Oryza sativa subsp. indica GN=OsI_14571 PE=3 SV=1	1	1	1	372	38.4	5.14	2.97	108.2	88.9	108.4	94.5
I1QTB2	Uncharacterized protein OS=Oryza glaberrima PE=4 SV=1	1	1	1	397	43.6	5.87	2.88
A2WTG9	Uncharacterized protein OS=Oryza sativa subsp. indica GN=OsI_03152 PE=3 SV=1	1	1	1	331	35.9	8.75	2.42
B8ADS9	Peptidylprolyl isomerase OS=Oryza sativa subsp. indica GN=OsI_06261 PE=4 SV=1	1	1	1	211	22.9	9.07	1.81	110.3	92.7	99.3	97.7
I1QVL7	Uncharacterized protein OS=Oryza glaberrima PE=4 SV=1	2	1	1	315	35.8	6.19	4.74	104.8	94.4	104.7	96.1
I1QA91	Uncharacterized protein OS=Oryza glaberrima PE=4 SV=1	1	1	1	267	30.8	5.07	3.05	104.2	88	118.1	89.8
B8B7P4	Uncharacterized protein OS=Oryza sativa subsp. indica GN=OsI_24999 PE=4 SV=1	2	2	1	551	60.2	6.83	0	97.2	96.7	123.6	82.5
I1NWR5	Uncharacterized protein OS=Oryza glaberrima PE=4 SV=1	2	2	1	376	41.8	7.83	5.84	103	94.4	109.8	92.9
B8A971	Uncharacterized protein OS=Oryza sativa subsp. indica GN=OsI_05215 PE=3 SV=1	2	2	1	477	50.8	7.43	2.36	98	96.2	105.8	100
B8BNF7	Uncharacterized protein OS=Oryza sativa subsp. indica GN=OsI_37667 PE=4 SV=1	1	1	1	495	53.6	8.62	2.88	99.5	84.2	115.1	101.2
A2X661	Uncharacterized protein OS=Oryza sativa subsp. indica GN=OsI_07695 PE=4 SV=1	1	1	1	66	7.5	10.37	2.91	105.4	92.2	88.5	113.9
B8AGR5	Uncharacterized protein OS=Oryza sativa subsp. indica GN=OsI_08509 PE=3 SV=1	2	2	1	549	60.8	6.32	3.97	102.5	92.5	114.6	90.4
B8AMW5	Uncharacterized protein OS=Oryza sativa subsp. indica GN=OsI_09969 PE=3 SV=1	1	1	1	528	60.9	6.33	0	117.7	83.7	108.9	89.6
I1NX62	Uncharacterized protein OS=Oryza glaberrima PE=4 SV=1	1	1	1	153	17.7	4.82	1.98	84.6	105.2	96.1	114.1
A2Y0Q1	Uncharacterized protein OS=Oryza sativa subsp. indica GN=OsI_18575 PE=3 SV=1	1	1	1	606	68.2	6.42	2.49
[truncated: 485 more rows]
