# Supplementary material for: iTRAQ-based quantitative proteomic and physiological analysis of the response to N deficiency and the compensation effect in rice
Source: BMC Genomics. 2019 Aug 28;20:681. doi: 10.1186/s12864-019-6031-4 (PMC6714431; doi:10.1186/s12864-019-6031-4)
Supplement: Supplementary file 6 — Table S6. Information on all the peptides identified in experiment 3. (XLSX 1988 kb) [file 12864_2019_6031_MOESM6_ESM.xlsx]

## Sheet: PeptideGroups
Checked	Confidence	Annotated Sequence	Modifications	Modifications in Master Proteins	Qvality PEP	Qvality q-value	# Protein Groups	# Proteins	# PSMs	Master Protein Accessions	Positions in Master Proteins	# Missed Cleavages	Theo. MH+ [Da]	# Razor Quan Results	Abundances (Grouped): F3, 114	Abundances (Grouped): F3, 115	Abundances (Grouped): F3, 116	Abundances (Grouped): F3, 117	Quan Info	Found in Sample: [S3] F3: 114, Control	Found in Sample: [S10] F3: 115, Sample	Found in Sample: [S11] F3: 116, Sample	Found in Sample: [S12] F3: 117, Sample	Confidence (by Search Engine): Sequest HT	Percolator q-Value (by Search Engine): Sequest HT	Percolator PEP (by Search Engine): Sequest HT	XCorr (by Search Engine): Sequest HT
FALSE	High	[K].AAAAAAAHPELILASK.[D]	1xiTRAQ4plex [K16]; 1xiTRAQ4plex [N-Term]		3.41706e-05	0	1	1	1	A2YM28	A2YM28 [330-345]	0	1793.05	0	101.4	83.7	121.3	93.6		High	High	High	High	High	0	9.133e-06	3.09
FALSE	High	[K].LHGGTPANFLDVGGSASEGQVVEAFK.[I]	1xiTRAQ4plex [K26]; 1xiTRAQ4plex [N-Term]		1.05308e-05	0	1	1	1	A2X7C5	A2X7C5 [313-338]	0	2875.48	0	102.6	101.1	105.3	91		High	High	High	High	High	0	2.568e-06	3.8
FALSE	High	[R].LHETALLVAEEASQR.[K]	1xiTRAQ4plex [N-Term]		1.27776e-05	0	1	3	1	Q6Z1P3	Q6Z1P3 [186-200]	0	1810.98	0	91.1	108.9	93	107		High	High	High	High	High	0	3.163e-06	3.46
FALSE	High	[R].IHAPPAAVWAVVR.[R]	1xiTRAQ4plex [N-Term]		2.49132e-05	0	1	2	1	A2ZAH5	A2ZAH5 [49-61]	0	1530.9	0	110.3	82.8	112.2	94.7		High	High	High	High	High	0	6.493e-06	2.98
FALSE	High	[R].LGWIDESIK.[K]	1xiTRAQ4plex [K9]; 1xiTRAQ4plex [N-Term]		0.000143102	0	1	3	2	A2Z3J8	A2Z3J8 [362-370]	0	1348.77	0	94.8	97.9	102.2	105		High	High	High	High	High	0.0002229	0.001234	3.18
FALSE	High	[R].LGWASLWVGDAGGK.[T]	1xiTRAQ4plex [K14]; 1xiTRAQ4plex [N-Term]		8.05871e-05	0	1	2	1	A2ZJ46	A2ZJ46 [294-307]	0	1704.93	0	109.6	100.9	103.4	86.1		High	High	High	High	High	0	2.299e-05	2.87
FALSE	High	[K].LGWAIDEDFGSFEALVK.[K]	1xiTRAQ4plex [K17]; 1xiTRAQ4plex [N-Term]		4.49753e-05	0	1	3	2	B8AWM4	B8AWM4 [125-141]	0	2185.14	0	100.1	95	72.8	132.2		High	High	High	High	High	0	1.227e-05	3.41
FALSE	High	[R].LGVSAAAFAPAAVVAAPGAGGAGAAADEAPAEK.[T]	1xiTRAQ4plex [K33]; 1xiTRAQ4plex [N-Term]		1.097e-08	0	1	1	5	O22386	O22386 [83-115]	0	3094.64	0	100.6	97.8	87.9	113.7		High	High	High	High	High	0	1.561e-09	5.04
FALSE	High	[K].LGVQSQNCLVVEDSVIGLQAAK.[G]	1xCarbamidomethyl [C8]; 1xiTRAQ4plex [K22]; 1xiTRAQ4plex [N-Term]		1.41995e-08	0	1	1	3	I1QJL9	I1QJL9 [255-276]	0	2616.43	0	95.5	92.6	110.1	101.7		High	High	High	High	High	0	2.064e-09	4.33
FALSE	High	[R].IGVQPHVIELDQLGAQGPQLQK.[V]	1xiTRAQ4plex [K22]; 1xiTRAQ4plex [N-Term]		1.13213e-07	0	1	2	3	A2YY90	A2YY90 [93-114]	0	2656.5	0	102	101.7	93.7	102.6		High	High	High	High	High	0	9.282e-08	5.31
FALSE	High	[K].IHNIGATLVGVDK.[F]	1xiTRAQ4plex [K13]; 1xiTRAQ4plex [N-Term]		1.23361e-05	0	1	3	1	B8BIF3	B8BIF3 [43-55]	0	1624.96	0	110.2	98.7	110.2	80.9		High	High	High	High	High	0	3.04e-06	3.73
FALSE	High	[K].IGVIESLLEK.[C]	1xiTRAQ4plex [K10]; 1xiTRAQ4plex [N-Term]		1.54126e-05	0	2	8	10	A0A0P0WP33; B8AAV9	A0A0P0WP33 [285-294]; B8AAV9 [255-264]	0	1388.86	0	140.2	106.8	101.5	51.5	Shared	High	High	High	High	High	0	8.723e-06	3.74
FALSE	High	[R].LGVDIIEAGFPASSPDDLDAVR.[S]	1xiTRAQ4plex [N-Term]		2.83227e-06	0	1	5	1	I1QXJ8	I1QXJ8 [131-152]	0	2401.24	0	95.4	81.8	112.4	110.3		High	High	High	High	High	0	6.232e-07	3.4
FALSE	High	[K].LGTVTVQELPFFDTVK.[V]	1xiTRAQ4plex [K16]; 1xiTRAQ4plex [N-Term]		2.93369e-06	0	2	4	3	I1Q3M1; I1NR70	I1Q3M1 [437-452]; I1NR70 [439-454]	0	2082.17	0	99.8	83.4	140.7	76.2	Shared	High	High	High	High	High	0	8.083e-06	4.27
FALSE	High	[R].LGSNIAVQGNVDPGVLFGSK.[E]	1xiTRAQ4plex [K20]; 1xiTRAQ4plex [N-Term]		2.8007e-05	0	1	3	2	I1PB43	I1PB43 [323-342]	0	2260.25	0	93.3	100.1	94.8	111.8		High	High	High	High	High	0	7.364e-06	3.14
FALSE	High	[K].IGSLVDVQTSK.[D]	1xiTRAQ4plex [K11]; 1xiTRAQ4plex [N-Term]		0.000270328	0	1	4	2	I1R5N4	I1R5N4 [116-126]	0	1434.84	0	89.3	92.9	117.1	100.7		High	High	High	High	High	0.006683	0.06797	2.69
FALSE	High	[K].IGSGQVIPAFEEAISDMAPGGVR.[R]	1xOxidation [M17]; 1xiTRAQ4plex [N-Term]		0.000206795	0	1	2	1	A2YHW8	A2YHW8 [178-200]	0	2461.25	0	110.7	104.7	86.1	98.5		High	High	High	High	High	0	6.37e-05	2.68
FALSE	High	[K].IGSGQVIPAFEEAISDMAPGGVR.[R]	1xiTRAQ4plex [N-Term]		2.77704e-07	0	1	2	2	A2YHW8	A2YHW8 [178-200]	0	2445.26	0	95	112.9	86.8	105.4		High	High	High	High	High	0	5.104e-08	3.49
FALSE	High	[R].LGSEVTVVEFAPDIVPSMDGEVR.[K]	1xOxidation [M18]; 1xiTRAQ4plex [N-Term]		2.97951e-07	0	1	3	1	A2WPC2	A2WPC2 [196-218]	0	2606.31	0	104.8	101	97.4	96.8		High	High	High	High	High	0	5.502e-08	4.67
FALSE	High	[R].LGSEVTVVEFAPDIVPSMDGEVR.[K]	1xiTRAQ4plex [N-Term]		3.39686e-06	0	1	3	2	A2WPC2	A2WPC2 [196-218]	0	2590.32	0	89	85.5	107.6	117.9		High	High	High	High	High	0	7.602e-07	3.72
FALSE	High	[K].LGSASTELEK.[A]	1xiTRAQ4plex [K10]; 1xiTRAQ4plex [N-Term]		1.12136e-06	0	1	2	8	A2YLI3	A2YLI3 [177-186]	0	1322.74	0	104.3	97.9	87.5	110.3		High	High	High	High	High	0	2.697e-05	3.6
FALSE	High	[K].LGVEEAHELQLNR.[I]	1xiTRAQ4plex [N-Term]		8.0421e-06	0	1	1	4	B8AK27	B8AK27 [15-27]	0	1651.89	0	106.3	94.1	106.1	93.4		High	High	High	High	High	0	1.923e-06	3.93
FALSE	High	[R].LGREDSLTASQEDSDNIMPSPR.[A]	1xOxidation [M18]; 1xiTRAQ4plex [N-Term]		1.29282e-05	0	1	2	1	Q6K4J4	Q6K4J4 [159-180]	1	2578.22	0	86.1	109.4	77.2	127.3		High	High	High	High	High	0	3.197e-06	2.91
FALSE	High	[K].LHNLHSVASR.[C]	1xiTRAQ4plex [N-Term]		9.05293e-05	0	1	4	5	A2ZHA2	A2ZHA2 [193-202]	0	1277.72	0	86.3	104.8	87.1	121.8		High	High	High	High	High	4.359e-05	0.0004005	3.59
FALSE	High	[K].LKAPAPQIPMEAR.[A]	1xiTRAQ4plex [K2]; 1xiTRAQ4plex [N-Term]		1.44506e-05	0	1	3	1	B8B092	B8B092 [170-182]	1	1710	0					No Quan Values	High	High	High	High	High	0	3.613e-06	3.73
FALSE	High	[K].LIADIEAHPNK.[A]	1xiTRAQ4plex [K11]; 1xiTRAQ4plex [N-Term]		0.000294294	0	1	3	1	A2WU73	A2WU73 [364-374]	0	1508.87	0	96	82.3	133.7	88		High	High	High	High	High	0	9.339e-05	3.34
FALSE	High	[R].LIADKDCRPWVEK.[Y]	1xCarbamidomethyl [C7]; 2xiTRAQ4plex [K5; K13]; 1xiTRAQ4plex [N-Term]		3.35762e-05	0	1	1	4	I1PPF2	I1PPF2 [291-303]	1	2062.15	0	106.1	104.9	100.9	88.1		High	High	High	High	High	0	8.973e-06	4.07
FALSE	High	[R].IIADEGVLALWK.[G]	1xiTRAQ4plex [K12]; 1xiTRAQ4plex [N-Term]		3.8186e-05	0	1	2	2	I1PT96	I1PT96 [165-176]	0	1615.97	0	102.2	98.3	117.8	81.7		High	High	High	High	High	0	1.027e-05	3.75
FALSE	High	[R].LLADDLFLAK.[VL]	1xiTRAQ4plex [K10]; 1xiTRAQ4plex [N-Term]		6.51205e-06	0	1	5	4	I1PV90	I1PV90 [158-167]	0	1406.85	0	102.6	97.4	120.5	79.5		High	High	High	High	High	0	1.53e-06	4.23
FALSE	High	[R].LKVVADSFK.[L]	2xiTRAQ4plex [K2; K9]; 1xiTRAQ4plex [N-Term]		8.49197e-05	0	1	2	2	I1PA29	I1PA29 [228-236]	1	1438.9	0	93.6	107	90.3	109.2		High	High	High	High	High	0	2.446e-05	4.12
FALSE	High	[R].LKVPPALNQFTR.[T]	1xiTRAQ4plex [K2]; 1xiTRAQ4plex [N-Term]		4.31729e-05	0	1	4	4	I1QQ95	I1QQ95 [67-78]	1	1672.01	0	104.1	93.5	104	98.4		High	High	High	High	High	0	1.178e-05	4.32
FALSE	High	[K].IKVNVTESFLPNIDR.[S]	1xiTRAQ4plex [K2]; 1xiTRAQ4plex [N-Term]		2.13744e-06	0	1	3	1	Q6H443	Q6H443 [141-155]	1	2033.16	0	88.7	95.3	101.2	114.9		High	High	High	High	High	0	4.605e-07	3.85
FALSE	High	[K].IKSPEEAEK.[Y]	2xiTRAQ4plex [K2; K9]; 1xiTRAQ4plex [N-Term]		0.000168178	0	1	2	19	P83646	P83646 [192-200]	1	1462.85	0	96.1	114	70.4	119.5		High	High	High	High	High	4.359e-05	0.0002164	4.14
FALSE	High	[K].IKNEQDPSLTFR.[R]	1xiTRAQ4plex [K2]; 1xiTRAQ4plex [N-Term]		0.000162466	0	1	4	1	A2YQQ8	A2YQQ8 [88-99]	1	1735.96	0	97	95	115.8	92.2		High	High	High	High	High	0	4.899e-05	3.94
FALSE	High	[K].LHPGGPFDPLGLASDPDQAALLK.[V]	1xiTRAQ4plex [K23]; 1xiTRAQ4plex [N-Term]		7.9747e-10	0	1	3	23	A2ZD01	A2ZD01 [203-225]	0	2617.42	0	105.2	104.1	75.3	115.4		High	High	High	High	High	0	3.399e-09	6.43
FALSE	High	[R].IKIDAASAIAK.[G]	2xiTRAQ4plex [K2; K11]; 1xiTRAQ4plex [N-Term]		7.34189e-05	0	1	3	1	B8B0P7	B8B0P7 [38-48]	1	1532.97	0					No Quan Values	High	High	High	High	High	0	2.083e-05	2.64
FALSE	High	[R].LKEMEEEANALR.[E]	1xiTRAQ4plex [K2]; 1xiTRAQ4plex [N-Term]		2.93492e-05	0	1	2	1	B8B413	B8B413 [42-53]	1	1720.91	0	103.9	98.4	104	93.8		High	High	High	High	High	0	7.771e-06	3.93
FALSE	High	[K].IKEIVWEPSISK.[Y]	2xiTRAQ4plex [K2; K12]; 1xiTRAQ4plex [N-Term]		8.64145e-05	0	1	1	1	Q94EG1	Q94EG1 [52-63]	1	1861.12	0	91.5	102.6	107.1	98.9		High	High	High	High	High	0	2.488e-05	4
FALSE	High	[R].LKEELLAAIRPLDR.[G]	1xiTRAQ4plex [K2]; 1xiTRAQ4plex [N-Term]		3.79718e-06	0	1	2	4	A2XL53	A2XL53 [93-106]	1	1925.18	0	104.7	109.6	84.1	101.6		High	High	High	High	High	0	8.524e-07	4.18
FALSE	High	[R].LKEAEEMEELER.[T]	1xiTRAQ4plex [K2]; 1xiTRAQ4plex [N-Term]		5.8489e-05	0	1	2	1	I1PCH2	I1PCH2 [101-112]	1	1793.92	0					No Quan Values	High	High	High	High	High	0	1.63e-05	2.82
FALSE	High	[K].IKDNPNLEDCVFR.[I]	1xCarbamidomethyl [C10]; 1xiTRAQ4plex [K2]; 1xiTRAQ4plex [N-Term]		7.85573e-06	0	1	3	10	B8BAB3	B8BAB3 [237-249]	1	1907.99	0	102.9	103.8	93.8	99.6		High	High	High	High	High	0	1.872e-06	4.86
FALSE	High	[R].LKDMPGSSGVMQTMGR.[D]	1xiTRAQ4plex [K2]; 1xiTRAQ4plex [N-Term]		3.31124e-07	0	1	3	1	I1QH88	I1QH88 [497-512]	1	1983.01	0	108	91.2	114.9	86		High	High	High	High	High	0	6.161e-08	4.89
FALSE	High	[K].LKDIVGVPDTSLEVR.[Y]	1xiTRAQ4plex [K2]; 1xiTRAQ4plex [N-Term]		1.3688e-06	0	1	3	1	A2Y6M9	A2Y6M9 [391-405]	1	1929.13	0	98.7	100.7	83.8	116.8		High	High	High	High	High	0	2.853e-07	4.67
FALSE	High	[K].LKDILGVADTSLEAR.[Y]	1xiTRAQ4plex [K2]; 1xiTRAQ4plex [N-Term]		2.14073e-08	0	1	1	1	I1NRJ1	I1NRJ1 [386-400]	1	1889.09	0	95.9	106.6	100.7	96.9		High	High	High	High	High	0	3.22e-09	5.69
FALSE	High	[K].LKDFVATLQSDSNIQSEIAK.[L]	2xiTRAQ4plex [K2; K20]; 1xiTRAQ4plex [N-Term]		8.16988e-07	0	1	3	5	B8AJX7	B8AJX7 [468-487]	1	2639.46	0	96.1	103.1	97.8	102.9		High	High	High	High	High	0	1.627e-07	5.36
FALSE	High	[R].LKGANVNDQIILNK.[V]	2xiTRAQ4plex [K2; K14]; 1xiTRAQ4plex [N-Term]		1.98795e-07	0	1	2	4	A2X358	A2X358 [120-133]	1	1972.19	0	93.1	103	95.8	108.2		High	High	High	High	High	0	1.327e-07	5.18
FALSE	High	[R].LGREDSLTASQEDSDNIMPSPR.[A]	1xiTRAQ4plex [N-Term]		3.67182e-08	0	1	2	1	Q6K4J4	Q6K4J4 [159-180]	1	2562.22	0					No Quan Values	High	High	High	High	High	0	5.772e-09	3.73
FALSE	High	[K].IGQVAIGGPGGNPFLGQQMSSQK.[D]	1xOxidation [M19]; 1xiTRAQ4plex [K23]; 1xiTRAQ4plex [N-Term]		0.000194162	0	1	4	3	Q5Z974	Q5Z974 [596-618]	0	2575.35	0	100.7	100.8	92.1	106.4		High	High	High	High	High	0	5.939e-05	3.8
FALSE	High	[K].IGQVAIGGPGGNPFLGQQMSSQK.[D]	1xiTRAQ4plex [K23]; 1xiTRAQ4plex [N-Term]		1.92626e-08	0	1	4	2	Q5Z974	Q5Z974 [596-618]	0	2559.36	0	101	99.7	94.9	104.5		High	High	High	High	High	0	2.867e-09	5.19
FALSE	High	[R].LGGSSAFIGK.[V]	1xiTRAQ4plex [K10]; 1xiTRAQ4plex [N-Term]		2.47678e-05	0	1	3	5	B9FSC3	B9FSC3 [122-131]	0	1224.72	0	96.1	101.3	99.2	103.3		High	High	High	High	High	0.0003434	0.003005	2.77
FALSE	High	[R].LGGSEVAVSK.[L]	1xiTRAQ4plex [K10]; 1xiTRAQ4plex [N-Term]		1.81597e-05	0	1	1	2	Q8H4J8	Q8H4J8 [53-62]	0	1234.72	1	111.1	102.8	94.8	91.4		High	High	High	High	High	0	4.624e-06	3.59
FALSE	High	[R].LGGSDVAVTK.[L]	1xiTRAQ4plex [K10]; 1xiTRAQ4plex [N-Term]		2.49132e-05	0	1	2	3	B8B764	B8B764 [52-61]	0	1234.72	0	96.9	93.3	123.1	86.7		High	High	High	High	High	0	6.489e-06	3.41
FALSE	High	[K].IGGLTLDELGR.[E]	1xiTRAQ4plex [N-Term]		8.8964e-05	0	1	4	1	B8B5I7	B8B5I7 [854-864]	0	1287.74	0	88.4	74.3	148.4	88.9		High	High	High	High	High	0	2.561e-05	2.34
FALSE	High	[K].IGGIGTVPVGR.[V]	1xiTRAQ4plex [N-Term]		8.2485e-05	0	1	5	6	I1P850	I1P850 [244-254]	0	1169.71	0	104.2	94.2	117.5	84.1		High	High	High	High	High	4.359e-05	0.000187	3.52
FALSE	High	[R].LGGGGGGGGGQGGGSSK.[D]	1xiTRAQ4plex [K17]; 1xiTRAQ4plex [N-Term]		1.71048e-06	0	1	1	2	A2WXP4	A2WXP4 [71-87]	0	1534.78	0	106.2	92.8	103.7	97.4		High	High	High	High	High	0	3.621e-07	4.36
FALSE	High	[R].LGGGAAFVGK.[L]	1xiTRAQ4plex [K10]; 1xiTRAQ4plex [N-Term]		7.82755e-05	0	1	3	2	A2WXV8	A2WXV8 [51-60]	0	1164.7	0					No Quan Values	High	High	High	High	High	0.003006	0.02731	2.85
FALSE	High	[K].IGGASEAEVGEKK.[D]	2xiTRAQ4plex [K12; K13]; 1xiTRAQ4plex [N-Term]		5.81488e-05	0	2	3	1	Q10RW9; I1QV68	Q10RW9 [412-424]; I1QV68 [473-485]	1	1706.96	0	99.5	88.3	113.9	98.2	Shared	High	High	High	High	High	0	1.622e-05	3.51
FALSE	High	[K].IGGASEAEVGEK.[K]	1xiTRAQ4plex [K12]; 1xiTRAQ4plex [N-Term]		6.68838e-05	0	2	3	4	Q10RW9; I1QV68	Q10RW9 [412-423]; I1QV68 [473-484]	0	1434.77	0	96.6	94.7	106.9	101.8	Shared	High	High	High	High	High	0	5.353e-05	3.44
FALSE	High	[K-].LGGSSAFVGK.[F]	1xiTRAQ4plex [K10]; 1xiTRAQ4plex [N-Term]		0.000270328	0	1	3	3	Q0J8G4	Q0J8G4 [62-71]	0	1210.7	0	103.9	86.7	128	81.4		High	High	High	High	High	0.000407	0.003528	2.82
FALSE	High	[K].LGGAKPVVNQGGSGIITAGR.[A]	1xiTRAQ4plex [K5]; 1xiTRAQ4plex [N-Term]		1.6155e-08	0	1	4	1	I1NK96	I1NK96 [352-371]	0	2140.24	0	113.7	107.9	105.9	72.6		High	High	High	High	High	0	2.37e-09	4.46
FALSE	High	[K].LGGAFAPKPSSGPHK.[SA]	2xiTRAQ4plex [K8; K15]; 1xiTRAQ4plex [N-Term]		9.47646e-06	0	1	7	2	P49398	P49398 [23-37]	0	1883.09	0	94.3	101.8	105.6	98.3		High	High	High	High	High	0	2.289e-06	4.32
FALSE	High	[K].IGGAADVFVGDIR.[D]	1xiTRAQ4plex [N-Term]		1.27029e-05	0	1	4	5	A0A0P0WH35	A0A0P0WH35 [107-119]	0	1433.79	0	95.1	110.2	90.8	104		High	High	High	High	High	0	5.896e-05	2.69
FALSE	High	[R].LGFQLELITQR.[F]	1xiTRAQ4plex [N-Term]		0.000214019	0	2	3	1	A2XBT1; Q10SM2	A2XBT1 [202-212]; Q10SM2 [202-212]	0	1461.85	0	102.9	105.9	103.3	87.9	Shared	High	High	High	High	High	0	6.608e-05	2.67
FALSE	High	[K].IGFESSQEVQHR.[I]	1xiTRAQ4plex [N-Term]		0.000289343	0	1	1	2	I1PZA2	I1PZA2 [17-28]	0	1560.79	0	88.6	100.3	106.3	104.9		High	High	High	High	High	0	9.168e-05	3.26
FALSE	High	[K].LGEPPVDGITDTNPEGLTAAFGNWAPAVATR.[L]	1xiTRAQ4plex [N-Term]		1.53582e-07	0	2	3	5	I1QH01; A0A0P0XEB3	I1QH01 [174-204]; A0A0P0XEB3 [142-172]	0	3281.66	0	96.6	114.7	108.6	80	Shared	High	High	High	High	High	0	2.697e-08	3.71
FALSE	High	[K].IGEPELLEAVR.[L]	1xiTRAQ4plex [N-Term]		3.07459e-06	0	1	3	11	Q0J709	Q0J709 [144-154]	0	1369.78	0	102	102.9	90.5	104.7		High	High	High	High	High	0	3.924e-05	3.46
FALSE	High	[K].LGDVNILQEK.[V]	1xiTRAQ4plex [K10]; 1xiTRAQ4plex [N-Term]		2.07781e-05	0	1	3	1	A2WLD9	A2WLD9 [325-334]	0	1416.83	0	116.9	93.9	111.7	77.6		High	High	High	High	High	0	5.336e-06	3.33
FALSE	High	[R].IGDVIVAVIK.[D]	1xiTRAQ4plex [K10]; 1xiTRAQ4plex [N-Term]		1.55942e-05	0	1	4	5	I1Q6C6	I1Q6C6 [36-45]	0	1314.86	0	99.7	105.6	91	103.7		High	High	High	High	High	0	6.508e-06	3.57
FALSE	High	[R].LGDVIEAQQFDR.[D]	1xiTRAQ4plex [N-Term]		1.43662e-05	0	1	2	1	A2YSY8	A2YSY8 [52-63]	0	1534.8	0	108.2	112.7	76.5	102.6		High	High	High	High	High	0	3.589e-06	2.21
FALSE	High	[R].LGGAGGGVK.[V]	1xiTRAQ4plex [K9]; 1xiTRAQ4plex [N-Term]		0.000193051	0	1	4	2	A0A0P0X6V5	A0A0P0X6V5 [412-420]	0	1003.61	0					No Quan Values	High	High	High	High	High	0	5.902e-05	3.01
FALSE	High	[K].LGKPEIFPASTDAR.[Y]	1xiTRAQ4plex [K3]; 1xiTRAQ4plex [N-Term]		0.000166253	0	1	3	1	B8BCC4	B8BCC4 [380-393]	0	1790.01	0	91.1	110.5	91.9	106.5		High	High	High	High	High	0	5.026e-05	3.59
FALSE	High	[K].LGKPSLGADGK.[F]	2xiTRAQ4plex [K3; K11]; 1xiTRAQ4plex [N-Term]		6.1283e-05	0	1	3	1	B8AKM3	B8AKM3 [222-232]	0	1474.9	0	97.4	107.2	101.4	94.1		High	High	High	High	High	0	1.715e-05	2.98
FALSE	High	[R].IGLAGLAVMGQNLALNIAEK.[G]	1xiTRAQ4plex [K20]; 1xiTRAQ4plex [N-Term]		4.65278e-07	0	1	3	3	I1PYW0	I1PYW0 [6-25]	0	2284.33	0	79.4	90.7	103.6	126.3		High	High	High	High	High	0	8.904e-08	4.13
FALSE	High	[R].IGPSMFEGEALGLK.[A]	1xiTRAQ4plex [K14]; 1xiTRAQ4plex [N-Term]		0.000235838	0	2	3	2	A2XBT1; Q10SM2	A2XBT1 [99-112]; Q10SM2 [99-112]	0	1736.95	0	99.6	96.4	112.9	91	Shared	High	High	High	High	High	0	7.329e-05	2.9
FALSE	High	[K].LGPPPPPSGGLPGTLNSDQAR.[D]	1xiTRAQ4plex [N-Term]		9.64216e-09	0	1	2	11	P83646	P83646 [76-96]	0	2172.15	0	99.2	112.4	65.6	122.9		High	High	High	High	High	0	1.365e-09	6
FALSE	High	[K].IGPNEPSQLSIDLNAQGLAR.[Y]	1xiTRAQ4plex [N-Term]		4.03305e-08	0	1	2	3	Q5N725	Q5N725 [149-168]	0	2237.2	0	97.2	85.9	108.3	108.6		High	High	High	High	High	0	6.382e-09	5.28
FALSE	High	[KR].IGPNEPSQLAIDLNAQGLAR.[Y]	1xiTRAQ4plex [N-Term]		1.01648e-08	0	1	3	2	I1PVH5	I1PVH5 [149-168]	0	2221.21	0	104.3	93	118	84.7		High	High	High	High	High	0	9.922e-09	4.86
FALSE	High	[R].IGPATEDLKK.[K]	2xiTRAQ4plex [K9; K10]; 1xiTRAQ4plex [N-Term]		8.20064e-05	0	1	3	1	Q6H6B9	Q6H6B9 [337-346]	1	1503.91	0	96.1	99.3	101	103.6		High	High	High	High	High	0	2.346e-05	3.04
FALSE	High	[R].LGNVFTIGK.[G]	1xiTRAQ4plex [K9]; 1xiTRAQ4plex [N-Term]		0.000136638	0	1	4	3	P49398	P49398 [222-230]	0	1236.76	0	98.2	100.4	103.2	98.3		High	High	High	High	High	0	4.079e-05	2.97
FALSE	High	[K].LGNKPVFVLVK.[A]	2xiTRAQ4plex [K4; K11]; 1xiTRAQ4plex [N-Term]		1.75325e-05	0	1	3	1	Q2QMV8	Q2QMV8 [228-238]	0	1646.07	0	103.5	107.8	88.5	100.2		High	High	High	High	High	0	4.434e-06	4.32
FALSE	High	[K].LGNDVLAEEWLK.[T]	1xiTRAQ4plex [K12]; 1xiTRAQ4plex [N-Term]		2.56754e-08	0	1	1	5	Q69S39	Q69S39 [106-117]	0	1674.93	0	108.1	94.9	88.5	108.5		High	High	High	High	High	0	3.919e-09	4.53
FALSE	High	[K].LGNANILVWK.[R]	1xiTRAQ4plex [K10]; 1xiTRAQ4plex [N-Term]		8.20064e-05	0	1	4	5	A0A0P0WH35	A0A0P0WH35 [207-216]	0	1415.86	0	89.9	112.5	92.5	105.2		High	High	High	High	High	0.0002229	0.001633	3.46
FALSE	High	[R].LGMASTIPEAR.[Q]	1xiTRAQ4plex [N-Term]		2.04163e-05	0	1	1	4	I1Q1X7	I1Q1X7 [98-108]	0	1289.7	0	105.4	105	101	88.6		High	High	High	High	High	0	5.231e-06	3.35
FALSE	High	[R].LGLSAVIMGSK.[G]	1xiTRAQ4plex [K11]; 1xiTRAQ4plex [N-Term]		1.37083e-05	0	1	4	2	A2YMG8	A2YMG8 [181-191]	0	1363.82	0	102.3	98.2	101.5	98.1		High	High	High	High	High	0	3.421e-06	3.6
FALSE	High	[R].LGLPEQLVSTLEK.[R]	1xiTRAQ4plex [K13]; 1xiTRAQ4plex [N-Term]		0.000286088	0	1	3	2	B8AMQ6	B8AMQ6 [116-128]	0	1715.02	0	120.4	91.9	113.8	73.8		High	High	High	High	High	4.359e-05	0.0003132	3.24
FALSE	High	[K].LGLLSVTSGANPVSLKK.[G]	2xiTRAQ4plex [K16; K17]; 1xiTRAQ4plex [N-Term]		6.78198e-09	0	2	5	12	A2ZJH7; I1PHM3	A2ZJH7 [137-153]; I1PHM3 [142-158]	1	2116.31	0	93.6	98.2	97.9	110.3	Shared	High	High	High	High	High	0	9.339e-10	5.81
FALSE	High	[K].LGLLSVTSGANPVSLK.[K]	1xiTRAQ4plex [K16]; 1xiTRAQ4plex [N-Term]		5.95228e-07	0	2	5	14	A2ZJH7; I1PHM3	A2ZJH7 [137-152]; I1PHM3 [142-157]	0	1844.11	0	100.9	99.9	94.1	105.1	Shared	High	High	High	High	High	0	2.111e-07	4.73
FALSE	High	[R].IGIIQETLGEGVETGVISSIK.[D]	1xiTRAQ4plex [K21]; 1xiTRAQ4plex [N-Term]		2.9147e-09	0	1	3	1	Q25A68	Q25A68 [312-332]	0	2431.39	0	96.5	102.4	99.4	101.7		High	High	High	High	High	0	3.753e-10	5.04
FALSE	High	[K].LGLGSVGGAAAIK.[Y]	1xiTRAQ4plex [K13]; 1xiTRAQ4plex [N-Term]		2.03949e-06	0	1	1	2	Q6K851	Q6K851 [70-82]	0	1401.87	0	109.5	98.6	92.9	99.1		High	High	High	High	High	0	4.372e-07	4.01
FALSE	High	[K].LGLGGLGGSPR.[A]	1xiTRAQ4plex [N-Term]		3.35762e-05	0	1	3	1	I1QW03	I1QW03 [65-75]	0	1127.67	0	99.4	125.2	72	103.5		High	High	High	High	High	0	8.961e-06	3
FALSE	High	[K].IGLFGGAGVGK.[T]	1xiTRAQ4plex [K11]; 1xiTRAQ4plex [N-Term]		1.66724e-07	0	3	11	34	Q0JKB4; P12085; Q01859	Q0JKB4 [228-238]; P12085 [168-178]; Q01859 [223-233]	0	1263.77	0	98.9	103.5	94.7	102.9	Shared	High	High	High	High	High	0	1.898e-06	4.25
FALSE	High	[K].LGLDVASCLITR.[A]	1xCarbamidomethyl [C8]; 1xiTRAQ4plex [N-Term]		9.48378e-05	0	1	2	3	B8ADI1	B8ADI1 [89-100]	0	1461.82	0	91.6	94.3	109.8	104.3		High	High	High	High	High	0	2.741e-05	3
FALSE	High	[R].IGIDDDTPEDPEVLNIVEILK.[L]	1xiTRAQ4plex [K21]; 1xiTRAQ4plex [N-Term]		3.14755e-06	0	1	3	2	B8A9G8	B8A9G8 [116-136]	0	2625.41	0	126.3	96.7	93.8	83.2		High	High	High	High	High	0	6.988e-07	3.8
FALSE	High	[K].IGLATSPSTTAVQDR.[V]	1xiTRAQ4plex [N-Term]		4.23606e-07	0	1	4	5	B8A7P7	B8A7P7 [571-585]	0	1660.9	0	120.3	117.2	86	76.5		High	High	High	High	High	0	3.751e-05	4.32
FALSE	High	[R].LLADNDCRLEICTETK.[T]	2xCarbamidomethyl [C7; C12]; 1xiTRAQ4plex [K16]; 1xiTRAQ4plex [N-Term]		0.000220225	0	1	2	1	Q6YU90	Q6YU90 [32-47]	1	2239.13	0	78.7	94.3	104.5	122.5		High	High	High	High	High	0	6.833e-05	3.07
FALSE	High	[R].IGDTVQVIAGR.[E]	1xiTRAQ4plex [N-Term]		2.657e-05	0	1	1	2	B8B1V3	B8B1V3 [78-88]	0	1272.74	0	97.4	113.3	84.6	104.7		High	High	High	High	High	0	6.985e-06	3.14
FALSE	High	[K].LLAESQPEGDGATVR.[R]	1xiTRAQ4plex [N-Term]		0.000245433	0	1	3	1	I1PHB0	I1PHB0 [118-132]	0	1686.88	0	101.7	92.4	96.9	108.9		High	High	High	High	High	0	7.688e-05	2.42
FALSE	High	[K].IIAGEAFGVR.[S]	1xiTRAQ4plex [N-Term]		4.63084e-05	0	1	3	1	I1PHB0	I1PHB0 [257-266]	0	1176.69	0	100.1	98.1	98.1	103.7		High	High	High	High	High	0	1.267e-05	2.79
FALSE	High	[R].ILKPSGLAIMSFSNR.[C]	1xiTRAQ4plex [K3]; 1xiTRAQ4plex [N-Term]		2.55034e-05	0	1	3	1	I1NR81	I1NR81 [233-247]	0	1922.11	0	106.7	106.2	100.9	86.2		High	High	High	High	High	0	6.644e-06	4.28
FALSE	High	[K].LLHEAAGHVVTVELK.[T]	1xiTRAQ4plex [K15]; 1xiTRAQ4plex [N-Term]		8.18478e-06	0	1	3	2	A2XEE2	A2XEE2 [11-25]	0	1904.12	0	95.7	106.5	98.3	99.5		High	High	High	High	High	0	7.41e-06	3.36
FALSE	High	[K].ILHAAFVPFGEIK.[D]	1xiTRAQ4plex [K13]; 1xiTRAQ4plex [N-Term]		0.000167213	0	1	2	1	A2XJ95	A2XJ95 [23-35]	0	1730.02	0					No Quan Values	High	High	High	High	High	0	5.063e-05	2.54
FALSE	High	[R].LLGVTTLDVAR.[A]	1xiTRAQ4plex [N-Term]		3.35762e-05	0	1	1	8	I1PFY8	I1PFY8 [184-194]	0	1301.79	0	101	97.5	107.7	93.8		High	High	High	High	High	0	4.477e-05	3.44
FALSE	High	[R].IIGVSVDSSGKPALR.[M]	1xiTRAQ4plex [K11]; 1xiTRAQ4plex [N-Term]		2.04711e-07	0	2	4	2	I1Q3M1; I1NR70	I1Q3M1 [360-374]; I1NR70 [362-376]	0	1787.06	0	89.8	72.9	144.9	92.4	Shared	High	High	High	High	High	0	4.543e-07	4.47
FALSE	High	[R].LLGTVTIASGGVMPNIHNLLLPK.[K]	1xOxidation [M13]; 1xiTRAQ4plex [K23]; 1xiTRAQ4plex [N-Term]		4.44851e-06	0	1	1	1	I1QBD2	I1QBD2 [98-120]	0	2662.56	0	121.4	96.3	94.4	88		High	High	High	High	High	0	1.016e-06	4.22
FALSE	High	[R].LLGTVTIASGGVMPNIHNLLLPK.[K]	1xiTRAQ4plex [K23]; 1xiTRAQ4plex [N-Term]		2.19636e-07	0	1	1	4	I1QBD2	I1QBD2 [98-120]	0	2646.56	0	107.1	97.1	108.9	86.9		High	High	High	High	High	0	1.539e-07	4.29
FALSE	High	[K].LLGSLQGPATSVVTTLQAPAR.[D]	1xiTRAQ4plex [N-Term]		3.63698e-07	0	1	1	5	Q10N30	Q10N30 [180-200]	0	2224.28	0	96.1	99.8	101.8	102.4		High	High	High	High	High	0	1.761e-06	5.75
FALSE	High	[R].LIGSDLEHFIR.[K]	1xiTRAQ4plex [N-Term]		1.71048e-06	0	1	2	8	A2XVZ1	A2XVZ1 [173-183]	0	1443.81	0	101.7	101.3	96.2	100.8		High	High	High	High	High	0	4.293e-06	4.29
FALSE	High	[R].LLICMGEAMR.[T]	1xCarbamidomethyl [C4]; 1xiTRAQ4plex [N-Term]		8.64145e-05	0	1	2	8	I1PJL5	I1PJL5 [94-103]	0	1337.69	0	93.5	102	108.2	96.3		High	High	High	High	High	4.359e-05	0.0003589	3.25
FALSE	High	[R].IIGQDEAVK.[A]	1xiTRAQ4plex [K9]; 1xiTRAQ4plex [N-Term]		3.73033e-05	0	1	4	1	I1P698	I1P698 [622-630]	0	1260.74	0	119.7	100.2	106.3	73.8		High	High	High	High	High	0	1.005e-05	3.27
FALSE	High	[K].ILGNSGDQWSDLLGLPMATR.[S]	1xOxidation [M17]; 1xiTRAQ4plex [N-Term]		4.29214e-05	0	1	2	1	A2YE26	A2YE26 [234-253]	0	2304.18	0	100	87.6	116	96.4		High	High	High	High	High	0	1.17e-05	2.59
FALSE	High	[R].ILGMGDVLSFVEK.[A]	1xiTRAQ4plex [K13]; 1xiTRAQ4plex [N-Term]		6.34651e-05	0	1	3	2	B8BJ56	B8BJ56 [368-380]	0	1695.96	0	89.9	109.9	109.7	90.4		High	High	High	High	High	0	5.44e-05	3.08
FALSE	High	[R].IIGLGEIMSGELVEFAEGTR.[G]	1xOxidation [M8]; 1xiTRAQ4plex [N-Term]		1.16753e-09	0	1	1	22	P0C2Z5	P0C2Z5 [42-61]	0	2281.19	0	98.7	106.5	90.4	104.4		High	High	High	High	High	0	1.4e-10	5.83
FALSE	High	[R].IIGLGEIMSGELVEFAEGTR.[G]	1xiTRAQ4plex [N-Term]		7.13382e-10	0	1	1	17	P0C2Z5	P0C2Z5 [42-61]	0	2265.19	0	96.6	99	98.9	105.5		High	High	High	High	High	0	8.245e-11	5.46
FALSE	High	[R].ILGLGDLGVQGIGIPIGK.[L]	1xiTRAQ4plex [K18]; 1xiTRAQ4plex [N-Term]		0.000154252	0	1	2	2	B8BHR1	B8BHR1 [197-214]	0	2008.24	0	88.9	92.8	104.2	114		High	High	High	High	High	0	4.64e-05	2.33
FALSE	High	[K].LIGLAGETNVQGEEQK.[K]	1xiTRAQ4plex [K16]; 1xiTRAQ4plex [N-Term]		8.74645e-08	0	1	1	9	I1NTN8	I1NTN8 [59-74]	0	1974.07	0	98.9	94.5	116.2	90.4		High	High	High	High	High	0	1.471e-08	4.67
FALSE	High	[K].LIGLAGDTNVQGEEQK.[K]	1xiTRAQ4plex [K16]; 1xiTRAQ4plex [N-Term]		8.20064e-05	0	1	1	1	I1PW06	I1PW06 [59-74]	0	1960.06	0					No Quan Values	High	High	High	High	High	0	2.342e-05	2.98
FALSE	High	[K].ILGDGDVSVK.[L]	1xiTRAQ4plex [K10]; 1xiTRAQ4plex [N-Term]		1.95963e-05	0	1	1	3	A2XE09	A2XE09 [191-200]	0	1290.75	0	94.8	108.2	91.4	105.6		High	High	High	High	High	0	5.021e-06	4.36
FALSE	High	[R].IIGATRPWEAAPGTIR.[A]	1xiTRAQ4plex [N-Term]		4.21985e-06	0	1	3	9	A6N0M9	A6N0M9 [87-102]	0	1853.05	0	95.1	99.4	89.9	115.6		High	High	High	High	High	0	4.555e-06	4.05
FALSE	High	[R].LIGPNCPGIIKPGECK.[I]	2xCarbamidomethyl [C6; C15]; 2xiTRAQ4plex [K11; K16]; 1xiTRAQ4plex [N-Term]		5.29651e-05	0	1	3	2	B8B7R8	B8B7R8 [255-270]	0	2185.22	0	96.9	92.4	111.5	99.3		High	High	High	High	High	0	4.835e-05	4
FALSE	High	[K].LIGATNPLQAEPGTIR.[G]	1xiTRAQ4plex [N-Term]		1.57566e-06	0	1	5	6	Q0IMS5	Q0IMS5 [158-173]	0	1795.02	0	102	107.1	95.4	95.5		High	High	High	High	High	0	3.311e-07	4.38
FALSE	High	[K].LLLDGLTVGK.[G]	1xiTRAQ4plex [K10]; 1xiTRAQ4plex [N-Term]		0.000273412	0	1	3	1	I1QQN2	I1QQN2 [264-273]	0	1316.84	0	97.4	104.4	100.1	98		High	High	High	High	High	0	8.621e-05	3.51
FALSE	High	[K].LLILDEADEMLGR.[G]	1xiTRAQ4plex [N-Term]		0.000181235	0	1	5	1	I1NPZ9	I1NPZ9 [176-188]	0	1631.88	0	103.8	76.6	128.6	91		High	High	High	High	High	0	5.541e-05	2.47
FALSE	High	[R].IINGLDLEDK.[L]	1xiTRAQ4plex [K10]; 1xiTRAQ4plex [N-Term]		5.20456e-05	0	1	3	4	A2ZD01	A2ZD01 [193-202]	0	1417.81	0	102.8	98.6	76.7	121.9		High	High	High	High	High	0	2.922e-05	3.44
FALSE	High	[KR].IINFGSDPVSLTISATGLQAR.[V]	1xiTRAQ4plex [N-Term]		4.43953e-07	0	1	6	1	Q2QY88	Q2QY88 [573-593]	0	2304.27	0	83.5	106	112.9	97.6		High	High	High	High	High	0	8.472e-08	3.61
FALSE	High	[K].ILNEISLEKDVDGFHPLNIGK.[L]	2xiTRAQ4plex [K9; K21]; 1xiTRAQ4plex [N-Term]		1.19799e-05	0	1	2	2	I1PSI2	I1PSI2 [109-129]	1	2783.57	0	108.5	97.7	115.9	77.8		High	High	High	High	High	0	2.95e-06	4.31
FALSE	High	[K].ILNEISLEK.[D]	1xiTRAQ4plex [K9]; 1xiTRAQ4plex [N-Term]		0.000238542	0	1	2	2	I1PSI2	I1PSI2 [109-117]	0	1346.81	0	106.9	98.9	112.4	81.8		High	High	High	High	High	0	7.448e-05	2.93
FALSE	High	[R].IIMVSGLFDEVIK.[A]	1xiTRAQ4plex [K13]; 1xiTRAQ4plex [N-Term]		0.00012384	0	1	3	1	A0A0P0VRQ0	A0A0P0VRQ0 [90-102]	0	1752.02	0	112.1	80.9	108.9	98.1		High	High	High	High	High	0	3.675e-05	3.14
FALSE	High	[R].ILMVGLDAAGK.[T]	1xOxidation [M3]; 1xiTRAQ4plex [K11]; 1xiTRAQ4plex [N-Term]		9.75828e-06	0	1	9	3	A2XN99	A2XN99 [20-30]	0	1391.82	0	109.3	102.1	103.9	84.6		High	High	High	High	High	0	2.712e-05	3.64
FALSE	High	[R].ILMVGLDAAGK.[T]	1xiTRAQ4plex [K11]; 1xiTRAQ4plex [N-Term]		7.00758e-05	0	1	9	3	A2XN99	A2XN99 [20-30]	0	1375.82	0	103.2	100.1	117.8	78.9		High	High	High	High	High	0	1.976e-05	3.63
FALSE	High	[K].LLMETCQEAK.[N]	1xCarbamidomethyl [C6]; 1xiTRAQ4plex [K10]; 1xiTRAQ4plex [N-Term]		0.000111575	0	1	2	4	B8A7H0	B8A7H0 [264-273]	0	1510.78	0	102.1	94.9	95.5	107.4		High	High	High	High	High	0	3.279e-05	2.71
FALSE	High	[K].LLLVTEGPEGCR.[Y]	1xCarbamidomethyl [C11]; 1xiTRAQ4plex [N-Term]		0.000251084	0	1	3	3	B9FSC3	B9FSC3 [299-310]	0	1487.8	0	93.5	104	97.9	104.7		High	High	High	High	High	4.359e-05	0.0001193	3.14
FALSE	High	[K].LLLHELPSILDGTAK.[E]	1xiTRAQ4plex [K15]; 1xiTRAQ4plex [N-Term]		6.66656e-06	0	1	3	1	B8A7N8	B8A7N8 [216-230]	0	1908.14	0					No Quan Values	High	High	High	High	High	0	1.563e-06	3.4
FALSE	High	[R].LIIVGSITGNTNTLAGNVPPK.[A]	1xiTRAQ4plex [K21]; 1xiTRAQ4plex [N-Term]		3.09361e-05	0	1	1	1	Q8W3D9	Q8W3D9 [220-240]	0	2367.38	0	90.8	93.4	98.2	117.6		High	High	High	High	High	0	8.203e-06	3.08
FALSE	High	[K].LLLVDIDLLESK.[L]	1xiTRAQ4plex [K12]; 1xiTRAQ4plex [N-Term]		0.000152483	0	1	4	1	Q7X5X9	Q7X5X9 [167-178]	0	1659.02	0	106.9	84.4	124.7	84		High	High	High	High	High	0	4.597e-05	2.84
FALSE	High	[R].LLITNPEGNVAAQAAASK.[L]	1xiTRAQ4plex [K18]; 1xiTRAQ4plex [N-Term]		1.70681e-07	0	1	2	1	I1PR23	I1PR23 [106-123]	0	2056.16	0	94.1	102.5	93.8	109.6		High	High	High	High	High	0	3.013e-08	4.33
FALSE	High	[K].LILTMPASMSMER.[R]	1xiTRAQ4plex [N-Term]		1.35486e-05	0	2	5	5	B8AJV7; Q5JNB0	B8AJV7 [96-108]; Q5JNB0 [165-177]	0	1623.84	0	113.9	92.4	114.6	79.1	Shared	High	High	High	High	High	0	3.364e-06	3.15
FALSE	High	[K].LLIQNQDEMIK.[AS]	1xOxidation [M9]; 1xiTRAQ4plex [K11]; 1xiTRAQ4plex [N-Term]		0.000130461	0	2	4	5	B8AHM8; I1PU82	B8AHM8 [108-118]; I1PU82 [106-116]	0	1648.92	0	104	98.9	111.9	85.2	Shared	High	High	High	High	High	4.359e-05	0.0002309	3.65
FALSE	High	[K].LLIQNQDEMIK.[AS]	1xiTRAQ4plex [K11]; 1xiTRAQ4plex [N-Term]		2.42662e-07	0	2	4	4	B8AHM8; I1PU82	B8AHM8 [108-118]; I1PU82 [106-116]	0	1632.92	0	109	94.4	123.2	73.4	Shared	High	High	High	High	High	0	1.155e-06	4.26
FALSE	High	[K].IILQEVMAK.[M]	1xiTRAQ4plex [K9]; 1xiTRAQ4plex [N-Term]		7.64737e-05	0	1	1	2	I1Q7E3	I1Q7E3 [212-220]	0	1332.82	0	95.9	108.9	90.8	104.5		High	High	High	High	High	0	2.183e-05	3.83
FALSE	High	[K].LLLNFPMVVCAK.[V]	1xCarbamidomethyl [C10]; 1xiTRAQ4plex [K12]; 1xiTRAQ4plex [N-Term]		0.000294294	0	1	2	1	B8AHL6	B8AHL6 [199-210]	0	1692.98	0					No Quan Values	High	High	High	High	High	0	9.34e-05	2.71
FALSE	High	[K].LLLNCEGGGECGTCIVEVVEGGELLSPK.[T]	3xCarbamidomethyl [C5; C11; C14]; 1xiTRAQ4plex [K28]; 1xiTRAQ4plex [N-Term]		4.29214e-05	0	1	2	1	A2YLE6	A2YLE6 [136-163]	0	3277.64	0	99.1	94.5	106.8	99.6		High	High	High	High	High	0	1.171e-05	4.08
FALSE	High	[K].ILLIGDSGVGK.[S]	1xiTRAQ4plex [K11]; 1xiTRAQ4plex [N-Term]		2.68828e-05	0	5	13	8	I1Q8T1; B8AS56; B8AG27; Q84TA8; A2WRD4	I1Q8T1 [18-28]; B8AS56 [24-34]; B8AG27 [14-24]; Q84TA8 [18-28]; A2WRD4 [11-21]	0	1359.84	0	109.3	100.5	107.4	82.7	Shared	High	High	High	High	High	0	7.038e-06	3.44
FALSE	High	[R].LILVGPPGSGK.[G]	1xiTRAQ4plex [K11]; 1xiTRAQ4plex [N-Term]		0.000132744	0	1	1	4	Q08480	Q08480 [33-43]	0	1325.84	0	106.9	97.3	95.7	100.1		High	High	High	High	High	0	7.439e-05	3.48
FALSE	High	[K].LLGASFFDADLTGADLSDADLR.[G]	1xiTRAQ4plex [N-Term]		1.11647e-08	0	1	3	5	I1NK53	I1NK53 [106-127]	0	2427.22	0	97.5	114.1	82.7	105.7		High	High	High	High	High	0	1.593e-09	5.58
FALSE	High	[R].LIGALPVVGLVAR.[I]	1xiTRAQ4plex [N-Term]		0.000126009	0	1	3	2	B8B092	B8B092 [55-67]	0	1421.93	0	104.9	106.1	103.8	85.3		High	High	High	High	High	0	3.727e-05	3.26
FALSE	High	[K].LIFVTNLVFR.[D]	1xiTRAQ4plex [N-Term]		0.000230518	0	2	2	3	B8BHM5; Q0IWS0	B8BHM5 [212-221]; Q0IWS0 [222-231]	0	1365.84	0	111.5	97.7	106	84.7	Shared	High	High	High	High	High	4.359e-05	0.0001478	2.9
FALSE	High	[K].IIDLGAAADLR.[V]	1xiTRAQ4plex [N-Term]		3.8186e-05	0	1	2	2	B8AWA3	B8AWA3 [294-304]	0	1271.74	0	98.6	112.4	84.4	104.5		High	High	High	High	High	0	1.032e-05	2.89
FALSE	High	[K].LIDIDVEAVKK.[A]	2xiTRAQ4plex [K10; K11]; 1xiTRAQ4plex [N-Term]		3.37001e-07	0	1	2	1	Q6ZG03	Q6ZG03 [443-453]	1	1675.04	0	108.7	98.5	115	77.8		High	High	High	High	High	0	6.285e-08	4.69
FALSE	High	[K].ILDHGEAGDNVGLLLR.[G]	1xiTRAQ4plex [N-Term]		3.21555e-07	0	1	2	1	Q851Y8	Q851Y8 [324-339]	0	1836.01	0	107.5	95	118.1	79.5		High	High	High	High	High	0	5.986e-08	3.96
FALSE	High	[K].LIDGVPETLDMLR.[S]	1xiTRAQ4plex [N-Term]		8.47776e-06	0	1	3	7	B8AVV2	B8AVV2 [99-111]	0	1615.88	0	98.8	97.3	104.6	99.3		High	High	High	High	High	0	2.026e-06	4.02
FALSE	High	[R].IIDFDLPITVR.[L]	1xiTRAQ4plex [N-Term]		2.9178e-05	0	1	3	4	I1R2M1	I1R2M1 [165-175]	0	1445.85	0	113.7	111.2	91.5	83.6		High	High	High	High	High	0	7.715e-06	3.67
FALSE	High	[K].LLDELGIPAEDVPVDQFTPLGR.[M]	1xiTRAQ4plex [N-Term]		2.43177e-06	0	1	3	2	A2YMD1	A2YMD1 [118-139]	0	2538.36	0	96.9	81	89.6	132.5		High	High	High	High	High	0	5.303e-07	2.98
FALSE	High	[K].ILDEEFGIVK.[G]	1xiTRAQ4plex [K10]; 1xiTRAQ4plex [N-Term]		5.18106e-06	0	1	3	28	Q9SNK3	Q9SNK3 [242-251]	0	1450.84	0	110.8	99.6	109.6	79.9		High	High	High	High	High	0	1.236e-06	4.4
FALSE	High	[K].IIDDINITVQSGEFDTEGLLAK.[A]	1xiTRAQ4plex [K22]; 1xiTRAQ4plex [N-Term]		9.4186e-09	0	1	2	4	Q0J709	Q0J709 [224-245]	0	2679.43	0	102.8	108.7	93.9	94.6		High	High	High	High	High	0	1.33e-09	4.86
FALSE	High	[K].IIDDDVAAVATSSSAK.[E]	1xiTRAQ4plex [K16]; 1xiTRAQ4plex [N-Term]		8.26627e-07	0	1	2	4	B8A8C9	B8A8C9 [419-434]	0	1850.99	0	92.2	99.7	94.1	114		High	High	High	High	High	0	1.648e-07	3.92
FALSE	High	[R].ILDIMPTEIHQR.[V]	1xiTRAQ4plex [N-Term]		7.53991e-06	0	1	2	8	O64422	O64422 [376-387]	0	1609.89	0	97.7	90.9	110.9	100.5		High	High	High	High	High	0	1.791e-06	3.2
FALSE	High	[R].IICGDEGATTCVDPSK.[S]	2xCarbamidomethyl [C3; C11]; 1xiTRAQ4plex [K16]; 1xiTRAQ4plex [N-Term]		2.98575e-06	0	1	3	1	B8AAN6	B8AAN6 [331-346]	0	2010.97	0	99.2	101.1	115.5	84.2		High	High	High	High	High	0	6.586e-07	3.6
FALSE	High	[K].IIATHTDSPDVLIWDVEAQPNR.[Q]	1xiTRAQ4plex [N-Term]		4.49753e-05	0	1	2	1	Q5NAI9	Q5NAI9 [125-146]	0	2634.36	0	77.1	108.2	116.9	97.8		High	High	High	High	High	0	1.232e-05	3.16
FALSE	High	[R].LIASLGPFVTGNTFDSDELVDTSVEK.[I]	1xiTRAQ4plex [K26]; 1xiTRAQ4plex [N-Term]		6.0225e-07	0	1	1	4	B8AAX3	B8AAX3 [186-211]	0	3042.58	0	101.9	108.7	85.6	103.7		High	High	High	High	High	0	1.124e-06	3.91
FALSE	High	[R].ILASGVHVVVGTPGR.[V]	1xiTRAQ4plex [N-Term]		0.000150734	0	1	4	1	A2X0V4	A2X0V4 [155-169]	0	1605.96	0	104.9	96.1	116	83		High	High	High	High	High	0	4.522e-05	3.41
FALSE	High	[K].IIAIGESDDIPLVK.[N]	1xiTRAQ4plex [K14]; 1xiTRAQ4plex [N-Term]		5.27299e-06	0	1	3	3	Q9SDJ2	Q9SDJ2 [355-368]	0	1771.05	0	98.8	94.6	98.2	108.4		High	High	High	High	High	0	1.218e-06	3.81
FALSE	High	[R].LIALDMGALIAGAK.[Y]	1xiTRAQ4plex [K14]; 1xiTRAQ4plex [N-Term]		1.26833e-06	0	1	4	2	I1PCF7	I1PCF7 [320-333]	0	1645	0	99.5	97.5	101.7	101.3		High	High	High	High	High	0	4.829e-07	3.85
FALSE	High	[K].LLAGVTIAHGGVLPNINPVLLPK.[KE]	1xiTRAQ4plex [K23]; 1xiTRAQ4plex [N-Term]		2.63232e-10	0	1	7	7	A2Y5G8	A2Y5G8 [108-130]	0	2594.6	0	100.7	100.7	120.6	78		High	High	High	High	High	0	2.808e-11	6.55
FALSE	High	[R].IIAGTCHSAK.[M-]	1xCarbamidomethyl [C6]; 1xiTRAQ4plex [K10]; 1xiTRAQ4plex [N-Term]		0.000273412	0	1	8	1	A2XXG3	A2XXG3 [71-80]	0	1345.75	0	91.5	95.9	121.7	90.8		High	High	High	High	High	0	8.624e-05	2.99
FALSE	High	[R].IIAGTAANMGIEVDPPILEK.[K]	1xiTRAQ4plex [K20]; 1xiTRAQ4plex [N-Term]		1.14549e-07	0	1	3	1	A0A0P0VSE5	A0A0P0VSE5 [200-219]	0	2340.31	0	88.1	106.6	105.5	99.7		High	High	High	High	High	0	1.962e-08	5.15
FALSE	High	[R].LLAGESGVGAIDR.[F]	1xiTRAQ4plex [N-Term]		4.85746e-06	0	1	3	2	A2XTX6	A2XTX6 [72-84]	0	1401.78	0	113.7	87.9	116.6	81.7		High	High	High	High	High	0	5.464e-05	3.17
FALSE	High	[R].LIAVGNDIAADAVGAGR.[D]	1xiTRAQ4plex [N-Term]		2.29327e-06	0	1	2	2	B8AB91	B8AB91 [326-342]	0	1726.96	0	112.7	88.7	98.1	100.6		High	High	High	High	High	0	4.968e-07	3.71
FALSE	High	[R].ILDIMPTEIHQR.[V]	1xOxidation [M5]; 1xiTRAQ4plex [N-Term]		0.000148146	0	1	2	5	O64422	O64422 [376-387]	0	1625.88	0	99.1	103.2	99	98.8		High	High	High	High	High	0	4.433e-05	3.66
FALSE	High	[K].ILDQAVLEMNDDLTK.[M]	1xiTRAQ4plex [K15]; 1xiTRAQ4plex [N-Term]		1.84598e-06	0	1	2	3	B8A7P4	B8A7P4 [85-99]	0	2006.07	0	107.1	103.1	96.5	93.3		High	High	High	High	High	0	3.926e-07	4.75
FALSE	High	[K].ILDQAVLEMNDDLTK.[M]	1xOxidation [M9]; 1xiTRAQ4plex [K15]; 1xiTRAQ4plex [N-Term]		1.37083e-05	0	1	2	4	B8A7P4	B8A7P4 [85-99]	0	2022.07	0	96.7	109.1	90.5	103.7		High	High	High	High	High	0	3.416e-06	3.47
FALSE	High	[K].IIFTNVGNPHALGQKPLTFPR.[Q]	1xiTRAQ4plex [K15]; 1xiTRAQ4plex [N-Term]		3.55787e-09	0	1	2	3	Q69UU3	Q69UU3 [47-67]	0	2608.5	0	100.7	90.2	124	85		High	High	High	High	High	0	4.659e-10	6.13
FALSE	High	[K].LLFGGTGNLSGK.[I]	1xiTRAQ4plex [K12]; 1xiTRAQ4plex [N-Term]		0.00021897	0	2	4	3	B8AEK7; Q6EUK5	B8AEK7 [245-256]; Q6EUK5 [245-256]	0	1451.85	0	111.4	96.7	101.2	90.7	Shared	High	High	High	High	High	0	6.76e-05	3.58
FALSE	High	[K].LIFGADSPAIQENR.[V]	1xiTRAQ4plex [N-Term]		1.70681e-07	0	1	3	3	I1NRT6	I1NRT6 [140-153]	0	1674.89	0	95.2	97.4	107.5	99.8		High	High	High	High	High	0	5.168e-05	3.9
FALSE	High	[R].LLFEVAPLGFLIEK.[A]	1xiTRAQ4plex [K14]; 1xiTRAQ4plex [N-Term]		2.64394e-08	0	1	2	20	I1PJL5	I1PJL5 [322-335]	0	1877.14	0	94.4	102.5	97.1	106		High	High	High	High	High	0	4.036e-09	4.7
FALSE	High	[R].LIFANTAAHGDLR.[D]	1xiTRAQ4plex [N-Term]		8.92111e-07	0	1	2	2	B8ACR9	B8ACR9 [214-226]	0	1542.85	0	97.8	105.5	93	103.7		High	High	High	High	High	0	1.796e-07	4.54
FALSE	High	[R].ILESQPEVTSATVDFEK.[K]	1xiTRAQ4plex [K17]; 1xiTRAQ4plex [N-Term]		1.61521e-05	0	1	2	2	B8AQL4	B8AQL4 [118-134]	0	2181.15	0	110.4	81.5	115.2	93		High	High	High	High	High	0	4.058e-06	3.5
FALSE	High	[R].LIESPAPGIISR.[R]	1xiTRAQ4plex [N-Term]		1.27029e-05	0	1	1	15	P0C2Z5	P0C2Z5 [129-140]	0	1396.83	0	100	102.4	94.8	102.7		High	High	High	High	High	4.359e-05	0.0001215	4.01
FALSE	High	[K].LLESHLVPSSTAPESK.[V]	1xiTRAQ4plex [K16]; 1xiTRAQ4plex [N-Term]		2.07568e-06	0	1	1	2	A2XUA6	A2XUA6 [110-125]	0	1983.1	0	94.2	106.8	101.3	97.6		High	High	High	High	High	0	4.454e-07	4.06
FALSE	High	[R].LLELANATEPTILDK.[L]	1xiTRAQ4plex [K15]; 1xiTRAQ4plex [N-Term]		2.29528e-05	0	1	2	2	A2YML2	A2YML2 [204-218]	0	1929.11	0	104.4	98.1	103.7	93.7		High	High	High	High	High	0	9.171e-06	3.87
FALSE	High	[R].LLEGALADAGGVR.[L]	1xiTRAQ4plex [N-Term]		1.84816e-05	0	1	2	2	B8A769	B8A769 [123-135]	0	1385.79	0	94.5	99.3	103.1	103.1		High	High	High	High	High	0	4.697e-06	3.61
FALSE	High	[R].ILEEMDTAEK.[A]	1xOxidation [M5]; 1xiTRAQ4plex [K10]; 1xiTRAQ4plex [N-Term]		0.00028127	0	1	2	9	I1PB13	I1PB13 [155-164]	0	1482.76	0	90.3	117.9	73.9	118		High	High	High	High	High	0.0004671	0.003919	3.2
FALSE	High	[R].ILEEMDTAEK.[A]	1xiTRAQ4plex [K10]; 1xiTRAQ4plex [N-Term]		1.47068e-05	0	1	2	6	I1PB13	I1PB13 [155-164]	0	1466.77	0	84	116	77.9	122		High	High	High	High	High	0	3.68e-06	3.54
FALSE	High	[R].LLEDSLAEK.[M]	1xiTRAQ4plex [K9]; 1xiTRAQ4plex [N-Term]		3.51845e-05	0	2	6	7	I1P698; B8BNQ4	I1P698 [887-895]; B8BNQ4 [1363-1371]	0	1305.75	0	121.9	91.1	118.4	68.5	Shared	High	High	High	High	High	0	9.401e-06	3.96
FALSE	High	[K].LIEDGSLDELVR.[K]	1xiTRAQ4plex [N-Term]		5.48528e-05	0	1	3	2	Q8H3Q7	Q8H3Q7 [416-427]	0	1502.82	0	91.7	95.9	103.2	109.2		High	High	High	High	High	0	8.926e-05	2.75
FALSE	High	[K].LLEATGISTVPGSGFGQK.[E]	1xiTRAQ4plex [K18]; 1xiTRAQ4plex [N-Term]		8.67887e-06	0	1	3	12	Q69UU3	Q69UU3 [427-444]	0	2050.14	0	102.8	102.3	107.1	87.8		High	High	High	High	High	0	9.771e-06	4.39
FALSE	High	[R].LIDVPMSNCINSGINK.[V]	1xCarbamidomethyl [C9]; 1xiTRAQ4plex [K16]; 1xiTRAQ4plex [N-Term]		2.12706e-05	0	1	2	1	I1PF71	I1PF71 [111-126]	0	2063.09	0	90	99.8	104.7	105.5		High	High	High	High	High	0	5.462e-06	3.7
FALSE	High	[K].ILDTPSLLADASSGAK.[K]	1xiTRAQ4plex [K16]; 1xiTRAQ4plex [N-Term]		0.000152483	0	1	1	1	B8AS56	B8AS56 [179-194]	0	1847.04	0	109.8	92.2	106.7	91.3		High	High	High	High	High	0	4.574e-05	4.21
FALSE	High	[K].LLDSHLVPSSTAPESK.[V]	1xiTRAQ4plex [K16]; 1xiTRAQ4plex [N-Term]		4.71713e-06	0	1	1	4	Q6EUP4	Q6EUP4 [110-125]	0	1969.08	0	98.5	93.8	108.9	98.9		High	High	High	High	High	0	7.744e-06	4.55
FALSE	High	[K].LLDSHLVPSSTAAESK.[V]	1xiTRAQ4plex [K16]; 1xiTRAQ4plex [N-Term]		4.57705e-05	0	1	3	2	A2YVG3	A2YVG3 [104-119]	0	1943.07	0	103.8	95	110.8	90.4		High	High	High	High	High	0	1.249e-05	4.75
FALSE	High	[K].LLDSHLVPSATAAESK.[V]	1xiTRAQ4plex [K16]; 1xiTRAQ4plex [N-Term]		1.13459e-06	0	2	2	10	I1PEX8; A2XL95	I1PEX8 [109-124]; A2XL95 [109-124]	0	1927.07	0	99.8	93	111.6	95.7	Shared	High	High	High	High	High	0	2.329e-07	5.23
FALSE	High	[R].LLDQQTAQK.[K]	1xiTRAQ4plex [K9]; 1xiTRAQ4plex [N-Term]		9.82017e-05	0	1	3	2	A2WLD9	A2WLD9 [247-255]	0	1332.77	0	116.3	90.8	121.2	71.7		High	High	High	High	High	0	2.846e-05	2.88
FALSE	High	[R].ILAFASDVISAK.[I]	1xiTRAQ4plex [K12]; 1xiTRAQ4plex [N-Term]		0.000214019	0	1	3	1	A2YWA4	A2YWA4 [171-182]	0	1522.91	0					No Quan Values	High	High	High	High	High	0	6.612e-05	2.83
FALSE	High	[R].LINPQTMMLGQEPR.[Q]	1xiTRAQ4plex [N-Term]		4.21755e-05	0	1	3	1	A2WN87	A2WN87 [160-173]	0	1771.93	0					No Quan Values	High	High	High	High	High	0	1.144e-05	3.68
FALSE	High	[R].LGDPARPLLLSVR.[S]	1xiTRAQ4plex [N-Term]		0.000143102	0	1	3	2	I1PVJ3	I1PVJ3 [156-168]	0	1550.95	0	95.3	83.7	129.5	91.5		High	High	High	High	High	0.0002229	0.001462	2.59
FALSE	High	[R].LGDLLDTMNALK.[N]	1xiTRAQ4plex [K12]; 1xiTRAQ4plex [N-Term]		6.33504e-08	0	1	3	6	Q0J709	Q0J709 [100-111]	0	1591.9	0	99.1	106.5	96.5	98		High	High	High	High	High	0	1.037e-08	4.6
FALSE	High	[R].LAWHSAGTFDVSSK.[T]	1xiTRAQ4plex [K14]; 1xiTRAQ4plex [N-Term]		1.40953e-06	0	1	3	4	Q10N21	Q10N21 [39-52]	0	1793.94	0	90.6	96.5	107.1	105.8		High	High	High	High	High	0	2.944e-07	4.09
FALSE	High	[R].IAWEEPFGPVLPVIR.[I]	1xiTRAQ4plex [N-Term]		9.85634e-07	0	1	2	3	B8BB36	B8BB36 [390-404]	0	1867.06	0	90.6	96.2	118.1	95.1		High	High	High	High	High	0	2.002e-07	3.82
FALSE	High	[K].IAVSPGTEGTSSPLTLHGR.[D]	1xiTRAQ4plex [N-Term]		9.70125e-06	0	1	3	1	B8B9L6	B8B9L6 [107-125]	0	2024.09	0	109.1	88.8	101.6	100.5		High	High	High	High	High	0	2.342e-06	3.35
FALSE	High	[R].IAVPPTVFAAGAALDSR.[T]	1xiTRAQ4plex [N-Term]		2.18817e-06	0	1	2	4	Q5VPR6	Q5VPR6 [364-380]	0	1800.01	0	97.1	83.6	129	90.3		High	High	High	High	High	0	8.597e-07	4.14
FALSE	High	[K].IAVLTQGEK.[I]	1xiTRAQ4plex [K9]; 1xiTRAQ4plex [N-Term]		0.000107136	0	1	2	7	B8AXU6	B8AXU6 [251-259]	0	1246.76	0	99	106.7	89.1	105.2		High	High	High	High	High	0	3.13e-05	3.12
FALSE	High	[R].IAVITQGADPVVVAEDGQVK.[T]	1xiTRAQ4plex [K20]; 1xiTRAQ4plex [N-Term]		4.27664e-08	0	1	4	1	Q0DZE5	Q0DZE5 [292-311]	0	2297.3	0	94.4	82.7	128.5	94.5		High	High	High	High	High	0	6.764e-09	4.09
FALSE	High	[R].LAVHSGAAGIIVSNHGAR.[Q]	1xiTRAQ4plex [N-Term]		4.45903e-13	0	1	1	14	Q10CE4	Q10CE4 [241-258]	0	1874.05	0	96.3	98.4	99.7	105.6		High	High	High	High	High	0	2.888e-14	5.86
FALSE	High	[K].LAVGLDELQR.[I]	1xiTRAQ4plex [N-Term]		8.34504e-05	0	1	3	4	B8BAB3	B8BAB3 [170-179]	0	1257.73	0	106.4	104.9	93.6	95.2		High	High	High	High	High	0	2.388e-05	3.1
FALSE	High	[R].LAVEAWGLK.[N]	1xiTRAQ4plex [K9]; 1xiTRAQ4plex [N-Term]		8.64145e-05	0	1	2	30	I1QJX3	I1QJX3 [288-296]	0	1274.77	0	93.9	89.8	113.1	103.2		High	High	High	High	High	0	5.284e-05	3.92
FALSE	High	[R].LAWHSAGTFDVSSR.[T]	1xiTRAQ4plex [N-Term]		2.16266e-06	0	1	2	6	B8B6B6	B8B6B6 [40-53]	0	1677.85	0	97	100.6	108.9	93.5		High	High	High	High	High	0	4.648e-07	3.18
FALSE	High	[K].IAVDMVNEGLVER.[R]	1xiTRAQ4plex [N-Term]		0.000148146	0	1	3	1	I1PVJ3	I1PVJ3 [424-436]	0	1588.85	1	82.5	88.9	134	94.6		High	High	High	High	High	0	4.458e-05	3.46
FALSE	High	[R].LATSGANFAR.[A]	1xiTRAQ4plex [N-Term]		0.000114193	0	1	3	11	I1R4N8	I1R4N8 [86-95]	0	1151.63	0	96	111	77.2	115.8		High	High	High	High	High	8.201e-05	0.0007617	3.09
FALSE	High	[K].LATLLNAISSR.[R]	1xiTRAQ4plex [N-Term]		1.46209e-05	0	1	1	3	Q8HCR5	Q8HCR5 [133-143]	0	1302.79	0	103.7	87.8	121.3	87.2		High	High	High	High	High	0	3.653e-06	2.83
FALSE	High	[R].IATEGLDAVGPLAGVLVGVK.[D]	1xiTRAQ4plex [K20]; 1xiTRAQ4plex [N-Term]		9.2205e-08	0	1	3	2	Q25A68	Q25A68 [104-123]	0	2167.29	0	105.8	94.8	100.5	99		High	High	High	High	High	0	1.553e-08	4.84
FALSE	High	[K].LASPVVSGASK.[Q]	1xiTRAQ4plex [K11]; 1xiTRAQ4plex [N-Term]		8.66332e-07	0	1	2	9	B8AI07	B8AI07 [113-123]	0	1303.78	0	104.2	110.5	97.9	87.4		High	High	High	High	High	0	1.739e-07	4.28
FALSE	High	[K].LASPSEVSVDLSDGGSTVVK.[G]	1xiTRAQ4plex [K20]; 1xiTRAQ4plex [N-Term]		8.0393e-09	0	1	3	11	A2WPC2	A2WPC2 [117-136]	0	2235.2	0	98.9	94.2	107	99.9		High	High	High	High	High	0	1.123e-09	4.91
FALSE	High	[K].LASPPSLTGSAISLVSVMQAR.[N]	1xiTRAQ4plex [N-Term]		0.000242654	0	1	3	1	B8B8E2	B8B8E2 [219-239]	0	2229.24	0	103.7	88.7	96.3	111.2		High	High	High	High	High	0	7.587e-05	3.55
FALSE	High	[R].LASINVENVEPNR.[Q]	1xiTRAQ4plex [N-Term]		1.23624e-07	0	1	2	10	I1Q3J5	I1Q3J5 [69-81]	0	1598.86	0	98.6	99.3	97.4	104.7		High	High	High	High	High	0	2.972e-08	4.67
FALSE	High	[R].LASIGLENTEANR.[Q]	1xiTRAQ4plex [N-Term]		9.40461e-07	0	1	1	18	I1QY31	I1QY31 [73-85]	0	1531.82	0	102.3	96.1	105.5	96.1		High	High	High	High	High	0	9.645e-07	4.27
FALSE	High	[R].LASHLELHK.[K]	1xiTRAQ4plex [K9]; 1xiTRAQ4plex [N-Term]		4.34259e-05	0	1	3	4	I1PBK8	I1PBK8 [39-47]	0	1335.8	0	103.6	101	99.7	95.7		High	High	High	High	High	0	1.185e-05	4.38
FALSE	High	[K].LAVCSAATK.[S]	1xCarbamidomethyl [C4]; 1xiTRAQ4plex [K9]; 1xiTRAQ4plex [N-Term]		0.00011755	0	1	1	2	I1QJL9	I1QJL9 [202-210]	0	1208.69	0	94.1	91.7	130	84.2		High	High	High	High	High	0	3.474e-05	3.35
FALSE	High	[K].LASGEVFGPDQPIALK.[L]	1xiTRAQ4plex [K16]; 1xiTRAQ4plex [N-Term]		2.93369e-06	0	1	2	4	B8B9L3	B8B9L3 [110-125]	0	1930.09	0	95.7	108	95	101.3		High	High	High	High	High	0	3.323e-06	3.81
FALSE	High	[R].ICASAPNTLFIADADTGGGNALNVK.[R]	1xCarbamidomethyl [C2]; 1xiTRAQ4plex [K25]; 1xiTRAQ4plex [N-Term]		5.58216e-05	0	1	3	1	A2ZIS0	A2ZIS0 [96-120]	0	2778.43	0	104	102.5	101.5	92		High	High	High	High	High	0	1.548e-05	2.48
FALSE	High	[K].ICENASSNMLAK.[T]	1xCarbamidomethyl [C2]; 1xiTRAQ4plex [K12]; 1xiTRAQ4plex [N-Term]		0.000290985	0	1	2	1	I1QH88	I1QH88 [295-306]	0	1625.82	0	100.5	105.4	102.7	91.3		High	High	High	High	High	0	9.216e-05	2.94
FALSE	High	[R].LDMDIDGADNSFVK.[V]	1xiTRAQ4plex [K14]; 1xiTRAQ4plex [N-Term]		1.47933e-05	0	1	3	2	B8ARK2	B8ARK2 [545-558]	0	1827.9	0	84.1	104.9	103.2	107.8		High	High	High	High	High	0	3.701e-06	3.54
FALSE	High	[K].IDMATTVLGFK.[I]	1xOxidation [M3]; 1xiTRAQ4plex [K11]; 1xiTRAQ4plex [N-Term]		3.35726e-06	0	1	1	8	I1Q848	I1Q848 [59-69]	0	1499.84	0	99.3	103.8	93.1	103.8		High	High	High	High	High	0	6.382e-05	3.39
FALSE	High	[K].IDMATTVLGFK.[I]	1xiTRAQ4plex [K11]; 1xiTRAQ4plex [N-Term]		1.49466e-06	0	1	1	13	I1Q848	I1Q848 [59-69]	0	1483.84	0	96	101	102.3	100.6		High	High	High	High	High	0	5.356e-07	3.92
FALSE	High	[R].LDLNEDPLKEWITR.[T]	1xiTRAQ4plex [K9]; 1xiTRAQ4plex [N-Term]		8.54151e-05	0	1	2	1	A2XVR2	A2XVR2 [83-96]	1	2030.12	0	121.9	97	86.9	94.2		High	High	High	High	High	0	2.451e-05	2.63
FALSE	High	[K].LDILVNNVGTNIR.[K]	1xiTRAQ4plex [N-Term]		0.000159682	0	1	5	1	A2XEZ0	A2XEZ0 [100-112]	0	1584.92	0	99.9	98.8	103.7	97.6		High	High	High	High	High	0	4.808e-05	2.8
FALSE	High	[R].IDILDQALLRPGR.[I]	1xiTRAQ4plex [N-Term]		0.000205615	0	1	1	1	Q7GCH3	Q7GCH3 [316-328]	0	1623.97	0	112.3	99.7	111.2	76.8		High	High	High	High	High	0	6.317e-05	3.45
FALSE	High	[R].IDIANTWQMPQGGIDAGEDPR.[E]	1xiTRAQ4plex [N-Term]		7.13114e-05	0	1	3	1	B8ART5	B8ART5 [84-104]	0	2428.17	0	97.9	95.9	97.9	108.3		High	High	High	High	High	0	2.016e-05	2.82
FALSE	High	[R].IDLAIDGADEVDPDLNLVK.[G]	1xiTRAQ4plex [K19]; 1xiTRAQ4plex [N-Term]		7.94556e-09	0	1	3	25	B8B7P6	B8B7P6 [126-144]	0	2313.24	0	104	101.1	84.6	110.4		High	High	High	High	High	0	4.815e-09	5.2
FALSE	High	[R].IDGSFPSFSHDGK.[K]	1xiTRAQ4plex [K13]; 1xiTRAQ4plex [N-Term]		6.27293e-05	0	1	3	1	A2XNV4	A2XNV4 [381-393]	0	1681.84	0					No Quan Values	High	High	High	High	High	0	1.764e-05	3.69
FALSE	High	[R].ICDGILALLDSHLVPSAGAAESK.[V]	1xCarbamidomethyl [C2]; 1xiTRAQ4plex [K23]; 1xiTRAQ4plex [N-Term]		3.35762e-05	0	1	1	2	Q2R2W2	Q2R2W2 [106-128]	0	2625.42	0	101.6	102.3	102	94.1		High	High	High	High	High	0	8.951e-06	3.36
FALSE	High	[K].IDFPGAKPVSDAVAK.[S]	2xiTRAQ4plex [K7; K15]; 1xiTRAQ4plex [N-Term]		1.34992e-07	0	1	1	12	Q0JPA6	Q0JPA6 [94-108]	0	1947.13	0	113.1	87.5	110	89.4		High	High	High	High	High	0	3.353e-08	4.81
FALSE	High	[K].IDELFIGDIQTQHK.[S]	1xiTRAQ4plex [K14]; 1xiTRAQ4plex [N-Term]		2.61075e-05	0	1	2	1	B8AMU5	B8AMU5 [48-61]	0	1945.06	0	102.3	99.2	102.5	96		High	High	High	High	High	0	6.837e-06	3.79
FALSE	High	[R].LDDNAGDEASK.[M]	1xiTRAQ4plex [K11]; 1xiTRAQ4plex [N-Term]		1.13645e-05	0	1	3	1	I1PBZ7	I1PBZ7 [230-240]	0	1422.7	0	72.8	102.3	92.7	132.2		High	High	High	High	High	0	2.789e-06	3.08
FALSE	High	[R].IDAVDASTVK.[R]	1xiTRAQ4plex [K10]; 1xiTRAQ4plex [N-Term]		5.08442e-05	0	1	3	5	A2XDW2	A2XDW2 [486-495]	0	1306.75	0	94.4	98.4	102.1	105.2		High	High	High	High	High	0.0002229	0.001611	2.99
FALSE	High	[K].LDAQPELFIHIVPDK.[A]	1xiTRAQ4plex [K15]; 1xiTRAQ4plex [N-Term]		9.87102e-09	0	2	9	4	I1QJW3; A2Z2G1	I1QJW3 [58-72]; A2Z2G1 [58-72]	0	2023.15	0	114.9	86.5	122.6	76	Shared	High	High	High	High	High	0	1.392e-09	4.82
FALSE	High	[R].IDADADAEPK.[V]	1xiTRAQ4plex [K10]; 1xiTRAQ4plex [N-Term]		5.79157e-06	0	1	1	1	Q5Z9Z5	Q5Z9Z5 [54-63]	0	1332.69	0	95.1	110.4	94.2	100.3		High	High	High	High	High	0	1.348e-06	2.32
FALSE	High	[K].LCTNTSISADSR.[L]	1xCarbamidomethyl [C2]; 1xiTRAQ4plex [N-Term]		2.06355e-06	0	1	1	9	A2Z925	A2Z925 [219-230]	0	1468.72	0	104.8	107.7	78.2	109.3		High	High	High	High	High	0	4.435e-07	4.08
FALSE	High	[R].ICSAVVESLPTAR.[C]	1xCarbamidomethyl [C2]; 1xiTRAQ4plex [N-Term]		6.39853e-06	0	1	1	3	Q8HCR5	Q8HCR5 [100-112]	0	1546.84	0	104.6	98.5	114.3	82.5		High	High	High	High	High	0	1.502e-06	3.73
FALSE	High	[R].LCNMDIISK.[V]	1xCarbamidomethyl [C2]; 1xiTRAQ4plex [K9]; 1xiTRAQ4plex [N-Term]		0.000118233	0	1	2	2	B8A7H0	B8A7H0 [242-250]	0	1381.74	0	96.2	98.2	90.7	114.9		High	High	High	High	High	0	3.482e-05	1.88
FALSE	High	[R].LCIPQETVDAVHSEICGK.[L]	2xCarbamidomethyl [C2; C16]; 1xiTRAQ4plex [K18]; 1xiTRAQ4plex [N-Term]		0.000128216	0	1	2	1	A2Z8U8	A2Z8U8 [469-486]	0	2344.19	0	94.1	88.1	141.2	76.7		High	High	High	High	High	0	3.807e-05	2.34
FALSE	High	[K].LDELIQAIETVK.[S]	1xiTRAQ4plex [K12]; 1xiTRAQ4plex [N-Term]		7.70454e-07	0	1	1	11	Q8S091	Q8S091 [174-185]	0	1659.98	0	106.7	94.9	96.6	101.8		High	High	High	High	High	0	8.132e-06	3.8
FALSE	High	[K].IASFLDPDGWK.[V]	1xiTRAQ4plex [K11]; 1xiTRAQ4plex [N-Term]		0.000190848	0	1	3	8	A2YS08	A2YS08 [267-277]	0	1536.83	0	93.1	93.2	104.2	109.6		High	High	High	High	High	0.0002229	0.001207	3.35
FALSE	High	[R].LASDVFSSGLGLSR.[K]	1xiTRAQ4plex [N-Term]		0.000118233	0	1	2	1	A2Y673	A2Y673 [117-130]	0	1552.85	0					No Quan Values	High	High	High	High	High	0	3.478e-05	2.45
FALSE	High	[R].LAQVVSDPSLTK.[S]	1xiTRAQ4plex [K12]; 1xiTRAQ4plex [N-Term]		7.58424e-06	0	1	2	4	Q8W3D9	Q8W3D9 [345-356]	0	1545.91	0	106.4	97.2	93.8	102.6		High	High	High	High	High	0	1.797e-06	3.19
FALSE	High	[K].LAGIGGVSEFFGWTDQQR.[A]	1xiTRAQ4plex [N-Term]		1.11664e-05	0	1	3	2	B8AER2	B8AER2 [230-247]	0	2112.06	0	102.5	116.6	89.5	91.5		High	High	High	High	High	0	2.736e-06	2.13
FALSE	High	[K].LAGGVAVIQVGAQTETELKEK.[K]	2xiTRAQ4plex [K19; K21]; 1xiTRAQ4plex [N-Term]		1.49033e-10	0	1	4	1	I1PYX1	I1PYX1 [427-447]	1	2573.49	0	92.9	88.5	114.5	104.1		High	High	High	High	High	0	1.524e-11	4.4
FALSE	High	[K].LAGGVAVIQVGAQTETELK.[E]	1xiTRAQ4plex [K19]; 1xiTRAQ4plex [N-Term]		2.47877e-08	0	1	4	3	I1PYX1	I1PYX1 [427-445]	0	2172.25	0	95.7	96.9	101	106.4		High	High	High	High	High	0	3.757e-09	4.33
FALSE	High	[R].LAGADEAAK.[L]	1xiTRAQ4plex [K9]; 1xiTRAQ4plex [N-Term]		8.39373e-05	0	1	2	2	A2Y9Y3	A2Y9Y3 [55-63]	0	1133.64	0	86.2	101	84.3	128.6		High	High	High	High	High	0	2.407e-05	3.57
FALSE	High	[K-].IAFTGSTDTGK.[V]	1xiTRAQ4plex [K11]; 1xiTRAQ4plex [N-Term]		4.02488e-05	0	1	3	2	A2YBK1	A2YBK1 [289-299]	0	1385.75	0	90.7	100	111.8	97.5		High	High	High	High	High	0	1.092e-05	3.15
FALSE	High	[K].LAFLDFGMMSETPEDAR.[V]	1xiTRAQ4plex [N-Term]		1.09077e-05	0	1	4	1	I1PUE9	I1PUE9 [410-426]	0	2073.97	0	105.4	100.9	95.9	97.8		High	High	High	High	High	0	2.665e-06	3.32
FALSE	High	[K].IAEVMTSPAITLPSDK.[T]	1xiTRAQ4plex [K16]; 1xiTRAQ4plex [N-Term]		6.47399e-06	0	1	3	1	A0A0P0VRK8	A0A0P0VRK8 [170-185]	0	1961.09	0	119.4	92.5	105.5	82.6		High	High	High	High	High	0	1.521e-06	4.3
FALSE	High	[K].LAENITTEQGK.[T]	1xiTRAQ4plex [K11]; 1xiTRAQ4plex [N-Term]		5.54968e-05	0	1	2	2	Q6Z4E4	Q6Z4E4 [120-130]	0	1491.83	0	81.3	92.4	114	112.3		High	High	High	High	High	0	1.545e-05	2.73
FALSE	High	[K].LAENEAAISLMR.[E]	1xiTRAQ4plex [N-Term]		3.66592e-06	0	1	3	1	A2WLD9	A2WLD9 [229-240]	0	1461.79	0	126.6	89.2	115.4	68.9		High	High	High	High	High	0	8.208e-07	4.61
FALSE	High	[K].LAGPQLVQMFIGDGAK.[L]	1xiTRAQ4plex [K16]; 1xiTRAQ4plex [N-Term]		3.07556e-05	0	1	4	1	I1PZY0	I1PZY0 [241-256]	0	1933.08	0	121.7	92.2	107.4	78.7		High	High	High	High	High	0	8.161e-06	3.49
FALSE	High	[R].IAEEVASILK.[L]	1xiTRAQ4plex [K10]; 1xiTRAQ4plex [N-Term]		8.54151e-05	0	1	2	2	Q2QLS0	Q2QLS0 [270-279]	0	1360.83	0	83	112.8	90.8	113.4		High	High	High	High	High	4.359e-05	0.0002101	2.85
FALSE	High	[R].LAEEAGACAVMALER.[V]	1xCarbamidomethyl [C8]; 1xOxidation [M11]; 1xiTRAQ4plex [N-Term]		5.26568e-05	0	2	5	8	Q69LA6; I1QS22	Q69LA6 [58-72]; I1QS22 [51-65]	0	1750.86	0	101.8	87	105.2	106	Shared	High	High	High	High	High	0	1.459e-05	2.64
FALSE	High	[R].LAEEAGACAVMALER.[V]	1xCarbamidomethyl [C8]; 1xiTRAQ4plex [N-Term]		1.29282e-05	0	2	5	10	Q69LA6; I1QS22	Q69LA6 [58-72]; I1QS22 [51-65]	0	1734.86	0	107.6	78.6	111.3	102.5	Shared	High	High	High	High	High	0	3.193e-06	2.98
FALSE	High	[R].IAEDPDDQSEESLLVITGIK.[G]	1xiTRAQ4plex [K20]; 1xiTRAQ4plex [N-Term]		0.000119611	0	1	2	1	I1QHH5	I1QHH5 [127-146]	0	2460.3	0					No Quan Values	High	High	High	High	High	0	3.529e-05	3.09
FALSE	High	[K].LAEDIDTAVKR.[L]	1xiTRAQ4plex [K10]; 1xiTRAQ4plex [N-Term]		5.85988e-06	0	1	1	3	A2YG12	A2YG12 [602-612]	1	1518.87	0	97.2	104.5	96.9	101.5		High	High	High	High	High	0	1.363e-06	3.41
FALSE	High	[K].LAEDIDTAVK.[R]	1xiTRAQ4plex [K10]; 1xiTRAQ4plex [N-Term]		8.62815e-06	0	1	1	4	A2YG12	A2YG12 [602-611]	0	1362.77	0	87.6	106.9	97.9	107.6		High	High	High	High	High	0	2.341e-06	3.93
FALSE	High	[R].LAECLVGDNTGTVLFTAR.[N]	1xCarbamidomethyl [C4]; 1xiTRAQ4plex [N-Term]		2.41946e-05	0	1	2	1	I1PYQ3	I1PYQ3 [81-98]	0	2081.08	0	109.3	104.4	92.4	93.9		High	High	High	High	High	0	6.298e-06	3.36
FALSE	High	[R].IAECLVGDETGAIVFTAR.[N]	1xCarbamidomethyl [C4]; 1xiTRAQ4plex [N-Term]		8.44404e-08	0	1	1	1	A2WML6	A2WML6 [59-76]	0	2066.07	0	104.6	111	95.8	88.6		High	High	High	High	High	0	1.415e-08	4.27
FALSE	High	[K].LADQIDQNAGITR.[L]	1xiTRAQ4plex [N-Term]		0.000198666	0	1	3	1	A2WW27	A2WW27 [75-87]	0	1558.83	0	92.2	113.2	95.2	99.4		High	High	High	High	High	0	6.096e-05	1.83
FALSE	High	[R].LADIVSCIDALAAAAPGSDTVSDADK.[L]	1xCarbamidomethyl [C7]; 1xiTRAQ4plex [K26]; 1xiTRAQ4plex [N-Term]		2.43177e-06	0	1	3	5	B8ASU5	B8ASU5 [70-95]	0	2834.43	0	96.2	109.9	95.7	98.1		High	High	High	High	High	0	5.293e-07	4.49
FALSE	High	[K].LAEEGKLDPVVGR.[Q]	1xiTRAQ4plex [K6]; 1xiTRAQ4plex [N-Term]		4.71271e-05	0	2	10	4	I1P698; B8BNQ4	I1P698 [261-273]; B8BNQ4 [755-767]	1	1670.97	0	114.3	96.5	116.7	72.4	Shared	High	High	High	High	High	4.359e-05	0.0001036	2.56
FALSE	High	[R].LAGQDANVTTVPVAVLR.[F]	1xiTRAQ4plex [N-Term]		2.19636e-07	0	1	3	2	I1QL27	I1QL27 [290-306]	0	1868.07	0	86.2	94.2	116.3	103.4		High	High	High	High	High	0	3.957e-08	5.02
FALSE	High	[R].LAGQGILPVWKEEEGEGEGEGESSA.[-]	1xiTRAQ4plex [K11]; 1xiTRAQ4plex [N-Term]		4.52389e-05	0	1	3	1	A2YNK2	A2YNK2 [204-228]	1	2846.39	0	95.1	107.6	88.4	108.9		High	High	High	High	High	0	1.233e-05	4.08
FALSE	High	[K].LAHDASLFGDVVPTK.[L]	1xiTRAQ4plex [K15]; 1xiTRAQ4plex [N-Term]		2.54318e-07	0	1	1	1	I1NRJ1	I1NRJ1 [342-356]	0	1858.03	0	92	96.4	107.7	104		High	High	High	High	High	0	4.638e-08	3.95
FALSE	High	[K].LAQLPGTSIEGVEK.[G]	1xiTRAQ4plex [K14]; 1xiTRAQ4plex [N-Term]		1.64384e-05	0	1	4	9	I1PZA0	I1PZA0 [603-616]	0	1729.99	0	91	89.2	116.4	103.4		High	High	High	High	High	4.359e-05	0.0001505	3.63
FALSE	High	[K].IAQGAKPGEGGQLPGK.[K]	2xiTRAQ4plex [K6; K16]; 1xiTRAQ4plex [N-Term]		7.25686e-05	0	1	4	1	B8B5I7	B8B5I7 [1058-1073]	0	1940.13	0	88.3	71.8	155.6	84.2		High	High	High	High	High	0	2.065e-05	2.38
FALSE	High	[KR].IAQEEIFGPVQSILK.[F]	1xiTRAQ4plex [K15]; 1xiTRAQ4plex [N-Term]		4.58085e-06	0	1	6	5	A2YBK1	A2YBK1 [443-457]	0	1960.14	0	93.8	100.3	99.9	106		High	High	High	High	High	0	1.788e-06	4.18
FALSE	High	[K].IAPSMLSSDFANLAAEADR.[M]	1xOxidation [M5]; 1xiTRAQ4plex [N-Term]		0.000246834	0	1	3	1	A2Z2W0	A2Z2W0 [9-27]	0	2139.05	0	105.1	80.6	104.7	109.6		High	High	High	High	High	0	7.706e-05	2.49
FALSE	High	[K].IAPSMLSSDFANLAAEADR.[M]	1xiTRAQ4plex [N-Term]		8.93699e-06	0	1	3	1	A2Z2W0	A2Z2W0 [9-27]	0	2123.06	0	94.4	101	91.3	113.2		High	High	High	High	High	0	2.156e-06	4.1
FALSE	High	[K].LAPILDEAATTLK.[S]	1xiTRAQ4plex [K13]; 1xiTRAQ4plex [N-Term]		2.70406e-05	0	1	4	3	A2ZCE6	A2ZCE6 [420-432]	0	1643.98	0	91.9	100.4	101.6	106.1		High	High	High	High	High	0	7.112e-06	3.3
FALSE	High	[R].LANDTQGTVEAAK.[W]	1xiTRAQ4plex [K13]; 1xiTRAQ4plex [N-Term]		1.13213e-07	0	2	3	1	I1PRF1; B8A8H2	I1PRF1 [154-166]; B8A8H2 [176-188]	0	1605.87	0	92.3	87	114.6	106.1	Shared	High	High	High	High	High	0	1.935e-08	3.09
FALSE	High	[K].LANAVGVTLGPR.[G]	1xiTRAQ4plex [N-Term]		4.82906e-06	0	1	1	4	A2ZJH7	A2ZJH7 [59-70]	0	1311.79	0	100.1	101.4	96	102.5		High	High	High	High	High	0	6.301e-06	3.61
FALSE	High	[R].LAMVAFLGFAVQAAATGK.[G]	1xOxidation [M3]; 1xiTRAQ4plex [K18]; 1xiTRAQ4plex [N-Term]		1.50572e-08	0	1	1	5	I1QBJ9	I1QBJ9 [247-264]	0	2070.17	0	104.4	113.4	91.2	91		High	High	High	High	High	0	2.208e-09	4.88
FALSE	High	[K].LAMQLSKPVILR.[D]	1xiTRAQ4plex [K7]; 1xiTRAQ4plex [N-Term]		5.12066e-06	0	1	3	1	A2Z3W4	A2Z3W4 [575-586]	0	1657.04	0	114.7	84.4	121.3	79.6		High	High	High	High	High	0	1.18e-06	3.51
FALSE	High	[K].LAMQEFMILPTGASSFK.[E]	1xiTRAQ4plex [K17]; 1xiTRAQ4plex [N-Term]		2.60905e-06	0	2	6	2	B8B2A2; B8AK24	B8B2A2 [169-185]; B8AK24 [169-185]	0	2159.15	0	93.3	100.8	91.2	114.7	Shared	High	High	High	High	High	0	5.702e-07	4.59
FALSE	High	[K].LAMQEFMILPTGAASFK.[E]	1xiTRAQ4plex [K17]; 1xiTRAQ4plex [N-Term]		1.10181e-06	0	1	2	3	I1QSV0	I1QSV0 [202-218]	0	2143.15	0	97.7	92.4	109.7	100.2		High	High	High	High	High	0	2.249e-07	4.06
FALSE	High	[K].LALIPFADLVNHSDDITSK.[E]	1xiTRAQ4plex [K19]; 1xiTRAQ4plex [N-Term]		8.07462e-07	0	1	2	1	B8BF75	B8BF75 [395-413]	0	2357.3	0	97.1	106.2	85	111.6		High	High	High	High	High	0	1.614e-07	4.53
FALSE	High	[K].LALGTLALEDALSTGSPIR.[T]	1xiTRAQ4plex [N-Term]		5.35598e-07	0	1	2	2	A2XY09	A2XY09 [452-470]	0	2042.16	0	114.6	101.2	109.8	74.4		High	High	High	High	High	0	1.033e-07	3.61
FALSE	High	[R].LALGDNALPEAGIGAIASQLADR.[L]	1xiTRAQ4plex [N-Term]		6.53424e-05	0	1	3	1	I1QCE6	I1QCE6 [235-257]	0	2380.3	0	86.5	107.2	93.3	113.1		High	High	High	High	High	0	1.842e-05	2.8
FALSE	High	[K].IAIDLLEPIK.[AR]	1xiTRAQ4plex [K10]; 1xiTRAQ4plex [N-Term]		3.16685e-05	0	1	2	6	A2YXU4	A2YXU4 [74-83]	0	1412.9	0	95.8	108.1	96.3	99.8		High	High	High	High	High	0	1.139e-05	3.46
FALSE	High	[K].LALDGFLSK.[V]	1xiTRAQ4plex [K9]; 1xiTRAQ4plex [N-Term]		8.05871e-05	0	1	5	2	A2Z3C4	A2Z3C4 [157-165]	0	1251.76	0					No Quan Values	High	High	High	High	High	0	2.304e-05	3.09
FALSE	High	[R].LALALGDENAVSMPVAAASNEAFKK.[A]	2xiTRAQ4plex [K24; K25]; 1xiTRAQ4plex [N-Term]		7.55367e-08	0	1	2	1	B8ADY7	B8ADY7 [242-266]	1	2949.61	0	89.5	108.6	95.9	106.1		High	High	High	High	High	0	1.25e-08	4.49
FALSE	High	[R].LALALGDENAVSMPVAAASNEAFK.[K]	1xOxidation [M13]; 1xiTRAQ4plex [K24]; 1xiTRAQ4plex [N-Term]		1.23081e-09	0	1	2	1	B8ADY7	B8ADY7 [242-265]	0	2693.41	0	93.8	108.4	80.4	117.4		High	High	High	High	High	0	1.478e-10	3.44
FALSE	High	[R].LALALGDENAVSMPVAAASNEAFK.[K]	1xiTRAQ4plex [K24]; 1xiTRAQ4plex [N-Term]		2.23862e-09	0	1	2	3	B8ADY7	B8ADY7 [242-265]	0	2677.41	0	97.7	93.7	100.3	108.4		High	High	High	High	High	0	1.464e-09	4.44
FALSE	High	[K].LAHWAAESSSPGLAGR.[A]	1xiTRAQ4plex [N-Term]		6.82474e-06	0	1	1	1	I1PND5	I1PND5 [33-48]	0	1753.91	0					No Quan Values	High	High	High	High	High	0	1.609e-06	4.51
FALSE	High	[K].IDMSATVLGFK.[I]	1xiTRAQ4plex [K11]; 1xiTRAQ4plex [N-Term]		3.49793e-06	0	1	1	8	Q10CE4	Q10CE4 [59-69]	0	1469.83	0	86.8	102	92.8	118.4		High	High	High	High	High	0	7.816e-07	4.22
FALSE	High	[R].LGDLLDTMNALK.[N]	1xOxidation [M8]; 1xiTRAQ4plex [K12]; 1xiTRAQ4plex [N-Term]		0.000230518	0	1	3	2	Q0J709	Q0J709 [100-111]	0	1607.89	0	103.1	108.9	81.7	106.2		High	High	High	High	High	4.359e-05	0.0001457	3
FALSE	High	[K].IDMSATVLGFK.[I]	1xOxidation [M3]; 1xiTRAQ4plex [K11]; 1xiTRAQ4plex [N-Term]		8.67887e-06	0	1	1	7	Q10CE4	Q10CE4 [59-69]	0	1485.82	0	90	107.7	87.8	114.5		High	High	High	High	High	4.359e-05	0.0004006	3.5
FALSE	High	[R].LDNALVQAVALLR.[Q]	1xiTRAQ4plex [N-Term]		2.93492e-05	0	1	1	2	A2Z8U8	A2Z8U8 [800-812]	0	1539.93	0	106.6	92.6	132	68.8		High	High	High	High	High	0	7.746e-06	3.23
FALSE	High	[K].IFLIPVSDVIR.[I]	1xiTRAQ4plex [N-Term]		0.000104072	0	1	3	4	Q6AUR2	Q6AUR2 [174-184]	0	1415.87	0	99.5	105.3	95.3	99.9		High	High	High	High	High	0	3.045e-05	2.84
FALSE	High	[K].LFLLINPEDDKPVAVVVPR.[Q]	1xiTRAQ4plex [K11]; 1xiTRAQ4plex [N-Term]		1.9922e-06	0	1	3	2	Q0JQS5	Q0JQS5 [230-248]	0	2422.43	0	85.3	112	103.7	99		High	High	High	High	High	0	4.264e-07	4.08
FALSE	High	[R].LFKPFDELVVDSK.[D]	2xiTRAQ4plex [K3; K13]; 1xiTRAQ4plex [N-Term]		6.68838e-05	0	1	4	2	A2ZCE6	A2ZCE6 [225-237]	0	1969.14	0	92.5	100	102.7	104.9		High	High	High	High	High	0	1.884e-05	3.06
FALSE	High	[K].LFGVTTLDVVR.[A]	1xiTRAQ4plex [N-Term]		3.37732e-05	0	4	10	7	I1NQ57; A2YVI5; I1QCG9; I1PY62	I1NQ57 [169-179]; A2YVI5 [217-227]; I1QCG9 [219-229]; I1PY62 [168-178]	0	1363.81	0	99.3	98.1	104.7	97.9	Shared	High	High	High	High	High	0	2.169e-05	3.35
FALSE	High	[R].LFGVSVEPADGLAPVWNSDVK.[F]	1xiTRAQ4plex [K21]; 1xiTRAQ4plex [N-Term]		1.31375e-06	0	1	5	1	Q6K9T1	Q6K9T1 [450-470]	0	2488.33	0	101.9	92.1	109.1	96.9		High	High	High	High	High	0	2.721e-07	4.05
FALSE	High	[R].LFGVHESQIDDVMR.[E]	1xOxidation [M13]; 1xiTRAQ4plex [N-Term]		2.68828e-05	0	1	1	5	Q0IWS0	Q0IWS0 [243-256]	0	1805.9	0	103.9	108.7	92.5	94.9		High	High	High	High	High	0	7.071e-06	3.14
FALSE	High	[R].LFGVHESQIDDVMR.[E]	1xiTRAQ4plex [N-Term]		7.39467e-07	0	1	1	8	Q0IWS0	Q0IWS0 [243-256]	0	1789.9	0	105	105.3	108.4	81.3		High	High	High	High	High	0	1.461e-07	4.47
FALSE	High	[R].LFFHDCFVQGCDASILLDDVPATGFVGEK.[T]	2xCarbamidomethyl [C6; C11]; 1xiTRAQ4plex [K29]; 1xiTRAQ4plex [N-Term]		2.40341e-06	0	1	1	1	Q6ER49	Q6ER49 [62-90]	0	3545.73	0	115.6	85.1	110	89.2		High	High	High	High	High	0	5.225e-07	3.23
FALSE	High	[K].IFETPPSSDSDKEK.[L]	2xiTRAQ4plex [K12; K14]; 1xiTRAQ4plex [N-Term]		5.99892e-06	0	1	1	5	I1QJL9	I1QJL9 [147-160]	1	2012.05	0	106.8	93	120.1	80		High	High	High	High	High	0	1.402e-06	4.55
FALSE	High	[K].LFIQTIDPDHEDRFDFDPLDVTK.[T]	1xiTRAQ4plex [K23]; 1xiTRAQ4plex [N-Term]		2.47678e-05	0	1	2	9	I1P782	I1P782 [272-294]	1	3064.55	0	91.6	91.6	109.4	107.4		High	High	High	High	High	0	5.134e-05	3.84
FALSE	High	[R].IFEINPDHPIVK.[D]	1xiTRAQ4plex [K12]; 1xiTRAQ4plex [N-Term]		8.0421e-06	0	1	4	2	B8BCQ3	B8BCQ3 [685-696]	0	1709.98	0	112.1	91.8	112.2	83.9		High	High	High	High	High	0	1.921e-06	3.89
FALSE	High	[K].LFAVGTSASLIGTGVTNALIK.[A]	1xiTRAQ4plex [K21]; 1xiTRAQ4plex [N-Term]		2.11464e-05	0	2	4	1	B8AXU6; I1PV90	B8AXU6 [67-87]; I1PV90 [270-290]	0	2321.37	0					No Quan Values	High	High	High	High	High	0	5.449e-06	3.29
FALSE	High	[K].LFATIDGLDHAAK.[I]	1xiTRAQ4plex [K13]; 1xiTRAQ4plex [N-Term]		2.77094e-08	0	1	2	27	P83646	P83646 [179-191]	0	1659.93	0	97.6	111	78.7	112.8		High	High	High	High	High	0	4.25e-09	5.64
FALSE	High	[R].IEVSAQNVWIGK.[G]	1xiTRAQ4plex [K12]; 1xiTRAQ4plex [N-Term]		6.75718e-08	0	1	2	7	A2Z3G7	A2Z3G7 [108-119]	0	1631.94	0	103.1	96.5	108.4	92		High	High	High	High	High	0	1.113e-08	4.79
FALSE	High	[R].IETVPELPLVISDSAESIEK.[T]	1xiTRAQ4plex [K20]; 1xiTRAQ4plex [N-Term]		8.05702e-08	0	1	3	4	A2YIS2	A2YIS2 [148-167]	0	2457.36	0	95.4	100.8	101.7	102.1		High	High	High	High	High	0	1.338e-08	4.7
FALSE	High	[K].IETLQLGPNQSWVAEQK.[I]	1xiTRAQ4plex [K17]; 1xiTRAQ4plex [N-Term]		9.64456e-06	0	1	3	3	A2YZX3	A2YZX3 [340-356]	0	2229.21	0	97.1	99.2	96.9	106.7		High	High	High	High	High	0	3.705e-06	3.77
FALSE	High	[K].LETESLLETR.[D]	1xiTRAQ4plex [N-Term]		0.000174086	0	1	4	4	Q2QSR7	Q2QSR7 [189-198]	0	1334.73	0	102.7	97.8	100.2	99.3		High	High	High	High	High	4.359e-05	0.000158	3.42
FALSE	High	[K].LESTMESLHK.[Q-]	1xiTRAQ4plex [K10]; 1xiTRAQ4plex [N-Term]		1.5233e-05	0	1	3	2	I1Q4F3	I1Q4F3 [163-172]	0	1462.78	0	92	115.3	92.9	99.8		High	High	High	High	High	0	3.818e-06	3.49
FALSE	High	[K].LESSEVEAIASK.[Y]	1xiTRAQ4plex [K12]; 1xiTRAQ4plex [N-Term]		4.49191e-07	0	2	2	6	B8BHM5; Q0IWS0	B8BHM5 [120-131]; Q0IWS0 [130-141]	0	1550.85	0	103.8	94.2	102.8	99.2	Shared	High	High	High	High	High	0	8.558e-08	4.1
FALSE	High	[K].LESMEPCSSVK.[D]	1xCarbamidomethyl [C7]; 1xiTRAQ4plex [K11]; 1xiTRAQ4plex [N-Term]		2.36346e-05	0	1	4	2	A2ZMY2	A2ZMY2 [123-133]	0	1554.77	0	134	104	83.8	78.2		High	High	High	High	High	0	6.13e-06	2.94
FALSE	High	[K].LFDAEDGILAALK.[G]	1xiTRAQ4plex [K13]; 1xiTRAQ4plex [N-Term]		1.88092e-05	0	1	3	2	A2YSI0	A2YSI0 [60-72]	0	1663.95	0	96.8	86.9	102.7	113.6		High	High	High	High	High	0	4.785e-06	2.96
FALSE	High	[R].IESILVSLPLTAR.[W]	1xiTRAQ4plex [N-Term]		2.7359e-05	0	1	2	3	B8AU70	B8AU70 [358-370]	0	1555.95	0	100	89.2	97.3	113.5		High	High	High	High	High	0	7.17e-06	3.61
FALSE	High	[R].IFISELLVDELSPQSQDIIQK.[Y]	1xiTRAQ4plex [K21]; 1xiTRAQ4plex [N-Term]		1.26287e-05	0	1	3	1	B8BHC3	B8BHC3 [170-190]	0	2703.51	0	88	126.4	94.3	91.2		High	High	High	High	High	0	3.123e-06	3.21
FALSE	High	[R].IFNVLGEPVDNLGPVDTSATFPIHR.[S]	1xiTRAQ4plex [N-Term]		3.87648e-10	0	1	2	25	P12085	P12085 [110-134]	0	2852.51	0	101.8	104.8	96.7	96.7		High	High	High	High	High	0	1.79e-09	5.4
FALSE	High	[R].LGANVGSAQGPTGLGK.[Y]	1xiTRAQ4plex [K16]; 1xiTRAQ4plex [N-Term]		1.1607e-09	0	1	2	21	I1QKT5	I1QKT5 [324-339]	0	1714.97	0	95	104.7	101.9	98.4		High	High	High	High	High	0	1.684e-06	5.48
FALSE	High	[R].LGANSLLDIVVFGR.[A]	1xiTRAQ4plex [N-Term]		7.96544e-05	0	1	3	1	B8B729	B8B729 [438-451]	0	1617.94	0	95.6	93.5	122.6	88.3		High	High	High	High	High	0	2.282e-05	2.47
FALSE	High	[K].LGANAILAVSLAVCK.[A]	1xCarbamidomethyl [C14]; 1xiTRAQ4plex [K15]; 1xiTRAQ4plex [N-Term]		0.000135067	0	1	3	1	B8B2A2	B8B2A2 [112-126]	0	1788.07	0	105.8	105	109.2	80.1		High	High	High	High	High	0	4.032e-05	2.76
FALSE	High	[K].LGANAILAVSLALCK.[A]	1xCarbamidomethyl [C14]; 1xiTRAQ4plex [K15]; 1xiTRAQ4plex [N-Term]		2.37734e-05	0	2	7	4	I1QSV0; B8AK24	I1QSV0 [145-159]; B8AK24 [112-126]	0	1802.08	0	84.1	97.2	102.1	116.5	Shared	High	High	High	High	High	0	6.864e-05	3.14
FALSE	High	[R].IGAINVVCSTPEVANR.[V]	1xCarbamidomethyl [C8]; 1xiTRAQ4plex [N-Term]		1.82055e-07	0	1	1	4	Q6KAJ2	Q6KAJ2 [312-327]	0	1843.98	0	97.1	102.5	89.1	111.3		High	High	High	High	High	0	2.903e-07	4.72
FALSE	High	[R].LGADFLVASSHK.[M]	1xiTRAQ4plex [K12]; 1xiTRAQ4plex [N-Term]		0.00024966	0	1	4	1	I1R5N5	I1R5N5 [270-281]	0	1532.87	0					No Quan Values	High	High	High	High	High	0	7.821e-05	3.26
FALSE	High	[R].LGADAFVVSSSAEEMEAAR.[S]	1xiTRAQ4plex [N-Term]		8.24826e-08	0	1	3	2	I1QUR2	I1QUR2 [230-248]	0	2084.01	0	67	103	116.5	113.6		High	High	High	High	High	0	1.374e-08	4.78
FALSE	High	[K].IGAAGEPSELAVK.[Q]	1xiTRAQ4plex [K13]; 1xiTRAQ4plex [N-Term]		3.09074e-09	0	1	2	11	I1Q3J5	I1Q3J5 [178-190]	0	1529.88	0	98.8	100.2	98.9	102.1		High	High	High	High	High	0	3.989e-10	4.54
FALSE	High	[K].LFVVVFPSFGER.[Y]	1xiTRAQ4plex [N-Term]		4.63084e-05	0	1	4	7	A2ZMY2	A2ZMY2 [377-388]	0	1540.86	0	125.5	107.3	79.5	87.8		High	High	High	High	High	0	1.265e-05	3.49
FALSE	High	[K].LFNAVAVEDLIVK.[E]	1xiTRAQ4plex [K13]; 1xiTRAQ4plex [N-Term]		1.88575e-07	0	1	3	8	A2YM28	A2YM28 [180-192]	0	1719.03	0	132	49	132.6	86.4		High	High	High	High	High	0	3.352e-08	4.35
FALSE	High	[K].IFVIEGLHPMFDER.[V]	1xOxidation [M10]; 1xiTRAQ4plex [N-Term]		3.91015e-06	0	1	1	9	Q8GRU9	Q8GRU9 [173-186]	0	1862.96	0	94.3	104.5	90.8	110.4		High	High	High	High	High	0	1.018e-06	3.66
FALSE	High	[K].IFVGGVAWETTEESFSK.[H]	1xiTRAQ4plex [K17]; 1xiTRAQ4plex [N-Term]		2.91654e-06	0	1	3	1	A2X2I9	A2X2I9 [177-193]	0	2175.12	0	107.4	109.6	98.5	84.5		High	High	High	High	High	0	6.442e-07	3.76
FALSE	High	[K].IFVGGLPSSLTEDELR.[E]	1xiTRAQ4plex [N-Term]		3.68696e-05	0	1	3	2	A2X2I9	A2X2I9 [263-278]	0	1877.01	0	114.9	104.1	98.7	82.3		High	High	High	High	High	0	9.931e-06	3.66
FALSE	High	[K].IFVGGLPSNLTEDEFR.[Q]	1xiTRAQ4plex [N-Term]		2.33595e-05	0	1	2	2	Q7XDI5	Q7XDI5 [130-145]	0	1938.01	0	111	103.5	100	85.4		High	High	High	High	High	0	1.01e-05	4.22
FALSE	High	[K].IFVGGLPQALTEDDFK.[H]	1xiTRAQ4plex [K16]; 1xiTRAQ4plex [N-Term]		2.86702e-05	0	1	3	1	B7EPZ7	B7EPZ7 [113-128]	0	2038.11	0	111.9	97.8	94.3	95.9		High	High	High	High	High	0	7.569e-06	2.75
FALSE	High	[R].IFVEELGAAESSLLNCVPK.[E]	1xCarbamidomethyl [C16]; 1xiTRAQ4plex [K19]; 1xiTRAQ4plex [N-Term]		9.20023e-09	0	1	3	5	I1PEZ3	I1PEZ3 [241-259]	0	2364.27	0	87.6	102.8	95.5	114.1		High	High	High	High	High	0	2.973e-09	4.81
FALSE	High	[K].IFTAAWEVPPVFR.[W]	1xiTRAQ4plex [N-Term]		2.3913e-05	0	1	2	1	B8AMR2	B8AMR2 [326-338]	0	1676.93	0	97.9	116.7	91.6	93.8		High	High	High	High	High	0	6.2e-06	3.84
FALSE	High	[R].LFQEASPSVVFIK.[D]	1xiTRAQ4plex [K13]; 1xiTRAQ4plex [N-Term]		8.59133e-05	0	1	3	2	A2ZMS2	A2ZMS2 [78-90]	0	1753.01	0	95.4	103.1	98.7	102.8		High	High	High	High	High	0	2.472e-05	3.65
FALSE	High	[K].IFPGVEHGWTVR.[Y]	1xiTRAQ4plex [N-Term]		1.24816e-05	0	2	5	2	A2Y4F3; B8AY17	A2Y4F3 [201-212]; B8AY17 [201-212]	0	1541.83	0	97.9	94.6	116.2	91.4	Shared	High	High	High	High	High	0	3.091e-06	5.19
FALSE	High	[R].IFPAVLDVENPEFK.[R]	1xiTRAQ4plex [K14]; 1xiTRAQ4plex [N-Term]		9.59462e-05	0	1	3	2	Q9SDJ2	Q9SDJ2 [329-342]	0	1906.06	0	91.7	101.7	99.9	106.7		High	High	High	High	High	0	2.788e-05	3.25
FALSE	High	[K].IFVIEGLHPMFDER.[V]	1xiTRAQ4plex [N-Term]		1.83125e-07	0	1	1	13	Q8GRU9	Q8GRU9 [173-186]	0	1846.96	0	94	98.1	103.1	104.7		High	High	High	High	High	0	3.256e-08	3.9
FALSE	High	[R].LEREELGALPLHQR.[T]	1xiTRAQ4plex [N-Term]		1.52684e-07	0	1	1	3	I1PGI6	I1PGI6 [110-123]	1	1805.01	0	103.3	96	105.8	95		High	High	High	High	High	0	2.68e-08	4.53
FALSE	High	[R].LEPVIIELER.[Q]	1xiTRAQ4plex [N-Term]		7.55883e-05	0	1	9	1	Q0DKG9	Q0DKG9 [706-715]	0	1354.81	0	105.9	95	116.8	82.3		High	High	High	High	High	0	2.147e-05	3.1
FALSE	High	[K].LEPIEGAGHMPQEDWPEK.[V]	1xOxidation [M10]; 1xiTRAQ4plex [K18]; 1xiTRAQ4plex [N-Term]		5.48528e-05	0	1	3	1	A2XY71	A2XY71 [366-383]	0	2367.15	0	106.6	105	100.7	87.7		High	High	High	High	High	0	1.519e-05	2.35
FALSE	High	[R].LEDGTVISK.[S]	1xiTRAQ4plex [K9]; 1xiTRAQ4plex [N-Term]		0.000113532	0	1	3	2	B8B8V4	B8B8V4 [191-199]	0	1249.72	0	99.7	93.4	109	97.9		High	High	High	High	High	0	3.33e-05	3.28
FALSE	High	[K].LEAVLSIGTHLIPHPR.[K]	1xiTRAQ4plex [N-Term]		0.000241276	0	1	2	1	A2WL16	A2WL16 [40-55]	0	1897.11	0					No Quan Values	High	High	High	High	High	0	7.544e-05	2.45
FALSE	High	[R].IEATEPASFTVK.[E]	1xiTRAQ4plex [K12]; 1xiTRAQ4plex [N-Term]		0.000115524	0	1	2	3	A2WML6	A2WML6 [113-124]	0	1580.88	0	98.5	99.2	104.9	97.3		High	High	High	High	High	4.359e-05	0.0002742	3.21
FALSE	High	[K].LEAPVVIVTGASR.[G]	1xiTRAQ4plex [N-Term]		3.16685e-05	0	1	3	5	I1PKG8	I1PKG8 [78-90]	0	1455.87	0	104.2	105.4	92.9	97.5		High	High	High	High	High	8.201e-05	0.0006249	3.1
FALSE	High	[R].LEAIAVAGQR.[I]	1xiTRAQ4plex [N-Term]		0.000262765	0	1	2	5	Q5VPR6	Q5VPR6 [354-363]	0	1171.69	0	94.4	87.5	125.7	92.3		High	High	High	High	High	4.359e-05	0.0002873	3.45
FALSE	High	[R].IEALAEEIQPLLSEVR.[D]	1xiTRAQ4plex [N-Term]		1.08896e-06	0	1	3	3	A2WZM3	A2WZM3 [272-287]	0	1954.1	0	123	100.6	99.6	76.8		High	High	High	High	High	0	2.22e-07	4.23
FALSE	High	[K].IEAEGQQSGSPK.[S]	1xiTRAQ4plex [K12]; 1xiTRAQ4plex [N-Term]		4.04848e-05	0	1	4	1	I1Q551	I1Q551 [201-212]	0	1518.8	0	89.2	112.7	105.3	92.7		High	High	High	High	High	0	1.097e-05	2.28
FALSE	High	[K].IEADSSFEVITHNK.[K]	1xiTRAQ4plex [K14]; 1xiTRAQ4plex [N-Term]		0.000169149	0	1	3	1	I1Q5Q4	I1Q5Q4 [59-72]	0	1877.98	0	97.5	98.1	109.8	94.7		High	High	High	High	High	0	5.13e-05	3.05
FALSE	High	[K].LEAAGCTLSLVPK.[R]	1xCarbamidomethyl [C6]; 1xiTRAQ4plex [K13]; 1xiTRAQ4plex [N-Term]		0.000271866	0	1	1	1	A2XE09	A2XE09 [216-228]	0	1646.94	0	95.3	99.7	98.9	106.1		High	High	High	High	High	0	8.569e-05	2.94
FALSE	High	[K].IEDLSSQLQAQAAQQFR.[M]	1xiTRAQ4plex [N-Term]		6.8118e-07	0	1	3	4	A2XBV9	A2XBV9 [136-152]	0	2077.08	0	100.8	104.5	96.4	98.4		High	High	High	High	High	0	1.339e-07	4.94
FALSE	High	[K].IEAAGAGSCLAK.[I]	1xCarbamidomethyl [C9]; 1xiTRAQ4plex [K12]; 1xiTRAQ4plex [N-Term]		9.57153e-07	0	1	1	2	B8BMF9	B8BMF9 [105-116]	0	1435.78	0	76.6	90	126.7	106.7		High	High	High	High	High	0	8.473e-05	3.08
FALSE	High	[K].LDVVSNEVFSNCLK.[S]	1xCarbamidomethyl [C12]; 1xiTRAQ4plex [K14]; 1xiTRAQ4plex [N-Term]		8.52759e-06	0	1	3	1	O64422	O64422 [133-146]	0	1912.01	0	97.8	91.3	111	99.9		High	High	High	High	High	0	2.05e-06	3.72
FALSE	High	[K].IDVDELSEVAR.[Q]	1xiTRAQ4plex [N-Term]		3.35762e-05	0	1	2	2	B8ALD1	B8ALD1 [81-91]	0	1389.73	0	96.9	106.6	94.7	101.8		High	High	High	High	High	0	8.955e-06	3.28
FALSE	High	[K].LDTSTFFETLGGTQSPGR.[T]	1xiTRAQ4plex [N-Term]		3.377e-06	0	1	3	2	A2WK17	A2WK17 [113-130]	0	2058.03	0	103.2	107.3	97.3	92.2		High	High	High	High	High	0	7.529e-07	4.35
FALSE	High	[K].IDTSNESAEAVK.[L]	1xiTRAQ4plex [K12]; 1xiTRAQ4plex [N-Term]		2.78288e-06	0	1	2	1	I1QHV6	I1QHV6 [228-239]	0	1551.81	0	83.6	119.5	80.4	116.5		High	High	High	High	High	0	6.1e-07	2.67
FALSE	High	[K].IDSPSGVDVTVSPSK.[L]	1xiTRAQ4plex [K15]; 1xiTRAQ4plex [N-Term]		1.44506e-05	0	1	3	1	Q6K7G5	Q6K7G5 [708-722]	0	1775.96	0	84.7	88	126.7	100.5		High	High	High	High	High	0	3.609e-06	3.72
FALSE	High	[R].LDQVQLLLK.[G]	1xiTRAQ4plex [K9]; 1xiTRAQ4plex [N-Term]		0.000161533	0	1	3	3	B8ABA7	B8ABA7 [143-151]	0	1357.87	0	78.4	98.6	97.8	125.2		High	High	High	High	High	0	4.89e-05	3.81
FALSE	High	[K].IDQSALTGESLPVTK.[HGLRN]	1xiTRAQ4plex [K15]; 1xiTRAQ4plex [N-Term]		4.55407e-06	0	2	12	1	Q8L6I1; I1PQF5	Q8L6I1 [180-194]; I1PQF5 [176-190]	0	1847.04	0	96	88	115.5	100.5	Shared	High	High	High	High	High	0	1.039e-06	3.44
FALSE	High	[K].LDQPLTSNPNVGGFGQGDAEIVLQDPLR.[V]	1xiTRAQ4plex [N-Term]		2.62608e-05	0	1	1	1	I1PHZ3	I1PHZ3 [258-285]	0	3094.59	0					No Quan Values	High	High	High	High	High	0	6.856e-06	2.87
FALSE	High	[R].IDQIIGPVLDVTFPPGK.[L]	1xiTRAQ4plex [K17]; 1xiTRAQ4plex [N-Term]		5.14812e-09	0	1	1	97	P12085	P12085 [23-39]	0	2097.22	0	105.2	100.4	92.7	101.7		High	High	High	High	High	0	2.714e-07	4.91
FALSE	High	[K].LEAACVGTVESGK.[M]	1xCarbamidomethyl [C5]; 1xiTRAQ4plex [K13]; 1xiTRAQ4plex [N-Term]		1.67083e-06	0	1	3	2	A2WTC5	A2WTC5 [359-371]	0	1608.85	0	89.7	99	105	106.2		High	High	High	High	High	0	3.526e-07	2.61
FALSE	High	[K].IEDLSSQLQTQAAEQFK.[A]	1xiTRAQ4plex [K17]; 1xiTRAQ4plex [N-Term]		8.8964e-05	0	2	3	1	Q8RUI4; A2Y3Z4	Q8RUI4 [119-135]; A2Y3Z4 [121-137]	0	2224.17	0	95.1	117.9	79.9	107.2	Shared	High	High	High	High	High	0	2.568e-05	4.28
FALSE	High	[R].IEDPNTENFTHAVLMR.[F]	1xiTRAQ4plex [N-Term]		8.72989e-06	0	1	2	1	B8ALG0	B8ALG0 [744-759]	0	2031.01	0	99.8	104.6	100.6	95		High	High	High	High	High	0	2.091e-06	2.75
FALSE	High	[R].LEDTGGSIIGGTIK.[T]	1xiTRAQ4plex [K14]; 1xiTRAQ4plex [N-Term]		0.000259797	0	1	4	1	B8ACN2	B8ACN2 [237-250]	0	1648.94	0	103.4	91.1	103.7	101.8		High	High	High	High	High	0	8.127e-05	3.08
FALSE	High	[K].LEPIEGAGHMPQEDWPEK.[V]	1xiTRAQ4plex [K18]; 1xiTRAQ4plex [N-Term]		0.000139833	0	1	3	2	A2XY71	A2XY71 [366-383]	0	2351.16	0	112.6	108.1	103.6	75.7		High	High	High	High	High	0	4.189e-05	2.14
FALSE	High	[K].IENLNQNIGALSVK.[L]	1xiTRAQ4plex [K14]; 1xiTRAQ4plex [N-Term]		1.61521e-05	0	1	3	1	A2XRZ0	A2XRZ0 [292-305]	0	1801.04	0					No Quan Values	High	High	High	High	High	0	4.067e-06	4.17
FALSE	High	[R].LENASAALHDLSLRPK.[G]	1xiTRAQ4plex [K16]; 1xiTRAQ4plex [N-Term]		6.80635e-05	0	1	2	1	Q7XD74	Q7XD74 [45-60]	0	2023.15	0	93.5	100.5	91	115.1		High	High	High	High	High	0	1.926e-05	2.77
FALSE	High	[R].LEIVECDLEK.[Q]	1xCarbamidomethyl [C6]; 1xiTRAQ4plex [K10]; 1xiTRAQ4plex [N-Term]		0.000256861	0	1	2	9	Q10A77	Q10A77 [132-141]	0	1535.82	0	103.4	100	111.9	84.7		High	High	High	High	High	4.359e-05	0.0004467	2.98
FALSE	High	[K].IELSSTAQTEINLPFITADASGAK.[H]	1xiTRAQ4plex [K24]; 1xiTRAQ4plex [N-Term]		1.00095e-07	0	1	4	1	I1P4R6	I1P4R6 [316-339]	0	2765.48	0	102.6	99.8	98.3	99.3		High	High	High	High	High	0	1.692e-08	3.65
FALSE	High	[K].LELQEVVDFLK.[N]	1xiTRAQ4plex [K11]; 1xiTRAQ4plex [N-Term]		3.07459e-06	0	1	3	5	Q5Z974	Q5Z974 [242-252]	0	1620.95	0	91.4	101.2	100	107.4		High	High	High	High	High	0	6.792e-07	4.05
FALSE	High	[R].LEIQAIADDITSK.[Y]	1xiTRAQ4plex [K13]; 1xiTRAQ4plex [N-Term]		2.3565e-07	0	1	3	16	I1PI01	I1PI01 [29-41]	0	1704.96	0	107.3	89.1	96	107.7		High	High	High	High	High	0	3.496e-06	4.5
FALSE	High	[K].LEIMEPCCSVK.[D]	2xCarbamidomethyl [C7; C8]; 1xiTRAQ4plex [K11]; 1xiTRAQ4plex [N-Term]		0.000294294	0	1	1	3	Q5JNB0	Q5JNB0 [108-118]	0	1653.83	0	114.7	83	121	81.3		High	High	High	High	High	0	9.335e-05	3.81
FALSE	High	[K].IELDTVTELSAFCEK.[A]	1xCarbamidomethyl [C13]; 1xiTRAQ4plex [K15]; 1xiTRAQ4plex [N-Term]		4.02648e-06	0	1	4	2	I1P6X7	I1P6X7 [175-189]	0	2043.06	0	116	95.6	92	96.4		High	High	High	High	High	0	9.094e-07	3.86
FALSE	High	[K].LELATSLLAK.[A]	1xiTRAQ4plex [K10]; 1xiTRAQ4plex [N-Term]		0.000143931	0	2	8	2	A0A0P0WP33; B8AAV9	A0A0P0WP33 [326-335]; B8AAV9 [296-305]	0	1346.85	0	112.7	96	103.8	87.4	Shared	High	High	High	High	High	0.000722	0.006126	2.66
FALSE	High	[K].LEKPVVILISSDGFR.[F]	1xiTRAQ4plex [K3]; 1xiTRAQ4plex [N-Term]		0.000289343	0	1	3	1	B8ADR2	B8ADR2 [87-101]	0	1961.17	0					No Quan Values	High	High	High	High	High	0	9.158e-05	2.51
FALSE	High	[R].IEGVPEFPLVVSDSIESIEK.[T]	1xiTRAQ4plex [K20]; 1xiTRAQ4plex [N-Term]		3.35762e-05	0	1	2	1	A2XMW9	A2XMW9 [147-166]	0	2475.35	0	110.6	86.1	98.2	105.1		High	High	High	High	High	0	8.984e-06	3.3
FALSE	High	[R].LEGTNVDQGKR.[I]	1xiTRAQ4plex [K10]; 1xiTRAQ4plex [N-Term]		0.000166253	0	1	1	1	A2X7C5	A2X7C5 [384-394]	1	1504.83	0	87.7	92.8	116.5	103		High	High	High	High	High	0	5.025e-05	2.84
FALSE	High	[R].LEGTNVDQGK.[R]	1xiTRAQ4plex [K10]; 1xiTRAQ4plex [N-Term]		1.31575e-05	0	1	1	4	A2X7C5	A2X7C5 [384-393]	0	1348.73	0	97.6	91	112.9	98.4		High	High	High	High	High	0	3.271e-06	2.98
FALSE	High	[K].LEGEREMTLGFVDLLR.[D]	1xOxidation [M7]; 1xiTRAQ4plex [N-Term]		9.59462e-05	0	1	7	3	I1QWG3	I1QWG3 [342-357]	1	2038.08	0	92.1	94.8	112	101.1		High	High	High	High	High	0	2.791e-05	3.75
FALSE	High	[R].LEEVAVTTGEEDEDVLLDMK.[A]	1xOxidation [M19]; 1xiTRAQ4plex [K20]; 1xiTRAQ4plex [N-Term]		0.000245433	0	1	3	1	B8AX15	B8AX15 [9-28]	0	2539.26	0	87.4	106.2	87.6	118.8		High	High	High	High	High	0	7.662e-05	2.58
FALSE	High	[R].LEEVAVTTGEEDEDVLLDMK.[A]	1xiTRAQ4plex [K20]; 1xiTRAQ4plex [N-Term]		6.14126e-06	0	1	3	4	B8AX15	B8AX15 [9-28]	0	2523.26	0	91.9	102.8	99.1	106.2		High	High	High	High	High	0	1.439e-06	3.42
FALSE	High	[R].LEETNDFVGAVFEGK.[F]	1xiTRAQ4plex [K15]; 1xiTRAQ4plex [N-Term]		2.44607e-06	0	1	3	2	Q10N30	Q10N30 [143-157]	0	1943	0	91.8	105.8	94.7	107.7		High	High	High	High	High	0	1.96e-06	3.84
FALSE	High	[K].IEEEVVDLK.[G]	1xiTRAQ4plex [K9]; 1xiTRAQ4plex [N-Term]		0.000203273	0	1	3	7	A2X9Q8	A2X9Q8 [83-91]	0	1361.78	0	95.3	104.6	92.8	107.3		High	High	High	High	High	0	6.896e-05	3.04
FALSE	High	[K].IEEELELEIAK.[S]	1xiTRAQ4plex [K11]; 1xiTRAQ4plex [N-Term]		9.47646e-06	0	1	1	2	A2X0J1	A2X0J1 [190-200]	0	1603.9	0	96.9	104.7	98.5	99.8		High	High	High	High	High	0	2.287e-06	3.02
FALSE	High	[R].IEDVTPVPTDSTR.[R]	1xiTRAQ4plex [N-Term]		7.48191e-07	0	1	2	6	I1PL30	I1PL30 [129-141]	0	1573.82	0	96.3	102.1	98.1	103.5		High	High	High	High	High	4.359e-05	0.0003088	3.49
FALSE	High	[R].LDMSEFMER.[H]	1xiTRAQ4plex [N-Term]		0.00018228	0	2	6	2	I1P698; B8BNQ4	I1P698 [684-692]; B8BNQ4 [1160-1168]	0	1301.6	0	123.5	87.1	121.6	67.8	Shared	High	High	High	High	High	0	5.57e-05	3.16
FALSE	High	[R].LINSDEVQSVVKPINK.[E]	2xiTRAQ4plex [K12; K16]; 1xiTRAQ4plex [N-Term]		1.0202e-09	0	2	5	10	A2YIS2; A2XMW9	A2YIS2 [297-312]; A2XMW9 [296-311]	0	2215.3	0	99.4	99.6	100.6	100.5	Shared	High	High	High	High	High	0	1.211e-10	5.72
FALSE	High	[K-].IINVDNVQEAAR.[E]	1xiTRAQ4plex [N-Term]		6.58886e-06	0	1	3	2	A2YU91	A2YU91 [477-488]	0	1485.81	0	90.9	98.7	106.5	104		High	High	High	High	High	0	2.032e-06	4.01
FALSE	High	[R].LIPDKANLGFR.[F]	1xiTRAQ4plex [K5]; 1xiTRAQ4plex [N-Term]		0.000229207	0	1	2	4	I1QKU4	I1QKU4 [560-570]	1	1531.92	0	81.8	91.8	141.1	85.3		High	High	High	High	High	4.359e-05	0.000496	2.63
FALSE	High	[K].LVGAIMEAAPISSAIASR.[I]	1xiTRAQ4plex [N-Term]		1.15473e-06	0	1	2	1	Q6Z0Z1	Q6Z0Z1 [209-226]	0	1901.06	0	104.4	102.3	108.4	84.9		High	High	High	High	High	0	2.371e-07	3.88
FALSE	High	[R].LVFVTNNSTK.[S]	1xiTRAQ4plex [K10]; 1xiTRAQ4plex [N-Term]		0.000181235	0	1	3	4	B8AVV2	B8AVV2 [117-126]	0	1410.82	0	108.9	98.2	99	93.9		High	High	High	High	High	0	5.538e-05	3.48
FALSE	High	[K].IVFLSDRPDTPELR.[N]	1xiTRAQ4plex [N-Term]		1.37083e-05	0	1	3	3	A2WLL0	A2WLL0 [185-198]	0	1801.99	0	102.8	102.9	99.4	94.9		High	High	High	High	High	0	3.407e-06	3.41
FALSE	High	[K].LVFLGDQSVGK.[T]	1xiTRAQ4plex [K11]; 1xiTRAQ4plex [N-Term]		1.28527e-05	0	1	2	2	Q8H4Q9	Q8H4Q9 [12-22]	0	1450.85	0	89.4	113.7	97.1	99.8		High	High	High	High	High	0	3.184e-06	3.37
FALSE	High	[K].LVFETLETIVDR.[A]	1xiTRAQ4plex [N-Term]		7.78211e-05	0	1	2	4	I1Q3G3	I1Q3G3 [132-143]	0	1578.89	0	109.6	104	101.4	85.1		High	High	High	High	High	0	2.219e-05	3.47
FALSE	High	[R].IVFDTAPTGHTLR.[L]	1xiTRAQ4plex [N-Term]		2.86702e-05	0	1	3	1	B8AIG1	B8AIG1 [216-228]	0	1571.87	0	104.3	101.2	99.7	94.8		High	High	High	High	High	0	7.541e-06	3.25
FALSE	High	[R].LVFAGPVATVK.[V]	1xiTRAQ4plex [K11]; 1xiTRAQ4plex [N-Term]		8.64145e-05	0	1	1	1	A2X9W5	A2X9W5 [38-48]	0	1389.87	0					No Quan Values	High	High	High	High	High	0	2.48e-05	3.04
FALSE	High	[K].IVETSLSANQER.[S]	1xiTRAQ4plex [N-Term]		0.000113532	0	1	6	3	B8BKT7	B8BKT7 [954-965]	0	1490.79	0	95.7	103	93.3	107.9		High	High	High	High	High	0	3.336e-05	2.82
FALSE	High	[K-].IVESILSSFTGSAPGEVPK.[K]	1xiTRAQ4plex [K19]; 1xiTRAQ4plex [N-Term]		0.000112224	0	2	4	3	B8AEK7; Q6EUK5	B8AEK7 [90-108]; Q6EUK5 [90-108]	0	2206.22	0	92.9	106.2	110.5	90.4	Shared	High	High	High	High	High	0	3.299e-05	2.88
FALSE	High	[K].IVGANPDEVK.[K]	1xiTRAQ4plex [K10]; 1xiTRAQ4plex [N-Term]		0.000225315	0	1	1	1	Q0J9V5	Q0J9V5 [103-112]	0	1329.76	0	98.6	103.7	89.1	108.5		High	High	High	High	High	0	6.987e-05	2.89
FALSE	High	[K].LVEPTASVSATEAESK.[E]	1xiTRAQ4plex [K16]; 1xiTRAQ4plex [N-Term]		1.43662e-05	0	1	3	1	A2ZLC1	A2ZLC1 [529-544]	0	1907.02	0	102.5	82.2	102.9	112.3		High	High	High	High	High	0	3.597e-06	3.93
FALSE	High	[K].IVEGVLSHQLK.[Q]	1xiTRAQ4plex [K11]; 1xiTRAQ4plex [N-Term]		8.08938e-06	0	1	2	1	A2Y3I6	A2Y3I6 [181-191]	0	1510.92	0	84.6	89.2	124.3	102		High	High	High	High	High	0	1.926e-06	3.37
FALSE	High	[R].IVEFAEKPK.[G]	2xiTRAQ4plex [K7; K9]; 1xiTRAQ4plex [N-Term]		2.44795e-05	0	1	1	2	A2YU91	A2YU91 [255-263]	0	1492.91	0	94.5	92	111.4	102.2		High	High	High	High	High	0	2.962e-05	3.29
FALSE	High	[K].LVEENISTALNNLNNR.[T]	1xiTRAQ4plex [N-Term]		5.88287e-07	0	2	2	1	B8BHM5; Q0IWS0	B8BHM5 [328-343]; Q0IWS0 [307-322]	0	1958.04	0	101.7	88.4	116.1	93.9	Shared	High	High	High	High	High	0	1.145e-07	3.32
FALSE	High	[K].IVDSFPGQSIDFFGALR.[A]	1xiTRAQ4plex [N-Term]		7.77845e-08	0	1	2	57	P93431	P93431 [324-340]	0	2013.06	0	114.6	93.3	110.5	81.6		High	High	High	High	High	0	5.022e-07	5.05
FALSE	High	[K].IVDILTEQK.[I]	1xiTRAQ4plex [K9]; 1xiTRAQ4plex [N-Term]		0.000164349	0	1	1	27	I1QY31	I1QY31 [122-130]	0	1346.81	0	95.2	98.1	104.1	102.5		High	High	High	High	High	0	4.977e-05	3.48
FALSE	High	[K].LVDIIQDWK.[T]	1xiTRAQ4plex [K9]; 1xiTRAQ4plex [N-Term]		7.1728e-05	0	1	1	5	I1QJL9	I1QJL9 [161-169]	0	1417.83	0	106.1	90.3	122.1	81.6		High	High	High	High	High	0	2.028e-05	3.74
FALSE	High	[R].LVDIGTVTAQQAK.[D]	1xiTRAQ4plex [K13]; 1xiTRAQ4plex [N-Term]		5.62426e-06	0	1	1	2	Q8HCQ3	Q8HCQ3 [203-215]	0	1631.96	0	92.5	83	131.5	93		High	High	High	High	High	4.359e-05	0.0001345	3.31
FALSE	High	[K].LVDLANKPDWFLK.[I]	2xiTRAQ4plex [K7; K13]; 1xiTRAQ4plex [N-Term]		1.14313e-05	0	1	3	3	I1Q0Z0	I1Q0Z0 [101-113]	0	1991.17	0	111.1	99.4	89	100.4		High	High	High	High	High	0	2.8e-06	4.18
FALSE	High	[K].LVDLALASGK.[I]	1xiTRAQ4plex [K10]; 1xiTRAQ4plex [N-Term]		6.72748e-05	0	1	3	5	B8ABA7	B8ABA7 [100-109]	0	1274.79	0	82.6	95.4	96.7	125.2		High	High	High	High	High	0	1.892e-05	4.06
FALSE	High	[R].LVEMDVAMVK.[A]	1xiTRAQ4plex [K10]; 1xiTRAQ4plex [N-Term]		0.000171107	0	1	2	2	A2WTQ7	A2WTQ7 [203-212]	0	1422.79	0	98.5	93.1	98.6	109.8		High	High	High	High	High	0	5.19e-05	2.9
FALSE	High	[K].IVDDQTISVDGK.[L]	1xiTRAQ4plex [K12]; 1xiTRAQ4plex [N-Term]		5.54779e-07	0	1	2	17	Q9SNK3	Q9SNK3 [137-148]	0	1577.86	0	109.2	99.8	117.8	73.3		High	High	High	High	High	0	1.508e-07	4.51
FALSE	High	[K].LVGATNPLAAEPGTIR.[G]	1xiTRAQ4plex [N-Term]		0.000225315	0	1	1	3	I1QW04	I1QW04 [89-104]	0	1723.98	0	93.2	106.7	98.7	101.4		High	High	High	High	High	0	7.008e-05	3.69
FALSE	High	[K].IVGMGMNEDELKR.[N]	1xiTRAQ4plex [K12]; 1xiTRAQ4plex [N-Term]		7.22322e-07	0	1	3	1	I1NR81	I1NR81 [171-183]	1	1779.93	0	100.3	102	98.8	98.8		High	High	High	High	High	0	1.427e-07	3.54
FALSE	High	[R].LVQLFSEHGK.[V]	1xiTRAQ4plex [K10]; 1xiTRAQ4plex [N-Term]		2.83227e-06	0	1	2	16	Q650W6	Q650W6 [253-262]	0	1445.84	0	97.9	103.2	94.3	104.6		High	High	High	High	High	0	3.164e-06	4.03
FALSE	High	[K].LVQIEHALTAVGSGQTSLGIK.[A]	1xiTRAQ4plex [K21]; 1xiTRAQ4plex [N-Term]		1.30324e-07	0	1	2	4	B8AFT1	B8AFT1 [19-39]	0	2410.39	0	91.2	103.8	98.6	106.4		High	High	High	High	High	0	2.258e-08	5.07
FALSE	High	[R].LVQETGLQLK.[Q]	1xiTRAQ4plex [K10]; 1xiTRAQ4plex [N-Term]		2.36346e-05	0	1	9	2	B8B0R0	B8B0R0 [272-281]	0	1416.87	0	124.1	90	116.8	69.1		High	High	High	High	High	0	6.121e-06	2.42
FALSE	High	[R].LVPVLDAITGIPEMEGK.[L]	1xiTRAQ4plex [K17]; 1xiTRAQ4plex [N-Term]		0.000273412	0	1	4	1	B8B8L1	B8B8L1 [397-413]	0	2070.18	0	90.7	112.3	108.5	88.6		High	High	High	High	High	0	8.62e-05	2.8
FALSE	High	[K].LVPLLTEAGAIASSAK.[T]	1xiTRAQ4plex [K16]; 1xiTRAQ4plex [N-Term]		1.87472e-07	0	1	1	3	I1PMW4	I1PMW4 [92-107]	0	1829.1	0	87	102.5	78.9	131.6		High	High	High	High	High	0	3.972e-08	4.45
FALSE	High	[R].IVNVSSIAHK.[R]	1xiTRAQ4plex [K10]; 1xiTRAQ4plex [N-Term]		0.000139833	0	1	2	1	I1QY89	I1QY89 [171-180]	0	1355.82	0	111.4	97.5	113.6	77.5		High	High	High	High	High	0	4.189e-05	3.47
FALSE	High	[R].IVNVSSDAGLLR.[WV]	1xiTRAQ4plex [N-Term]		0.00012384	0	1	4	1	B8ASD7	B8ASD7 [491-502]	0	1387.8	0	108.6	98.5	113.6	79.2		High	High	High	High	High	0	3.671e-05	3.11
FALSE	High	[R].IVNTGGECLTFDQLALR.[A]	1xCarbamidomethyl [C8]; 1xiTRAQ4plex [N-Term]		1.54818e-06	0	1	1	1	B8APD9	B8APD9 [112-128]	0	2051.07	0	96.4	108.8	95.3	99.4		High	High	High	High	High	0	3.247e-07	4.76
FALSE	High	[R].IVNNEIIILGNDAELGSDIDPEEAQQALEIAEANVSR.[A]	1xiTRAQ4plex [N-Term]		4.69736e-08	0	1	4	10	P0C2Z2	P0C2Z2 [70-106]	0	4107.08	0					No Quan Values	High	High	High	High	High	0	4.996e-07	4.48
FALSE	High	[R].LVGDVDFAEVSK.[V]	1xiTRAQ4plex [K12]; 1xiTRAQ4plex [N-Term]		1.38495e-06	0	1	1	4	I1PSI2	I1PSI2 [247-258]	0	1566.86	0	116.6	97.5	99.8	86.2		High	High	High	High	High	0	2.884e-07	2.93
FALSE	High	[K].LVNDVGAVVNNDPDVNK.[Y]	1xiTRAQ4plex [K17]; 1xiTRAQ4plex [N-Term]		0.000231837	0	1	3	1	B8ACF5	B8ACF5 [629-645]	0	2070.11	0	101.9	100.5	95.7	101.9		High	High	High	High	High	0	7.202e-05	2.78
FALSE	High	[R].IVNAGGECLTFDQLALR.[A]	1xCarbamidomethyl [C8]; 1xiTRAQ4plex [N-Term]		4.56162e-08	0	1	2	2	I1PSL1	I1PSL1 [113-129]	0	2021.06	0	95	106.7	94.8	103.5		High	High	High	High	High	0	7.25e-09	5.79
FALSE	High	[R].LVLVSSIGVTK.[Y]	1xiTRAQ4plex [K11]; 1xiTRAQ4plex [N-Term]		5.23503e-05	0	1	2	2	B8APT1	B8APT1 [199-209]	0	1403.91	0	103.9	110.1	95.7	90.3		High	High	High	High	High	0	1.45e-05	3.93
FALSE	High	[K].LVIVGDGGTGK.[T]	1xiTRAQ4plex [K11]; 1xiTRAQ4plex [N-Term]		7.87325e-05	0	1	3	4	A2Y7R5	A2Y7R5 [16-26]	0	1303.78	0	103.5	92.2	118.9	85.3		High	High	High	High	High	0	2.254e-05	3.61
FALSE	High	[R].LVIVAGPAAFVTESFR.[R]	1xiTRAQ4plex [N-Term]		1.19609e-06	0	1	3	3	I1PMV4	I1PMV4 [188-203]	0	1821.04	0	110.1	104	100.1	85.8		High	High	High	High	High	0	1.593e-06	4.23
FALSE	High	[K].IVLIGDSGVGK.[S]	1xiTRAQ4plex [K11]; 1xiTRAQ4plex [N-Term]		9.48378e-05	0	2	11	2	B8ANC8; I1PH92	B8ANC8 [34-44]; I1PH92 [21-31]	0	1345.83	0	106.7	96.2	96.7	100.4	Shared	High	High	High	High	High	0	2.743e-05	2.93
FALSE	High	[R].LVLEVAQHLGENMVR.[T]	1xiTRAQ4plex [N-Term]		4.14392e-09	0	2	7	5	Q0JKB4; Q01859	Q0JKB4 [121-135]; Q01859 [116-130]	0	1852.02	0	97.8	93.5	109.3	99.5	Shared	High	High	High	High	High	0	5.473e-10	5.04
FALSE	High	[K].LVLEKEELLK.[S]	2xiTRAQ4plex [K5; K10]; 1xiTRAQ4plex [N-Term]		8.44271e-05	0	1	2	2	I1QHV6	I1QHV6 [152-161]	1	1646.05	0	87.3	111.8	86	114.9		High	High	High	High	High	0	2.417e-05	3.33
FALSE	High	[R].LVGVSEETTTGVK.[R]	1xiTRAQ4plex [K13]; 1xiTRAQ4plex [N-Term]		1.23361e-05	0	1	2	2	A0A0P0Y1Y5	A0A0P0Y1Y5 [229-241]	0	1607.91	0	64.9	79.9	135.3	119.9		High	High	High	High	High	4.359e-05	0.000103	3.37
FALSE	High	[K].LVGVAVAAETSSR.[Q]	1xiTRAQ4plex [N-Term]		0.000268799	0	1	3	2	B8AKM3	B8AKM3 [145-157]	0	1403.8	0	102.1	92.3	110.2	95.4		High	High	High	High	High	0	8.466e-05	2.7
FALSE	High	[RK].IVNDGVTVAR.[E]	1xiTRAQ4plex [N-Term]		0.000139833	0	1	3	5	I1PYX1	I1PYX1 [105-114]	0	1187.69	0	100.1	95.5	104.5	99.9		High	High	High	High	High	4.359e-05	0.0002583	3.67
FALSE	High	[K].LVCPVCLGTGLPNNK.[G]	2xCarbamidomethyl [C3; C6]; 1xiTRAQ4plex [K15]; 1xiTRAQ4plex [N-Term]		0.000114193	0	1	1	1	Q6YUA8	Q6YUA8 [149-163]	0	1930.05	0	105.2	94.4	94.7	105.8		High	High	High	High	High	0	3.347e-05	3.27
FALSE	High	[R].IVANVVGDPTMFGEWK.[Q]	1xiTRAQ4plex [K16]; 1xiTRAQ4plex [N-Term]		7.02774e-06	0	1	1	3	Q6KAJ2	Q6KAJ2 [350-365]	0	2051.09	0	90.5	95.4	97.4	116.7		High	High	High	High	High	0	2.553e-06	3.89
FALSE	High	[K].IVAISLDDPK.[A]	1xiTRAQ4plex [K10]; 1xiTRAQ4plex [N-Term]		0.000150734	0	1	3	6	Q0DX85	Q0DX85 [207-216]	0	1358.81	0	97.1	112.4	82.6	107.9		High	High	High	High	High	0	4.52e-05	3.32
FALSE	High	[K].ITLDHVTLNFAR.[S]	1xiTRAQ4plex [N-Term]		0.00020444	0	1	3	1	I1P9H5	I1P9H5 [91-102]	0	1543.87	0	106.8	92.7	97.1	103.4		High	High	High	High	High	0	6.29e-05	2.29
FALSE	High	[R].LTGQSTVPNVFIGGK.[H]	1xiTRAQ4plex [K15]; 1xiTRAQ4plex [N-Term]		4.29214e-05	0	1	3	1	A2YY90	A2YY90 [119-133]	0	1806.04	0					No Quan Values	High	High	High	High	High	0	1.169e-05	3.2
FALSE	High	[R].LTGLHETASIDNFSWGVANR.[G]	1xiTRAQ4plex [N-Term]		2.6227e-09	0	1	1	14	P14655	P14655 [348-367]	0	2332.18	0	99.9	101.3	101.7	97.1		High	High	High	High	High	0	3.34e-10	7.09
FALSE	High	[K].ITGEILEIVAGADALA.[-]	1xiTRAQ4plex [N-Term]		0.000139028	0	1	3	7	A2YLT1	A2YLT1 [343-358]	0	1699.96	0	81.7	102.3	110.4	105.5		High	High	High	High	High	0	4.157e-05	2.97
FALSE	High	[K].ITGDHGDGGEHK.[E]	1xiTRAQ4plex [K12]; 1xiTRAQ4plex [N-Term]		8.76553e-07	0	1	2	3	I1PDZ7	I1PDZ7 [57-68]	0	1510.75	0	99.5	117.3	80	103.1		High	High	High	High	High	0	1.761e-07	4.92
FALSE	High	[K].LTFVDAAIAK.[C]	1xiTRAQ4plex [K10]; 1xiTRAQ4plex [N-Term]		1.24816e-05	0	1	2	6	I1PPF2	I1PPF2 [197-206]	0	1336.81	0	110.9	103.4	93.7	91.9		High	High	High	High	High	0	3.079e-06	4.47
FALSE	High	[K].LTELKDAVAGGSTQTMK.[D]	2xiTRAQ4plex [K5; K17]; 1xiTRAQ4plex [N-Term]		1.20758e-07	0	1	3	4	I1PU83	I1PU83 [612-628]	1	2182.21	0	94.7	106.9	92.2	106.1		High	High	High	High	High	0	2.722e-08	5.23
FALSE	High	[K].ITDSIISHGCFLDSCR.[I]	2xCarbamidomethyl [C10; C15]; 1xiTRAQ4plex [N-Term]		3.02574e-08	0	1	2	1	I1PF71	I1PF71 [388-403]	0	2024.97	0	95.8	101.7	114.7	87.8		High	High	High	High	High	0	4.677e-09	4.33
FALSE	High	[K].LTDEIGQQVQIVGDDLLVTNPTR.[V]	1xiTRAQ4plex [N-Term]		3.07945e-08	0	1	3	5	B8B2A2	B8B2A2 [316-338]	0	2668.43	0	94	98.7	109.8	97.4		High	High	High	High	High	0	4.773e-09	4.71
FALSE	High	[K].ITIDPDDPAAVSR.[Y]	1xiTRAQ4plex [N-Term]		1.17024e-05	0	1	2	7	A2X0J1	A2X0J1 [70-82]	0	1513.8	0	105.3	102.4	95.9	96.3		High	High	High	High	High	4.359e-05	0.0002995	3.83
FALSE	High	[K].ITDEFTGAGAVGQVCQVIGAVVDVR.[F]	1xCarbamidomethyl [C15]; 1xiTRAQ4plex [N-Term]		2.49149e-11	0	2	7	5	Q0JKB4; Q01859	Q0JKB4 [76-100]; Q01859 [71-95]	0	2705.4	0	107.3	96.5	114.5	81.7	Shared	High	High	High	High	High	0	5.175e-12	6.23
FALSE	High	[K].LTAGDTEASDK.[A]	1xiTRAQ4plex [K11]; 1xiTRAQ4plex [N-Term]		0.000162466	0	1	4	1	A2YYQ4	A2YYQ4 [46-56]	0	1395.72	0	92.5	101.7	117.8	88.1		High	High	High	High	High	0	4.898e-05	2.1
FALSE	High	[K].ITACTDPDGWK.[T]	1xCarbamidomethyl [C4]; 1xiTRAQ4plex [K11]; 1xiTRAQ4plex [N-Term]		3.29922e-05	0	1	3	2	B8AZP2	B8AZP2 [582-592]	0	1551.77	0	88.4	96.3	102.9	112.4		High	High	High	High	High	0	8.798e-06	3.28
FALSE	High	[K].LTAAAAIASGTVLGLHEDSR.[Y]	1xiTRAQ4plex [N-Term]		8.84306e-11	0	2	2	5	A2XAI5; I1P543	A2XAI5 [224-243]; I1P543 [219-238]	0	2097.14	0	101.9	98.7	106.2	93.2	Shared	High	High	High	High	High	0	8.645e-12	6.13
FALSE	High	[R].ISVWPGPPATKPPATGE.[-]	1xiTRAQ4plex [K11]; 1xiTRAQ4plex [N-Term]		3.09361e-05	0	1	3	5	A2YD15	A2YD15 [309-325]	0	1993.1	0	105.5	101.9	99.2	93.4		High	High	High	High	High	0	8.18e-06	3.65
FALSE	High	[R].ISVQNEDGTK.[V]	1xiTRAQ4plex [K10]; 1xiTRAQ4plex [N-Term]		0.000174086	0	1	6	1	B7FA85	B7FA85 [108-117]	0	1378.74	0	97.6	97.6	109.1	95.7		High	High	High	High	High	0	5.297e-05	2.13
FALSE	High	[K].LSVFDAATK.[Y]	1xiTRAQ4plex [K9]; 1xiTRAQ4plex [N-Term]		0.000210377	0	1	5	2	I1R8I2	I1R8I2 [844-852]	0	1239.72	0	87.9	84.1	121.2	106.8		High	High	High	High	High	0	6.499e-05	3.29
FALSE	High	[K].LSVETTANQDPLVTK.[G]	1xiTRAQ4plex [K15]; 1xiTRAQ4plex [N-Term]		1.24086e-05	0	1	2	2	B8AWM4	B8AWM4 [167-181]	0	1904.06	0	90.6	101.2	90.8	117.4		High	High	High	High	High	0	1.583e-05	3.17
FALSE	High	[K].LSVELDEANR.[M]	1xiTRAQ4plex [N-Term]		2.26856e-05	0	1	4	3	A2WLD9	A2WLD9 [524-533]	0	1289.68	0	122.7	88.9	114	74.5		High	High	High	High	High	0	5.874e-06	3.79
FALSE	High	[K].LSVDNLDEVILVGGSTR.[I]	1xiTRAQ4plex [N-Term]		1.27303e-07	0	1	6	5	B8BP25	B8BP25 [400-416]	0	1931.06	0	110.9	98.6	104.1	86.4		High	High	High	High	High	0	2.203e-08	3.7
FALSE	High	[K].ITALVNDTVGTLAGGR.[Y]	1xiTRAQ4plex [N-Term]		2.50595e-05	0	1	2	1	A2Y6M9	A2Y6M9 [237-252]	0	1701.96	0	110.6	99.6	91.3	98.5		High	High	High	High	High	0	6.557e-06	3.13
FALSE	High	[K].LTLEPAAGGEQSVIEADIVLVSAGR.[V]	1xiTRAQ4plex [N-Term]		1.58614e-11	0	1	3	6	A2WPC2	A2WPC2 [250-274]	0	2639.44	0	101.4	104	113.9	80.7		High	High	High	High	High	0	1.358e-12	5.21
FALSE	High	[K].ITIFAGDVVPR.[K]	1xiTRAQ4plex [N-Term]		1.47933e-05	0	1	1	3	Q10I42	Q10I42 [222-232]	0	1331.78	0	101.7	99.9	106	92.4		High	High	High	High	High	0	3.692e-06	4.01
FALSE	High	[R].ITIGLFGDAAPAGASR.[F]	1xiTRAQ4plex [N-Term]		9.0597e-08	0	1	3	3	Q657T1	Q657T1 [91-106]	0	1660.91	0	97	108.7	89.2	105.1		High	High	High	High	High	0	1.522e-08	4.06
FALSE	High	[R].IVAGMEGTVMTDGK.[S]	2xOxidation [M5; M10]; 1xiTRAQ4plex [K14]; 1xiTRAQ4plex [N-Term]		1.39514e-05	0	1	1	2	A2YG12	A2YG12 [454-467]	0	1728.88	0	96.3	109.6	87.3	106.8		High	High	High	High	High	0	3.466e-06	3.95
FALSE	High	[R].IVAGMEGTVMTDGK.[S]	1xOxidation [M]; 1xiTRAQ4plex [K14]; 1xiTRAQ4plex [N-Term]		5.95216e-05	0	1	1	7	A2YG12	A2YG12 [454-467]	0	1712.88	0	104.7	106.9	92.6	95.8		High	High	High	High	High	0	4.73e-05	3.43
FALSE	High	[R].IVAGMEGTVMTDGK.[S]	1xiTRAQ4plex [K14]; 1xiTRAQ4plex [N-Term]		7.73296e-08	0	1	1	5	A2YG12	A2YG12 [454-467]	0	1696.89	0	98.4	96.3	102.5	102.8		High	High	High	High	High	0	1.283e-08	4.2
FALSE	High	[K].LVAEAGIGTVASGVSK.[G]	1xiTRAQ4plex [K16]; 1xiTRAQ4plex [N-Term]		1.40953e-06	0	1	4	1	B8B5I7	B8B5I7 [1126-1141]	0	1747.02	0					No Quan Values	High	High	High	High	High	0	2.933e-07	3.48
FALSE	High	[K].LTVSTVSSSGVGLTSTAVK.[K]	1xiTRAQ4plex [K19]; 1xiTRAQ4plex [N-Term]		1.89684e-07	0	1	2	10	I1P8M3	I1P8M3 [30-48]	0	2082.19	0	101.4	99.9	103.3	95.4		High	High	High	High	High	0	4.457e-08	4.94
FALSE	High	[K].LTVGGENNAFPSPSPDGK.[W]	1xiTRAQ4plex [K18]; 1xiTRAQ4plex [N-Term]		3.00805e-08	0	1	3	1	A2XNV4	A2XNV4 [470-487]	0	2075.06	0	97.5	110.5	95.8	96.2		High	High	High	High	High	0	4.646e-09	3.99
FALSE	High	[R].LTTIEPCFDTANNAWDFAVTR.[K]	1xCarbamidomethyl [C7]; 1xiTRAQ4plex [N-Term]		8.37895e-06	0	1	2	1	B8ANR3	B8ANR3 [144-164]	0	2586.24	0	113.1	96	106.2	84.7		High	High	High	High	High	0	2.01e-06	4.04
FALSE	High	[K].ITTEAHENTEDAQNLISR.[L]	1xiTRAQ4plex [N-Term]		7.51494e-05	0	1	4	2	A2WLD9	A2WLD9 [706-723]	0	2186.08	0	124.1	88.6	120.2	67.1		High	High	High	High	High	0	2.141e-05	2.63
FALSE	High	[R].LTSVFGGAAEPPK.[G]	1xiTRAQ4plex [K13]; 1xiTRAQ4plex [N-Term]		4.35255e-08	0	1	1	8	Q8GRU9	Q8GRU9 [77-89]	0	1561.88	0	98.7	101.4	98.4	101.6		High	High	High	High	High	0	1.668e-08	4.55
FALSE	High	[R].LTSQFAGADVVR.[T]	1xiTRAQ4plex [N-Term]		9.05293e-05	0	1	3	1	I1P377	I1P377 [83-94]	0	1407.77	0	91.5	97	112.1	99.4		High	High	High	High	High	0	2.612e-05	3.38
FALSE	High	[K].ITSILDPDGWK.[S]	1xiTRAQ4plex [K11]; 1xiTRAQ4plex [N-Term]		0.000186516	0	1	3	13	A2X3G6	A2X3G6 [356-366]	0	1532.86	0	94.9	103.6	96	105.5		High	High	High	High	High	0.0002229	0.001211	3.49
FALSE	High	[K].LTRPELGHLGK.[A]	1xiTRAQ4plex [K11]; 1xiTRAQ4plex [N-Term]		8.79354e-05	0	1	2	4	Q0E446	Q0E446 [118-128]	0	1508.92	0	92.2	110.9	90.8	106		High	High	High	High	High	0.0002229	0.001191	3.52
FALSE	High	[K].LTQDGCIVCPTTDSTFDLR.[T]	2xCarbamidomethyl [C6; C9]; 1xiTRAQ4plex [N-Term]		4.51833e-07	0	1	2	3	A2ZCZ7	A2ZCZ7 [125-143]	0	2343.11	0	105.9	98.1	99.7	96.3		High	High	High	High	High	0	8.602e-08	4.27
FALSE	High	[K].ITPTVLQSAGLNVK.[Q]	1xiTRAQ4plex [K14]; 1xiTRAQ4plex [N-Term]		0.000294294	0	1	3	2	B8B9W8	B8B9W8 [308-321]	0	1729.05	0	96.6	101.2	109.1	93.1		High	High	High	High	High	0	9.301e-05	3.64
FALSE	High	[R].LTNRPNATIEDIGSPER.[L]	1xiTRAQ4plex [N-Term]		3.24635e-08	0	1	1	7	B8AAX3	B8AAX3 [169-185]	0	2027.06	0	100.9	106.7	93.3	99.1		High	High	High	High	High	0	5.024e-09	5.05
FALSE	High	[R].LTNLQVLSLR.[S]	1xiTRAQ4plex [N-Term]		0.000118233	0	1	3	1	B8ABJ9	B8ABJ9 [96-105]	0	1300.81	0	103.3	89.4	119.7	87.7		High	High	High	High	High	0	3.482e-05	2.77
FALSE	High	[R].LTNLAEIDPLASLPK.[L]	1xiTRAQ4plex [K15]; 1xiTRAQ4plex [N-Term]		4.23606e-07	0	1	2	3	Q6EUK2	Q6EUK2 [100-114]	0	1883.11	0	106.5	100.1	104.1	89.3		High	High	High	High	High	0	8.011e-08	3.45
FALSE	High	[R].LTMVSTEEIVLERPR.[A]	1xiTRAQ4plex [N-Term]		0.000116195	0	1	2	1	B8AE20	B8AE20 [96-110]	0	1917.06	0	96	98.8	99.3	106		High	High	High	High	High	0	3.423e-05	2.98
FALSE	High	[K].LTLTGSIGVVTGK.[F]	1xiTRAQ4plex [K13]; 1xiTRAQ4plex [N-Term]		0.000115524	0	1	4	1	A2X967	A2X967 [484-496]	0	1533.95	0	112.1	92.4	115.7	79.8		High	High	High	High	High	0	3.392e-05	2.87
FALSE	High	[K].ITLISDFGEISGSR.[G]	1xiTRAQ4plex [N-Term]		1.77174e-06	0	1	1	2	Q8HCQ9	Q8HCQ9 [101-114]	0	1638.88	0	104.5	95.3	104.9	95.3		High	High	High	High	High	0	3.756e-07	4.24
FALSE	High	[K].LTLLLDPTDEFVWTDETCQK.[V]	1xCarbamidomethyl [C18]; 1xiTRAQ4plex [K20]; 1xiTRAQ4plex [N-Term]		1.52119e-06	0	1	2	4	A2XVZ1	A2XVZ1 [130-149]	0	2712.37	0	86.8	112	85.4	115.8		High	High	High	High	High	0	3.184e-07	4.78
FALSE	High	[R].LVQQAVAAAFK.[N]	1xiTRAQ4plex [K11]; 1xiTRAQ4plex [N-Term]		2.56531e-05	0	1	2	1	Q9AS12	Q9AS12 [41-51]	0	1433.87	0	95.3	90.3	114.3	100.1		High	High	High	High	High	0	6.719e-06	4.42
FALSE	High	[K].LSVDINAASK.[S]	1xiTRAQ4plex [K10]; 1xiTRAQ4plex [N-Term]		7.60297e-05	0	1	2	1	Q2QLS0	Q2QLS0 [280-289]	0	1305.76	0					No Quan Values	High	High	High	High	High	0	2.163e-05	2.96
FALSE	High	[K].IVQQLEEVNQVK.[E]	1xiTRAQ4plex [K12]; 1xiTRAQ4plex [N-Term]		0.00012896	0	1	3	1	A2XL53	A2XL53 [121-132]	0	1714.99	0					No Quan Values	High	High	High	High	High	0	3.818e-05	3.27
FALSE	High	[R].LVQTVALAK.[E]	1xiTRAQ4plex [K9]; 1xiTRAQ4plex [N-Term]		0.000229207	0	1	4	2	Q0DVI1	Q0DVI1 [206-214]	0	1230.8	0	94	102.6	102.8	100.5		High	High	High	High	High	0	7.115e-05	3.77
FALSE	High	[R].MGLDDKEIVALSGAHTLGR.[S]	1xiTRAQ4plex [K6]; 1xiTRAQ4plex [N-Term]		1.96765e-09	0	2	3	6	I1P182; B8AJE7	I1P182 [244-262]; B8AJE7 [211-229]	1	2271.24	0	113.7	103	100.3	83	Shared	High	High	High	High	High	0	7.167e-10	6
FALSE	High	[R].MGHAGAIVSGGK.[G]	1xiTRAQ4plex [K12]; 1xiTRAQ4plex [N-Term]		1.79482e-05	0	1	3	1	B8B7R8	B8B7R8 [382-393]	0	1372.76	0					No Quan Values	High	High	High	High	High	0	4.55e-06	2.74
FALSE	High	[R].MGGHFVQGHVDGTGEIAAFR.[A]	1xiTRAQ4plex [N-Term]		6.57244e-05	0	1	3	1	B7FAH8	B7FAH8 [187-206]	0	2230.09	0	87.1	104.9	95.5	112.5		High	High	High	High	High	0	1.847e-05	3.57
FALSE	High	[K].MEVATDESFTPIKQDTK.[K]	1xOxidation [M1]; 2xiTRAQ4plex [K13; K17]; 1xiTRAQ4plex [N-Term]		1.46001e-06	0	1	3	3	Q0DX85	Q0DX85 [113-129]	1	2388.23	0	89.1	109.9	81.9	119.1		High	High	High	High	High	0	1.302e-06	4.19
FALSE	High	[K].MEVATDESFTPIKQDTK.[K]	2xiTRAQ4plex [K13; K17]; 1xiTRAQ4plex [N-Term]		3.07556e-05	0	1	3	2	Q0DX85	Q0DX85 [113-129]	1	2372.24	0	98.8	105	78.4	117.7		High	High	High	High	High	0	5.802e-05	3.62
FALSE	High	[K].MEVATDESFTPIK.[Q]	1xOxidation [M1]; 1xiTRAQ4plex [K13]; 1xiTRAQ4plex [N-Term]		0.000109651	0	1	3	5	Q0DX85	Q0DX85 [113-125]	0	1771.9	0	100.8	110	85.3	103.8		High	High	High	High	High	0	3.207e-05	3.28
FALSE	High	[K].MEVATDESFTPIK.[Q]	1xiTRAQ4plex [K13]; 1xiTRAQ4plex [N-Term]		4.88602e-06	0	1	3	8	Q0DX85	Q0DX85 [113-125]	0	1755.91	0	99.1	109.1	88.1	103.7		High	High	High	High	High	0	1.8e-05	4.03
FALSE	High	[R].MEQLLNMDTTPFTDK.[I]	2xOxidation [M1; M7]; 1xiTRAQ4plex [K15]; 1xiTRAQ4plex [N-Term]		2.21399e-06	0	1	1	11	P14655	P14655 [60-74]	0	2104.02	0	96.2	99.2	100.9	103.6		High	High	High	High	High	0	4.775e-07	4.46
FALSE	High	[R].MEQLLNMDTTPFTDK.[I]	1xOxidation [M]; 1xiTRAQ4plex [K15]; 1xiTRAQ4plex [N-Term]		2.2884e-07	0	1	1	20	P14655	P14655 [60-74]	0	2088.02	0	99.2	101.1	104.3	95.4		High	High	High	High	High	0	6.803e-07	4.16
FALSE	High	[R].MGLDDKEIVALSGAHTLGR.[S]	1xOxidation [M1]; 1xiTRAQ4plex [K6]; 1xiTRAQ4plex [N-Term]		9.31129e-06	0	2	3	2	I1P182; B8AJE7	I1P182 [244-262]; B8AJE7 [211-229]	1	2287.23	0	104.4	99.2	97.7	98.7	Shared	High	High	High	High	High	0	4.184e-06	5.2
FALSE	High	[R].MEQLLNMDTTPFTDK.[I]	1xiTRAQ4plex [K15]; 1xiTRAQ4plex [N-Term]		3.92511e-07	0	1	1	9	P14655	P14655 [60-74]	0	2072.03	0	97.5	96.6	110	96		High	High	High	High	High	0	2.913e-07	4.74
FALSE	High	[K].MELVDAAFPLLK.[G]	1xiTRAQ4plex [K12]; 1xiTRAQ4plex [N-Term]		6.06967e-06	0	1	2	7	Q7XDC8	Q7XDC8 [56-67]	0	1634.94	0	78.9	94	105.9	121.2		High	High	High	High	High	0	1.421e-06	4.03
FALSE	High	[K].MELSTLSQTNISLPFITATADGPK.[H]	1xiTRAQ4plex [K24]; 1xiTRAQ4plex [N-Term]		7.44917e-09	0	1	4	1	B8BP25	B8BP25 [342-365]	0	2823.51	0	115	99.2	106.8	79		High	High	High	High	High	0	1.033e-09	3.76
FALSE	High	[K].MELSSLTQTNISLPFITATADGPK.[H]	1xOxidation [M1]; 1xiTRAQ4plex [K24]; 1xiTRAQ4plex [N-Term]		3.9165e-08	0	1	3	2	I1PU83	I1PU83 [314-337]	0	2839.5	0	102.6	98.4	98.8	100.2		High	High	High	High	High	0	1.38e-05	3.06
FALSE	High	[K].MELSSLTQTNISLPFITATADGPK.[H]	1xiTRAQ4plex [K24]; 1xiTRAQ4plex [N-Term]		1.36284e-08	0	1	3	8	I1PU83	I1PU83 [314-337]	0	2823.51	0	98.1	103.2	97.4	101.2		High	High	High	High	High	0	1.976e-09	6.16
FALSE	High	[K].MELPEWVDIVK.[T]	1xiTRAQ4plex [K11]; 1xiTRAQ4plex [N-Term]		0.000286088	0	1	1	5	P40978	P40978 [31-41]	0	1646.91	0	94.1	101.9	94.1	110		High	High	High	High	High	0.0002892	0.002149	3.01
FALSE	High	[K].MEGLLWGASK.[L]	1xiTRAQ4plex [K10]; 1xiTRAQ4plex [N-Term]		9.3742e-05	0	2	6	3	A2XHU1; B8B8K0	A2XHU1 [165-174]; B8B8K0 [168-177]	0	1379.76	0	97.9	105.4	95.5	101.2	Shared	High	High	High	High	High	4.359e-05	0.0001929	2.78
FALSE	High	[R].MEGKPVQGFNSSTASLLTR.[Y]	1xiTRAQ4plex [K4]; 1xiTRAQ4plex [N-Term]		3.17806e-07	0	2	3	1	B8B0B0; A0A0P0WUR5	B8B0B0 [580-598]; [646-664]; A0A0P0WUR5 [557-575]	0	2311.23	0	91.7	93.6	114.4	100.3	Shared	High	High	High	High	High	0	5.904e-08	4.04
FALSE	High	[R].MDTLDDQVIR.[A]	1xiTRAQ4plex [N-Term]		8.84482e-05	0	1	2	1	B8AJZ3	B8AJZ3 [166-175]	0	1349.69	0	117	99.8	111.6	71.5		High	High	High	High	High	0	2.552e-05	3.41
FALSE	High	[K].MDSGSSSEVITHIEIQK.[E]	1xiTRAQ4plex [K17]; 1xiTRAQ4plex [N-Term]		1.14313e-05	0	1	3	2	I1Q5Q4	I1Q5Q4 [74-90]	0	2149.1	0	94.8	108.1	107.6	89.6		High	High	High	High	High	0	2.805e-06	3.63
FALSE	High	[K].MELVDAAFPLLK.[G]	1xOxidation [M1]; 1xiTRAQ4plex [K12]; 1xiTRAQ4plex [N-Term]		5.8489e-05	0	1	2	6	Q7XDC8	Q7XDC8 [56-67]	0	1650.94	0	81.7	100.9	88.7	128.7		High	High	High	High	High	0	2.17e-05	3.42
FALSE	High	[R].MDQLLNLGWK.[F]	1xiTRAQ4plex [K10]; 1xiTRAQ4plex [N-Term]		2.68828e-05	0	1	3	1	I1QWL7	I1QWL7 [332-341]	0	1505.84	0					No Quan Values	High	High	High	High	High	0	7.046e-06	3.34
FALSE	High	[K].MGINPIMMSAGELESGNAGEPAK.[L]	1xiTRAQ4plex [K23]; 1xiTRAQ4plex [N-Term]		7.81837e-11	0	1	2	26	P93431	P93431 [173-195]	0	2592.27	0	110.2	89.8	115.8	84.3		High	High	High	High	High	0	1.747e-11	6.77
FALSE	High	[K].MGINPIMMSAGELESGNAGEPAK.[L]	2xOxidation [M7; M]; 1xiTRAQ4plex [K23]; 1xiTRAQ4plex [N-Term]		8.53731e-11	0	1	2	59	P93431	P93431 [173-195]	0	2624.26	0	113.5	95.2	100.3	91		High	High	High	High	High	0	8.832e-11	6.4
FALSE	High	[R].MLLGLNAAGFGR.[-]	1xiTRAQ4plex [N-Term]		9.62783e-07	0	1	3	1	A2XUB9	A2XUB9 [273-284]	0	1363.76	0	100.8	98.4	85.8	114.9		High	High	High	High	High	0	1.945e-07	3.89
FALSE	High	[R].MIGETTEAVGAGVGGGSSGNK.[M]	1xOxidation [M1]; 1xiTRAQ4plex [K21]; 1xiTRAQ4plex [N-Term]		6.79693e-08	0	1	2	1	B8BNQ4	B8BNQ4 [721-741]	0	2183.09	0	123.7	98.7	105.9	71.7		High	High	High	High	High	0	1.117e-08	4.48
FALSE	High	[R].MIGETTEAVGAGVGGGSSGNK.[M]	1xiTRAQ4plex [K21]; 1xiTRAQ4plex [N-Term]		2.77094e-08	0	1	2	3	B8BNQ4	B8BNQ4 [721-741]	0	2167.09	0	114.2	100.8	106.5	78.6		High	High	High	High	High	0	4.247e-09	4.81
FALSE	High	[K].MIESQETDR.[G]	1xOxidation [M1]; 1xiTRAQ4plex [N-Term]		0.00018867	0	1	2	7	A2XZE6	A2XZE6 [223-231]	0	1268.59	0	98.9	117.4	81.5	102.3		High	High	High	High	High	0	8.771e-05	2.75
FALSE	High	[R].MIAPVIDELAK.[E]	1xOxidation [M1]; 1xiTRAQ4plex [K11]; 1xiTRAQ4plex [N-Term]		9.04237e-06	0	1	3	26	B8BNI2	B8BNI2 [100-110]	0	1503.87	0	96.4	104.7	84.1	114.8		High	High	High	High	High	0	2.18e-06	3.86
FALSE	High	[R].MIAPVIDELAK.[E]	1xiTRAQ4plex [K11]; 1xiTRAQ4plex [N-Term]		6.06967e-06	0	1	3	15	B8BNI2	B8BNI2 [100-110]	0	1487.87	0	103.7	104.8	91	100.5		High	High	High	High	High	4.359e-05	0.0001153	3.89
FALSE	High	[K].MKPGFDPSK.[G]	2xiTRAQ4plex [K2; K9]; 1xiTRAQ4plex [N-Term]		7.4713e-05	0	2	5	2	A0A0P0WH35; Q852A3	A0A0P0WH35 [144-152]; Q852A3 [87-95]	0	1438.81	0	94.1	107.2	92.2	106.5	Shared	High	High	High	High	High	0	2.127e-05	3.89
FALSE	High	[K].MKDTDSEEELKEAFR.[V]	2xiTRAQ4plex [K2; K11]; 1xiTRAQ4plex [N-Term]		5.67947e-07	0	1	5	4	B8AC80	B8AC80 [77-91]	2	2260.15	0	99.2	100.1	100.3	100.3		High	High	High	High	High	0	1.101e-07	4.62
FALSE	High	[R].MGWSESAMIAGAR.[D]	1xiTRAQ4plex [N-Term]		1.71265e-05	0	1	1	1	B8AJS4	B8AJS4 [126-138]	0	1510.73	0					No Quan Values	High	High	High	High	High	0	4.331e-06	1.47
FALSE	High	[K].MGINPIMMSAGELESGNAGEPAK.[L]	1xOxidation [M]; 1xiTRAQ4plex [K23]; 1xiTRAQ4plex [N-Term]		2.75876e-10	0	1	2	76	P93431	P93431 [173-195]	0	2608.27	0	109.5	94.2	107.5	88.9		High	High	High	High	High	0	3.54e-11	6.39
FALSE	High	[R].MGVMALVAADLPSGVNR.[D]	1xiTRAQ4plex [N-Term]		6.06967e-06	0	1	3	3	I1NXV0	I1NXV0 [88-104]	0	1844.98	0	94.8	102.6	93.2	109.3		High	High	High	High	High	0	1.416e-06	3.38
FALSE	High	[-].MGSLRGGGGGGGGGR.[G]	1xiTRAQ4plex [N-Term]		1.31575e-05	0	1	1	1	Q2QSI2	Q2QSI2 [1-15]	1	1376.69	0	99.3	98.4	123.7	78.5		High	High	High	High	High	0	3.253e-06	3
FALSE	High	[K].MGQIQVLTGSQGQIR.[A]	1xiTRAQ4plex [N-Term]		0.000139028	0	1	3	2	Q5JMS4	Q5JMS4 [328-342]	0	1759.96	0	91.1	87.7	113	108.2		High	High	High	High	High	0	4.152e-05	3.44
FALSE	High	[R].MGPTFGAMMISGQK.[A]	1xiTRAQ4plex [K14]; 1xiTRAQ4plex [N-Term]		0.000152483	0	1	2	1	A2YM28	A2YM28 [295-308]	0	1743.88	0	136.5	44.4	136.5	82.7		High	High	High	High	High	0	4.583e-05	4.16
FALSE	High	[K].MGNISPLTGTQGQIR.[L]	1xiTRAQ4plex [N-Term]		2.17746e-05	0	2	8	4	A2YPX2; A2YPX5	A2YPX2 [302-316]; A2YPX5 [316-330]	0	1716.92	0	77.1	94.3	87.9	140.7	Shared	High	High	High	High	High	0	1.516e-05	3.48
FALSE	High	[K].MGNIGQPSDGEVR.[C]	1xiTRAQ4plex [N-Term]		0.000124559	0	2	3	4	I1NYV8; Q6ER49	I1NYV8 [300-312]; Q6ER49 [300-312]	0	1503.73	0	105	92.2	112.3	90.4	Shared	High	High	High	High	High	0	3.679e-05	3.27
FALSE	High	[R].MGLSDKEIVALSGAHTLGR.[AS]	1xiTRAQ4plex [K6]; 1xiTRAQ4plex [N-Term]		1.12796e-06	0	1	5	1	P0C0L1	P0C0L1 [184-202]	1	2243.24	0	94.5	100.6	107.2	97.7		High	High	High	High	High	0	2.312e-07	5.04
FALSE	High	[R].MGLSDKDIVALSGGHTLGR.[A]	1xOxidation [M1]; 1xiTRAQ4plex [K6]; 1xiTRAQ4plex [N-Term]		1.01669e-05	0	1	1	3	A2YXU4	A2YXU4 [146-164]	1	2231.21	0	109.5	97.7	102.2	90.6		High	High	High	High	High	0	4.513e-06	4.26
FALSE	High	[R].MGLSDKDIVALSGGHTLGR.[A]	1xiTRAQ4plex [K6]; 1xiTRAQ4plex [N-Term]		7.2925e-08	0	1	1	2	A2YXU4	A2YXU4 [146-164]	1	2215.21	0	103.4	106.6	97.9	92.1		High	High	High	High	High	0	1.206e-08	4.03
FALSE	High	[K].MGINPIMMSAGELESGNAGEPAK.[L]	3xOxidation [M1; M7; M8]; 1xiTRAQ4plex [K23]; 1xiTRAQ4plex [N-Term]		1.2628e-08	0	1	2	21	P93431	P93431 [173-195]	0	2640.26	0	113.4	98.8	94.5	93.2		High	High	High	High	High	0	1.821e-09	4.05
FALSE	High	[R].MGSVSGADMVGGGSGMDDSAQK.[K]	1xiTRAQ4plex [K22]; 1xiTRAQ4plex [N-Term]		0.000107136	0	1	2	1	B8ARS4	B8ARS4 [162-183]	0	2332.05	0	107	94.7	137.2	61.1		High	High	High	High	High	0	3.141e-05	2.39
FALSE	High	[R].MDPEVPLVIPEVNPEAMAHVR.[L]	1xiTRAQ4plex [N-Term]		6.4585e-05	0	1	1	2	I1PFQ5	I1PFQ5 [137-157]	0	2487.29	0	104.3	90.6	109.8	95.3		High	High	High	High	High	0	1.811e-05	2.61
FALSE	High	[K].MDGAVDVPASEAALKR.[S]	1xOxidation [M1]; 1xiTRAQ4plex [K15]; 1xiTRAQ4plex [N-Term]		4.85746e-06	0	1	2	2	A2Z445	A2Z445 [224-239]	1	1934.03	0	90.9	90.7	133.1	85.3		High	High	High	High	High	0	1.111e-06	3.26
FALSE	High	[K].MDGAVDVPASEAALKR.[S]	1xiTRAQ4plex [K15]; 1xiTRAQ4plex [N-Term]		5.02137e-07	0	1	2	4	A2Z445	A2Z445 [224-239]	1	1918.03	0	89.5	88	139.2	83.3		High	High	High	High	High	0	1.893e-07	3.95
FALSE	High	[R].LVVTGVVPCNTGSLIDIATSPAFPNADVELR.[C]	1xCarbamidomethyl [C9]; 1xiTRAQ4plex [N-Term]		9.5882e-06	0	1	1	1	A2YPV4	A2YPV4 [27-57]	0	3369.78	0					No Quan Values	High	High	High	Not Found	High	0	2.325e-06	2.23
FALSE	High	[K].LVVSLCKPK.[A]	1xCarbamidomethyl [C6]; 2xiTRAQ4plex [K7; K9]; 1xiTRAQ4plex [N-Term]		6.80635e-05	0	1	2	1	A2Y3I6	A2Y3I6 [37-45]	0	1475.93	0	92.6	87.6	116.8	103		High	High	High	High	High	0	1.916e-05	2.64
FALSE	High	[K].IVVNCGLGAEAGNSK.[G]	1xCarbamidomethyl [C5]; 1xiTRAQ4plex [K15]; 1xiTRAQ4plex [N-Term]		5.71288e-07	0	1	1	2	A2XBY3	A2XBY3 [108-122]	0	1776.95	0	95	102	101.2	101.8		High	High	High	High	High	0	2.758e-07	4.08
FALSE	High	[R].LVVIVDVVDQNR.[A]	1xiTRAQ4plex [N-Term]		1.25549e-05	0	1	2	2	A2X7C9	A2X7C9 [24-35]	0	1512.89	0	101	106	91.9	101.1		High	High	High	High	High	0	3.102e-06	3.51
FALSE	High	[K].IVVLGGSGFVGSAICK.[A]	1xCarbamidomethyl [C15]; 1xiTRAQ4plex [K16]; 1xiTRAQ4plex [N-Term]		6.03419e-06	0	1	3	1	B8ATG9	B8ATG9 [81-96]	0	1852.06	0					No Quan Values	High	High	High	High	High	0	1.408e-06	3.91
FALSE	High	[K].LVVKPDMLFGK.[R]	2xiTRAQ4plex [K4; K11]; 1xiTRAQ4plex [N-Term]		0.000302727	0	1	6	1	B8BMJ6	B8BMJ6 [89-99]	0	1679.03	0	98.9	86.3	118.5	96.4		High	High	High	High	High	0	9.584e-05	3.05
FALSE	High	[K].IVVDRDPVK.[T]	1xiTRAQ4plex [K9]; 1xiTRAQ4plex [N-Term]		0.000294294	0	1	2	11	I1QKU4	I1QKU4 [12-20]	1	1328.81	0	87.7	92	140.2	80.1		High	High	High	High	High	0	9.352e-05	3.42
FALSE	High	[R].LVVAPQNFIIK.[I]	1xiTRAQ4plex [K11]; 1xiTRAQ4plex [N-Term]		0.000190848	0	1	1	6	Q9LST6	Q9LST6 [170-180]	0	1529.97	0	96.4	98	95.4	110.2		High	High	High	High	High	8.201e-05	0.0008412	2.78
FALSE	High	[K].LVTVEDIVR.[Q]	1xiTRAQ4plex [N-Term]		0.000271866	0	1	3	3	I1PEZ3	I1PEZ3 [425-433]	0	1187.71	0	87.3	94.4	101.1	117.2		High	High	High	High	High	0	8.58e-05	3.28
FALSE	High	[R].LVVVEFAASHSVNSSR.[I]	1xiTRAQ4plex [N-Term]		3.31812e-06	0	1	3	1	Q84NN4	Q84NN4 [94-109]	0	1845.99	0	112.7	83.5	131.9	71.9		High	High	High	High	High	0	7.399e-07	2.69
FALSE	High	[K].IVTGVPDAIPVIGSPLVELLR.[G]	1xiTRAQ4plex [N-Term]		9.75592e-09	0	1	3	10	I1PI01	I1PI01 [167-187]	0	2302.39	0	101.4	81.4	93.9	123.3		High	High	High	High	High	0	8.791e-08	4.32
FALSE	High	[K].LVTGLGGSGLAMPVEVVQFCWK.[Y]	1xCarbamidomethyl [C20]; 1xiTRAQ4plex [K22]; 1xiTRAQ4plex [N-Term]		6.5092e-09	0	1	3	5	B8B7P6	B8B7P6 [172-193]	0	2636.42	0	98.9	102.7	93.7	104.7		High	High	High	High	High	0	8.923e-10	4.46
FALSE	High	[R].IVTFNSDWQLLTEK.[KE]	1xiTRAQ4plex [K14]; 1xiTRAQ4plex [N-Term]		3.9781e-05	0	2	5	1	A2Y043; Q6AVZ8	A2Y043 [277-290]; Q6AVZ8 [277-290]	0	1982.08	0	100.5	96.1	116.2	87.3	Shared	High	High	High	High	High	0	1.075e-05	2.73
FALSE	High	[R].IVTEDFLPLPSK.[G]	1xiTRAQ4plex [K12]; 1xiTRAQ4plex [N-Term]		5.4939e-06	0	1	2	7	I1QR41	I1QR41 [169-180]	0	1646.96	0	82.4	104.5	97.5	115.5		High	High	High	High	High	0	1.272e-06	3.38
FALSE	High	[K].IVSSTGALCLSEIPK.[K]	1xCarbamidomethyl [C9]; 1xiTRAQ4plex [K15]; 1xiTRAQ4plex [N-Term]		7.76417e-06	0	1	3	2	A2WPC2	A2WPC2 [161-175]	0	1863.05	0	100.1	90.3	128.5	81.1		High	High	High	High	High	0	1.846e-06	4.04
FALSE	High	[K].LVSSQPASGIVK.[I]	1xiTRAQ4plex [K12]; 1xiTRAQ4plex [N-Term]		2.28188e-05	0	1	3	2	A2XZQ4	A2XZQ4 [272-283]	0	1473.89	0	94.4	88.3	114.2	103.1		High	High	High	High	High	0	5.919e-06	2.61
FALSE	High	[R].IVSSIEQKEEGR.[G]	1xiTRAQ4plex [K8]; 1xiTRAQ4plex [N-Term]		0.000289343	0	2	4	2	A2YVG3; A2YWB4	A2YVG3 [63-74]; A2YWB4 [73-84]	1	1662.93	0	96.6	99.9	111.9	91.6	Shared	High	High	High	High	High	4.359e-05	0.0002256	2.83
FALSE	High	[R].LVSQNCLATVGQVGNVGVNQK.[S]	1xCarbamidomethyl [C6]; 1xiTRAQ4plex [K21]; 1xiTRAQ4plex [N-Term]		7.91921e-05	0	1	6	1	P0C497	P0C497 [181-201]	0	2473.34	0	95.1	85	111.7	108.3		High	High	High	High	High	0	2.266e-05	2.83
FALSE	High	[R].LVSGDVGVGFNVR.[N]	1xiTRAQ4plex [N-Term]		0.000203273	0	1	3	1	I1PZJ0	I1PZJ0 [231-243]	0	1462.81	0	101.8	103.2	90.9	104.2		High	High	High	High	High	0	6.239e-05	2.93
FALSE	High	[K].LVSELPNGSVLLLENVR.[F]	1xiTRAQ4plex [N-Term]		3.58072e-05	0	1	4	5	A0A0P0WP33	A0A0P0WP33 [184-200]	0	1996.16	0	108.8	106.2	94.5	90.6		High	High	High	High	High	0	9.603e-06	3.6
FALSE	High	[K].LVTGLGGSGLAMPVEVVQFCWK.[Y]	1xCarbamidomethyl [C20]; 1xOxidation [M12]; 1xiTRAQ4plex [K22]; 1xiTRAQ4plex [N-Term]		1.66357e-08	0	1	3	2	B8B7P6	B8B7P6 [172-193]	0	2652.41	0	99.6	101	85.4	114		High	High	High	High	High	0	2.458e-09	5.18
FALSE	High	[K].LVVVVFPSFGER.[Y]	1xiTRAQ4plex [N-Term]		2.32231e-05	0	2	6	6	B8AJV7; Q5JNB0	B8AJV7 [293-304]; Q5JNB0 [362-373]	0	1492.86	0	119.2	91.3	107.3	82.2	Shared	High	High	High	High	High	0	6.034e-06	3.32
FALSE	High	[K].LWDDVVAGPRPETGLEK.[L]	1xiTRAQ4plex [K17]; 1xiTRAQ4plex [N-Term]		1.47933e-05	0	1	3	1	B8B9G7	B8B9G7 [5-21]	0	2170.17	0	77.9	111.5	65.8	144.9		High	High	High	High	High	0	3.707e-06	3.34
FALSE	High	[R].LWDFSEQLVDTNR.[R]	1xiTRAQ4plex [N-Term]		0.000170125	0	1	2	1	I1QY89	I1QY89 [343-355]	0	1766.88	0	110	78.4	126.2	85.3		High	High	High	High	High	0	5.154e-05	3.17
FALSE	High	[K].MDGAVDVPASEAALK.[R]	1xOxidation [M1]; 1xiTRAQ4plex [K15]; 1xiTRAQ4plex [N-Term]		4.44529e-05	0	1	2	1	A2Z445	A2Z445 [224-238]	0	1777.92	0	92.1	91.4	120.3	96.3		High	High	High	High	High	0	1.213e-05	2.63
FALSE	High	[K].MDGAVDVPASEAALK.[R]	1xiTRAQ4plex [K15]; 1xiTRAQ4plex [N-Term]		2.40534e-05	0	1	2	6	A2Z445	A2Z445 [224-238]	0	1761.93	0	105.2	92.5	128.4	73.9		High	High	High	High	High	0	6.264e-06	3.57
FALSE	High	[R].MDEWGVDVALTGSQK.[A]	1xOxidation [M1]; 1xiTRAQ4plex [K15]; 1xiTRAQ4plex [N-Term]		1.7576e-07	0	1	2	5	I1QJX3	I1QJX3 [188-202]	0	1939.97	0	97.2	94.3	106	102.4		High	High	High	High	High	0	3.115e-08	4.66
FALSE	High	[R].MDEWGVDVALTGSQK.[A]	1xiTRAQ4plex [K15]; 1xiTRAQ4plex [N-Term]		3.04354e-08	0	1	2	4	I1QJX3	I1QJX3 [188-202]	0	1923.97	0	97.9	89.1	116.4	96.6		High	High	High	High	High	0	4.687e-09	5.08
FALSE	High	[K].MDATAQELSEEK.[T]	1xOxidation [M1]; 1xiTRAQ4plex [K12]; 1xiTRAQ4plex [N-Term]		0.000156042	0	1	3	2	Q7XDC8	Q7XDC8 [313-324]	0	1655.8	0	93.3	97.3	101.6	107.8		High	High	High	High	High	0	4.7e-05	3.17
FALSE	High	[K].MDATAQELSEEK.[T]	1xiTRAQ4plex [K12]; 1xiTRAQ4plex [N-Term]		3.25349e-07	0	1	3	4	Q7XDC8	Q7XDC8 [313-324]	0	1639.81	0	72.6	89.9	108.1	129.3		High	High	High	High	High	0	8.471e-08	5.11
FALSE	High	[K].MCCLFINDLDAGAGR.[M]	2xCarbamidomethyl [C2; C3]; 1xOxidation [M1]; 1xiTRAQ4plex [N-Term]		8.46247e-07	0	1	2	7	P93431	P93431 [213-227]	0	1872.85	0	119.8	93.6	104.3	82.4		High	High	High	High	High	0	1.692e-07	4.2
FALSE	High	[K].MCCLFINDLDAGAGR.[M]	2xCarbamidomethyl [C2; C3]; 1xiTRAQ4plex [N-Term]		1.58152e-07	0	1	2	14	P93431	P93431 [213-227]	0	1856.86	0	115.8	95	109.4	79.9		High	High	High	High	High	0	3.79e-06	4.49
FALSE	High	[R].MAVPQVDDIVR.[A]	1xiTRAQ4plex [N-Term]		0.000229207	0	1	3	2	A2Z2Z0	A2Z2Z0 [350-360]	0	1386.75	0	88.7	103	99.6	108.7		High	High	High	High	High	0	7.127e-05	2.24
FALSE	High	[R].MAFTGDALLIR.[A]	1xiTRAQ4plex [N-Term]		0.000286088	0	1	3	1	B8A774	B8A774 [228-238]	0	1351.75	0	102.1	106.6	94.8	96.5		High	High	High	High	High	0	9.062e-05	2.44
FALSE	High	[K].MAFSEPEILHNLLQK.[CF]	1xiTRAQ4plex [K15]; 1xiTRAQ4plex [N-Term]		4.47221e-09	0	1	2	1	I1PB43	I1PB43 [213-227]	0	2058.13	0	81.7	103.8	73.1	141.4		High	High	High	High	High	0	5.945e-10	4.92
FALSE	High	[K].MAEVDDEAK.[Q]	1xiTRAQ4plex [K9]; 1xiTRAQ4plex [N-Term]		3.55985e-05	0	1	4	2	B8BP25	B8BP25 [136-144]	0	1295.64	0	123.8	87.6	121.7	66.9		High	High	High	High	High	0	9.52e-06	3.47
FALSE	High	[R].MAELCQLTGVK.[L]	1xCarbamidomethyl [C5]; 1xiTRAQ4plex [K11]; 1xiTRAQ4plex [N-Term]		1.27029e-05	0	1	5	2	A2Z469	A2Z469 [324-334]	0	1537.83	0	100.4	91.8	125.3	82.5		High	High	High	High	High	0	3.366e-05	3.38
FALSE	High	[R].MADLAQSLGMPAGLGDGLK.[-]	1xiTRAQ4plex [K19]; 1xiTRAQ4plex [N-Term]		4.31729e-05	0	1	1	1	A2X1M1	A2X1M1 [167-185]	0	2133.13	0	124.4	81	108.9	85.8		High	High	High	High	High	0	1.176e-05	3.98
FALSE	High	[K].MAAMSPVVAPGTPSGGGGGAGSFK.[S]	1xiTRAQ4plex [K24]; 1xiTRAQ4plex [N-Term]		2.0957e-07	0	1	4	1	I1PK11	I1PK11 [274-297]	0	2379.2	0	103.2	98.7	87.4	110.7		High	High	High	High	High	0	3.76e-08	3.28
FALSE	High	[R].IWVFSGDTDAVVPLTATR.[Y]	1xiTRAQ4plex [N-Term]		1.72695e-07	0	1	2	1	Q5W6C5	Q5W6C5 [389-406]	0	2092.12	0					No Quan Values	High	High	High	High	High	0	3.062e-08	3.64
FALSE	High	[R].LWSMVPAEQAAEAAGAGK.[A]	1xiTRAQ4plex [K18]; 1xiTRAQ4plex [N-Term]		0.000252517	0	1	1	1	Q8GSE9	Q8GSE9 [78-95]	0	2075.08	0	88.7	102.3	105.9	103.1		High	High	High	High	High	0	7.909e-05	3.4
FALSE	High	[K].IWQVPETLHEEVLGK.[M]	1xiTRAQ4plex [K15]; 1xiTRAQ4plex [N-Term]		6.93271e-07	0	1	2	9	A2WVT8	A2WVT8 [37-51]	0	2066.15	0	90	92.8	107.4	109.8		High	High	High	High	High	0	1.364e-07	4.68
FALSE	High	[K].LWGDADEVALLAGAAAFR.[A]	1xiTRAQ4plex [N-Term]		0.00018333	0	1	2	1	A0A0P0VQF4	A0A0P0VQF4 [97-114]	0	1990.05	0					No Quan Values	High	High	High	High	High	0	5.607e-05	1.75
FALSE	High	[R].IWFGIATAHDFESHDDITEER.[L]	1xiTRAQ4plex [N-Term]		2.08953e-11	0	1	1	4	I1R2E3	I1R2E3 [21-41]	0	2633.24	0	82.2	90.1	132.6	95.1		High	High	High	High	High	0	1.833e-12	6.57
FALSE	High	[R].LWDLSTGVTTR.[R]	1xiTRAQ4plex [N-Term]		0.000132744	0	1	1	1	A2WTW6	A2WTW6 [101-111]	0	1392.76	0	88.2	98.7	109.5	103.6		High	High	High	High	High	0	3.957e-05	3.32
FALSE	High	[R].LVQTLVAPSILSQR.[Y]	1xiTRAQ4plex [N-Term]		1.32348e-05	0	1	1	1	B8B822	B8B822 [62-75]	0	1669.01	0	100.2	99.2	88.2	112.4		High	High	High	High	High	0	3.276e-06	3.8
FALSE	High	[R].ISVDAASPDLSAGDSAAAILDALR.[R]	1xiTRAQ4plex [N-Term]		8.0274e-07	0	1	4	1	B8BJU1	B8BJU1 [781-804]	0	2443.28	0	77.9	114.8	104	103.3		High	High	High	High	High	0	1.602e-07	3.78
FALSE	High	[K].LSTQLAGVATQDSDEVEPK.[A]	1xiTRAQ4plex [K19]; 1xiTRAQ4plex [N-Term]		1.15646e-08	0	1	3	11	A0A0P0WKD6	A0A0P0WKD6 [417-435]	0	2276.19	0	104.1	110.9	88.8	96.2		High	High	High	High	High	0	2.296e-09	4.68
FALSE	High	[R].LSTNVAGVPVDESNLIIK.[A]	1xiTRAQ4plex [K18]; 1xiTRAQ4plex [N-Term]		1.73283e-05	0	1	3	1	A2WW27	A2WW27 [139-156]	0	2157.24	0	95.7	93.5	115.8	95.1		High	High	High	High	High	0	4.384e-06	3.66
FALSE	High	[R].INPPDEAQTVLLFATGTGISPVR.[S]	1xiTRAQ4plex [N-Term]		2.56754e-08	0	1	2	8	B8AGN1	B8AGN1 [156-178]	0	2540.38	0	100.2	98.9	90.9	110.1		High	High	High	High	High	0	1.676e-08	5.62
FALSE	High	[K].INPLVPVDLVIDHSVQVDVAR.[S]	1xiTRAQ4plex [N-Term]		2.05362e-05	0	2	7	1	I1QGA1; I1R8I2	I1QGA1 [211-231]; I1R8I2 [207-227]	0	2442.38	0	89.9	86.3	116.6	107.3	Shared	High	High	High	High	High	0	5.288e-06	3.57
FALSE	High	[K].INPGEIGDIVVGTVLGPGSQR.[A]	1xiTRAQ4plex [N-Term]		1.62255e-06	0	1	2	2	A2XB19	A2XB19 [89-109]	0	2222.23	0	110.5	105.6	80.8	103.1		High	High	High	High	High	0	3.408e-07	3.96
FALSE	High	[K].LNPAVDDGGSFK.[T]	1xiTRAQ4plex [K12]; 1xiTRAQ4plex [N-Term]		0.000255405	0	1	2	2	B8BMF9	B8BMF9 [56-67]	0	1507.8	0	78.1	87.6	113.2	121		High	High	High	High	High	0	8.007e-05	3.46
FALSE	High	[K].LNNQEEVLK.[L]	1xiTRAQ4plex [K9]; 1xiTRAQ4plex [N-Term]		8.69185e-05	0	1	1	1	A2XP52	A2XP52 [334-342]	0	1374.78	0	106.9	104.3	102.9	85.9		High	High	High	High	High	0	2.5e-05	2.82
FALSE	High	[R].INLTPVALMEATCFSK.[LT]	1xCarbamidomethyl [C13]; 1xiTRAQ4plex [K16]; 1xiTRAQ4plex [N-Term]		1.74301e-05	0	1	4	2	I1P5G4	I1P5G4 [340-355]	0	2083.12	0	81.6	86.8	121	110.6		High	High	High	High	High	0	5.983e-06	3.19
FALSE	High	[R].INIIDTPGHVDFTLEVER.[A]	1xiTRAQ4plex [N-Term]		1.16582e-07	0	1	3	1	A2XVY3	A2XVY3 [152-169]	0	2212.17	0	108.7	82.9	120.3	88		High	High	High	High	High	0	2.004e-08	4.73
FALSE	High	[R].LNLLDLAPGGHLGR.[F]	1xiTRAQ4plex [N-Term]		6.4616e-07	0	2	5	3	A2YIS2; A2XMW9	A2YIS2 [240-253]; A2XMW9 [239-252]	0	1589.92	0	99.2	100.8	103.7	96.3	Shared	High	High	High	High	High	0	1.269e-07	4.56
FALSE	High	[K].LNLKPEGQFIFSAK.[G]	2xiTRAQ4plex [K4; K14]; 1xiTRAQ4plex [N-Term]		0.000134288	0	1	3	1	I1PBU0	I1PBU0 [118-131]	0	2024.19	0	91.5	100.6	101.2	106.7		High	High	High	High	High	0	4.006e-05	3.51
FALSE	High	[R].INPPFWQCDDELEPGQCFR.[Q]	2xCarbamidomethyl [C8; C17]; 1xiTRAQ4plex [N-Term]		0.000107759	0	1	2	3	Q0JR29	Q0JR29 [69-87]	0	2552.15	0	85.9	102	94.2	117.9		High	High	High	High	High	0	3.153e-05	2.88
FALSE	High	[K].INIKDDVSAVK.[K]	2xiTRAQ4plex [K4; K11]; 1xiTRAQ4plex [N-Term]		0.000121707	0	1	1	1	P40393	P40393 [200-210]	1	1633.98	0					No Quan Values	High	High	High	High	High	0	3.595e-05	2.78
FALSE	High	[K].LNLDDAFEQK.[N]	1xiTRAQ4plex [K10]; 1xiTRAQ4plex [N-Term]		3.7522e-05	0	1	5	1	Q6L4S3	Q6L4S3 [112-121]	0	1480.79	0	101.2	91.1	115.4	92.3		High	High	High	High	High	0	1.01e-05	3.7
FALSE	High	[K].INKGTVEIITPVELIK.[K]	2xiTRAQ4plex [K3; K16]; 1xiTRAQ4plex [N-Term]		2.86702e-05	0	1	5	1	P41095	P41095 [150-165]	1	2199.37	0	98.9	97.6	101.6	101.9		High	High	High	High	High	0	7.571e-06	3.26
FALSE	High	[R].LNELHLSEAEK.[A]	1xiTRAQ4plex [K11]; 1xiTRAQ4plex [N-Term]		0.000212798	0	1	2	4	I1NQP9	I1NQP9 [162-172]	0	1570.87	0	107.1	86.8	108.6	97.4		High	High	High	High	High	0	6.556e-05	3.58
FALSE	High	[K].INEGIPAGILEK.[I]	1xiTRAQ4plex [K12]; 1xiTRAQ4plex [N-Term]		5.14414e-05	0	1	3	1	A2XSR2	A2XSR2 [333-344]	0	1541.91	0	91.4	97.1	103.9	107.5		High	High	High	High	High	0	1.421e-05	2.97
FALSE	High	[K].LNDSESAIASMQTSK.[E]	1xiTRAQ4plex [K15]; 1xiTRAQ4plex [N-Term]		0.000104678	0	1	1	2	B8AHH6	B8AHH6 [81-95]	0	1869.95	0	97.2	96.2	91.6	114.9		High	High	High	High	High	0	3.052e-05	2.51
FALSE	High	[K].LNDAAAVPDIADDQVLVR.[V]	1xiTRAQ4plex [N-Term]		2.53202e-09	0	1	2	15	A2YUR3	A2YUR3 [17-34]	0	2039.09	0	97.4	110.5	92.2	99.9		High	High	High	High	High	0	3.216e-10	5.14
FALSE	High	[R].LNALQSSETEVTEFTQLK.[E]	1xiTRAQ4plex [K18]; 1xiTRAQ4plex [N-Term]		2.70406e-05	0	1	3	1	I1Q2R2	I1Q2R2 [233-250]	0	2326.24	0	107.4	106.1	92.7	93.9		High	High	High	High	High	0	7.086e-06	3.25
FALSE	High	[R].LNADPAVHGILVQLPLPK.[H]	1xiTRAQ4plex [K18]; 1xiTRAQ4plex [N-Term]		8.49197e-05	0	1	1	3	I1PSI2	I1PSI2 [85-102]	0	2183.32	0	99.8	95.6	106.2	98.4		High	High	High	High	High	0	2.444e-05	3.57
FALSE	High	[R].INADLENFRK.[Q]	1xiTRAQ4plex [K10]; 1xiTRAQ4plex [N-Term]		7.64737e-05	0	1	3	3	I1PLD0	I1PLD0 [136-145]	1	1507.85	0	94.2	103.3	92.2	110.3		High	High	High	High	High	8.201e-05	0.0006277	2.99
FALSE	High	[R].LNLEAAGVEVDNIGAIK.[V]	1xiTRAQ4plex [K17]; 1xiTRAQ4plex [N-Term]		1.91922e-07	0	1	3	2	I1P5G4	I1P5G4 [302-318]	0	2014.14	0	79.6	93.5	113.2	113.7		High	High	High	High	High	0	3.42e-08	4.2
FALSE	High	[R].LNADDWENDENLKK.[I]	2xiTRAQ4plex [K13; K14]; 1xiTRAQ4plex [N-Term]		0.000118233	0	1	1	1	A2XCT8	A2XCT8 [52-65]	1	2136.09	0	85.6	95.1	102.8	116.5		High	High	High	High	High	0	3.487e-05	2.8
FALSE	High	[K].LNPTFTEGPFELPFSSIR.[A]	1xiTRAQ4plex [N-Term]		1.58493e-06	0	1	2	2	B8AEK7	B8AEK7 [406-423]	0	2196.15	0	109.5	96.5	103.3	90.7		High	High	High	High	High	0	3.334e-07	4.09
FALSE	High	[R].LNRPPVLPAGLDEATGVTSK.[D]	1xiTRAQ4plex [K20]; 1xiTRAQ4plex [N-Term]		3.26085e-05	0	1	2	1	A2YL57	A2YL57 [103-122]	0	2323.32	0	106	106.3	100.8	87		High	High	High	High	High	0	8.661e-06	3.06
FALSE	High	[R].LPLVGPLLTPPVSVASVAK.[V]	1xiTRAQ4plex [K19]; 1xiTRAQ4plex [N-Term]		3.75291e-06	0	1	3	1	I1P1A3	I1P1A3 [246-264]	0	2146.35	0	89.6	97.2	97.7	115.5		High	High	High	High	High	0	8.418e-07	4.31
FALSE	High	[R].LPLRDVLDDAGVGAR.[V]	1xiTRAQ4plex [N-Term]		1.1566e-05	0	1	1	4	Q6ZBX9	Q6ZBX9 [96-110]	1	1710.96	0	96.8	111.1	90.8	101.3		High	High	High	High	High	0	2.835e-06	2.83
FALSE	High	[R].LPLFGEFTCQNAVLAER.[F]	1xCarbamidomethyl [C9]; 1xiTRAQ4plex [N-Term]		4.63084e-05	0	1	3	1	A2XY71	A2XY71 [260-276]	0	2109.09	0					No Quan Values	High	High	High	High	High	0	1.27e-05	3.48
FALSE	High	[R].LPLEPNPAPVDAADAR.[R]	1xiTRAQ4plex [N-Term]		3.29922e-05	0	1	1	4	A2XBF5	A2XBF5 [91-106]	0	1789.96	0	99	89.7	81.4	129.8		High	High	High	High	High	0	8.794e-06	3.79
FALSE	High	[R].LPGVGLIGAIPPGTLGR.[L]	1xiTRAQ4plex [N-Term]		7.29925e-05	0	1	3	1	B8ABJ9	B8ABJ9 [79-95]	0	1732.06	0	100.3	78.6	119.2	101.9		High	High	High	High	High	0	2.066e-05	3.87
FALSE	High	[K].LPFTLLSDEGNK.[V]	1xiTRAQ4plex [K12]; 1xiTRAQ4plex [N-Term]		9.26588e-05	0	1	2	34	I1Q0A3	I1Q0A3 [201-212]	0	1621.9	0	110	103.8	100.4	85.7		High	High	High	High	High	0.0003434	0.002618	3.86
FALSE	High	[K].LPFNAFGTMAMAR.[D]	1xOxidation [M]; 1xiTRAQ4plex [N-Term]		0.000304441	0	1	3	2	B8BAB3	B8BAB3 [339-351]	0	1586.79	0	102.2	101.6	89.1	107.1		High	High	High	High	High	0	9.651e-05	3.08
FALSE	High	[K].LPFNAFGTMAMAR.[D]	1xiTRAQ4plex [N-Term]		3.26085e-05	0	1	3	2	B8BAB3	B8BAB3 [339-351]	0	1570.8	0	103	108.1	90.7	98.2		High	High	High	High	High	0	8.693e-06	3.83
FALSE	High	[K].IPESEVIVDPQKDR.[L]	1xiTRAQ4plex [K12]; 1xiTRAQ4plex [N-Term]		0.000209177	0	1	2	1	B8A8X1	B8A8X1 [197-210]	1	1913.06	0	93.4	96.7	95.8	114.1		High	High	High	High	High	0	6.454e-05	2.54
FALSE	High	[K].LNPTFTEGSFELPFSSIR.[A]	1xiTRAQ4plex [N-Term]		3.42983e-07	0	1	2	2	Q6EUK5	Q6EUK5 [406-423]	0	2186.12	0	91.2	105.1	103	100.7		High	High	High	High	High	0	6.411e-08	4.25
FALSE	High	[R].LPDIVIVLDQQK.[E]	1xiTRAQ4plex [K12]; 1xiTRAQ4plex [N-Term]		0.000282867	0	1	1	3	I1QKT9	I1QKT9 [161-172]	0	1669.01	0	95.2	93.4	115.4	96		High	High	High	High	High	4.359e-05	0.0001417	3.68
FALSE	High	[R].LPDATQGSDHLR.[Q]	1xiTRAQ4plex [N-Term]		2.20311e-05	0	1	2	12	B8B6B6	B8B6B6 [132-143]	0	1453.75	0	105.1	101.3	102.7	90.9		High	High	High	High	High	0	5.68e-06	4.02
FALSE	High	[R].IPATIITGFLGSGK.[T]	1xiTRAQ4plex [K14]; 1xiTRAQ4plex [N-Term]		1.66322e-05	0	1	3	1	B8AED8	B8AED8 [90-103]	0	1663	0	119.5	84.1	120.3	76.1		High	High	High	High	High	0	4.19e-06	3.38
FALSE	High	[R].IPAEVTAGGEEGAAALALR.[R]	1xiTRAQ4plex [N-Term]		6.43615e-06	0	1	3	1	A2YZ98	A2YZ98 [167-185]	0	1940.06	0	92.2	97.1	98.3	112.4		High	High	High	High	High	0	1.511e-06	4.36
FALSE	High	[R].LPAAHEDAAAALIWLR.[D]	1xiTRAQ4plex [N-Term]		1.00903e-06	0	1	3	1	A2YIF3	A2YIF3 [130-145]	0	1862.04	0					No Quan Values	High	High	High	High	High	0	2.048e-07	4.5
FALSE	High	[K].LNVVLGGATWLEPNPIDR.[C]	1xiTRAQ4plex [N-Term]		3.27998e-05	0	1	2	2	A2XYU1	A2XYU1 [373-390]	0	2108.16	0	116.8	91.4	89.2	102.5		High	High	High	High	High	0	8.723e-06	3.1
FALSE	High	[K].LNVQVTDVK.[N]	1xiTRAQ4plex [K9]; 1xiTRAQ4plex [N-Term]		0.000200957	0	1	2	6	Q7XDC8	Q7XDC8 [172-180]	0	1303.78	0	76.6	95.7	103.3	124.4		High	High	High	High	High	0	6.162e-05	3.67
FALSE	High	[K].LNTSAAILEVMGAPLAGTDVR.[A]	1xiTRAQ4plex [N-Term]		5.12931e-08	0	1	3	1	I1NKL1	I1NKL1 [183-203]	0	2243.22	0	113.2	93.7	113.5	79.6		High	High	High	High	High	0	8.226e-09	3.99
FALSE	High	[K].LNTGNVFAALETLK.[K]	1xiTRAQ4plex [K14]; 1xiTRAQ4plex [N-Term]		7.58424e-06	0	1	2	1	A2WLD2	A2WLD2 [16-29]	0	1779.03	0					No Quan Values	High	High	High	High	High	0	1.8e-06	2.57
FALSE	High	[K].LNTDENPDIATQFGIR.[S]	1xiTRAQ4plex [N-Term]		1.59425e-06	0	1	1	2	B8AG42	B8AG42 [122-137]	0	1947.99	0	89.3	102.8	94.2	113.7		High	High	High	High	High	0	2.945e-06	3.82
FALSE	High	[R].IPDDETPPSATATTSFAVAR.[R]	1xiTRAQ4plex [N-Term]		1.22641e-05	0	1	2	1	A2WTQ7	A2WTQ7 [80-99]	0	2191.1	0	97.9	125.1	69.9	107		High	High	High	High	High	0	3.021e-06	2.69
FALSE	High	[R].LNADDDVIR.[S]	1xiTRAQ4plex [N-Term]		0.000199808	0	1	3	5	I1PH95	I1PH95 [199-207]	0	1174.62	0	95.1	107.6	85.2	112.1		High	High	High	High	High	4.359e-05	0.0001072	3.09
FALSE	High	[K].INAAVFPGLQGGPHNHTITGLAVALK.[Q]	1xiTRAQ4plex [K26]; 1xiTRAQ4plex [N-Term]		8.26627e-07	0	1	3	4	B8AJX7	B8AJX7 [316-341]	0	2884.64	0	98.2	97.2	100	104.6		High	High	High	High	High	0	1.655e-07	4.01
FALSE	High	[K].IMVNQADDVAGIISSK.[A]	1xiTRAQ4plex [K16]; 1xiTRAQ4plex [N-Term]		2.7608e-07	0	1	4	2	Q7X5X9	Q7X5X9 [261-276]	0	1949.06	0	103.3	92.9	113.3	90.5		High	High	High	High	High	0	5.049e-08	3.51
FALSE	High	[R].LITTAADPVTEIDVTR.[R]	1xiTRAQ4plex [N-Term]		1.01669e-05	0	1	3	2	B8BC76	B8BC76 [913-928]	0	1859.02	0	109.6	101.2	97.6	91.6		High	High	High	High	High	0	2.471e-06	3.64
FALSE	High	[R].LLTLLGMPFAEHIK.[S]	1xOxidation [M7]; 1xiTRAQ4plex [K14]; 1xiTRAQ4plex [N-Term]		7.94837e-06	0	1	1	2	A2XBY3	A2XBY3 [243-256]	0	1887.1	0	104.4	92.1	115.4	88.1		High	High	High	High	High	0	1.9e-06	3.65
FALSE	High	[R].LLTLLGMPFAEHIK.[S]	1xiTRAQ4plex [K14]; 1xiTRAQ4plex [N-Term]		1.66724e-07	0	1	1	4	A2XBY3	A2XBY3 [243-256]	0	1871.11	0	101.8	94.1	110.3	93.9		High	High	High	High	High	0	2.948e-08	4.95
FALSE	High	[R].LITGSADQTAK.[L]	1xiTRAQ4plex [K11]; 1xiTRAQ4plex [N-Term]		1.80536e-05	0	2	4	1	I1QHH5; Q60EF6	I1QHH5 [67-77]; Q60EF6 [67-77]	0	1392.79	0	90.2	97.1	116.7	96.1	Shared	High	High	High	High	High	0	4.576e-06	2.66
FALSE	High	[R].LITFDLDELEGR.[E]	1xiTRAQ4plex [N-Term]		7.32212e-06	0	1	3	7	I1Q8T9	I1Q8T9 [189-200]	0	1564.83	0	100	102.4	97.5	100.1		High	High	High	High	High	0	1.73e-06	3.97
FALSE	High	[K].IITDVNVDVESAEIDTEGLVAK.[D]	1xiTRAQ4plex [K22]; 1xiTRAQ4plex [N-Term]		2.59211e-09	0	1	4	2	I1R446	I1R446 [221-242]	0	2618.4	0	113.3	102.7	104.9	79.1		High	High	High	High	High	0	3.297e-10	4.29
FALSE	High	[K].LITDKNEIDGLPATALGLAAQTAASK.[G]	2xiTRAQ4plex [K5; K26]; 1xiTRAQ4plex [N-Term]		4.77022e-09	0	1	5	1	Q6K9T1	Q6K9T1 [254-279]	1	3014.71	0	100.4	100.3	109.8	89.5		High	High	High	High	High	0	6.382e-10	4.6
FALSE	High	[K].LLSSIPEFAGFGK.[L]	1xiTRAQ4plex [K13]; 1xiTRAQ4plex [N-Term]		0.000199808	0	1	3	1	B8B874	B8B874 [628-640]	0	1653.95	0					No Quan Values	High	High	High	High	High	0	6.14e-05	2.44
FALSE	High	[R].IISSIEQKEESR.[G]	1xiTRAQ4plex [K8]; 1xiTRAQ4plex [N-Term]		2.50595e-05	0	4	4	3	I1PEX8; A2XUA6; A2XL95; Q6EUP4	I1PEX8 [68-79]; A2XUA6 [69-80]; A2XL95 [68-79]; Q6EUP4 [69-80]	1	1706.95	0	97.5	88.6	108.6	105.3	Shared	High	High	High	High	High	0	6.548e-06	3.45
FALSE	High	[K].LITTFTVHDLGTPGLK.[G]	1xiTRAQ4plex [K16]; 1xiTRAQ4plex [N-Term]		8.0274e-07	0	1	1	6	Q6L5I5	Q6L5I5 [82-97]	0	2001.16	0	96.6	101.7	104.2	97.5		High	High	High	High	High	0	1.596e-07	4.17
FALSE	High	[K].LISIPLEELPSK.[T]	1xiTRAQ4plex [K12]; 1xiTRAQ4plex [N-Term]		5.29651e-05	0	1	2	6	B8AI07	B8AI07 [252-263]	0	1626.99	0	101.7	107	105.5	85.8		High	High	High	High	High	0	2.137e-05	3.75
FALSE	High	[R].LLSEPAPGISASPSEENMR.[Y]	1xiTRAQ4plex [N-Term]		1.83736e-05	0	1	2	2	I1NQK0	I1NQK0 [17-35]	0	2129.07	0	114.6	93.1	103.2	89.1		High	High	High	High	High	0	4.682e-06	2.92
FALSE	High	[R].LISEATAAAGTGLIELR.[R]	1xiTRAQ4plex [N-Term]		2.49883e-07	0	1	7	2	A2XUB9	A2XUB9 [228-244]	0	1830.05	0	113.3	103.4	88.7	94.6		High	High	High	High	High	0	4.546e-08	3.63
FALSE	High	[K].LLSAVSGLNR.[G]	1xiTRAQ4plex [N-Term]		0.000161533	0	1	4	6	A2ZFY8	A2ZFY8 [75-84]	0	1173.71	0	99.8	111.2	88.5	100.6		High	High	High	High	High	0	4.871e-05	3.47
FALSE	High	[K].LISASDVVGHASR.[K]	1xiTRAQ4plex [N-Term]		3.66592e-06	0	1	2	1	A2ZJ31	A2ZJ31 [12-24]	0	1455.8	0					No Quan Values	High	High	High	High	High	0	8.237e-07	2.76
FALSE	High	[K].LISAASDDQRPPLLDLATR.[L]	1xiTRAQ4plex [N-Term]		3.04354e-08	0	1	1	6	I1Q7E3	I1Q7E3 [165-183]	0	2196.21	0	100.4	98.9	89.5	111.3		High	High	High	High	High	0	8.813e-09	5.13
FALSE	High	[K].LLQGQFFVAGR.[Q]	1xiTRAQ4plex [N-Term]		1.93681e-05	0	1	4	2	I1QHA7	I1QHA7 [161-171]	0	1379.79	0	104.3	97.2	105.7	92.9		High	High	High	High	High	0	4.936e-06	3.31
FALSE	High	[R].LIQENQAEFLR.[L]	1xiTRAQ4plex [N-Term]		0.000110288	0	1	4	1	A2YBG8	A2YBG8 [324-334]	0	1504.82	0	95.7	110.8	78	115.6		High	High	High	High	High	0	3.233e-05	2.43
FALSE	High	[R].LLPITLGQVFQR.[I]	1xiTRAQ4plex [N-Term]		5.05482e-05	0	1	6	8	A2ZFY8	A2ZFY8 [150-161]	0	1528.93	0	97.2	117.4	77.3	108.1		High	High	High	High	High	0	3.136e-05	4.16
FALSE	High	[K].LLPFQSGSVDVVTFR.[G]	1xiTRAQ4plex [N-Term]		5.98698e-05	0	1	2	1	A2ZEE1	A2ZEE1 [156-170]	0	1809	0	101.5	107.3	98.8	92.4		High	High	High	High	High	0	1.669e-05	2.05
FALSE	High	[K].IISLGIGDTTEPIPDVITNAMAER.[A]	1xiTRAQ4plex [N-Term]		5.31301e-08	0	1	2	2	B8AM24	B8AM24 [96-119]	0	2670.41	0	87.2	97.1	104.7	111		High	High	High	High	High	0	7.593e-08	4.5
FALSE	High	[K].IIVACSTGGTLKPTQNFPDGK.[Q]	1xCarbamidomethyl [C5]; 2xiTRAQ4plex [K12; K21]; 1xiTRAQ4plex [N-Term]		8.31489e-07	0	1	1	1	I1QQM3	I1QQM3 [168-188]	0	2636.44	0	114.5	103.5	90.7	91.3		High	High	High	High	High	0	1.665e-07	5.41
FALSE	High	[K].ILVAGSHADDLGR.[Q]	1xiTRAQ4plex [N-Term]		0.000165298	0	1	2	1	Q10CU9	Q10CU9 [433-445]	0	1467.8	0	97.9	90.6	119.9	91.6		High	High	High	High	High	0	4.991e-05	2.68
FALSE	High	[K].LLVDKDPGLVGNLLVER.[L]	1xiTRAQ4plex [K5]; 1xiTRAQ4plex [N-Term]		3.13002e-05	0	1	3	2	Q6ZHE5	Q6ZHE5 [172-188]	1	2138.28	0	102.6	85.7	119.6	92.1		High	High	High	High	High	0	8.284e-06	3.42
FALSE	High	[K].IMTDPFVGSLTFVR.[I]	1xOxidation [M2]; 1xiTRAQ4plex [N-Term]		2.01786e-05	0	1	3	2	A2XVY3	A2XVY3 [392-405]	0	1742.93	0	106.6	101.6	99.7	92.1		High	High	High	High	High	0	5.179e-06	3.1
FALSE	High	[K].IMTDPFVGSLTFVR.[I]	1xiTRAQ4plex [N-Term]		1.45147e-06	0	1	3	3	A2XVY3	A2XVY3 [392-405]	0	1726.93	0	107.5	86.4	125.5	80.5		High	High	High	High	High	0	3.023e-07	2.86
FALSE	High	[R].LMTDGFNSCR.[N]	1xCarbamidomethyl [C9]; 1xiTRAQ4plex [N-Term]		0.000134288	0	1	3	2	Q69UU3	Q69UU3 [376-385]	0	1344.62	0	110.5	90.3	123.5	75.7		High	High	High	High	High	0	3.993e-05	3.29
FALSE	High	[K].IMSAEEPPEVTK.[A]	1xiTRAQ4plex [K12]; 1xiTRAQ4plex [N-Term]		0.000169149	0	1	3	2	A2Y698	A2Y698 [244-255]	0	1618.86	0	95.2	93.7	101	110.1		High	High	High	High	High	4.359e-05	0.0001488	3.97
FALSE	High	[K].IMQSQTLSDASK.[Q]	1xiTRAQ4plex [K12]; 1xiTRAQ4plex [N-Term]		7.1728e-05	0	1	4	2	A2YH08	A2YH08 [713-724]	0	1596.85	0	103	91.9	109.9	95.1		High	High	High	High	High	4.359e-05	0.0002375	2.71
FALSE	High	[R].IMNVIGEPIDEK.[G]	1xOxidation [M2]; 1xiTRAQ4plex [K12]; 1xiTRAQ4plex [N-Term]		0.000289343	0	2	8	2	Q0JKB4; Q01859	Q0JKB4 [170-181]; Q01859 [165-176]	0	1661.9	0	95	101.3	102.2	101.6	Shared	High	High	High	High	High	4.359e-05	0.0001082	4.05
FALSE	High	[R].IMNVIGEPIDEK.[G]	1xiTRAQ4plex [K12]; 1xiTRAQ4plex [N-Term]		3.88616e-05	0	2	8	11	Q0JKB4; Q01859	Q0JKB4 [170-181]; Q01859 [165-176]	0	1645.91	0	95.9	101	104.2	98.9	Shared	High	High	High	High	High	0	1.048e-05	3.08
FALSE	High	[K].IMNDKDEEAK.[M]	2xiTRAQ4plex [K5; K10]; 1xiTRAQ4plex [N-Term]		0.000235838	0	1	3	7	B8AEQ9	B8AEQ9 [457-466]	1	1624.86	0	116.3	96.9	113.9	72.9		High	High	High	High	High	0	7.333e-05	3.09
FALSE	High	[K].IMLTHVLHGQGSII.[-]	1xiTRAQ4plex [N-Term]		0.000255405	0	1	1	2	Q8HCQ9	Q8HCQ9 [142-155]	0	1662.95	0	101.7	96.8	103.8	97.7		High	High	High	High	High	0	8.025e-05	2.81
FALSE	High	[R].IMIHQPVGGASGQALDVEVQAK.[E]	1xiTRAQ4plex [K22]; 1xiTRAQ4plex [N-Term]		5.03985e-08	0	1	2	4	I1QWC5	I1QWC5 [181-202]	0	2536.38	0	100.2	104.4	94.2	101.3		High	High	High	High	High	0	9.941e-07	4.82
FALSE	High	[R].IMIHQPSGGAGGK.[V]	1xiTRAQ4plex [K13]; 1xiTRAQ4plex [N-Term]		0.000127476	0	1	2	1	Q0JMF9	Q0JMF9 [178-190]	0	1540.85	0					No Quan Values	High	High	High	High	High	0	3.787e-05	4.43
FALSE	High	[K].LMGDLGQIVPMK.[Y]	1xiTRAQ4plex [K12]; 1xiTRAQ4plex [N-Term]		0.000165298	0	2	2	1	B8AEU4; I1P5J5	B8AEU4 [118-129]; I1P5J5 [118-129]	0	1589.9	0	112.4	87.7	116.3	83.6	Shared	High	High	High	High	High	0	4.993e-05	3.27
FALSE	High	[R].LMFDDECILVDEQDNVVGHESK.[Y]	1xCarbamidomethyl [C7]; 1xiTRAQ4plex [K22]; 1xiTRAQ4plex [N-Term]		7.19448e-06	0	1	3	2	A2YMD1	A2YMD1 [20-41]	0	2880.36	0					No Quan Values	High	High	High	High	High	0	1.703e-06	3.34
FALSE	High	[K].IMEIASLEK.[F]	1xiTRAQ4plex [K9]; 1xiTRAQ4plex [N-Term]		0.000290985	0	2	2	5	I1QD52; A2XGK2	I1QD52 [35-43]; A2XGK2 [36-44]	0	1321.76	0	96	101.9	97.4	104.7	Shared	High	High	High	High	High	4.359e-05	0.0002119	3.58
FALSE	High	[K].LMDDTAEAK.[A]	1xiTRAQ4plex [K9]; 1xiTRAQ4plex [N-Term]		6.7668e-05	0	1	2	1	A0A0P0VL75	A0A0P0VL75 [129-137]	0	1281.66	0	109.8	93.5	108	88.7		High	High	High	High	High	0	1.909e-05	2.76
FALSE	High	[K].IMANPEVAVAFQNPK.[I]	1xiTRAQ4plex [K15]; 1xiTRAQ4plex [N-Term]		4.52389e-05	0	1	1	2	B8AU34	B8AU34 [375-389]	0	1917.05	0	100.9	103.3	95.6	100.1		High	High	High	High	High	0	1.356e-05	3.72
FALSE	High	[K].LIVTVLPSLGER.[Y]	1xiTRAQ4plex [N-Term]		7.51494e-05	0	1	3	7	Q5UJF9	Q5UJF9 [343-354]	0	1440.89	0	113.9	99.3	103.8	83		High	High	High	High	High	0	2.141e-05	3.16
FALSE	High	[K].LLVTLVAAPALALATK.[R]	1xiTRAQ4plex [K16]; 1xiTRAQ4plex [N-Term]		2.95214e-05	0	1	1	1	I1PPE6	I1PPE6 [117-132]	0	1853.21	0	111	83.1	115	90.9		High	High	High	High	High	0	7.787e-06	2.84
FALSE	High	[K].ILVTLTQALDSQAK.[E]	1xiTRAQ4plex [K14]; 1xiTRAQ4plex [N-Term]		0.000235838	0	1	3	1	A2XZD5	A2XZD5 [234-247]	0	1789.07	0	109.2	100.4	110.2	80.3		High	High	High	High	High	0	7.331e-05	3.03
FALSE	High	[K].LLVSDSFPGNER.[N]	1xiTRAQ4plex [N-Term]		0.000130461	0	1	2	3	B8BB36	B8BB36 [140-151]	0	1477.78	0	88.7	92	122.9	96.5		High	High	High	High	High	0	9.823e-05	3.19
FALSE	High	[R].LIVGDLAVEGIEQLESSR.[E]	1xiTRAQ4plex [N-Term]		0.000151606	0	1	2	4	B8ARS2	B8ARS2 [1463-1480]	0	2072.14	0					No Quan Values	High	High	High	High	High	4.359e-05	0.0002018	2.47
FALSE	High	[K].LPMFGCTDATQVLK.[E]	1xCarbamidomethyl [C6]; 1xiTRAQ4plex [K14]; 1xiTRAQ4plex [N-Term]		2.57319e-07	0	1	8	47	I1R5Q4	I1R5Q4 [125-138]	0	1868.99	0	114.3	97.4	91.8	96.5		High	High	High	High	High	0	4.7e-08	4.57
FALSE	High	[K].LPMFGCTDATQVLK.[E]	1xCarbamidomethyl [C6]; 1xOxidation [M3]; 1xiTRAQ4plex [K14]; 1xiTRAQ4plex [N-Term]		2.22701e-06	0	1	8	71	I1R5Q4	I1R5Q4 [125-138]	0	1884.98	0	112.5	100.3	84.5	102.6		High	High	High	High	High	0	1.407e-05	4.38
FALSE	High	[K].LPMFGCTDATQVLKELEEAK.[K]	1xCarbamidomethyl [C6]; 2xiTRAQ4plex [K14; K20]; 1xiTRAQ4plex [N-Term]		5.72964e-11	0	1	8	7	I1R5Q4	I1R5Q4 [125-144]	1	2712.43	0	97.7	95.8	93.8	112.7		High	High	High	High	High	0	5.047e-09	6.48
FALSE	High	[K].LPMFGCTDATQVLKELEEAK.[K]	1xCarbamidomethyl [C6]; 1xOxidation [M3]; 2xiTRAQ4plex [K14; K20]; 1xiTRAQ4plex [N-Term]		4.14627e-06	0	1	8	6	I1R5Q4	I1R5Q4 [125-144]	1	2728.43	0	94	98.9	88.3	118.8		High	High	High	High	High	0	9.405e-07	5.2
FALSE	High	[R].LSGTGSAGATIR.[I]	1xiTRAQ4plex [N-Term]		0.000174086	0	1	3	2	I1QT43	I1QT43 [551-562]	0	1234.69	0	94.3	95.5	110.9	99.4		High	High	High	High	High	0	5.282e-05	2.89
FALSE	High	[R].LSGQPPLTLAEFTLGTSGGNR.[D]	1xiTRAQ4plex [N-Term]		8.66332e-07	0	1	3	1	A2YLZ3	A2YLZ3 [102-122]	0	2260.21	0	96	95.1	108	100.9		High	High	High	High	High	0	1.734e-07	4.41
FALSE	High	[K].LSGIVGVPTSK.[R]	1xiTRAQ4plex [K11]; 1xiTRAQ4plex [N-Term]		1.41988e-05	0	1	3	6	B8B7P6	B8B7P6 [94-104]	0	1345.83	0	99.5	99.5	92.4	108.6		High	High	High	High	High	0	1.401e-05	4.34
FALSE	High	[K].LSGGVAVLK.[IV]	1xiTRAQ4plex [K9]; 1xiTRAQ4plex [N-Term]		0.0001761	0	5	13	16	B8AW69; Q10RW9; A2ZJH7; I1QV68; I1PHM3	B8AW69 [409-417]; Q10RW9 [403-411]; A2ZJH7 [407-415]; I1QV68 [464-472]; I1PHM3 [412-420]	0	1131.73	0	98.4	94.8	104.7	102.1	Shared	High	High	High	High	High	0	5.354e-05	3.1
FALSE	High	[K].LSGGNAFSGSAGTSFTPHIITASPSEDVAGK.[I]	1xiTRAQ4plex [K31]; 1xiTRAQ4plex [N-Term]		1.70265e-05	0	1	2	1	B8ARS4	B8ARS4 [204-234]	0	3251.64	0	92.1	96	114.4	97.5		High	High	High	High	High	0	4.322e-06	2.18
FALSE	High	[K].ISGFPVVDDTGK.[L]	1xiTRAQ4plex [K12]; 1xiTRAQ4plex [N-Term]		8.13694e-06	0	1	2	2	Q6YYV0	Q6YYV0 [97-108]	0	1522.84	0	110.8	105	85.1	99.1		High	High	High	High	High	4.359e-05	0.0003373	3.11
FALSE	High	[R].ISGFALSTAMPLPETLK.[L]	1xiTRAQ4plex [K17]; 1xiTRAQ4plex [N-Term]		0.000276529	0	1	3	1	B8A8E2	B8A8E2 [852-868]	0	2064.17	0	111.9	92.3	124.4	71.4		High	High	High	High	High	0	8.695e-05	4.09
FALSE	High	[R].ISFNETFAER.[E]	1xiTRAQ4plex [N-Term]		9.00045e-05	0	1	1	5	Q10I42	Q10I42 [98-107]	0	1357.69	0	101.8	100.9	103.9	93.5		High	High	High	High	High	0	2.595e-05	3.69
FALSE	High	[K].LSESVILEVVR.[K]	1xiTRAQ4plex [N-Term]		1.93681e-05	0	1	2	1	Q6H6B9	Q6H6B9 [120-130]	0	1387.83	0	110.5	93.3	99.6	96.6		High	High	High	High	High	0	4.958e-06	3.85
FALSE	High	[R].LSGTGSVGATIR.[V]	1xiTRAQ4plex [N-Term]		1.25082e-07	0	1	3	7	I1PEZ3	I1PEZ3 [524-535]	0	1262.72	0	94.1	99.9	98.3	107.7		High	High	High	High	High	0	2.161e-08	3.69
FALSE	High	[K].ISEQLQALIAPAILPR.[S]	1xiTRAQ4plex [N-Term]		5.56822e-08	0	1	2	2	B8BHT8	B8BHT8 [210-225]	0	1877.13	0	101.7	97.3	106.1	95		High	High	High	High	High	0	9.022e-09	5.43
FALSE	High	[K].LSELGILSWR.[L]	1xiTRAQ4plex [N-Term]		0.000116871	0	1	1	4	A2XCT8	A2XCT8 [42-51]	0	1317.76	0	86.4	103.7	96.6	113.3		High	High	High	High	High	0	3.45e-05	3.28
FALSE	High	[K].LSEGQLVDGK.[L]	1xiTRAQ4plex [K10]; 1xiTRAQ4plex [N-Term]		9.3742e-05	0	1	3	1	I1P526	I1P526 [142-151]	0	1333.76	0	102.2	84.4	134.1	79.2		High	High	High	High	High	0	2.721e-05	1.91
FALSE	High	[K].ISEEEVSFLTK.[G]	1xiTRAQ4plex [K11]; 1xiTRAQ4plex [N-Term]		1.09537e-06	0	1	3	7	B9FSC3	B9FSC3 [269-279]	0	1569.86	0	91.5	97.6	102.5	108.4		High	High	High	High	High	0	2.237e-07	3.1
FALSE	High	[K].LSDEIAAEMFR.[E]	1xOxidation [M9]; 1xiTRAQ4plex [N-Term]		8.8964e-05	0	1	1	8	B8BHM5	B8BHM5 [312-322]	0	1441.71	2	105.8	104.6	97.2	92.4		High	High	High	High	High	4.359e-05	0.0003297	2.98
FALSE	High	[K].LSDEIAAEMFR.[E]	1xiTRAQ4plex [N-Term]		2.54856e-06	0	1	1	8	B8BHM5	B8BHM5 [312-322]	0	1425.72	0	108.4	97.8	106.2	87.7		High	High	High	High	High	0	5.567e-07	3.76
FALSE	High	[K].LSDALSDSSK.[D]	1xiTRAQ4plex [K10]; 1xiTRAQ4plex [N-Term]		0.000131218	0	1	4	3	A2WLD9	A2WLD9 [465-474]	0	1310.7	0	120.2	89.5	115.8	74.5		High	High	High	High	High	0	3.904e-05	3.79
FALSE	High	[K].LSAPVAFNPFTSVFDTLK.[K]	1xiTRAQ4plex [K18]; 1xiTRAQ4plex [N-Term]		8.98953e-06	0	1	3	3	B8AUT0	B8AUT0 [317-334]	0	2242.24	0	98.2	99.3	100.9	101.5		High	High	High	High	High	0	5.746e-05	3.13
FALSE	High	[R].LSAPGLGVEFGSTPGHVMR.[A]	1xiTRAQ4plex [N-Term]		2.96947e-05	0	1	2	1	I1PPP4	I1PPP4 [287-305]	0	2056.08	0					No Quan Values	High	High	High	High	High	0	7.847e-06	2.46
FALSE	High	[K].LSAGIASILESK.[L]	1xiTRAQ4plex [K12]; 1xiTRAQ4plex [N-Term]		4.91476e-06	0	1	2	11	I1R3B9	I1R3B9 [77-88]	0	1476.89	0	90.6	109.5	87.9	112.1		High	High	High	High	High	0	1.046e-05	3.74
FALSE	High	[R].LSELLGIQVTK.[A]	1xiTRAQ4plex [K11]; 1xiTRAQ4plex [N-Term]		1.80318e-06	0	1	3	27	A0A0P0WP33	A0A0P0WP33 [162-172]	0	1488.92	0	121	104.3	100.9	73.7		High	High	High	High	High	0	3.817e-07	4.8
FALSE	High	[R].LSGVTADGQGVK.[V]	1xiTRAQ4plex [K12]; 1xiTRAQ4plex [N-Term]		1.65385e-08	0	1	3	6	B8B8K0	B8B8K0 [67-78]	0	1419.8	0	95.4	110.6	88	105.9		High	High	High	High	High	0	2.442e-09	4.58
FALSE	High	[R].ISLAGLSLAK.[C]	1xiTRAQ4plex [K10]; 1xiTRAQ4plex [N-Term]		3.7522e-05	0	1	1	7	Q6KAJ2	Q6KAJ2 [433-442]	0	1260.81	0	79.4	103.7	95.4	121.5		High	High	High	High	High	0	1.009e-05	3.59
FALSE	High	[K].ISIEGEELGSIQSK.[L]	1xiTRAQ4plex [K14]; 1xiTRAQ4plex [N-Term]		7.69202e-05	0	1	2	2	A2YMU6	A2YMU6 [227-240]	0	1777.98	0	98.4	96.4	125.5	79.7		High	High	High	High	High	0	2.192e-05	3.34
FALSE	High	[K].ISTLGAELTTER.[D]	1xiTRAQ4plex [N-Term]		7.05575e-07	0	1	3	5	B8AFE0	B8AFE0 [148-159]	0	1434.79	0	96.8	109.9	89.8	103.5		High	High	High	High	High	0	3.77e-05	4.56
FALSE	High	[R].ISTGDVPETIEGK.[K]	1xiTRAQ4plex [K13]; 1xiTRAQ4plex [N-Term]		2.43366e-05	0	1	2	4	B8BNQ4	B8BNQ4 [807-819]	0	1633.89	0	122	89.8	118.2	70		High	High	High	High	High	0	6.323e-06	3.57
FALSE	High	[K].ISSSVDLPAEVDIFGQK.[I]	1xiTRAQ4plex [K17]; 1xiTRAQ4plex [N-Term]		2.06671e-08	0	1	3	7	I1QW82	I1QW82 [282-298]	0	2093.14	0	88.7	115.6	88.7	107.1		High	High	High	High	High	0	5.885e-08	4.69
FALSE	High	[R].LSSSPCVLVSGK.[F]	1xCarbamidomethyl [C6]; 1xiTRAQ4plex [K12]; 1xiTRAQ4plex [N-Term]		0.000301022	0	1	3	1	B8BCQ3	B8BCQ3 [644-655]	0	1521.85	0	107.2	98.1	105.1	89.6		High	High	High	High	High	0	9.563e-05	2.42
FALSE	High	[K].LSSSAAVAVSR.[A]	1xiTRAQ4plex [N-Term]		3.84099e-05	0	1	1	1	Q03200	Q03200 [82-92]	0	1191.68	0	72.3	119.4	61.5	146.8		High	High	High	High	High	0	1.035e-05	3.02
FALSE	High	[K].ISSIDLLNEELQALNSAK.[N]	1xiTRAQ4plex [K18]; 1xiTRAQ4plex [N-Term]		1.73066e-06	0	1	3	2	A2WLD9	A2WLD9 [402-419]	0	2246.25	0	113	94.3	114.6	78.1		High	High	High	High	High	0	3.656e-07	3.62
FALSE	High	[K].LSSELVDAAK.[EG]	1xiTRAQ4plex [K10]; 1xiTRAQ4plex [N-Term]		7.19448e-06	0	1	3	7	P0C490	P0C490 [121-130]	0	1320.76	0	91.7	114	89.6	104.7		High	High	High	High	High	0	6.956e-06	4.09
FALSE	High	[K].LSSAIEASISR.[G]	1xiTRAQ4plex [N-Term]		0.000128216	0	1	1	1	A2Z8U8	A2Z8U8 [712-722]	0	1277.72	0	96.4	97.5	116.9	89.1		High	High	High	High	High	0	3.793e-05	2.2
FALSE	High	[RK].LSQQGAITK.[R]	1xiTRAQ4plex [K9]; 1xiTRAQ4plex [N-Term]		0.000265765	0	2	17	1	Q8L6I1; I1PQF5	Q8L6I1 [308-316]; I1PQF5 [304-312]	0	1233.74	0	90.9	79.9	151.1	78.1	Shared	High	High	High	High	High	0	8.34e-05	3.69
FALSE	High	[K].ISQLPLASGK.[Q]	1xiTRAQ4plex [K10]; 1xiTRAQ4plex [N-Term]		2.40534e-05	0	1	4	4	Q0DZE5	Q0DZE5 [279-288]	0	1301.8	0	101.6	88.9	120	89.4		High	High	High	High	High	0	6.269e-06	3.32
FALSE	High	[R].ISQEVSGDALGEEFK.[G]	1xiTRAQ4plex [K15]; 1xiTRAQ4plex [N-Term]		3.14755e-06	0	2	3	3	A2XHI9; Q8LH97	A2XHI9 [32-46]; Q8LH97 [32-46]	0	1896.98	0	89.2	100.7	107.6	102.5	Shared	High	High	High	High	High	0	6.962e-07	3.45
FALSE	High	[K].ISPQDNNFVGLHDR.[L]	1xiTRAQ4plex [N-Term]		0.000212798	0	1	3	1	A0A0P0VRQ0	A0A0P0VRQ0 [160-173]	0	1755.89	0	103.6	92.3	104.1	100		High	High	High	High	High	0	6.569e-05	2.83
FALSE	High	[K].ISMPIMIAPSAMQK.[M]	3xOxidation [M3; M6; M12]; 1xiTRAQ4plex [K14]; 1xiTRAQ4plex [N-Term]		2.40341e-06	0	2	3	10	Q10CE4; I1Q848	Q10CE4 [70-83]; I1Q848 [70-83]	0	1853.98	0	93.7	109.3	87.9	109.2	Shared	High	High	High	High	High	0	5.209e-07	4.63
FALSE	High	[K].ISMPIMIAPSAMQK.[M]	2xOxidation [M6; M]; 1xiTRAQ4plex [K14]; 1xiTRAQ4plex [N-Term]		1.06371e-06	0	2	3	14	Q10CE4; I1Q848	Q10CE4 [70-83]; I1Q848 [70-83]	0	1837.98	0	94.3	105.9	90	109.9	Shared	High	High	High	High	High	0	2.459e-06	4.52
FALSE	High	[K].ISMPIMIAPSAMQK.[M]	1xOxidation [M]; 1xiTRAQ4plex [K14]; 1xiTRAQ4plex [N-Term]		1.17523e-06	0	2	3	22	Q10CE4; I1Q848	Q10CE4 [70-83]; I1Q848 [70-83]	0	1821.99	0	88.9	102.8	96.8	111.5	Shared	High	High	High	High	High	0	1.409e-05	3.87
FALSE	High	[K].ISMPIMIAPSAMQK.[M]	1xiTRAQ4plex [K14]; 1xiTRAQ4plex [N-Term]		4.79123e-07	0	2	3	13	Q10CE4; I1Q848	Q10CE4 [70-83]; I1Q848 [70-83]	0	1805.99	0	91.5	101.9	103.1	103.5	Shared	High	High	High	High	High	0	9.184e-08	5.32
FALSE	High	[R].LSLVSQTGATK.[F]	1xiTRAQ4plex [K11]; 1xiTRAQ4plex [N-Term]		1.55942e-05	0	1	2	2	I1R8Z6	I1R8Z6 [226-236]	0	1392.83	0	86.7	105.3	78.5	129.5		High	High	High	High	High	0	3.909e-06	3.36
FALSE	High	[R].LSLTNDTDK.[A]	1xiTRAQ4plex [K9]; 1xiTRAQ4plex [N-Term]		0.00030964	0	1	5	2	I1PCF7	I1PCF7 [510-518]	0	1294.71	0	99.3	100.3	105.6	94.8		High	High	High	High	High	4.359e-05	9.849e-05	3.55
FALSE	High	[R].ISITGAGGFIGSHIAR.[R]	1xiTRAQ4plex [N-Term]		2.45343e-10	0	1	2	1	A2Z7B3	A2Z7B3 [32-47]	0	1700.96	0	112.4	107.3	88	92.3		High	High	High	High	High	0	2.609e-11	5.83
FALSE	High	[K].LSLNAGGLALPSFSDSGK.[V]	1xiTRAQ4plex [K18]; 1xiTRAQ4plex [N-Term]		2.32391e-08	0	1	3	2	A2XZQ4	A2XZQ4 [43-60]	0	2022.11	0	91.2	89.7	109.1	110		High	High	High	High	High	0	3.509e-09	4.9
FALSE	High	[K].LSIFETGIK.[V]	1xiTRAQ4plex [K9]; 1xiTRAQ4plex [N-Term]		0.000101683	0	1	2	62	P12085	P12085 [146-154]	0	1295.78	0	98.5	105	92.5	104		High	High	High	High	High	4.359e-05	0.0001443	4.03
FALSE	High	[R].LSAGGEAFPGSEHRPADR.[K]	1xiTRAQ4plex [N-Term]		0.000225315	0	1	3	1	A2Z3H3	A2Z3H3 [45-62]	0	1997.99	0	95.8	104.3	114.5	85.5		High	High	High	High	High	0	6.973e-05	2.88
FALSE	High	[K].LADLVGVTLGPK.[G]	1xiTRAQ4plex [K12]; 1xiTRAQ4plex [N-Term]		1.73066e-06	0	1	4	4	I1PYX1	I1PYX1 [79-90]	0	1470.91	0	94.8	93.8	98.8	112.5		High	High	High	High	High	0	3.186e-06	3.37
FALSE	High	[R].LSAEISRPENSGLSAAVDLLVEAK.[K]	1xiTRAQ4plex [K24]; 1xiTRAQ4plex [N-Term]		3.93087e-09	0	1	2	8	I1PPF2	I1PPF2 [146-169]	0	2757.52	0	107.6	104	93.6	94.7		High	High	High	High	High	0	6.933e-10	5.98
FALSE	High	[R].ISADGIGSISGR.[L]	1xiTRAQ4plex [N-Term]		0.000169149	0	1	4	3	Q6Z1P3	Q6Z1P3 [314-325]	0	1276.7	0	100.2	93.7	110.5	95.7		High	High	High	High	High	0	5.142e-05	2.42
FALSE	High	[R].IQLGEGSAASVTKK.[M]	2xiTRAQ4plex [K13; K14]; 1xiTRAQ4plex [N-Term]		1.40031e-09	0	1	2	1	B8BKA3	B8BKA3 [53-66]	1	1821.08	0	96.6	102.6	130.1	70.8		High	High	High	High	High	0	1.703e-10	5.6
FALSE	High	[R].IQLGEGSAASVTK.[K]	1xiTRAQ4plex [K13]; 1xiTRAQ4plex [N-Term]		3.94819e-07	0	1	2	5	B8BKA3	B8BKA3 [53-65]	0	1548.88	0	106	99	122.6	72.4		High	High	High	High	High	0	2.024e-06	3.84
FALSE	High	[K].IQLGEGSAAQVTK.[N]	1xiTRAQ4plex [K13]; 1xiTRAQ4plex [N-Term]		1.97922e-09	0	1	2	2	I1PT96	I1PT96 [50-62]	0	1589.91	0	101.6	89.3	121.9	87.2		High	High	High	High	High	0	2.47e-10	3.96
FALSE	High	[R].LQLASEALDAK.[R]	1xiTRAQ4plex [K11]; 1xiTRAQ4plex [N-Term]		3.16606e-06	0	1	3	2	B8ARS2	B8ARS2 [1293-1303]	0	1446.84	0	99.5	107	98.6	94.9		High	High	High	High	High	0	9.782e-05	3.45
FALSE	High	[K].LQIAGLVADVFSNVAVAENK.[V]	1xiTRAQ4plex [K20]; 1xiTRAQ4plex [N-Term]		8.42547e-09	0	1	3	8	A0A0P0WKD6	A0A0P0WKD6 [298-317]	0	2346.33	0	118.5	120.5	78	82.9		High	High	High	High	High	0	3.195e-09	3.82
FALSE	High	[R].LQGVGISAADGSTSAGDASASK.[Q]	1xiTRAQ4plex [K22]; 1xiTRAQ4plex [N-Term]		2.92113e-08	0	1	2	1	A2WLN6	A2WLN6 [67-88]	0	2238.15	0	81.8	109.4	93.1	115.7		High	High	High	High	High	0	4.487e-09	4.2
FALSE	High	[K].IQGTGAGFIPEILDK.[S]	1xiTRAQ4plex [K15]; 1xiTRAQ4plex [N-Term]		4.65797e-05	0	1	2	1	B8B3S9	B8B3S9 [260-274]	0	1847.05	0	105.9	98.5	102.9	92.6		High	High	High	High	High	0	1.278e-05	3.5
FALSE	High	[R].IQGSSDISVLTPK.[G]	1xiTRAQ4plex [K13]; 1xiTRAQ4plex [N-Term]		5.23503e-05	0	1	3	2	B8BJ46	B8BJ46 [72-84]	0	1632.94	0	93.9	91.9	107.9	106.3		High	High	High	High	High	0	1.449e-05	3.94
FALSE	High	[K].IQGIGAGFVPR.[N]	1xiTRAQ4plex [N-Term]		1.88092e-05	0	1	3	4	Q5JNB0	Q5JNB0 [295-305]	0	1258.74	0	106.5	99	103	91.5		High	High	High	High	High	0	7.199e-05	3.5
FALSE	High	[K].LQLMLQVPQDNFR.[N]	1xiTRAQ4plex [N-Term]		5.20456e-05	0	1	3	3	Q6K1X5	Q6K1X5 [344-356]	0	1745.95	0	107.7	99.8	107.8	84.7		High	High	High	High	High	0	7.864e-05	3.06
FALSE	High	[R].LQEQPPFDKK.[Q]	2xiTRAQ4plex [K9; K10]; 1xiTRAQ4plex [N-Term]		0.00012384	0	1	2	4	B8BLP4	B8BLP4 [76-85]	1	1661.96	0	99.8	96.7	96.3	107.2		High	High	High	High	High	0	3.654e-05	3.57
FALSE	High	[R].LQDLFNDEGCEAK.[L]	1xCarbamidomethyl [C10]; 1xiTRAQ4plex [K13]; 1xiTRAQ4plex [N-Term]		7.36231e-09	0	1	3	8	B8B7P6	B8B7P6 [199-211]	0	1826.88	0	104.6	100.9	88	106.5		High	High	High	High	High	0	1.015e-09	4.56
FALSE	High	[K].IQDKEGIPPDQQR.[L]	1xiTRAQ4plex [K4]; 1xiTRAQ4plex [N-Term]		1.84202e-07	0	1	31	25	B8B0S9	B8B0S9 [30-42]	1	1811.99	0	92.6	99.1	92.6	115.7		High	High	High	High	High	0	6.179e-08	5.05
FALSE	High	[R].LQDDIVTGFHFSVSER.[F]	1xiTRAQ4plex [N-Term]		5.99892e-06	0	1	1	1	Q8HCR5	Q8HCR5 [147-162]	0	1994.01	0	100.3	97.9	111.9	90		High	High	High	High	High	0	1.398e-06	3.71
FALSE	High	[R].IQAGISALEDALK.[A]	1xiTRAQ4plex [K13]; 1xiTRAQ4plex [N-Term]		1.01648e-08	0	1	3	10	A2YIK9	A2YIK9 [270-282]	0	1616.95	0	110.1	102.7	101	86.2		High	High	High	High	High	0	1.445e-09	5.51
FALSE	High	[K].LQAFWNHPAGPK.[T]	1xiTRAQ4plex [K12]; 1xiTRAQ4plex [N-Term]		0.000286088	0	1	5	1	A2YKV5	A2YKV5 [5-16]	0	1653.91	0	110.9	96.6	110.4	82.1		High	High	High	High	High	0	9.018e-05	3.43
FALSE	High	[R].LQAALSTGLFSR.[I]	1xiTRAQ4plex [N-Term]		0.000227902	0	1	2	2	A2Y2C4	A2Y2C4 [192-203]	0	1407.81	0	113.4	98.5	99.9	88.3		High	High	High	High	High	0	8.433e-05	3.18
FALSE	High	[K].IPVLETPEGAVFESNAIAR.[Y]	1xiTRAQ4plex [N-Term]		5.54968e-05	0	1	3	2	B8B3U4	B8B3U4 [54-72]	0	2157.17	0	88.7	105.7	100.3	105.3		High	High	High	High	High	0	1.543e-05	3.01
FALSE	High	[K].IPVLETPDGPVFESNAIAR.[Y]	1xiTRAQ4plex [N-Term]		0.000132744	0	1	2	2	Q6YW46	Q6YW46 [54-72]	0	2169.17	1	101.1	93.3	92.8	112.8		High	High	High	High	High	0	3.939e-05	4.21
FALSE	High	[K].LPMFGCTDATQVLKELEEAKK.[A]	1xCarbamidomethyl [C6]; 3xiTRAQ4plex [K14; K20; K21]; 1xiTRAQ4plex [N-Term]		1.0406e-08	0	1	8	4	I1R5Q4	I1R5Q4 [125-145]	2	2984.63	0	94.2	96.6	91.4	117.8		High	High	High	High	High	0	1.476e-09	6.66
FALSE	High	[R].LQDIGMIDAVPGMR.[A]	1xiTRAQ4plex [N-Term]		9.4186e-09	0	1	3	3	A2YM28	A2YM28 [244-257]	0	1659.87	0	131.9	47.5	140.3	80.3		High	High	High	High	High	0	1.743e-06	4.26
FALSE	High	[KR].LQLWDTAGQER.[F]	1xiTRAQ4plex [N-Term]		0.000292635	0	5	21	12	I1Q8T1; B8AG27; Q84TA8; Q8H4Q9; A2WRD4	I1Q8T1 [66-76]; B8AG27 [62-72]; Q84TA8 [66-76]; Q8H4Q9 [60-70]; A2WRD4 [59-69]	0	1460.76	0	99.6	105.6	90	104.8	Shared	High	High	High	High	High	4.359e-05	0.0001043	3.43
FALSE	High	[R].IQNAGTEVVEAK.[A]	1xiTRAQ4plex [K12]; 1xiTRAQ4plex [N-Term]		1.29282e-05	0	2	8	1	A2YVI5; I1QCG9	A2YVI5 [281-292]; I1QCG9 [283-294]	0	1546.87	0	104.7	97.2	107.7	90.4	Shared	High	High	High	High	High	0	3.211e-06	2.31
FALSE	High	[K].LQPFGQVPAFK.[D]	1xiTRAQ4plex [K11]; 1xiTRAQ4plex [N-Term]		0.000116195	0	1	3	5	I1P7B2	I1P7B2 [50-60]	0	1519.89	0	93.1	109.3	82.5	115.1		High	High	High	High	High	0	3.419e-05	3.67
FALSE	High	[K].LSAALAEILETK.[L]	1xiTRAQ4plex [K12]; 1xiTRAQ4plex [N-Term]		1.80318e-06	0	1	3	6	A2YGN4	A2YGN4 [77-88]	0	1546.93	0	94.3	113.7	83.4	108.6		High	High	High	High	High	0	1.669e-06	3.86
FALSE	High	[K].LRVEDALNATK.[A]	1xiTRAQ4plex [K11]; 1xiTRAQ4plex [N-Term]		0.000273412	0	1	6	3	I1PYX1	I1PYX1 [449-459]	1	1517.89	0	101.5	92.7	106.1	99.7		High	High	High	High	High	0	8.604e-05	3.5
FALSE	High	[K].IRPPGFINLQILPQLVK.[K]	1xiTRAQ4plex [K17]; 1xiTRAQ4plex [N-Term]		1.13645e-05	0	1	4	2	I1QA03	I1QA03 [354-370]	0	2234.4	0	101	104.1	93.2	101.7		High	High	High	High	High	0	2.888e-05	3.88
FALSE	High	[K].LRPIPVGVSADLLVGQK.[V]	1xiTRAQ4plex [K17]; 1xiTRAQ4plex [N-Term]		1.15901e-07	0	1	2	3	B8AWT0	B8AWT0 [214-230]	0	2050.26	0	99.8	99.3	105.8	95.1		High	High	High	High	High	0	1.992e-08	4.52
FALSE	High	[K].LRPAPIGTSK.[G]	1xiTRAQ4plex [K10]; 1xiTRAQ4plex [N-Term]		0.000131218	0	1	1	1	A2ZMS2	A2ZMS2 [192-201]	0	1327.83	0	99.2	98.8	98.6	103.3		High	High	High	High	High	0	3.895e-05	3.68
FALSE	High	[R].LREDGSLIGVLSTDQSR.[T]	1xiTRAQ4plex [N-Term]		6.2002e-05	0	1	4	1	A0A0P0VNK1	A0A0P0VNK1 [194-210]	1	1990.07	0	94.8	91.7	107.6	105.9		High	High	High	High	High	0	1.736e-05	3.24
FALSE	High	[K].LRDPTGQVTFK.[H]	1xiTRAQ4plex [K11]; 1xiTRAQ4plex [N-Term]		3.47747e-06	0	1	3	4	A2XC67	A2XC67 [50-60]	1	1549.89	0	100.9	83.5	124.7	90.8		High	High	High	High	High	0	7.762e-07	4.82
FALSE	High	[K].LRDEPGAQLLDIR.[R]	1xiTRAQ4plex [N-Term]		5.67947e-07	0	1	3	1	I1NU51	I1NU51 [160-172]	1	1639.92	0	110.1	102.8	94.4	92.7		High	High	High	High	High	0	1.101e-07	4.3
FALSE	High	[R].IQVIDLPGFSQK.[L]	1xiTRAQ4plex [K12]; 1xiTRAQ4plex [N-Term]		6.88615e-05	0	1	3	7	B8ATY0	B8ATY0 [256-267]	0	1632.96	0	104.2	106.2	94.3	95.3		High	High	High	High	High	0	4.913e-05	3.83
FALSE	High	[K].LQVFSTDFIDGDFVDACAGVTK.[A]	1xCarbamidomethyl [C17]; 1xiTRAQ4plex [K22]; 1xiTRAQ4plex [N-Term]		3.39713e-05	0	1	3	1	A2Z3H3	A2Z3H3 [309-330]	0	2693.34	0	88.5	80.4	133.7	97.4		High	High	High	High	High	0	9.065e-06	2.05
FALSE	High	[K].LQVDAWFGTR.[R]	1xiTRAQ4plex [N-Term]		0.000271866	0	1	4	2	A2Z2J3	A2Z2J3 [54-63]	0	1336.71	0	99.5	95.8	101.8	102.8		High	High	High	High	High	0	8.567e-05	2.7
FALSE	High	[K].IQTVLMDGKPAR.[S]	1xiTRAQ4plex [K9]; 1xiTRAQ4plex [N-Term]		0.000109016	0	1	2	2	I1PG29	I1PG29 [233-244]	0	1616.94	0	116.4	98.1	107.3	78.3		High	High	High	High	High	4.359e-05	0.0001285	2.07
FALSE	High	[K].LQTANEESK.[A]	1xiTRAQ4plex [K9]; 1xiTRAQ4plex [N-Term]		0.000179164	0	1	1	1	Q7XIE2	Q7XIE2 [58-66]	0	1307.7	0	110.3	81.2	124.2	84.4		High	High	High	High	High	0	5.465e-05	3.13
FALSE	High	[K].LQTADGWAK.[F]	1xiTRAQ4plex [K9]; 1xiTRAQ4plex [N-Term]		8.2485e-05	0	1	2	2	Q2QSR5	Q2QSR5 [170-178]	0	1277.71	0	95.3	100.7	68.6	135.4		High	High	High	High	High	0	2.366e-05	4.08
FALSE	High	[K].LQSQPTPPPGQPPK.[F]	1xiTRAQ4plex [K14]; 1xiTRAQ4plex [N-Term]		7.90192e-06	0	2	3	10	I1QW69; B8BID6	I1QW69 [32-45]; B8BID6 [32-45]	0	1759.99	0	104.7	99.7	107.6	88.1	Shared	High	High	High	High	High	0	8.552e-05	4.66
FALSE	High	[K].IQSQFTSGASSISQK.[A]	1xiTRAQ4plex [K15]; 1xiTRAQ4plex [N-Term]		2.32231e-05	0	1	3	1	A2WXF0	A2WXF0 [313-327]	0	1857	0					No Quan Values	High	High	High	High	High	0	6.022e-06	3.23
FALSE	High	[R].LQSIVTPLTEFDHPEK.[G]	1xiTRAQ4plex [K16]; 1xiTRAQ4plex [N-Term]		4.46564e-07	0	1	6	4	A2ZHA2	A2ZHA2 [157-172]	0	2142.17	0	87.1	109.1	80.3	123.5		High	High	High	High	High	0	4.783e-07	4.09
FALSE	High	[K].LQQVSVHGLAAGK.[K]	1xiTRAQ4plex [K13]; 1xiTRAQ4plex [N-Term]		4.24466e-06	0	1	1	2	A2WTQ2	A2WTQ2 [24-36]	0	1595.95	0	95.4	98.6	94.6	111.4		High	High	High	High	High	0	9.656e-07	3.96
FALSE	High	[R].LQQEEELAK.[H]	1xiTRAQ4plex [K9]; 1xiTRAQ4plex [N-Term]		8.84482e-05	0	2	6	1	I1QL59; I1QQW0	I1QL59 [468-476]; I1QQW0 [469-477]	0	1375.77	0	99.2	96.5	119.3	84.9	Shared	High	High	High	High	High	0	2.549e-05	2.69
FALSE	High	[K].LQPLGEALTFEDDNLTLSESR.[G]	1xiTRAQ4plex [N-Term]		1.55052e-08	0	1	3	5	A2XC62	A2XC62 [51-71]	0	2492.26	0	101.7	77.6	123.6	97		High	High	High	High	High	0	6.509e-09	5.58
FALSE	High	[K].LQPHGEALTFEDGNVTLVESR.[K]	1xiTRAQ4plex [N-Term]		1.17958e-07	0	1	1	4	I1QVL0	I1QVL0 [50-70]	0	2456.25	0	109.6	91.4	111.8	87.2		High	High	High	High	High	0	7.643e-08	4.18
FALSE	High	[R].ISAEDETSGMDLTR.[H]	1xiTRAQ4plex [N-Term]		2.93492e-05	0	1	2	1	I1PMX6	I1PMX6 [440-453]	0	1668.79	0	87.6	69.9	181.6	60.9		High	High	High	High	High	0	7.76e-06	2.43
FALSE	High	[K].MILSDDGNVSEILVR.[G]	1xiTRAQ4plex [N-Term]		4.00143e-05	0	1	3	2	A0A0P0Y329	A0A0P0Y329 [220-234]	0	1804.96	0	95.6	109.8	96.5	98.1		High	High	High	High	High	0	1.082e-05	3.76
FALSE	High	[K].LADLESAPAAVAR.[L]	1xiTRAQ4plex [N-Term]		1.5778e-05	0	1	5	1	Q8H4V1	Q8H4V1 [561-573]	0	1427.8	0	84.6	76.4	133.4	105.6		High	High	High	High	High	0	3.97e-06	2.45
FALSE	High	[K].IADGVNTTTGNATK.[E]	1xiTRAQ4plex [K14]; 1xiTRAQ4plex [N-Term]		4.50098e-06	0	1	3	12	I1NK53	I1NK53 [183-196]	0	1650.89	0	96.4	113.9	84.4	105.2		High	High	High	High	High	0	1.326e-05	3.98
FALSE	High	[R].GLDFAGLMDDIK.[N]	1xiTRAQ4plex [K12]; 1xiTRAQ4plex [N-Term]		9.5882e-06	0	2	6	4	I1Q2X9; B8AEL7	I1Q2X9 [345-356]; B8AEL7 [188-199]	0	1582.84	0	95.4	93.9	111.9	98.9	Shared	High	High	High	High	High	0	7.756e-05	3.05
FALSE	High	[K].GLDEGILSMK.[V]	1xiTRAQ4plex [K10]; 1xiTRAQ4plex [N-Term]		1.04693e-05	0	1	4	5	A2YXM1	A2YXM1 [203-212]	0	1350.75	0	93.8	114.1	83.1	108.9		High	High	High	High	High	0	4.21e-06	3.95
FALSE	High	[K].GIDDIMVSLAAK.[D]	1xOxidation [M6]; 1xiTRAQ4plex [K12]; 1xiTRAQ4plex [N-Term]		3.31812e-06	0	1	3	8	I1PYT7	I1PYT7 [328-339]	0	1536.85	0	96.8	96.4	102.2	104.7		High	High	High	High	High	0	3.884e-06	3.61
FALSE	High	[K].GIDDIMVSLAAK.[D]	1xiTRAQ4plex [K12]; 1xiTRAQ4plex [N-Term]		1.17523e-06	0	1	3	13	I1PYT7	I1PYT7 [328-339]	0	1520.86	0	94.9	94.5	106.7	103.9		High	High	High	High	High	0	2.421e-07	4.44
FALSE	High	[K].GIDDIMIDLAAK.[D]	1xOxidation [M6]; 1xiTRAQ4plex [K12]; 1xiTRAQ4plex [N-Term]		0.000148146	0	1	4	18	I1NWC3	I1NWC3 [332-343]	0	1578.87	1	97.9	97.4	100.4	104.3		High	High	High	High	High	0	7.325e-05	3.15
FALSE	High	[K].GIDDIMIDLAAK.[D]	1xiTRAQ4plex [K12]; 1xiTRAQ4plex [N-Term]		3.02574e-08	0	1	4	9	I1NWC3	I1NWC3 [332-343]	0	1562.87	0	95.6	97	105.5	102		High	High	High	High	High	0	9.017e-09	4.88
FALSE	High	[K].GIDAQIASGGGR.[M]	1xiTRAQ4plex [N-Term]		3.14838e-05	0	1	1	7	B8ABA7	B8ABA7 [195-206]	0	1245.67	0	92.1	96.3	96.9	114.7		High	High	High	High	High	0	2.823e-05	3.08
FALSE	High	[K].GLDALGAATLSSATSAAASR.[L]	1xiTRAQ4plex [N-Term]		7.1728e-05	0	1	1	1	Q7XQV1	Q7XQV1 [586-605]	0	1935.03	0	95.5	104	98.8	101.8		High	High	High	High	High	0	2.031e-05	3.44
FALSE	High	[R].GLCGSFNNNVLK.[K]	1xCarbamidomethyl [C3]; 1xiTRAQ4plex [K12]; 1xiTRAQ4plex [N-Term]		5.56822e-08	0	1	3	7	A2YLT1	A2YLT1 [122-133]	0	1610.86	0	103.6	101.5	101.7	93.3		High	High	High	High	High	0	9.016e-09	5.12
FALSE	High	[K].GIDGVGGVGGGAAGLGGGEAGDGGGGVGGAASR.[S]	1xiTRAQ4plex [N-Term]		5.80333e-15	0	1	3	2	Q0DKG9	Q0DKG9 [8-40]	0	2670.29	0	114	68.9	100.5	116.6		High	High	High	High	High	0	2.67969e-16	7.25
FALSE	High	[K].GLCGGINSTSVK.[V]	1xCarbamidomethyl [C3]; 1xiTRAQ4plex [K12]; 1xiTRAQ4plex [N-Term]		1.65749e-07	0	1	2	2	I1QTD1	I1QTD1 [117-128]	0	1480.8	0	105.7	96.2	110.7	87.4		High	High	High	High	High	0	2.924e-08	4.01
FALSE	High	[K].GIAVIGGDTIR.[G]	1xiTRAQ4plex [N-Term]		0.000259797	0	1	3	1	B8AVK6	B8AVK6 [259-269]	0	1215.72	0	103.2	87.7	93.6	115.5		High	High	High	High	High	0	8.153e-05	3.1
FALSE	High	[R].GLASGLDGVSSSAMIDGGEFDGAK.[A]	1xOxidation [M14]; 1xiTRAQ4plex [K24]; 1xiTRAQ4plex [N-Term]		1.9922e-06	0	1	1	2	Q8W3D9	Q8W3D9 [248-271]	0	2545.23	0	86.4	94.1	89.8	129.7		High	High	High	High	High	0	4.27e-07	3.11
FALSE	High	[R].GLASGLDGVSSSAMIDGGEFDGAK.[A]	1xiTRAQ4plex [K24]; 1xiTRAQ4plex [N-Term]		5.39541e-09	0	1	1	2	Q8W3D9	Q8W3D9 [248-271]	0	2529.24	0	108.6	93.3	81.7	116.4		High	High	High	High	High	0	7.287e-10	4.68
FALSE	High	[R].GIAMEGATDALIQLIK.[D]	1xOxidation [M4]; 1xiTRAQ4plex [K16]; 1xiTRAQ4plex [N-Term]		1.68282e-05	0	1	1	1	Q6K8J4	Q6K8J4 [717-732]	0	1948.1	0	104.1	89.6	107.6	98.6		High	High	High	High	High	0	4.259e-06	2.7
FALSE	High	[K].GLAITFVSSASDSDVLNQVQER.[F]	1xiTRAQ4plex [N-Term]		1.15901e-07	0	1	5	1	Q0JM17	Q0JM17 [391-412]	0	2480.27	0	98.7	89.3	123.5	88.5		High	High	High	High	High	0	1.987e-08	4.16
FALSE	High	[R].GIALNLESK.[N]	1xiTRAQ4plex [K9]; 1xiTRAQ4plex [N-Term]		2.21605e-05	0	1	1	30	P0C2Z5	P0C2Z5 [62-70]	0	1232.75	0	99.4	102.1	97.6	100.8		High	High	High	High	High	0	2.658e-05	4.05
FALSE	High	[K].GIALNLENENVGIVVFGSDTAIK.[E]	1xiTRAQ4plex [K23]; 1xiTRAQ4plex [N-Term]		7.5647e-10	0	1	1	1	P0C522	P0C522 [63-85]	0	2661.47	0	85.4	93.9	121.3	99.5		High	High	High	High	High	0	8.737e-11	5.92
FALSE	High	[K].GIAHITGGGFTDNIPR.[V]	1xiTRAQ4plex [N-Term]		3.05661e-06	0	1	2	1	B8AMR2	B8AMR2 [301-316]	0	1769.94	0					No Quan Values	High	High	High	High	High	0	6.763e-07	3.46
FALSE	High	[R].GIAGGMHIGLPK.[Y]	1xiTRAQ4plex [K12]; 1xiTRAQ4plex [N-Term]		0.000163405	0	1	1	2	A2XE09	A2XE09 [136-147]	0	1438.84	0	101.1	99.8	95.7	103.4		High	High	High	High	High	0	4.938e-05	3.06
FALSE	High	[R].GLCAIAQAESLR.[Y]	1xCarbamidomethyl [C3]; 1xiTRAQ4plex [N-Term]		6.57628e-07	0	1	3	5	Q75G91	Q75G91 [95-106]	0	1432.77	0	105	95.9	99.8	99.4		High	High	High	High	High	0	1.287e-07	3.5
FALSE	High	[K].GLAGGAAATTAERPR.[A]	1xiTRAQ4plex [N-Term]		1.39826e-07	0	1	2	3	I1Q8T9	I1Q8T9 [126-140]	0	1542.85	0	100.7	108.6	94.3	96.4		High	High	High	High	High	0	2.435e-08	5.32
FALSE	High	[K].GLDIAIVQAELSDR.[W]	1xiTRAQ4plex [N-Term]		0.000126009	0	1	1	1	A2WX81	A2WX81 [295-308]	0	1643.91	0	91.6	102.8	95.8	109.8		High	High	High	High	High	0	3.736e-05	2.5
FALSE	High	[K].GLDLGVEGMK.[V]	1xiTRAQ4plex [K10]; 1xiTRAQ4plex [N-Term]		6.14126e-06	0	1	3	4	I1Q8N6	I1Q8N6 [186-195]	0	1306.73	0	100	109.8	88.7	101.5		High	High	High	High	High	0	1.437e-06	3.9
FALSE	High	[R].GLGDPETTLTK.[I]	1xiTRAQ4plex [K11]; 1xiTRAQ4plex [N-Term]		1.1634e-05	0	1	1	5	I1NU00	I1NU00 [105-115]	0	1419.79	0	96.6	97	91.5	114.9		High	High	High	High	High	0	2.861e-06	3.92
FALSE	High	[K].GIFTNVTSPTAK.[A]	1xiTRAQ4plex [K12]; 1xiTRAQ4plex [N-Term]		6.27488e-07	0	1	2	12	I1PJL5	I1PJL5 [306-317]	0	1523.87	0	96.1	102.5	98.7	102.7		High	High	High	High	High	0	1.696e-07	4.73
FALSE	High	[K].GIFSSIENAASSVAR.[T]	1xiTRAQ4plex [N-Term]		1.4762e-09	0	1	4	6	B8BD60	B8BD60 [253-267]	0	1652.87	0	110.6	96.3	106.8	86.4		High	High	High	High	High	0	2.243e-06	4.81
FALSE	High	[R].GLFIIDKEGVIQHSTINNLAIGR.[S]	1xiTRAQ4plex [K7]; 1xiTRAQ4plex [N-Term]		1.5257e-10	0	1	5	5	B8AJ36	B8AJ36 [193-215]	1	2796.6	0	94.7	100.9	107	97.4		High	High	High	High	High	0	1.556e-11	6.01
FALSE	High	[R].GIFGMTSEK.[R]	1xiTRAQ4plex [K9]; 1xiTRAQ4plex [N-Term]		0.000294294	0	1	4	1	I1PL83	I1PL83 [102-110]	0	1257.68	0	111.7	102	103.3	83.1		High	High	High	High	High	0	9.344e-05	3.04
FALSE	High	[K].GLFFSDNQLR.[V]	1xiTRAQ4plex [N-Term]		1.79482e-05	0	1	4	2	B8A753	B8A753 [273-282]	0	1340.71	0	98	91.3	120.1	90.7		High	High	High	High	High	0	4.566e-06	3.32
FALSE	High	[K].GIFAPVVVVVR.[N]	1xiTRAQ4plex [N-Term]		6.39853e-06	0	1	1	8	A2YYA0	A2YYA0 [60-70]	0	1299.83	0	106.2	112.8	88	93		High	High	High	High	High	0	1.78e-05	4.08
FALSE	High	[K].GIEVVSLSR.[S]	1xiTRAQ4plex [N-Term]		0.000297639	0	1	3	5	B8ATG9	B8ATG9 [102-110]	0	1103.65	0	101.1	105.6	93.9	99.4		High	High	High	High	High	4.359e-05	0.0004736	2.98
FALSE	High	[R].GIEVTSISRPVKPSDFR.[D]	1xiTRAQ4plex [K12]; 1xiTRAQ4plex [N-Term]		4.34539e-06	0	1	3	3	B8B9G9	B8B9G9 [162-178]	0	2176.23	0	116.7	102.9	101.3	79.1		High	High	High	High	High	0	9.907e-07	4.1
FALSE	High	[R].GLDIGTLIEVR.[R]	1xiTRAQ4plex [N-Term]		9.79871e-07	0	3	4	6	B8BHM5; Q0IWS0; A2Z8U8	B8BHM5 [294-304]; Q0IWS0 [273-283]; A2Z8U8 [239-249]	0	1329.79	0	103.9	99.4	102.2	94.4	Shared	High	High	High	High	High	0	8.822e-07	3.84
FALSE	High	[R].GIEVTDGAIEAPNSIVFPQAENR.[M]	1xiTRAQ4plex [N-Term]		1.44516e-08	0	1	3	1	I1P3G6	I1P3G6 [331-353]	0	2571.32	0	96.2	104	80	119.8		High	High	High	High	High	0	2.105e-09	4.68
FALSE	High	[R].GLEQGISGGGGVPPMLVGGK.[R]	1xiTRAQ4plex [K20]; 1xiTRAQ4plex [N-Term]		7.05575e-07	0	1	2	5	B8AIS0	B8AIS0 [169-188]	0	2098.16	0	96.9	102.1	94.5	106.5		High	High	High	High	High	0	2.548e-07	5.01
FALSE	High	[K].GLELIPSENFTSVSVMQAVGSVMTNK.[Y]	2xOxidation [M16; M23]; 1xiTRAQ4plex [K26]; 1xiTRAQ4plex [N-Term]		3.39713e-05	0	1	2	3	B8AJX7	B8AJX7 [72-97]	0	3058.57	0	86.5	110.4	105.2	97.9		High	High	High	High	High	0	9.09e-06	2.75
FALSE	High	[K].GLELIPSENFTSVSVMQAVGSVMTNK.[Y]	1xOxidation [M]; 1xiTRAQ4plex [K26]; 1xiTRAQ4plex [N-Term]		9.13285e-07	0	1	2	4	B8AJX7	B8AJX7 [72-97]	0	3042.57	0	86.6	102	97.2	114.1		High	High	High	High	High	0	1.836e-07	3.65
FALSE	High	[K].GLELIPSENFTSVSVMQAVGSVMTNK.[Y]	1xiTRAQ4plex [K26]; 1xiTRAQ4plex [N-Term]		6.05793e-07	0	1	2	9	B8AJX7	B8AJX7 [72-97]	0	3026.58	0	96.5	96.9	110.5	96.1		High	High	High	High	High	0	1.184e-07	4.56
FALSE	High	[K].GIELILSTEIVK.[A]	1xiTRAQ4plex [K12]; 1xiTRAQ4plex [N-Term]		9.15879e-05	0	2	6	1	A2YY23; A2Z468	A2YY23 [87-98]; A2Z468 [99-110]	0	1602.99	0	91.9	99.2	110.4	98.4	Shared	High	High	High	High	High	0	2.652e-05	2.85
FALSE	High	[K].GLEEEEINKEHDLLK.[E]	2xiTRAQ4plex [K9; K15]; 1xiTRAQ4plex [N-Term]		5.15948e-08	0	1	3	3	B8BPS3	B8BPS3 [145-159]	1	2228.21	0	104.2	101.7	101.6	92.5		High	High	High	High	High	0	5.435e-06	5.18
FALSE	High	[K].GLDVIQQAQSGTGK.[T]	1xiTRAQ4plex [K14]; 1xiTRAQ4plex [N-Term]		5.51535e-07	0	1	4	3	A2X0V4	A2X0V4 [78-91]	0	1689.94	0	109	99.3	106.5	85.2		High	High	High	High	High	0	3.377e-06	3.62
FALSE	High	[K].GLDVDNLFVSHIQVNQAQK.[Q]	1xiTRAQ4plex [K19]; 1xiTRAQ4plex [N-Term]		1.21201e-08	0	1	3	2	B8B928	B8B928 [107-125]	0	2413.31	0	95.7	99.2	106.7	98.4		High	High	High	High	High	0	1.741e-09	3.96
FALSE	High	[R].GLDTQSDPSR.[L]	1xiTRAQ4plex [N-Term]		6.68838e-05	0	1	3	2	B8ASU5	B8ASU5 [60-69]	0	1219.6	0	100.5	105.8	93.7	100		High	High	High	High	High	0	1.882e-05	3.29
FALSE	High	[R].GLEQGISGGGGVPPMLVGGK.[R]	1xOxidation [M15]; 1xiTRAQ4plex [K20]; 1xiTRAQ4plex [N-Term]		4.22677e-08	0	1	2	1	B8AIS0	B8AIS0 [169-188]	0	2114.15	0	107.6	108.3	88.9	95.2		High	High	High	High	High	0	6.717e-09	4.01
FALSE	High	[R].GIAGDLVEEVK.[L]	1xiTRAQ4plex [K11]; 1xiTRAQ4plex [N-Term]		1.88092e-05	0	1	3	1	I1R6V3	I1R6V3 [386-396]	0	1417.81	0	109.1	93.2	110.9	86.8		High	High	High	High	High	0	4.804e-06	3
FALSE	High	[R].GIADAMVEEMER.[G]	1xiTRAQ4plex [N-Term]		6.69301e-07	0	1	1	1	I1NRJ1	I1NRJ1 [65-76]	0	1494.7	0					No Quan Values	High	High	High	High	High	0	1.319e-07	3.78
FALSE	High	[R].GLAASQEDLDRADAAAR.[E]	1xiTRAQ4plex [N-Term]		1.94602e-06	0	1	4	3	A2ZFY8	A2ZFY8 [85-101]	1	1873.95	0	97.4	105.9	89.8	106.9		High	High	High	High	High	0	4.162e-07	4.24
FALSE	High	[R].GGSTAKPVVIADCGQLS.[-]	1xCarbamidomethyl [C13]; 1xiTRAQ4plex [K6]; 1xiTRAQ4plex [N-Term]		6.74519e-06	0	1	1	6	Q1KL27	Q1KL27 [156-172]	0	1948.04	0	98.6	99.3	104.6	97.5		High	High	High	High	High	0	2.07e-06	3.86
FALSE	High	[R].GGSLVEEWSGR.[V]	1xiTRAQ4plex [N-Term]		1.1634e-05	0	1	2	1	B8AJ26	B8AJ26 [16-26]	0	1320.67	0	118.5	98.8	101.5	81.2		High	High	High	High	High	0	2.86e-06	3.31
FALSE	High	[K].GGRDVDDALLAVIIR.[N]	1xiTRAQ4plex [N-Term]		2.08789e-06	0	1	2	1	B8A7P7	B8A7P7 [399-413]	1	1726.99	0	95.5	105.4	97.6	101.5		High	High	High	High	High	0	4.491e-07	4.83
FALSE	High	[R].GGQQVAACR.[A]	1xCarbamidomethyl [C8]; 1xiTRAQ4plex [N-Term]		0.000177116	0	1	1	1	A2XY57	A2XY57 [137-145]	0	1090.55	0	107.3	101.4	106.7	84.6		High	High	High	High	High	0	5.389e-05	2.63
FALSE	High	[K].GGPIAFADLIQFAAQSALK.[L]	1xiTRAQ4plex [K19]; 1xiTRAQ4plex [N-Term]		2.48422e-07	0	1	2	4	I1PPF2	I1PPF2 [178-196]	0	2206.25	0	112.3	101.4	101	85.3		High	High	High	High	High	0	4.521e-08	5.64
FALSE	High	[K].GGNPELQLGFR.[K]	1xiTRAQ4plex [N-Term]		0.000146446	0	1	1	1	I1NVD3	I1NVD3 [149-159]	0	1331.72	0	112.9	96.4	101.4	89.4		High	High	High	High	High	0	4.393e-05	2.36
FALSE	High	[K].GGLNVGAVLILPEGFELAPPDR.[I]	1xiTRAQ4plex [N-Term]		5.02876e-09	0	1	1	10	I1PHZ3	I1PHZ3 [102-123]	0	2378.32	0	102.4	96.5	95.5	105.5		High	High	High	High	High	0	6.757e-10	6.54
FALSE	High	[K].GGIGCSPGDLSISELER.[L]	1xCarbamidomethyl [C5]; 1xiTRAQ4plex [N-Term]		2.26856e-05	0	1	1	2	A2XMV1	A2XMV1 [103-119]	0	1890.93	0	95.3	102.6	104	98.1		High	High	High	High	High	0	5.876e-06	3.46
FALSE	High	[R].GGLDFTKDDENVNSQPFMR.[W]	1xOxidation [M18]; 1xiTRAQ4plex [K7]; 1xiTRAQ4plex [N-Term]		6.39853e-06	0	1	6	30	I1QWG3	I1QWG3 [202-220]	1	2474.19	0	96	84.4	122	97.6		High	High	High	High	High	0	1.496e-06	4.44
FALSE	High	[R].GGSTGYDNAVALPAGGR.[G]	1xiTRAQ4plex [Y6]; 1xiTRAQ4plex [N-Term]		0.000195278	0	1	2	1	B8A8L8	B8A8L8 [249-265]	0	1850.96	0	98.2	96.6	95.2	109.9		High	High	High	High	High	0	6.005e-05	2.94
FALSE	High	[R].GGLDFTKDDENVNSQPFMR.[W]	1xiTRAQ4plex [K7]; 1xiTRAQ4plex [N-Term]		1.31282e-09	0	1	6	95	I1QWG3	I1QWG3 [202-220]	1	2458.19	0	94	84.2	125.7	96.1		High	High	High	High	High	0	1.391e-09	6.12
FALSE	High	[R].GGGSNFDSSNK.[L]	1xiTRAQ4plex [K11]; 1xiTRAQ4plex [N-Term]		8.13694e-06	0	1	3	4	I1QCH6	I1QCH6 [171-181]	0	1357.66	0	100.6	100	74.6	124.8		High	High	High	High	High	0	1.949e-06	3.17
FALSE	High	[R].GGGGGPSSPPPPR.[R]	1xiTRAQ4plex [N-Term]		2.02971e-05	0	1	1	1	Q5Z9Z5	Q5Z9Z5 [201-213]	0	1263.66	0					No Quan Values	High	High	High	High	High	0	5.201e-06	2.19
FALSE	High	[R].GGGGGGGGGGGGGGVR.[E]	1xiTRAQ4plex [N-Term]		4.34539e-06	0	1	3	1	I1PWE8	I1PWE8 [22-37]	0	1216.59	0	102.7	86	114.2	97		High	High	High	High	High	0	9.875e-07	3.06
FALSE	High	[K].GGGGAPTAMTVTPGTVK.[A]	1xiTRAQ4plex [K17]; 1xiTRAQ4plex [N-Term]		0.000295962	0	1	2	1	I1NNZ5	I1NNZ5 [60-76]	0	1789.97	0	102.9	96.1	106.9	94.1		High	High	High	High	High	0	9.37e-05	3.48
FALSE	High	[R].GGGDAVPSANDDCFK.[C]	1xCarbamidomethyl [C13]; 1xiTRAQ4plex [K15]; 1xiTRAQ4plex [N-Term]		0.000301022	0	1	2	2	B8B7X7	B8B7X7 [115-129]	0	1797.83	0	96.9	96.7	92.2	114.2		High	High	High	High	High	0	9.559e-05	2.45
FALSE	High	[R].GGFKDGDEISLESLK.[S]	2xiTRAQ4plex [K4; K15]; 1xiTRAQ4plex [N-Term]		4.14627e-06	0	1	1	4	A2XE09	A2XE09 [159-173]	1	2027.1	0	87.9	103.8	94.4	114		High	High	High	High	High	0	9.412e-07	3.94
FALSE	High	[R].GGDLVSAFAELMGR.[Q]	1xiTRAQ4plex [N-Term]		7.64737e-05	0	1	2	5	Q6Z5N4	Q6Z5N4 [127-140]	0	1566.81	0	87.6	99.3	105.4	107.7		High	High	High	High	High	0	2.184e-05	2.71
FALSE	High	[R].GGDGSAIWGLAQCR.[G]	1xCarbamidomethyl [C13]; 1xiTRAQ4plex [N-Term]		4.74032e-05	0	1	3	2	A2XZM2	A2XZM2 [75-88]	0	1591.78	0	97.8	104.3	99.1	98.7		High	High	High	High	High	4.359e-05	0.0002806	3.15
FALSE	High	[R].GGCVVSVVDELGIPVK.[F]	1xCarbamidomethyl [C3]; 1xiTRAQ4plex [K16]; 1xiTRAQ4plex [N-Term]		2.04163e-05	0	1	1	1	I1NVD3	I1NVD3 [323-338]	0	1916.08	0	105.4	109.5	89.8	95.2		High	High	High	High	High	0	5.226e-06	3.62
FALSE	High	[K].GGHELSLSTGNAGGR.[L]	1xiTRAQ4plex [N-Term]		7.98046e-07	0	1	3	10	I1QKG1	I1QKG1 [186-200]	0	1556.79	0	112	92.3	99.5	96.2		High	High	High	High	High	0	3.388e-07	4.98
FALSE	High	[R].GGSTGYDNAVALPAGGRGDEEELAK.[E]	2xiTRAQ4plex [Y6; K25]; 1xiTRAQ4plex [N-Term]		9.82017e-05	0	1	2	1	B8A8L8	B8A8L8 [249-273]	1	2866.45	0	114.6	90.7	85.2	109.5		High	High	High	High	High	0	2.85e-05	3.37
FALSE	High	[K].GGTDSVIGVTLLGADGSGVR.[I]	1xiTRAQ4plex [N-Term]		2.98388e-09	0	1	3	1	I1PLU8	I1PLU8 [59-78]	0	1975.06	0	92.1	83.4	126.2	98.3		High	High	High	High	High	0	3.852e-10	3.56
FALSE	High	[K].GGVETVLIER.[K]	1xiTRAQ4plex [N-Term]		7.87325e-05	0	1	1	1	Q6Z2T6	Q6Z2T6 [72-81]	0	1216.7	0	103.9	87.7	103.1	105.3		High	High	High	High	High	0	2.246e-05	2.87
FALSE	High	[R].GLAASQEDLDR.[A]	1xiTRAQ4plex [N-Term]		2.57863e-06	0	1	4	6	A2ZFY8	A2ZFY8 [85-95]	0	1318.67	0	102.3	113.2	81	103.5		High	High	High	High	High	0	5.631e-07	4.16
FALSE	High	[R].GIAAGQGASCGFGMR.[G]	1xCarbamidomethyl [C10]; 1xOxidation [M14]; 1xiTRAQ4plex [N-Term]		5.81488e-05	0	1	1	2	A2XE09	A2XE09 [92-106]	0	1599.75	0	92.3	93.9	105.7	108		High	High	High	High	High	0	1.617e-05	4.01
FALSE	High	[R].GIAAGQGASCGFGMR.[G]	1xCarbamidomethyl [C10]; 1xiTRAQ4plex [N-Term]		7.39467e-07	0	1	1	4	A2XE09	A2XE09 [92-106]	0	1583.75	0	91.3	99.7	106	103		High	High	High	High	High	0	7.072e-07	3.78
FALSE	High	[K].GKVDVFIGGIGTGGTISGAGR.[F]	1xiTRAQ4plex [K2]; 1xiTRAQ4plex [N-Term]		2.43554e-08	0	1	3	2	Q5JNB0	Q5JNB0 [243-263]	1	2207.24	0	104.5	102.8	99.7	93		High	High	High	High	High	0	1.615e-08	5.04
FALSE	High	[R].GKTEIQETLLTPR.[F]	1xiTRAQ4plex [K2]; 1xiTRAQ4plex [N-Term]		3.31857e-05	0	1	2	3	Q9SDJ2	Q9SDJ2 [56-68]	1	1774.03	0	109.3	88	102.5	100.3		High	High	High	High	High	0	8.867e-06	3.97
FALSE	High	[R].GKPAPAEEEK.[S]	2xiTRAQ4plex [K2; K10]; 1xiTRAQ4plex [N-Term]		1.53013e-06	0	1	1	7	I1PGY3	I1PGY3 [41-50]	0	1487.84	0	111.6	103.2	77.4	107.7		High	High	High	High	High	0	8.21e-07	4.84
FALSE	High	[K].GKNIIIATGSDVK.[S]	2xiTRAQ4plex [K2; K13]; 1xiTRAQ4plex [N-Term]		0.000217722	0	2	5	1	A2WPC2; I1PSP2	A2WPC2 [137-149]; I1PSP2 [174-186]	1	1748.06	0	93.2	106.6	94.1	106.1	Shared	High	High	High	High	High	0	6.716e-05	4.04
FALSE	High	[K].GKLETESLLETR.[D]	1xiTRAQ4plex [K2]; 1xiTRAQ4plex [N-Term]		7.5981e-08	0	1	4	12	Q2QSR7	Q2QSR7 [187-198]	1	1663.95	0	99.3	98.6	101.4	100.7		High	High	High	High	High	0	2.842e-08	5.44
FALSE	High	[R].GKIETELSK.[I]	2xiTRAQ4plex [K2; K9]; 1xiTRAQ4plex [N-Term]		0.000178137	0	1	1	3	Q6EUP4	Q6EUP4 [94-102]	1	1436.87	0	100	93	110.5	96.5		High	High	High	High	High	0	5.41e-05	3.04
FALSE	High	[R].GKIEAELSK.[I]	2xiTRAQ4plex [K2; K9]; 1xiTRAQ4plex [N-Term]		8.74255e-05	0	1	3	1	A2YVG3	A2YVG3 [88-96]	1	1406.86	0	103.4	97.5	106.8	92.3		High	High	High	High	High	0	2.509e-05	4.04
FALSE	High	[R].GKIEAELAR.[I]	1xiTRAQ4plex [K2]; 1xiTRAQ4plex [N-Term]		0.00018228	0	1	1	2	Q2R2W2	Q2R2W2 [97-105]	1	1274.77	0	96.9	102.6	97.8	102.7		High	High	High	High	High	0	5.566e-05	3.7
FALSE	High	[K].GKGPVIFDPLR.[T]	1xiTRAQ4plex [K2]; 1xiTRAQ4plex [N-Term]		1.72271e-05	0	1	2	2	I1PB43	I1PB43 [137-147]	1	1486.9	0	88.4	105	90.2	116.4		High	High	High	High	High	0	4.372e-06	2.96
FALSE	High	[K].GKEVLSGVVFQPFEELK.[G]	2xiTRAQ4plex [K2; K17]; 1xiTRAQ4plex [N-Term]		6.69301e-07	0	1	6	2	A2ZHA2	A2ZHA2 [52-68]	1	2338.34	0	85.5	111.5	73.9	129.1		High	High	High	High	High	0	1.318e-07	4.97
FALSE	High	[K].GKEPEFAAFGAR.[E]	1xiTRAQ4plex [K2]; 1xiTRAQ4plex [N-Term]		0.000149004	0	1	1	1	A2Y0Y9	A2Y0Y9 [233-244]	1	1567.85	0	95.1	102.5	105.3	97.1		High	High	High	High	High	0	4.464e-05	3.36
FALSE	High	[R].GKDSVCVVTQK.[K]	1xCarbamidomethyl [C6]; 2xiTRAQ4plex [K2; K11]; 1xiTRAQ4plex [N-Term]		0.00030964	0	1	2	2	A2XD75	A2XD75 [44-54]	1	1652.94	0	93.3	105.3	103.4	98		High	High	High	High	High	0	9.842e-05	3.23
FALSE	High	[K].GHVGVGVGK.[A]	1xiTRAQ4plex [K9]; 1xiTRAQ4plex [N-Term]		0.000101683	0	1	2	3	I1PCP0	I1PCP0 [203-211]	0	1097.67	0	100.8	96.2	102.4	100.6		High	High	High	High	High	0	2.965e-05	3.08
FALSE	High	[K].GHAVGDIPGVR.[F]	1xiTRAQ4plex [N-Term]		3.66547e-05	0	1	2	1	I1PGS3	I1PGS3 [108-118]	0	1221.68	0	93	94.4	108.5	104.2		High	High	High	High	High	0	9.821e-06	4.04
FALSE	High	[R].GGVVDEDALLR.[A]	1xiTRAQ4plex [N-Term]		3.20412e-05	0	1	2	2	A0A0P0WZL3	A0A0P0WZL3 [322-332]	0	1287.7	0	100.2	100.4	98.8	100.6		High	High	High	High	High	0	8.525e-06	3.21
FALSE	High	[K].GGVVALVEGLK.[G]	1xiTRAQ4plex [K11]; 1xiTRAQ4plex [N-Term]		2.54856e-06	0	1	2	3	A2XG06	A2XG06 [191-201]	0	1329.83	0	100	98.1	107.5	94.4		High	High	High	High	High	0	5.546e-07	3.71
FALSE	High	[R].GGVIMDVVTPEQAR.[IL]	1xOxidation [M5]; 1xiTRAQ4plex [N-Term]		2.07781e-05	0	2	5	5	Q69LA6; I1QS22	Q69LA6 [44-57]; I1QS22 [37-50]	0	1631.85	0	108.8	98.2	98.2	94.8	Shared	High	High	High	High	High	0	2.574e-05	3.4
FALSE	High	[R].GGVIMDVVTPEQAR.[IL]	1xiTRAQ4plex [N-Term]		2.93369e-06	0	2	5	4	Q69LA6; I1QS22	Q69LA6 [44-57]; I1QS22 [37-50]	0	1615.86	0	100.6	94.7	102.3	102.4	Shared	High	High	High	High	High	0	4.055e-06	4.25
FALSE	High	[K].GIGESVASVAK.[S]	1xiTRAQ4plex [K11]; 1xiTRAQ4plex [N-Term]		4.76322e-07	0	2	2	4	A2XAI5; I1P543	A2XAI5 [191-201]; I1P543 [186-196]	0	1305.76	0	82.9	96.7	118	102.4	Shared	High	High	High	High	High	0	9.119e-08	4.55
FALSE	High	[K].GGAPAEFQPSFR.[SG]	1xiTRAQ4plex [N-Term]		4.50098e-06	0	2	2	3	P0DKK8; Q94DM7	P0DKK8 [146-157]; Q94DM7 [146-157]	0	1407.71	0	103.6	96.7	97.2	102.5	Shared	High	High	High	High	High	0	1.027e-06	3.71
FALSE	High	[K].GLGGLTVSVSPER.[L]	1xiTRAQ4plex [N-Term]		4.82906e-06	0	1	3	1	I1PVZ1	I1PVZ1 [692-704]	0	1415.8	0	96.5	97.5	111.2	94.8		High	High	High	High	High	0	1.11e-06	3.95
FALSE	High	[K].GLGMIAEEVK.[Q]	1xiTRAQ4plex [K10]; 1xiTRAQ4plex [N-Term]		2.78435e-05	0	1	3	2	A2YKI0	A2YKI0 [426-435]	0	1334.76	0	102.2	87.2	119.8	90.8		High	High	High	High	High	0	7.345e-06	2.67
FALSE	High	[K].GNKPWVSLPK.[G]	2xiTRAQ4plex [K3; K10]; 1xiTRAQ4plex [N-Term]		1.07176e-05	0	1	4	3	P49398	P49398 [231-240]	0	1557.95	0	96.2	103.6	102.1	98.1		High	High	High	High	High	0	2.62e-06	3.54
FALSE	High	[R].GNEEHVTLIK.[E]	1xiTRAQ4plex [K10]; 1xiTRAQ4plex [N-Term]		8.57773e-06	0	1	3	3	A2YVG3	A2YVG3 [75-84]	0	1427.81	0	106.7	95.9	112.2	85.2		High	High	High	High	High	0.0003434	0.002526	3.42
FALSE	High	[R].GNDAHAATIR.[S]	1xiTRAQ4plex [N-Term]		2.41946e-05	0	1	1	2	Q2R2W2	Q2R2W2 [84-93]	0	1169.61	0	97.5	91.8	115	95.8		High	High	High	High	High	0	6.298e-06	3.21
FALSE	High	[R].GNATVPAMEMTK.[W]	1xiTRAQ4plex [K12]; 1xiTRAQ4plex [N-Term]		0.000295962	0	1	4	2	Q2QLY4	Q2QLY4 [100-111]	0	1537.8	0	100.1	88.4	119.2	92.4		High	High	High	High	High	0	9.408e-05	2.99
FALSE	High	[R].GNAGSHDLPFSVETLESLLK.[L]	1xiTRAQ4plex [K20]; 1xiTRAQ4plex [N-Term]		1.36584e-07	0	1	2	4	I1NQP9	I1NQP9 [268-287]	0	2402.28	0	102.7	92.1	110.8	94.4		High	High	High	High	High	0	2.405e-06	3.88
FALSE	High	[K].GMVIIGNIGDQWSDLLGSPEGR.[R]	1xOxidation [M2]; 1xiTRAQ4plex [N-Term]		7.5981e-08	0	1	3	3	A2WLL0	A2WLL0 [245-266]	0	2474.25	0	103.3	101	95.7	100		High	High	High	High	High	0	1.26e-08	4.79
FALSE	High	[K].GMVIIGNIGDQWSDLLGSPEGR.[R]	1xiTRAQ4plex [N-Term]		1.27029e-05	0	1	3	4	A2WLL0	A2WLL0 [245-266]	0	2458.25	0	100.5	100.1	102.6	96.8		High	High	High	High	High	0	3.145e-06	5.27
FALSE	High	[R].GMVLAKPASITPHTK.[F]	2xiTRAQ4plex [K6; K15]; 1xiTRAQ4plex [N-Term]		5.42162e-05	0	1	2	1	B8AEQ9	B8AEQ9 [402-416]	0	1983.18	0	107.9	93.8	116.6	81.7		High	High	High	High	High	0	1.504e-05	4.8
FALSE	High	[R].GMVESALEFAR.[I]	1xiTRAQ4plex [N-Term]		4.39665e-06	0	1	1	1	Q6K8J4	Q6K8J4 [259-269]	0	1353.7	0	100.2	79.8	118.4	101.6		High	High	High	High	High	0	1.004e-06	2.91
FALSE	High	[K].GNIDDQGGAAAAAAHK.[A]	1xiTRAQ4plex [K16]; 1xiTRAQ4plex [N-Term]		2.73261e-09	0	1	3	1	A0A0P0X6V5	A0A0P0X6V5 [329-344]	0	1754.9	0	131.6	127.1	76.3	65		High	High	High	High	High	0	3.494e-10	4.62
FALSE	High	[R].GMTGMLWETSLLDPDEGIR.[F]	1xiTRAQ4plex [N-Term]		4.76322e-07	0	1	3	2	I1NY63	I1NY63 [81-99]	0	2265.1	0	124.1	96	109.3	70.7		High	High	High	High	High	0	9.126e-08	3.75
FALSE	High	[R].GMGDAADLVALSGGHTVGK.[S]	1xiTRAQ4plex [K19]; 1xiTRAQ4plex [N-Term]		1.21924e-05	0	1	3	1	I1PR62	I1PR62 [194-212]	0	2044.07	0	93.8	102	97	107.2		High	High	High	High	High	0	3.003e-06	3.09
FALSE	High	[K].GMGAPLATVAAFNALLFTVR.[G]	1xOxidation [M2]; 1xiTRAQ4plex [N-Term]		0.000258325	0	2	4	1	I1QW69; B8BID6	I1QW69 [68-87]; B8BID6 [68-87]	0	2180.2	0					No Quan Values	High	High	High	Not Found	High	0	8.092e-05	2.25
FALSE	High	[R].GMFGNTVVMDDVLTEGPAATSSVLGR.[A]	1xOxidation [M2]; 1xiTRAQ4plex [N-Term]		9.21218e-05	0	1	1	1	Q2R0I1	Q2R0I1 [53-78]	0	2784.37	0					No Quan Values	High	High	High	High	High	0	2.668e-05	2.67
FALSE	High	[R].GMEVIDTGAPLSVPVGGATLGR.[I]	1xOxidation [M2]; 1xiTRAQ4plex [N-Term]		2.89128e-10	0	1	3	21	P12085	P12085 [88-109]	0	2257.2	0	98.9	100.2	96.4	104.4		High	High	High	High	High	0	3.02e-08	5.28
FALSE	High	[R].GMEVIDTGAPLSVPVGGATLGR.[I]	1xiTRAQ4plex [N-Term]		4.07759e-11	0	1	3	15	P12085	P12085 [88-109]	0	2241.2	0	101.8	99.6	96.7	102		High	High	High	High	High	0	3.751e-12	5.28
FALSE	High	[K].GMAGGELVVVPVEK.[T]	1xiTRAQ4plex [K14]; 1xiTRAQ4plex [N-Term]		4.02648e-06	0	1	4	2	B8B5I7	B8B5I7 [1427-1440]	0	1672.95	0	89.6	86.9	131.2	92.3		High	High	High	High	High	0	9.113e-07	3.96
FALSE	High	[K].GLVVWVMEAK.[V]	1xiTRAQ4plex [K10]; 1xiTRAQ4plex [N-Term]		7.21471e-05	0	1	1	2	I1NU00	I1NU00 [151-160]	0	1419.83	0	93.7	99	96.5	110.8		High	High	High	High	High	0	2.05e-05	3.54
FALSE	High	[K].GIVVLVTSQK.[E]	1xiTRAQ4plex [K10]; 1xiTRAQ4plex [N-Term]		7.91921e-05	0	1	2	5	I1PVG8	I1PVG8 [180-189]	0	1331.85	0	101	110.5	82.8	105.7		High	High	High	High	High	0	2.26e-05	4.12
FALSE	High	[R].GLVPLLAEGSAK.[A]	1xiTRAQ4plex [K12]; 1xiTRAQ4plex [N-Term]		2.29528e-05	0	1	1	3	A2XYZ3	A2XYZ3 [452-463]	0	1442.88	0	95	88.1	105.4	111.4		High	High	High	High	High	0	5.963e-06	3.03
FALSE	High	[K].GMSCTWDVAEAVDK.[H]	1xCarbamidomethyl [C4]; 1xiTRAQ4plex [K14]; 1xiTRAQ4plex [N-Term]		4.04848e-05	0	1	2	1	B8AUC7	B8AUC7 [136-149]	0	1856.88	0	101.8	103.7	92.1	102.4		High	High	High	High	High	0	1.098e-05	3.18
FALSE	High	[K].GLVPLAGSNNESWCQGLDGLASR.[E]	1xCarbamidomethyl [C14]; 1xiTRAQ4plex [N-Term]		1.54937e-11	0	1	1	27	I1QY31	I1QY31 [140-162]	0	2545.26	0	91.5	100.7	93.6	114.2		High	High	High	High	High	0	9.006e-11	5.48
FALSE	High	[K].GNLGGLAVSVTPSR.[L]	1xiTRAQ4plex [N-Term]		9.95096e-08	0	1	4	1	I1NTQ7	I1NTQ7 [690-703]	0	1471.83	0	92	92.4	132.1	83.5		High	High	High	High	High	0	1.688e-08	4.28
FALSE	High	[K].GNINIEELRK.[A]	1xiTRAQ4plex [K10]; 1xiTRAQ4plex [N-Term]		0.000152483	0	2	5	3	I1Q3M1; I1NR70	I1Q3M1 [686-695]; I1NR70 [688-697]	1	1473.86	0	91.7	74.2	146.1	88	Shared	High	High	High	High	High	0	6.29e-05	3.9
FALSE	High	[R].GQADDIENEANELIR.[I]	1xiTRAQ4plex [N-Term]		3.91015e-06	0	1	2	1	B8B2A4	B8B2A4 [215-229]	0	1830.89	0	107.1	104.1	103.6	85.2		High	High	High	High	High	0	8.832e-07	3.07
FALSE	High	[R].GQAAATAAK.[A]	1xiTRAQ4plex [K9]; 1xiTRAQ4plex [N-Term]		0.00011892	0	1	1	4	A2ZLS7	A2ZLS7 [248-256]	0	1076.63	0	86.3	107.4	84.6	121.7		High	High	High	High	High	0.0002569	0.001994	3.46
FALSE	High	[R].GPVIDEVALVEHLK.[A]	1xiTRAQ4plex [K14]; 1xiTRAQ4plex [N-Term]		2.45343e-10	0	1	3	17	Q6YU90	Q6YU90 [274-287]	0	1807.06	0	92.7	93.7	104.8	108.9		High	High	High	High	High	0	2.595e-11	5.95
FALSE	High	[R].GPTPEPLCQVMLR.[V]	1xCarbamidomethyl [C8]; 1xiTRAQ4plex [N-Term]		3.66592e-06	0	2	7	3	A2YS08; B8AZP2	A2YS08 [150-162]; B8AZP2 [469-481]	0	1641.86	0	90.4	96.6	102.4	110.7	Shared	High	High	High	High	High	0	8.244e-07	2.92
FALSE	High	[K].GPSDGDVEMAEAETAK.[E]	1xiTRAQ4plex [K16]; 1xiTRAQ4plex [N-Term]		8.08938e-06	0	1	3	1	Q10H93	Q10H93 [64-79]	0	1894.89	0	99.3	99.5	102.5	98.7		High	High	High	High	High	0	1.93e-06	3.77
FALSE	High	[K].GPNPGEQASTAGAAANAVK.[T]	1xiTRAQ4plex [K19]; 1xiTRAQ4plex [N-Term]		3.72331e-07	0	1	2	2	A2Z481	A2Z481 [55-73]	0	1999.04	0	111.2	106.3	86.5	96.1		High	High	High	High	High	0	6.982e-08	4.82
FALSE	High	[K].GPLNNWATHLSDPLHTTIFDTFSSSS.[-]	1xiTRAQ4plex [N-Term]		2.93369e-06	0	1	1	3	I1QBJ9	I1QBJ9 [265-290]	0	2989.44	0	83.7	122.9	90.5	103		High	High	High	High	High	0	6.461e-07	3.92
FALSE	High	[K].GPHQDSQPPSAAAPAK.[E]	1xiTRAQ4plex [K16]; 1xiTRAQ4plex [N-Term]		1.30806e-05	0	1	3	1	I1R7Y8	I1R7Y8 [269-284]	0	1846.96	0	101.3	105.3	86.6	106.8		High	High	High	High	High	0	3.246e-06	4.6
FALSE	High	[R].GPGQEPPPPHVPK.[A]	1xiTRAQ4plex [K13]; 1xiTRAQ4plex [N-Term]		8.2485e-05	0	1	2	2	Q69N33	Q69N33 [146-158]	0	1624.9	0	96.4	94	106.2	103.5		High	High	High	High	High	0	6.351e-05	3.56
FALSE	High	[K].GNINIEELR.[K]	1xiTRAQ4plex [N-Term]		0.000155144	0	2	5	4	I1Q3M1; I1NR70	I1Q3M1 [686-694]; I1NR70 [688-696]	0	1201.67	0	88.4	79.6	139.5	92.5	Shared	High	High	High	High	High	0	6.465e-05	3.74
FALSE	High	[K].GPGLFSDIGK.[R]	1xiTRAQ4plex [K10]; 1xiTRAQ4plex [N-Term]		9.53904e-05	0	1	2	4	I1P8M3	I1P8M3 [5-14]	0	1278.73	0	105	99.5	98.4	97.1		High	High	High	High	High	0	2.758e-05	3.35
FALSE	High	[K].GPDGGVVTTDEALR.[V]	1xiTRAQ4plex [N-Term]		2.71265e-07	0	1	4	9	A0A0P0WKD6	A0A0P0WKD6 [178-191]	0	1530.79	0	106.5	106.3	96.1	91.1		High	High	High	High	High	4.359e-05	0.0001027	3.92
FALSE	High	[K].GPDFATIINSVTSK.[K]	1xiTRAQ4plex [K14]; 1xiTRAQ4plex [N-Term]		1.80318e-06	0	1	2	6	A2Z3G7	A2Z3G7 [287-300]	0	1737.96	0	99.7	98.1	110	92.2		High	High	High	High	High	0	2.158e-05	4.39
FALSE	High	[R].GPAPVLEVEHCVVHPDNR.[E]	1xCarbamidomethyl [C11]; 1xiTRAQ4plex [N-Term]		3.51845e-05	0	1	4	1	Q0DVI1	Q0DVI1 [183-200]	0	2169.1	0	100.8	93.7	103.8	101.7		High	High	High	High	High	0	9.445e-06	3.3
FALSE	High	[R].GPAPLSLALVHADVDDGK.[V]	1xiTRAQ4plex [K18]; 1xiTRAQ4plex [N-Term]		4.89057e-11	0	1	1	22	Q69S39	Q69S39 [188-205]	0	2063.14	0	104.3	96.9	93.4	105.4		High	High	High	High	High	0	3.731e-10	6.41
FALSE	High	[K].GNTVVLFVASASDK.[Q]	1xiTRAQ4plex [K14]; 1xiTRAQ4plex [N-Term]		5.58042e-07	0	1	1	6	B8AAX3	B8AAX3 [241-254]	0	1695.95	0	106.3	105.6	89.9	98.2		High	High	High	High	High	0	2.937e-06	4.22
FALSE	High	[R].GNPTVEVDVGLSDGSFAR.[G]	1xiTRAQ4plex [N-Term]		5.4831e-07	0	1	1	3	B8B2A2	B8B2A2 [18-35]	0	1963.98	0	97.2	96.1	93.1	113.5		High	High	High	High	High	0	1.058e-07	3.97
FALSE	High	[R].GNPTVEVDVCCSDGTFAR.[A]	2xCarbamidomethyl [C10; C11]; 1xiTRAQ4plex [N-Term]		3.02097e-06	0	1	4	3	I1QSV0	I1QSV0 [51-68]	0	2127.96	0	103.2	100.2	108	88.6		High	High	High	High	High	0	6.659e-07	3.95
FALSE	High	[K].GNLTAPVIFALQDEPK.[L]	1xiTRAQ4plex [K16]; 1xiTRAQ4plex [N-Term]		2.88385e-05	0	1	3	1	I1PYB4	I1PYB4 [318-333]	0	2001.13	0	103.4	101.2	97.3	98.1		High	High	High	High	High	0	7.584e-06	2.7
FALSE	High	[K].GNLSQLPPLEVPR.[I]	1xiTRAQ4plex [N-Term]		2.13744e-06	0	1	4	4	A2ZFY8	A2ZFY8 [217-229]	0	1563.9	0	96.9	109.2	96.6	97.2		High	High	High	High	High	0	2.16e-05	4.31
FALSE	High	[K].GPFTGQGHK.[G]	1xiTRAQ4plex [K9]; 1xiTRAQ4plex [N-Term]		1.79482e-05	0	1	2	3	I1QKU4	I1QKU4 [328-336]	0	1216.67	0	97.1	82.2	133.2	87.5		High	High	High	High	High	0	4.558e-06	4.45
FALSE	High	[R].GIVHSEMPAADGVQK.[G]	1xOxidation [M7]; 1xiTRAQ4plex [K15]; 1xiTRAQ4plex [N-Term]		0.000173088	0	1	3	1	I1PHB0	I1PHB0 [204-218]	0	1842.96	0	104.6	104.1	91.8	99.5		High	High	High	High	High	0	5.249e-05	2.87
FALSE	High	[R].GLVGEIISR.[F]	1xiTRAQ4plex [N-Term]		0.00011892	0	1	4	5	Q0IMS5	Q0IMS5 [87-95]	0	1087.66	0	102.6	100.2	98.5	98.7		High	High	High	High	High	0	3.512e-05	3.06
FALSE	High	[R].GLVEATTSESLGSASASPR.[E]	1xiTRAQ4plex [N-Term]		2.98689e-05	0	1	2	3	I1NND6	I1NND6 [57-75]	0	1964.01	0	112.5	97.7	109.1	80.8		High	High	High	High	High	0	1.016e-05	3.21
FALSE	High	[R].GLIPLVVPLAESPAGNLTSLLR.[W]	1xiTRAQ4plex [N-Term]		1.88092e-05	0	1	3	1	I1P6R1	I1P6R1 [83-104]	0	2374.42	0					No Quan Values	High	High	High	High	High	0	4.796e-06	2.41
FALSE	High	[R].GLLGTAATIAR.[E]	1xiTRAQ4plex [N-Term]		0.000216481	0	1	1	1	Q2QZ12	Q2QZ12 [56-66]	0	1187.72	0					No Quan Values	High	High	High	High	High	0	6.692e-05	2.3
FALSE	High	[R].GLIGDIISR.[F]	1xiTRAQ4plex [N-Term]		0.000156944	0	1	3	10	A6N0M9	A6N0M9 [16-24]	0	1087.66	0	96.5	102.4	85.5	115.6		High	High	High	High	High	4.359e-05	0.0001157	3.01
FALSE	High	[K].GILEVCDVPLVSVDFR.[C]	1xCarbamidomethyl [C6]; 1xiTRAQ4plex [N-Term]		4.91217e-09	0	1	3	16	I1PLW8	I1PLW8 [348-363]	0	1962.05	0	112.1	103.6	102.1	82.2		High	High	High	High	High	0	6.578e-10	4.54
FALSE	High	[K].GLLDLTCQTVADMIK.[G]	1xCarbamidomethyl [C7]; 1xiTRAQ4plex [K15]; 1xiTRAQ4plex [N-Term]		9.36602e-06	0	1	4	3	A2ZDZ0	A2ZDZ0 [125-139]	0	1966.06	0	109.6	92.5	115.5	82.4		High	High	High	High	High	0	5.665e-06	3.77
FALSE	High	[K].GILDEIESGGPSAMVK.[Y]	1xiTRAQ4plex [K16]; 1xiTRAQ4plex [N-Term]		1.86775e-06	0	1	3	1	I1QQD1	I1QQD1 [170-185]	0	1891.01	0	118.2	81.6	102.8	97.3		High	High	High	High	High	0	3.976e-07	2.99
FALSE	High	[R].GILAMDESNATCGKR.[L]	1xCarbamidomethyl [C12]; 1xiTRAQ4plex [K14]; 1xiTRAQ4plex [N-Term]		1.20492e-08	0	1	1	2	I1QY31	I1QY31 [58-72]	1	1910.97	0	89.4	101.7	102	106.9		High	High	High	High	High	0	1.013e-08	4.94
FALSE	High	[R].GILAMDESNATCGK.[R]	1xCarbamidomethyl [C12]; 1xOxidation [M5]; 1xiTRAQ4plex [K14]; 1xiTRAQ4plex [N-Term]		6.42381e-07	0	1	1	24	I1QY31	I1QY31 [58-71]	0	1770.86	0	97.1	98	102.2	102.7		High	High	High	High	High	0	1.658e-07	5
FALSE	High	[R].GILAMDESNATCGK.[R]	1xCarbamidomethyl [C12]; 1xiTRAQ4plex [K14]; 1xiTRAQ4plex [N-Term]		8.45637e-10	0	1	1	23	I1QY31	I1QY31 [58-71]	0	1754.87	0	94.8	99.4	108.3	97.5		High	High	High	High	High	0	4.28e-09	5.23
FALSE	High	[R].GLISEILSR.[F]	1xiTRAQ4plex [N-Term]		0.000166253	0	1	2	3	I1PYK3	I1PYK3 [104-112]	0	1131.69	0	92.3	120.6	83.6	103.5		High	High	High	High	High	0	5.032e-05	3.4
FALSE	High	[K].GILAADESTGTIGKR.[LF]	1xiTRAQ4plex [K14]; 1xiTRAQ4plex [N-Term]		1.14297e-08	0	3	12	3	Q5N725; I1Q3J5; I1PVH5	Q5N725 [25-39]; I1Q3J5 [54-68]; I1PVH5 [25-39]	1	1777.01	0	92.3	101.7	99.1	107	Shared	High	High	High	High	High	0	1.632e-09	5.5
FALSE	High	[K].GLHSSLNHLANEFDQIR.[S]	1xiTRAQ4plex [N-Term]		3.377e-06	0	1	3	3	A2WLL2	A2WLL2 [349-365]	0	2095.08	0	94.4	90.5	107.5	107.6		High	High	High	High	High	0	7.548e-07	4.03
FALSE	High	[K].GLHNDTDLTATDLK.[E]	1xiTRAQ4plex [K14]; 1xiTRAQ4plex [N-Term]		4.19297e-05	0	1	3	1	I1PVJ3	I1PVJ3 [240-253]	0	1801.95	0	85.1	87.3	138.1	89.5		High	High	High	High	High	0	1.136e-05	2.85
FALSE	High	[K].GLHDGVKPTINFK.[G]	2xiTRAQ4plex [K7; K13]; 1xiTRAQ4plex [N-Term]		0.000131979	0	1	4	2	P37890	P37890 [210-222]	0	1858.09	0	94.8	92.5	111.1	101.7		High	High	High	High	High	0	3.922e-05	3.54
FALSE	High	[R].GLGWETNSDSLR.[A]	1xiTRAQ4plex [N-Term]		7.49584e-06	0	1	1	1	Q5ZDX8	Q5ZDX8 [82-93]	0	1478.74	0	111.3	98.8	102	87.9		High	High	High	High	High	0	1.78e-06	3.44
FALSE	High	[R].GIGTASSAHGLGTAALSAK.[E]	1xiTRAQ4plex [K19]; 1xiTRAQ4plex [N-Term]		1.12551e-07	0	1	2	3	I1NNJ0	I1NNJ0 [466-484]	0	1958.09	0	99	90.7	124.9	85.4		High	High	High	High	High	0	1.938e-08	4.73
FALSE	High	[R].GLGPITLGGDSDHEKR.[V]	1xiTRAQ4plex [K15]; 1xiTRAQ4plex [N-Term]		3.70858e-05	0	2	2	1	B8BHM5; Q0IWS0	B8BHM5 [375-390]; Q0IWS0 [354-369]	1	1940.04	0	127.5	108.8	81.9	81.8	Shared	High	High	High	High	High	0	9.976e-06	3.53
FALSE	High	[R].GLGPITLGGDSDHEK.[R]	1xiTRAQ4plex [K15]; 1xiTRAQ4plex [N-Term]		1.56536e-09	0	2	2	6	B8BHM5; Q0IWS0	B8BHM5 [375-389]; Q0IWS0 [354-368]	0	1783.94	0	102	102	102	93.9	Shared	High	High	High	High	High	0	1.918e-10	6.34
FALSE	High	[R].GLGPISLGGESDHDR.[R]	1xiTRAQ4plex [N-Term]		6.27293e-05	0	1	2	1	A2Z8U8	A2Z8U8 [327-341]	0	1653.83	0					No Quan Values	High	High	High	High	High	0	1.754e-05	3.28
FALSE	High	[R].GIGMLQASLDR.[S]	1xiTRAQ4plex [N-Term]		3.20412e-05	0	1	2	1	I1PBE3	I1PBE3 [69-79]	0	1304.71	0	111.1	104.7	98.7	85.5		High	High	High	High	High	0	8.54e-06	3.64
FALSE	High	[K].GILAADESTGTIGK.[R]	1xiTRAQ4plex [K14]; 1xiTRAQ4plex [N-Term]		2.07887e-08	0	3	12	19	Q5N725; I1Q3J5; I1PVH5	Q5N725 [25-38]; I1Q3J5 [54-67]; I1PVH5 [25-38]	0	1620.9	0	96.4	103.7	97	102.9	Shared	High	High	High	High	High	0	3.12e-09	5.34
FALSE	High	[K].GLLTAVVATEGTVEAFK.[D]	1xiTRAQ4plex [K17]; 1xiTRAQ4plex [N-Term]		0.000271866	0	1	2	1	A2ZN76	A2ZN76 [293-309]	0	1994.14	0					No Quan Values	High	High	High	High	High	0	8.57e-05	3.53
FALSE	High	[K].GLNAGNAASIPSK.[C]	1xiTRAQ4plex [K13]; 1xiTRAQ4plex [N-Term]		2.89341e-07	0	2	3	7	Q0IQK9; A2ZAT1	Q0IQK9 [85-97]; A2ZAT1 [85-97]	0	1487.84	0	93.4	99.3	96.7	110.6	Shared	High	High	High	High	High	0	1.526e-06	4.36
FALSE	High	[K].GLPLADVDVPVVGGHAAATILPLLSK.[A]	1xiTRAQ4plex [K26]; 1xiTRAQ4plex [N-Term]		1.55942e-05	0	1	2	1	I1QCG9	I1QCG9 [239-264]	0	2811.66	0	106	103.3	112	78.7		High	High	High	High	High	0	3.922e-06	2.87
FALSE	High	[R].GLVDSLGGFSQALAIAK.[Q]	1xiTRAQ4plex [K17]; 1xiTRAQ4plex [N-Term]		1.13459e-06	0	1	3	1	A2X967	A2X967 [581-597]	0	1935.12	0					No Quan Values	High	High	High	High	High	0	2.324e-07	3.9
FALSE	High	[K].GIVDSEDLPLNISR.[E]	1xiTRAQ4plex [N-Term]		7.77845e-08	0	2	8	4	I1QJW3; A2Z2G1	I1QJW3 [360-373]; A2Z2G1 [360-373]	0	1671.9	0	111.8	87.4	118.8	82.1	Shared	High	High	High	High	High	0	4.641e-08	4.13
FALSE	High	[K].GLVDSDTLPLNVSR.[E]	1xiTRAQ4plex [N-Term]		3.53919e-06	0	1	5	2	A2YH08	A2YH08 [469-482]	0	1629.89	0	102.7	95.1	106.6	95.7		High	High	High	High	High	0	7.926e-07	2.32
FALSE	High	[R].GLVDHLQER.[L]	1xiTRAQ4plex [N-Term]		0.000282867	0	2	4	6	O22386; A2Y7L1	O22386 [74-82]; A2Y7L1 [70-78]	0	1210.67	0	99.6	102	83.4	115.1	Shared	High	High	High	High	High	4.359e-05	0.0004316	3.26
FALSE	High	[R].GLTWFIPMDDPTLISR.[Q]	1xOxidation [M8]; 1xiTRAQ4plex [N-Term]		0.000160605	0	1	1	3	A2YG12	A2YG12 [505-520]	0	2022.05	0	93	100.8	98.6	107.7		High	High	High	High	High	0	4.863e-05	2.47
FALSE	High	[R].GLTWFIPMDDPTLISR.[Q]	1xiTRAQ4plex [N-Term]		2.47678e-05	0	1	1	11	A2YG12	A2YG12 [505-520]	0	2006.05	0	101.2	98.4	99.8	100.6		High	High	High	High	High	0	6.44e-06	3.35
FALSE	High	[K].GLTLEEIESK.[L]	1xiTRAQ4plex [K10]; 1xiTRAQ4plex [N-Term]		6.61087e-05	0	1	2	1	B8AMC6	B8AMC6 [567-576]	0	1406.8	0					No Quan Values	High	High	High	High	High	0	1.858e-05	2.63
FALSE	High	[K].GITGNCVGGIR.[D]	1xCarbamidomethyl [C6]; 1xiTRAQ4plex [N-Term]		4.26713e-05	0	1	4	1	B8BF55	B8BF55 [367-377]	0	1247.66	0	114.6	95.5	102.5	87.3		High	High	High	High	High	0	1.161e-05	3.76
FALSE	High	[R].GITFHTEQSPQAITK.[S]	1xiTRAQ4plex [K15]; 1xiTRAQ4plex [N-Term]		1.89196e-05	0	1	2	2	A2XCU8	A2XCU8 [306-320]	0	1946.06	0	93.2	104.7	98.4	103.8		High	High	High	High	High	0	8.666e-06	3.98
FALSE	High	[R].GLTFDAGIEER.[L]	1xiTRAQ4plex [N-Term]		1.37889e-05	0	2	3	5	I1QH01; A0A0P0XEB3	I1QH01 [273-283]; A0A0P0XEB3 [241-251]	0	1351.7	0	94.3	97.1	114.9	93.7	Shared	High	High	High	High	High	0	5.34e-06	4.1
FALSE	High	[K].GITDDDAAK.[V]	1xiTRAQ4plex [K9]; 1xiTRAQ4plex [N-Term]		3.26085e-05	0	1	1	3	A2X7C5	A2X7C5 [189-197]	0	1193.63	0	98.3	90.1	114.9	96.7		High	High	High	High	High	0	1.022e-05	3.84
FALSE	High	[R].GLSPVELEIEDISHLHK.[G]	1xiTRAQ4plex [K17]; 1xiTRAQ4plex [N-Term]		2.40341e-06	0	1	2	1	A2Y0Y9	A2Y0Y9 [288-304]	0	2204.22	0	106	110.8	103.4	79.8		High	High	High	High	High	0	5.217e-07	3.78
FALSE	High	[R].GISMAVDEVVTNLK.[G]	1xiTRAQ4plex [K14]; 1xiTRAQ4plex [N-Term]		7.32212e-06	0	1	1	1	Q10RW9	Q10RW9 [150-163]	0	1763.98	0	104.5	88	109.5	98		High	High	High	High	High	0	1.739e-06	3.89
FALSE	High	[R].GISDAMVTEMER.[G]	1xiTRAQ4plex [N-Term]		1.70265e-05	0	1	3	1	A2Y6M9	A2Y6M9 [66-77]	0	1482.7	0	92.3	108.2	103.2	96.3		High	High	High	High	High	0	4.318e-06	3.24
FALSE	High	[K].GLSATDLVALSGAHTIGMAR.[C]	1xOxidation [M18]; 1xiTRAQ4plex [N-Term]		8.71428e-07	0	1	3	1	A2YPX5	A2YPX5 [197-216]	0	2101.12	0	103.3	97.2	104.5	95		High	High	High	High	High	0	1.753e-07	4.9
FALSE	High	[R].GISACAICDGASPLFK.[G]	2xCarbamidomethyl [C5; C8]; 1xiTRAQ4plex [K16]; 1xiTRAQ4plex [N-Term]		7.04853e-05	0	1	5	1	Q70G58	Q70G58 [199-214]	0	1955	0	98.9	91.9	122.6	86.6		High	High	High	High	High	0	1.996e-05	3.1
FALSE	High	[R].GIRPAINVGLSVSR.[V]	1xiTRAQ4plex [N-Term]		1.7888e-07	0	1	1	2	P0C522	P0C522 [363-376]	0	1582.95	0	112.9	116.4	92.4	78.3		High	High	High	High	High	0	3.162e-08	4.39
FALSE	High	[R].GIQSQVLEADMVLWTVGSTSQIPR.[L]	1xiTRAQ4plex [N-Term]		5.22035e-08	0	1	2	1	B8B3Z1	B8B3Z1 [365-388]	0	2759.45	0					No Quan Values	High	Not Found	High	Not Found	High	0	8.415e-09	3.55
FALSE	High	[R].GIQITSGFFQIWR.[A]	1xiTRAQ4plex [N-Term]		2.01786e-05	0	1	2	4	I1QKU4	I1QKU4 [134-146]	0	1696.93	0	94.4	99.1	122.8	83.6		High	High	High	High	High	0	5.179e-06	3.02
FALSE	High	[K].GLQAHVGAIQK.[T]	1xiTRAQ4plex [K11]; 1xiTRAQ4plex [N-Term]		6.022e-05	0	2	3	2	B8B0B0; A0A0P0WUR5	B8B0B0 [64-74]; A0A0P0WUR5 [41-51]	0	1409.85	0	99.6	101.4	100.9	98	Shared	High	High	High	High	High	4.359e-05	0.0001866	3.69
FALSE	High	[R].GLPTPTDEHPK.[I]	1xiTRAQ4plex [K11]; 1xiTRAQ4plex [N-Term]		5.81488e-05	0	1	1	3	A2WV44	A2WV44 [15-25]	0	1479.8	0	97.5	94.1	109.6	98.8		High	High	High	High	High	0	1.619e-05	3.59
FALSE	High	[K].GLGLENVNVVTQR.[G]	1xiTRAQ4plex [N-Term]		9.02636e-07	0	1	2	2	A2WPH0	A2WPH0 [356-368]	0	1542.87	0	96	99.2	105.6	99.1		High	High	High	High	High	0	1.404e-06	3.74
FALSE	High	[R].GQAGAAGLEAR.[T]	1xiTRAQ4plex [N-Term]		4.31729e-05	0	1	2	1	B8BCC4	B8BCC4 [70-80]	0	1144.62	0	95.3	100.5	88.1	116.2		High	High	High	High	High	0	1.172e-05	3.75
FALSE	High	[R].GGANPLAELTDR.[V]	1xiTRAQ4plex [N-Term]		1.31375e-06	0	1	1	1	B8ATH5	B8ATH5 [24-35]	0	1357.72	0	109.6	91.8	107.8	90.8		High	High	High	High	High	0	2.717e-07	3.21
FALSE	High	[R].GGAGPSAACCSGVR.[S]	2xCarbamidomethyl [C9; C10]; 1xiTRAQ4plex [N-Term]		1.50903e-07	0	2	2	5	Q0IQK9; A2ZAT1	Q0IQK9 [44-57]; A2ZAT1 [44-57]	0	1450.66	0	86.5	102.7	91.7	119.1	Shared	High	High	High	High	High	0	2.637e-08	4.76
FALSE	High	[K].GAATIGVPLIPSTAK.[L]	1xiTRAQ4plex [K15]; 1xiTRAQ4plex [N-Term]		9.76329e-05	0	1	3	2	Q0DVH3	Q0DVH3 [131-145]	0	1684.02	0	95.4	101.4	92.9	110.2		High	High	High	High	High	0	2.838e-05	3.81
FALSE	High	[R].GAAQEAAAAAAPALDPSK.[Y]	1xiTRAQ4plex [K18]; 1xiTRAQ4plex [N-Term]		1.20934e-09	0	1	1	4	A2XP52	A2XP52 [86-103]	0	1898.02	0	97.4	101.6	96.4	104.6		High	High	High	High	High	0	1.45e-10	4.82
FALSE	High	[R].GAAGHAAAAR.[S]	1xiTRAQ4plex [N-Term]		1.43662e-05	0	1	1	3	A2YWB4	A2YWB4 [85-94]	0	996.546	0	89.3	95.7	104.8	110.3		High	High	High	High	High	0	3.585e-06	3.57
FALSE	High	[K].GAAEEEAKEEK.[A]	2xiTRAQ4plex [K8; K11]; 1xiTRAQ4plex [N-Term]		0.000114193	0	1	3	2	A2Z3W4	A2Z3W4 [410-420]	1	1622.86	0	108.5	92.1	113.1	86.3		High	High	High	High	High	0	3.368e-05	2.33
FALSE	High	[R].GAAAGSVEEVK.[N]	1xiTRAQ4plex [K11]; 1xiTRAQ4plex [N-Term]		3.08622e-07	0	1	1	3	A2X7C5	A2X7C5 [49-59]	0	1305.73	0	100.4	94.7	106.6	98.2		High	High	High	High	High	0	5.718e-08	4.18
FALSE	High	[K].GAAAGEEEEEK.[K]	1xiTRAQ4plex [K11]; 1xiTRAQ4plex [N-Term]		0.000290985	0	1	2	1	I1PZP2	I1PZP2 [58-68]	0	1407.68	0	109.5	115.1	58.9	116.4		High	High	High	High	High	0	9.188e-05	2.61
FALSE	High	[K].FVVVHGIASDSFANMR.[S]	1xiTRAQ4plex [N-Term]		2.51885e-06	0	1	2	2	Q6ZG03	Q6ZG03 [305-320]	0	1893.98	0	99.2	97.2	108.1	95.4		High	High	High	High	High	0	5.49e-07	3.99
FALSE	High	[R].FVVTSDGSVLEK.[L]	1xiTRAQ4plex [K12]; 1xiTRAQ4plex [N-Term]		4.41357e-07	0	1	4	6	A2YUR3	A2YUR3 [251-262]	0	1568.88	0	99.7	107.1	93	100.2		High	High	High	High	High	0	8.418e-08	4.28
FALSE	High	[R].FVTAVVGFGK.[K]	1xiTRAQ4plex [K10]; 1xiTRAQ4plex [N-Term]		0.000169149	0	1	2	4	B8AEE7	B8AEE7 [55-64]	0	1312.79	0	83	106.9	98.8	111.3		High	High	High	High	High	0	5.711e-05	3.49
FALSE	High	[R].GADFSLANVSK.[V]	1xiTRAQ4plex [K11]; 1xiTRAQ4plex [N-Term]		2.96209e-07	0	1	3	5	I1NK53	I1NK53 [128-138]	0	1396.77	0	97.2	112.8	82	108.1		High	High	High	High	High	0	5.466e-08	4.62
FALSE	High	[K].FVSPSEVSVDLLDGGSTTVK.[G]	1xiTRAQ4plex [K20]; 1xiTRAQ4plex [N-Term]		4.34539e-06	0	1	2	3	I1PSP2	I1PSP2 [154-173]	0	2325.24	0	99	87.5	116.8	96.6		High	High	High	High	High	0	9.856e-07	4.86
FALSE	High	[K].FVSESVEEQTEQVMK.[N]	1xiTRAQ4plex [K15]; 1xiTRAQ4plex [N-Term]		6.96687e-05	0	1	1	1	B8B6M5	B8B6M5 [97-111]	0	2058.03	0	101.7	89.7	96.7	111.9		High	High	High	High	High	0	1.973e-05	2.81
FALSE	High	[R].FVQAGSEVSALLGR.[M]	1xiTRAQ4plex [N-Term]		2.22228e-07	0	1	4	17	P12085	P12085 [278-291]	0	1577.88	0	91.3	83.7	87.4	137.6		High	High	High	High	High	0	1.372e-07	5.59
FALSE	High	[R].FVNSGTEACMGALR.[L]	1xCarbamidomethyl [C9]; 1xiTRAQ4plex [N-Term]		0.000143102	0	1	2	1	I1QLJ6	I1QLJ6 [164-177]	0	1656.8	0	106.6	112.9	100.7	79.9		High	High	High	High	High	0	4.285e-05	2.6
FALSE	High	[R].FVIWTESAFK.[K]	1xiTRAQ4plex [K10]; 1xiTRAQ4plex [N-Term]		0.000184386	0	1	3	3	A2YIS2	A2YIS2 [254-263]	0	1515.84	0	92.4	97.8	96.3	113.5		High	High	High	High	High	0	5.627e-05	3.7
FALSE	High	[R].FVIGGPHGDAGLTGR.[K]	1xiTRAQ4plex [N-Term]		1.99964e-07	0	2	7	3	I1NMP4; I1NME6	I1NMP4 [240-254]; I1NME6 [241-255]	0	1597.86	0	95.8	89	108.3	106.8	Shared	High	High	High	High	High	0	3.568e-08	3.79
FALSE	High	[R].FVIDVAGSSLGGSGDDKI.[-]	1xiTRAQ4plex [K17]; 1xiTRAQ4plex [N-Term]		5.33519e-06	0	1	2	3	B8BF55	B8BF55 [419-436]	1	2025.07	0	108.9	97.1	109.6	84.5		High	High	High	High	High	0	1.231e-06	3.73
FALSE	High	[R].FVIDVAGSSLGGSGDDK.[I]	1xiTRAQ4plex [K17]; 1xiTRAQ4plex [N-Term]		1.6927e-05	0	1	2	1	B8BF55	B8BF55 [419-435]	0	1911.99	0					No Quan Values	High	High	High	High	High	0	4.288e-06	3.15
FALSE	High	[R].FVIDDISAGDDSR.[A]	1xiTRAQ4plex [N-Term]		4.21129e-07	0	1	4	4	I1QMG3	I1QMG3 [133-145]	0	1553.76	0	90.7	108.7	84.5	116.1		High	High	High	High	High	0	7.984e-08	3.99
FALSE	High	[R].FVFDDEALEVK.[V]	1xiTRAQ4plex [K11]; 1xiTRAQ4plex [N-Term]		6.42381e-07	0	1	3	6	A0A0P0WMB8	A0A0P0WMB8 [110-120]	0	1599.85	0	99.6	110.1	92.5	97.8		High	High	High	High	High	0	1.537e-06	3.78
FALSE	High	[K].FVSESVEEQTEQVMK.[N]	1xOxidation [M14]; 1xiTRAQ4plex [K15]; 1xiTRAQ4plex [N-Term]		1.25549e-05	0	1	1	2	B8B6M5	B8B6M5 [97-111]	0	2074.03	0	102.1	101.6	97.1	99.3		High	High	High	High	High	0	3.109e-06	3.98
FALSE	High	[K].FVEVDEEQGR.[L]	1xiTRAQ4plex [N-Term]		0.000110288	0	1	2	4	A2XG06	A2XG06 [227-236]	0	1351.66	0	96	96.7	109.2	98.1		High	High	High	High	High	0	3.242e-05	2.94
FALSE	High	[K].GADLADGLVIK.[E]	1xiTRAQ4plex [K11]; 1xiTRAQ4plex [N-Term]		3.68696e-05	0	1	3	2	I1NZD8	I1NZD8 [142-152]	0	1359.81	0	97.3	110.8	89.5	102.4		High	High	High	High	High	0	3.996e-05	3.36
FALSE	High	[K].GAEAALTAIEMASLFQHHLA.[-]	1xiTRAQ4plex [N-Term]		3.09361e-05	0	1	3	1	A2XV50	A2XV50 [202-221]	0	2225.15	0	134.4	80.4	80.6	104.5		High	High	High	High	High	0	8.201e-06	2.56
FALSE	High	[K].GATIVVSGDGR.[Y]	1xiTRAQ4plex [N-Term]		4.24227e-05	0	1	2	5	I1PEZ3	I1PEZ3 [55-65]	0	1175.65	0	87.4	97.6	99.4	115.6		High	High	High	High	High	0	1.157e-05	3.73
FALSE	High	[R].GATLAESPR.[A]	1xiTRAQ4plex [N-Term]		0.0001761	0	1	2	2	I1NRI9	I1NRI9 [62-70]	0	1045.58	0	106.9	96	111.9	85.3		High	High	High	High	High	0	5.346e-05	3.18
FALSE	High	[R].GATAGGGGVVTR.[G]	1xiTRAQ4plex [N-Term]		0.000121004	0	1	2	2	A2XDU6	A2XDU6 [47-58]	0	1146.63	0	112	110.9	76.4	100.8		High	High	High	High	High	0	3.564e-05	2.87
FALSE	High	[K].GASSIEGVEAK.[I]	1xiTRAQ4plex [K11]; 1xiTRAQ4plex [N-Term]		5.84847e-07	0	1	2	4	A2WVT8	A2WVT8 [26-36]	0	1335.74	0	98.5	98.5	95.3	107.7		High	High	High	High	High	0	1.136e-07	3.93
FALSE	High	[R].GAPGDFGGEK.[G]	1xiTRAQ4plex [K10]; 1xiTRAQ4plex [N-Term]		1.99436e-05	0	2	2	6	P0DKK8; Q94DM7	P0DKK8 [136-145]; Q94DM7 [136-145]	0	1222.63	0	92.6	102.4	92.2	112.8	Shared	High	High	High	High	High	0	5.112e-06	3.22
FALSE	High	[K].GANVNDQIILNK.[V]	1xiTRAQ4plex [K12]; 1xiTRAQ4plex [N-Term]		2.21399e-06	0	1	2	6	A2X358	A2X358 [122-133]	0	1586.91	0	101.1	103.9	93.2	101.8		High	High	High	High	High	0	1.861e-05	3.94
FALSE	High	[K].GANMAITGATAMDANFFR.[S]	1xOxidation [M12]; 1xiTRAQ4plex [N-Term]		4.09608e-05	0	1	2	1	Q0DEF1	Q0DEF1 [80-97]	0	2018.95	0	103.6	100.9	107.9	87.6		High	High	High	High	High	0	1.113e-05	2.98
FALSE	High	[K].GANEESAGISR.[Y]	1xiTRAQ4plex [N-Term]		1.83736e-05	0	1	1	1	P0C457	P0C457 [22-32]	0	1234.61	0	90.8	93.8	104.9	110.5		High	High	High	High	High	0	4.68e-06	2.99
FALSE	High	[R].GALQLLSDGTVVR.[A]	1xiTRAQ4plex [N-Term]		9.42108e-06	0	1	3	1	A2YIF3	A2YIF3 [20-32]	0	1472.86	0	112.4	98.5	105.5	83.5		High	High	High	High	High	0	2.284e-06	3.08
FALSE	High	[R].GADISICCLPIDDSR.[A]	2xCarbamidomethyl [C7; C8]; 1xiTRAQ4plex [N-Term]		1.43145e-07	0	1	2	4	I1PF71	I1PF71 [225-239]	0	1835.87	0	86	100.8	115.1	98		High	High	High	High	High	4.359e-05	0.0002598	2.95
FALSE	High	[K].GAIQAGGLQFPLDAR.[G]	1xiTRAQ4plex [N-Term]		4.34539e-06	0	1	3	1	B8B5Y0	B8B5Y0 [359-373]	0	1657.91	0					No Quan Values	High	High	High	High	High	0	9.866e-07	2.05
FALSE	High	[R].GAIIGDTIVSGTK.[V]	1xiTRAQ4plex [K13]; 1xiTRAQ4plex [N-Term]		3.75898e-08	0	1	1	1	P0C497	P0C497 [107-119]	0	1519.89	0	86.2	98.9	112.8	102.1		High	High	High	High	High	0	5.915e-09	4.33
FALSE	High	[K].GAIEELEKDLQK.[E]	2xiTRAQ4plex [K8; K12]; 1xiTRAQ4plex [N-Term]		1.24621e-06	0	1	2	2	I1Q5Q4	I1Q5Q4 [111-122]	1	1805.04	0	95.5	104.8	105.1	94.7		High	High	High	High	High	0	2.564e-07	4.24
FALSE	High	[K].GALDQASGPVLR.[R]	1xiTRAQ4plex [N-Term]		9.53904e-05	0	1	2	1	I1NS09	I1NS09 [72-83]	0	1327.75	0	101.4	100.6	87.5	110.6		High	High	High	High	High	0	2.765e-05	2.45
FALSE	High	[K].GALDGGLDIPHSDKR.[F]	1xiTRAQ4plex [K14]; 1xiTRAQ4plex [N-Term]		4.36211e-07	0	1	5	2	A0A0P0VBK7	A0A0P0VBK7 [194-208]	1	1839	0	100.4	99.3	108	92.3		High	High	High	High	High	0	8.288e-08	4.16
FALSE	High	[R].GALDAVAVK.[N]	1xiTRAQ4plex [K9]; 1xiTRAQ4plex [N-Term]		7.38478e-05	0	1	4	4	P0C461	P0C461 [100-108]	0	1131.7	0	101.8	112.8	99.5	85.9		High	High	High	High	High	0	5.164e-05	3.82
FALSE	High	[K].GAGVDIDAGTELVR.[R]	1xiTRAQ4plex [N-Term]		7.29925e-05	0	1	2	4	B8AMR2	B8AMR2 [77-90]	0	1516.81	0	89.8	102.9	97.9	109.4		High	High	High	High	High	0	2.073e-05	2.95
FALSE	High	[K].GAGNKGEASGGGGGK.[G]	2xiTRAQ4plex [K5; K15]; 1xiTRAQ4plex [N-Term]		4.53495e-08	0	1	2	1	B8AGY7	B8AGY7 [121-135]	1	1635.88	0	102.8	113.4	87.6	96.2		High	High	High	High	High	0	7.214e-09	4.1
FALSE	High	[R].GAGLGGGNDER.[E]	1xiTRAQ4plex [N-Term]		5.58216e-05	0	1	8	8	Q5Z974	Q5Z974 [341-351]	0	1146.56	0	92	92.2	102.3	113.5		High	High	High	High	High	0	3.132e-05	3.5
FALSE	High	[R].GAFTVVLSGGSLIK.[N]	1xiTRAQ4plex [K14]; 1xiTRAQ4plex [N-Term]		1.88979e-06	0	1	6	2	A2Z3C4	A2Z3C4 [104-117]	0	1636.99	0	89.8	99	99.6	111.5		High	High	High	High	High	0	8.646e-06	3.89
FALSE	High	[K].GAIPSLPTEVEVLK.[L]	1xiTRAQ4plex [K14]; 1xiTRAQ4plex [N-Term]		0.000246834	0	1	4	1	A2WXV8	A2WXV8 [305-318]	0	1741.03	0	100.4	103.8	97.2	98.7		High	High	High	High	High	0	7.716e-05	3.23
FALSE	High	[R].FVESAEAHFR.[M]	1xiTRAQ4plex [N-Term]		9.15879e-05	0	1	2	2	B8AXU6	B8AXU6 [214-223]	0	1336.68	0	91.5	109	92	107.5		High	High	High	High	High	4.359e-05	0.0001281	4.07
FALSE	High	[K].FTTIDQNSGLGFR.[V]	1xiTRAQ4plex [N-Term]		9.98975e-06	0	1	3	5	B8ANU6	B8ANU6 [273-285]	0	1599.82	0	98.1	95.7	101.4	104.9		High	High	High	High	High	4.359e-05	0.0001415	3.63
FALSE	High	[K].FTSFFGPGIK.[A]	1xiTRAQ4plex [K10]; 1xiTRAQ4plex [N-Term]		5.11419e-05	0	1	3	5	Q6YZK5	Q6YZK5 [242-251]	0	1388.78	0	100.9	110.8	100.1	88.2		High	High	High	High	High	0	3.374e-05	3.83
FALSE	High	[K].FQEVPETGVTFVDVAGADQAK.[L]	1xiTRAQ4plex [K21]; 1xiTRAQ4plex [N-Term]		2.00699e-08	0	1	3	10	Q5Z974	Q5Z974 [221-241]	0	2496.29	0	98.5	104.3	95.7	101.6		High	High	High	High	High	0	1.017e-06	4.57
FALSE	High	[K].FQEQEASLLDQLSSTK.[K]	1xiTRAQ4plex [K16]; 1xiTRAQ4plex [N-Term]		4.19518e-06	0	1	3	2	A2WLD9	A2WLD9 [261-276]	0	2112.11	0	114.6	92.6	116	76.9		High	High	High	High	High	0	9.514e-07	4.58
FALSE	High	[R].FQAQADAVNLICGAK.[T]	1xCarbamidomethyl [C12]; 1xiTRAQ4plex [K15]; 1xiTRAQ4plex [N-Term]		1.27029e-05	0	1	3	1	A2XEF8	A2XEF8 [209-223]	0	1894.01	0					No Quan Values	High	High	High	High	High	0	3.133e-06	3.95
FALSE	High	[K].FPTLVTHQESLESK.[V]	1xiTRAQ4plex [K14]; 1xiTRAQ4plex [N-Term]		1.67083e-06	0	3	9	1	I1QLR2; B7F845; B7F9R7	I1QLR2 [133-146]; B7F845 [133-146]; B7F9R7 [133-146]	0	1904.04	0	92	94.5	112.1	101.4	Shared	High	High	High	High	High	0	3.535e-07	4.04
FALSE	High	[K].FPTKPAPPSQAVR.[E]	1xiTRAQ4plex [K4]; 1xiTRAQ4plex [N-Term]		3.86351e-05	0	1	1	3	B8B082	B8B082 [58-70]	0	1683.98	0	100.4	104.8	94.1	100.7		High	High	High	High	High	0	1.041e-05	3.59
FALSE	High	[K].FPTGVVEPGEDINLGAVR.[E]	1xiTRAQ4plex [N-Term]		3.8186e-05	0	1	4	3	I1Q3V7	I1Q3V7 [226-243]	0	2014.07	0	110.4	95.9	99	94.8		High	High	High	High	High	0	1.03e-05	4.01
FALSE	High	[K].FNSSQIPDVK.[-]	1xiTRAQ4plex [K10]; 1xiTRAQ4plex [N-Term]		8.8964e-05	0	1	2	4	A2XVZ1	A2XVZ1 [211-220]	0	1422.78	0	100.5	98.1	95.4	105.9		High	High	High	High	High	0.0006379	0.005024	3
FALSE	High	[R].FNPAGVAAVAAVAASEPR.[L]	1xiTRAQ4plex [N-Term]		8.21793e-07	0	1	2	1	B8AAU6	B8AAU6 [15-32]	0	1842	0					No Quan Values	High	High	High	High	High	0	1.637e-07	3.91
FALSE	High	[R].FNNFGMASALIQHEFRPK.[S]	1xOxidation [M6]; 1xiTRAQ4plex [K18]; 1xiTRAQ4plex [N-Term]		2.63982e-06	0	1	1	1	Q6L5I5	Q6L5I5 [235-252]	0	2411.25	0	102.2	92.5	93.2	112.1		High	High	High	High	High	0	5.77e-07	3.75
FALSE	High	[R].FQFMNSALLLDR.[R]	1xiTRAQ4plex [N-Term]		5.03138e-06	0	1	3	4	B8ANR3	B8ANR3 [72-83]	0	1598.85	0	103.2	101.4	109.5	85.9		High	High	High	High	High	0	1.154e-06	3.51
FALSE	High	[K].FNIFWQNTVLTPSAVASIK.[Q]	1xiTRAQ4plex [K19]; 1xiTRAQ4plex [N-Term]		0.000101095	0	1	4	1	A2Z7A0	A2Z7A0 [79-97]	0	2424.35	0	94.9	96.6	96.2	112.3		High	High	High	High	High	0	2.935e-05	2.86
FALSE	High	[K].FNDLNEVIKR.[A]	1xiTRAQ4plex [K9]; 1xiTRAQ4plex [N-Term]		7.73694e-05	0	1	3	1	A2YBK1	A2YBK1 [458-467]	1	1535.88	0	112.2	91.8	107.9	88.1		High	High	High	High	High	0	2.202e-05	2.53
FALSE	High	[K].FNDLNEVIK.[R]	1xiTRAQ4plex [K9]; 1xiTRAQ4plex [N-Term]		0.000268799	0	1	3	1	A2YBK1	A2YBK1 [458-466]	0	1379.78	0	99.5	97.4	102.3	100.8		High	High	High	High	High	0	8.472e-05	2.94
FALSE	High	[K].FMEGKEENNIAVIVGTVTDDKR.[I]	2xiTRAQ4plex [K5; K21]; 1xiTRAQ4plex [N-Term]		1.1566e-05	0	1	1	1	I1PSL1	I1PSL1 [70-91]	2	2897.54	0	100.3	101.4	101.1	97.3		High	High	High	High	High	0	2.84e-06	2.84
FALSE	High	[K].FIVVVDETK.[L]	1xiTRAQ4plex [K9]; 1xiTRAQ4plex [N-Term]		0.00013585	0	1	3	7	B8B7P6	B8B7P6 [163-171]	0	1337.79	0	99.9	99	90.9	110.2		High	High	High	High	High	4.359e-05	0.0002103	3.8
FALSE	High	[R].FLVSNTAAGCIIGK.[G]	1xCarbamidomethyl [C10]; 1xiTRAQ4plex [K14]; 1xiTRAQ4plex [N-Term]		2.26856e-05	0	1	2	1	A0A0P0VRQ0	A0A0P0VRQ0 [45-58]	0	1738.98	0	103.8	102.3	103.2	90.7		High	High	High	High	High	0	5.882e-06	3.34
FALSE	High	[K].FLTLEDMVVLSGAHTVGR.[S]	1xiTRAQ4plex [N-Term]		9.0597e-08	0	1	3	1	B8A753	B8A753 [190-207]	0	2089.12	0	102.9	88.9	109.4	98.7		High	High	High	High	High	0	1.52e-08	3.65
FALSE	High	[R].FLSVTDSSVLSDGGELEIR.[I]	1xiTRAQ4plex [N-Term]		3.7522e-05	0	1	3	2	B8BCQ3	B8BCQ3 [126-144]	0	2168.12	0	110.8	92.6	110	86.6		High	High	High	High	High	0	1.009e-05	3.96
FALSE	High	[R].FLSEACDLVFDAASQGK.[S]	1xCarbamidomethyl [C6]; 1xiTRAQ4plex [K17]; 1xiTRAQ4plex [N-Term]		3.63698e-07	0	1	2	3	I1QKT9	I1QKT9 [53-69]	0	2146.07	0	95.4	94.5	115.5	94.6		High	High	High	High	High	0	4.226e-06	3.87
FALSE	High	[R].FISDAVASMPK.[L]	1xiTRAQ4plex [K11]; 1xiTRAQ4plex [N-Term]		2.62608e-05	0	1	1	2	I1PRN7	I1PRN7 [230-240]	0	1453.8	0	109.7	95.9	109.2	85.2		High	High	High	High	High	0	6.859e-06	3.75
FALSE	High	[K].FNIANPTTGCQK.[K]	1xCarbamidomethyl [C10]; 1xiTRAQ4plex [K12]; 1xiTRAQ4plex [N-Term]		3.73033e-05	0	2	3	2	A2XHI9; Q8LH97	A2XHI9 [3-14]; Q8LH97 [3-14]	0	1638.85	0	103.8	96.4	111.8	88	Shared	High	High	High	High	High	4.359e-05	0.0002071	3.52
FALSE	High	[R].FQGQATDVDIAR.[K]	1xiTRAQ4plex [N-Term]		0.000170125	0	1	2	4	Q0JNQ7	Q0JNQ7 [216-227]	0	1464.76	0	98.4	108.6	96.3	96.7		High	High	High	High	High	0	5.168e-05	2.5
FALSE	High	[R].FQIGEVFAHMPR.[D]	1xiTRAQ4plex [N-Term]		7.87325e-05	0	1	2	2	A2XJT6	A2XJT6 [63-74]	0	1575.82	0	102	101.6	103.7	92.7		High	High	High	High	High	0	2.631e-05	3
FALSE	High	[K].FQMEPNTGVTFDDVAGVDEAK.[Q]	1xiTRAQ4plex [K21]; 1xiTRAQ4plex [N-Term]		7.53706e-09	0	1	2	6	A2YG12	A2YG12 [203-223]	0	2558.23	0	105.2	104.4	91.5	99		High	High	High	High	High	0	1.046e-09	4.96
FALSE	High	[R].FTQANSEVSALLGR.[I]	1xiTRAQ4plex [N-Term]		8.10441e-08	0	2	7	12	Q0JKB4; Q01859	Q0JKB4 [339-352]; Q01859 [334-347]	0	1636.88	0	100	99.4	95.4	105.2	Shared	High	High	High	High	High	0	6.567e-07	4.76
FALSE	High	[R].FTNWESTGLK.[I]	1xiTRAQ4plex [K10]; 1xiTRAQ4plex [N-Term]		9.93489e-05	0	1	2	4	B8AGN1	B8AGN1 [211-220]	0	1470.78	0	87.7	107.9	88.5	115.9		High	High	High	High	High	0	2.89e-05	3.31
FALSE	High	[K].FTLADLSHLPNADR.[L]	1xiTRAQ4plex [N-Term]		2.22906e-05	0	2	4	16	I1QVL0; A2XC62	I1QVL0 [219-232]; A2XC62 [222-235]	0	1713.9	0	105.1	90.4	108.6	96	Shared	High	High	High	High	High	0	5.747e-06	3.43
FALSE	High	[R].FTCGSESLNELASSIK.[Q]	1xCarbamidomethyl [C3]; 1xiTRAQ4plex [K16]; 1xiTRAQ4plex [N-Term]		9.70675e-05	0	1	2	1	B8BND6	B8BND6 [425-440]	0	2031.03	0					No Quan Values	High	High	High	High	High	0	2.815e-05	3.12
FALSE	High	[K].FTADDVAAAAGGAAATGASLQEID.[-]	1xiTRAQ4plex [N-Term]		1.77391e-05	0	1	1	1	I1NK33	I1NK33 [134-157]	0	2337.13	0	96.1	103.8	92.5	107.6		High	High	High	High	High	0	4.513e-06	3.42
FALSE	High	[R].FSQVVSNALDMK.[L]	1xOxidation [M11]; 1xiTRAQ4plex [K12]; 1xiTRAQ4plex [N-Term]		1.47933e-05	0	1	5	2	A2YIM5	A2YIM5 [95-106]	0	1642.87	0	101.4	105.5	92.9	100.3		High	High	High	High	High	0	3.709e-06	3.63
FALSE	High	[R].FSQVVSNALDMK.[L]	1xiTRAQ4plex [K12]; 1xiTRAQ4plex [N-Term]		1.54126e-05	0	1	5	2	A2YIM5	A2YIM5 [95-106]	0	1626.88	0	94.2	100.8	103.2	101.8		High	High	High	High	High	0	3.87e-06	4.07
FALSE	High	[R].FSQGLAQDPTTR.[R]	1xiTRAQ4plex [N-Term]		9.34962e-07	0	1	1	5	I1R2E3	I1R2E3 [8-19]	0	1464.76	0	90.4	92.3	129.3	87.9		High	High	High	High	High	4.359e-05	0.0004574	3.91
FALSE	High	[K].FSNLEVDLPAMMAQK.[D]	2xOxidation [M11; M12]; 1xiTRAQ4plex [K15]; 1xiTRAQ4plex [N-Term]		6.86486e-06	0	1	3	1	A2WPC2	A2WPC2 [74-88]	0	2014.02	0	93.1	97.1	114.2	95.5		High	High	High	High	High	0	1.619e-06	2.99
FALSE	High	[K].FSNLEVDLPAMMAQK.[D]	1xiTRAQ4plex [K15]; 1xiTRAQ4plex [N-Term]		4.24466e-06	0	1	3	5	A2WPC2	A2WPC2 [74-88]	0	1982.03	0	97.6	97.9	107	97.5		High	High	High	High	High	0	9.61e-07	4.27
FALSE	High	[K].FSIDAIDDTEIVEDVLKPR.[V]	1xiTRAQ4plex [K17]; 1xiTRAQ4plex [N-Term]		2.06568e-05	0	1	1	1	B8BFE5	B8BFE5 [335-353]	0	2463.32	0	116.5	98.1	113.6	71.7		High	High	High	High	High	0	5.306e-06	2.33
FALSE	High	[K].FSIAIPQDWLIGAGEVSGFK.[S]	1xiTRAQ4plex [K20]; 1xiTRAQ4plex [N-Term]		1.32348e-05	0	1	2	3	B8BCC6	B8BCC6 [91-110]	0	2423.32	0	104.1	104.1	100.3	91.5		High	High	High	High	High	0	3.285e-06	2.39
FALSE	High	[K].FSGPLATTSVSTNAK.[F]	1xiTRAQ4plex [K15]; 1xiTRAQ4plex [N-Term]		1.1607e-09	0	1	4	6	B8BD60	B8BD60 [192-206]	0	1768.97	0	113.9	98.5	106.1	81.5		High	High	High	High	High	0	2.932e-06	4.78
FALSE	High	[K].FSENVLDATK.[K]	1xiTRAQ4plex [K10]; 1xiTRAQ4plex [N-Term]		0.00010347	0	1	5	1	Q6K9T1	Q6K9T1 [240-249]	0	1411.77	0	84.9	89	118.9	107.2		High	High	High	High	High	0	3.011e-05	2.38
FALSE	High	[R].FSDTSVQSDAK.[L]	1xiTRAQ4plex [K11]; 1xiTRAQ4plex [N-Term]		0.000159682	0	1	2	2	I1PA01	I1PA01 [81-91]	0	1472.75	0	88.9	86.6	125.3	99.1		High	High	High	High	High	0.00169	0.01418	2.51
FALSE	High	[R].FSDASVQSDIK.[LM]	1xiTRAQ4plex [K11]; 1xiTRAQ4plex [N-Term]		7.1728e-05	0	2	6	2	I1R2A1; I1PGU1	I1R2A1 [81-91]; I1PGU1 [82-92]	0	1484.78	0	74.6	85.3	128.3	111.7	Shared	High	High	High	High	High	0	2.032e-05	2.24
FALSE	High	[R].FRECELIHGR.[W]	1xCarbamidomethyl [C4]; 1xiTRAQ4plex [N-Term]		7.25686e-05	0	1	1	3	I1QBJ9	I1QBJ9 [135-144]	1	1460.75	0	99.3	96.4	104.8	99.5		High	High	High	High	High	0	2.057e-05	4.36
FALSE	High	[R].FQSVVSQLFQHR.[I]	1xiTRAQ4plex [N-Term]		0.000215246	0	1	2	1	I1PAM8	I1PAM8 [95-106]	0	1619.88	0	103.5	108	90.4	98.2		High	High	High	High	High	0	6.66e-05	3.45
FALSE	High	[R].FQNDVGEMATEESK.[N]	1xiTRAQ4plex [K14]; 1xiTRAQ4plex [N-Term]		6.88615e-05	0	1	3	2	B8AE40	B8AE40 [226-239]	0	1872.89	0	97.4	101.4	104.3	96.8		High	High	High	High	High	0	1.947e-05	3.41
FALSE	High	[K].FQNAVEAVK.[T]	1xiTRAQ4plex [K9]; 1xiTRAQ4plex [N-Term]		0.000107136	0	2	5	3	B8AZB8; B8ABA7	B8AZB8 [260-268]; B8ABA7 [237-245]	0	1293.74	0	87.2	96.6	98.6	117.5	Shared	High	High	High	High	High	0	3.13e-05	3.4
FALSE	High	[K].FQMEPNTGVTFDDVAGVDEAK.[Q]	1xOxidation [M3]; 1xiTRAQ4plex [K21]; 1xiTRAQ4plex [N-Term]		0.000107136	0	1	2	4	A2YG12	A2YG12 [203-223]	0	2574.23	0	115.7	90.4	102.8	91.2		High	High	High	High	High	0	3.143e-05	2.45
FALSE	High	[K].GATTIIGGGDSVAAVEK.[A]	1xiTRAQ4plex [K17]; 1xiTRAQ4plex [N-Term]		1.19609e-06	0	1	2	3	B8AIH2	B8AIH2 [351-367]	0	1834.02	0	113.4	100.5	96.4	89.8		High	High	High	High	High	0	2.466e-07	5.18
FALSE	High	[R].GGAIDDSVVTK.[V]	1xiTRAQ4plex [K11]; 1xiTRAQ4plex [N-Term]		1.55729e-06	0	1	2	6	I1PQ18	I1PQ18 [129-139]	0	1349.75	0	100.1	94.4	121.3	84.3		High	High	High	High	High	0	2.219e-06	3.97
FALSE	High	[R].GATTSLTNEMLTSSK.[K]	1xiTRAQ4plex [K15]; 1xiTRAQ4plex [N-Term]		0.000112224	0	1	2	1	I1NLP2	I1NLP2 [89-103]	0	1828.96	0	122.6	90.7	105	81.7		High	High	High	High	High	0	3.299e-05	2.24
FALSE	High	[K].GAVDLGLAVQR.[A]	1xiTRAQ4plex [N-Term]		0.000179164	0	1	2	1	Q0J1E1	Q0J1E1 [566-576]	0	1242.73	0					No Quan Values	High	High	High	High	High	0	5.448e-05	2.48
FALSE	High	[R].GFGFVTFSSEQAMR.[D]	1xOxidation [M13]; 1xiTRAQ4plex [N-Term]		4.19518e-06	0	1	3	7	Q2QLR2	Q2QLR2 [50-63]	0	1723.82	0					No Quan Values	High	High	High	High	High	0	9.501e-07	3.89
FALSE	High	[R].GFGFVTFSSEQAMR.[D]	1xiTRAQ4plex [N-Term]		1.95963e-05	0	1	3	3	Q2QLR2	Q2QLR2 [50-63]	0	1707.83	0	94.5	103.1	89.7	112.6		High	High	High	High	High	0	5.012e-06	2.79
FALSE	High	[R].GFGFVTFESEDSVER.[V]	1xiTRAQ4plex [N-Term]		2.01786e-05	0	1	3	2	A2X2I9	A2X2I9 [303-317]	0	1849.87	0	114.1	92.3	102.8	90.8		High	High	High	High	High	0	5.161e-06	3.08
FALSE	High	[R].GFGFVTFDEK.[K]	1xiTRAQ4plex [K10]; 1xiTRAQ4plex [N-Term]		3.73033e-05	0	1	1	3	I1PH49	I1PH49 [49-58]	0	1434.75	0	102	98.5	108.6	90.9		High	High	High	High	High	0	1.004e-05	3.22
FALSE	High	[R].GFGFVSMASK.[E]	1xiTRAQ4plex [K10]; 1xiTRAQ4plex [N-Term]		1.66322e-05	0	1	3	4	A2YY14	A2YY14 [264-273]	0	1318.71	0	111.9	96.2	88.9	102.9		High	High	High	High	High	0	6.798e-06	4.4
FALSE	High	[K].GFGFITPDDGGEDLFVHQSSLK.[S]	1xiTRAQ4plex [K22]; 1xiTRAQ4plex [N-Term]		2.05915e-07	0	1	3	1	A2YQW2	A2YQW2 [18-39]	0	2654.33	0	110.2	93.2	94.7	101.9		High	High	High	High	High	0	3.681e-08	4.51
FALSE	High	[R].GFGFITFDAEDAVDR.[V]	1xiTRAQ4plex [N-Term]		6.6276e-06	0	1	3	5	Q7XDI5	Q7XDI5 [170-184]	0	1803.87	0	106.2	103.7	94.7	95.4		High	High	High	High	High	0	1.562e-06	3.82
FALSE	High	[K].GFGFISPDDGSEDLFVHQSSIK.[A]	1xiTRAQ4plex [K22]; 1xiTRAQ4plex [N-Term]		2.76661e-06	0	1	3	3	Q6YUR8	Q6YUR8 [19-40]	0	2670.33	0	108.4	98.3	108	85.4		High	High	High	High	High	0	6.063e-07	3.8
FALSE	High	[R].GFFTLGVPR.[V]	1xiTRAQ4plex [N-Term]		0.000229207	0	1	2	3	Q5VPR6	Q5VPR6 [320-328]	0	1137.65	0	101.1	81.9	131	85.9		High	High	High	High	High	0	7.124e-05	3.19
FALSE	High	[R].GFGFVTFSSEQSMR.[D]	1xiTRAQ4plex [N-Term]		6.05793e-07	0	1	5	7	Q10FE7	Q10FE7 [50-63]	0	1723.82	5	96.6	105.3	91.1	107		High	High	High	High	High	0	1.184e-07	3.99
FALSE	High	[K].GFFGQTAGALQQLPAPIR.[D]	1xiTRAQ4plex [N-Term]		2.08789e-06	0	1	1	4	B8AVZ8	B8AVZ8 [219-236]	0	2016.11	0	108.4	93.8	84.6	113.2		High	High	High	High	High	0	4.471e-07	4.44
FALSE	High	[K].GFFECTHDVTDITCADFLR.[S]	2xCarbamidomethyl [C5; C14]; 1xiTRAQ4plex [N-Term]		0.000114193	0	1	2	1	Q0E4K1	Q0E4K1 [73-91]	0	2448.11	0	100.4	108.8	97	93.8		High	High	High	High	High	0	3.35e-05	2.05
FALSE	High	[R].GFEVIDAAK.[DAT]	1xiTRAQ4plex [K9]; 1xiTRAQ4plex [N-Term]		0.000200957	0	3	35	4	Q5U1S8; Q9AS12; B8A753	Q5U1S8 [103-111]; Q9AS12 [97-105]; B8A753 [109-117]	0	1237.7	0	96.7	87.9	113.6	101.8	Shared	High	High	High	High	High	0	6.165e-05	3.37
FALSE	High	[K].GFEEAKPVIAALK.[E]	2xiTRAQ4plex [K6; K13]; 1xiTRAQ4plex [N-Term]		5.91754e-05	0	1	1	1	B8AY17	B8AY17 [103-115]	0	1805.09	0					No Quan Values	High	High	High	High	High	0	1.649e-05	3.04
FALSE	High	[R].GFDQATNIILDESHER.[V]	1xiTRAQ4plex [N-Term]		2.67097e-06	0	1	3	1	I1PYJ8	I1PYJ8 [32-47]	0	1988.98	0					No Quan Values	High	High	High	High	High	0	5.864e-07	2.94
FALSE	High	[R].GFAFVTMSTIEDCEQVIK.[N]	1xCarbamidomethyl [C13]; 1xiTRAQ4plex [K18]; 1xiTRAQ4plex [N-Term]		6.7668e-05	0	1	3	1	A2XAZ0	A2XAZ0 [189-206]	0	2363.19	0	96.2	105.5	114.7	83.6		High	High	High	High	High	0	1.914e-05	2.63
FALSE	High	[K].GFAFVTMATAEEAAAAVEK.[L]	1xiTRAQ4plex [K19]; 1xiTRAQ4plex [N-Term]		1.47405e-07	0	1	3	3	Q7F9Y6	Q7F9Y6 [121-139]	0	2202.14	0	97	108.3	93	101.6		High	High	High	High	High	0	1.183e-07	5.13
FALSE	High	[K].GEVLSATVSR.[I]	1xiTRAQ4plex [N-Term]		0.000113532	0	1	2	10	Q6H443	Q6H443 [193-202]	0	1162.65	0	95.5	107.4	91.1	106		High	High	High	High	High	8.201e-05	0.0008638	3.19
FALSE	High	[R].GEPDTIVALAK.[W]	1xiTRAQ4plex [K11]; 1xiTRAQ4plex [N-Term]		8.44271e-05	0	1	2	2	B8BHR1	B8BHR1 [102-112]	0	1401.82	0	80.9	98.5	110.5	110.1		High	High	High	High	High	0.0003434	0.002774	2.55
FALSE	High	[K].GENLIDMEPEER.[S]	1xiTRAQ4plex [N-Term]		0.000119611	0	1	2	2	A2XGC1	A2XGC1 [128-139]	0	1575.74	0	99.2	95.2	102.9	102.7		High	High	High	High	High	0	3.537e-05	2.79
FALSE	High	[K].GFFEVTHDITHLTCADFLR.[A]	1xCarbamidomethyl [C14]; 1xiTRAQ4plex [N-Term]		3.83128e-10	0	1	2	2	I1P782	I1P782 [76-94]	0	2423.19	0	98.7	95.6	102.1	103.6		High	High	High	High	High	0	3.73e-08	5.34
FALSE	High	[K].GELVSDDLVVGIIDEAMK.[K]	1xiTRAQ4plex [K18]; 1xiTRAQ4plex [N-Term]		0.000214019	0	2	3	1	Q08480; A2ZJA6	Q08480 [86-103]; A2ZJA6 [84-101]	0	2191.18	0	104.7	106.9	88	100.4	Shared	High	High	High	High	High	0	6.613e-05	2.53
FALSE	High	[R].GFGFVTMSTIEEADK.[A]	1xiTRAQ4plex [K15]; 1xiTRAQ4plex [N-Term]		6.25023e-06	0	1	3	10	A2YY14	A2YY14 [170-184]	0	1919.97	0	98.2	97.5	93.7	110.6		High	High	High	High	High	0	2.721e-05	3.92
FALSE	High	[R].GFGFVTMSTVEEAEK.[A]	1xiTRAQ4plex [K15]; 1xiTRAQ4plex [N-Term]		4.99201e-07	0	1	2	11	Q650W6	Q650W6 [185-199]	0	1919.97	0	101.5	99.4	89.2	109.8		High	High	High	High	High	0	2.073e-06	5.04
FALSE	High	[K].GGAGGGGGGGGGFGSR.[GA]	1xiTRAQ4plex [N-Term]		4.53495e-08	0	1	3	2	Q6YUR8	Q6YUR8 [80-95]	0	1308.62	0	113.5	82.8	121.9	81.8		High	High	High	High	High	0	7.21e-09	3.38
FALSE	High	[R].GGAGGGGGEGLR.[Q]	1xiTRAQ4plex [N-Term]		1.10363e-05	0	1	1	1	Q7GCH3	Q7GCH3 [27-38]	0	1088.56	0	106.3	97	107.8	88.9		High	High	High	High	High	0	2.699e-06	3.39
FALSE	High	[K].GGAFVEAPVSGSK.[K]	1xiTRAQ4plex [K13]; 1xiTRAQ4plex [N-Term]		5.54779e-07	0	1	2	4	B8ADY7	B8ADY7 [112-124]	0	1493.82	0	89.2	97.5	95.3	118		High	High	High	High	High	0	2.558e-05	3.77
FALSE	High	[R].GGADGGLIEGIADFVR.[L]	1xiTRAQ4plex [N-Term]		7.55883e-05	0	1	2	1	A0A0P0XVM4	A0A0P0XVM4 [136-151]	0	1690.89	0					No Quan Values	High	High	High	High	High	0	2.15e-05	2.77
FALSE	High	[K].GFVPFSQVSSK.[S]	1xiTRAQ4plex [K11]; 1xiTRAQ4plex [N-Term]		4.93812e-05	0	1	2	4	A2XG06	A2XG06 [202-212]	0	1470.82	0	99.9	98.8	103.7	97.6		High	High	High	High	High	0	1.36e-05	3.82
FALSE	High	[R].GFVISDWQGLDR.[I]	1xiTRAQ4plex [N-Term]		4.49753e-05	0	1	4	4	Q10CU9	Q10CU9 [301-312]	0	1536.79	0	99.1	88.6	110.3	102.1		High	High	High	High	High	0	1.229e-05	2.46
FALSE	High	[K].GFVGEEQLGEALEGSDVVIIPAGVPR.[K]	1xiTRAQ4plex [N-Term]		5.2857e-13	0	1	1	7	I1PY62	I1PY62 [81-106]	0	2782.47	0	96	90.1	107.7	106.2		High	High	High	High	High	0	3.464e-14	7.21
FALSE	High	[R].GFVEEDFAK.[V]	1xiTRAQ4plex [K9]; 1xiTRAQ4plex [N-Term]		4.68526e-05	0	1	3	6	B8AJX7	B8AJX7 [436-444]	0	1329.69	0	84	103.5	107.7	104.8		High	High	High	High	High	0	3.955e-05	3.8
FALSE	High	[R].GFVADDDAFAR.[S]	1xiTRAQ4plex [N-Term]		1.59639e-05	0	1	1	2	I1PC79	I1PC79 [13-23]	0	1327.64	0	96	102.9	88.2	112.9		High	High	High	High	High	0	4.031e-06	3.97
FALSE	High	[R].GFGFVTMSTIEEADK.[A]	1xOxidation [M7]; 1xiTRAQ4plex [K15]; 1xiTRAQ4plex [N-Term]		1.6535e-05	0	1	3	4	A2YY14	A2YY14 [170-184]	0	1935.96	0	101.3	98.9	92.6	107.2		High	High	High	High	High	0	4.172e-06	3.52
FALSE	High	[R].GFSVIDNAK.[A]	1xiTRAQ4plex [K9]; 1xiTRAQ4plex [N-Term]		0.00013743	0	1	2	4	A2YPX2	A2YPX2 [103-111]	0	1238.7	0	72.5	89.6	87.6	150.3		High	High	High	High	High	0	7.589e-05	3.22
FALSE	High	[K].GFMGDDQLGEALEGSDIVIIPAGVPR.[K]	1xOxidation [M3]; 1xiTRAQ4plex [N-Term]		3.83973e-09	0	1	1	3	I1NQ57	I1NQ57 [82-107]	0	2816.43	0	95.3	88.5	95.1	121.1		High	High	High	High	High	0	5.052e-10	4.74
FALSE	High	[K].GFMGDDQLGEALEGSDIVIIPAGVPR.[K]	1xiTRAQ4plex [N-Term]		3.04798e-10	0	1	1	3	I1NQ57	I1NQ57 [82-107]	0	2800.43	0	101.4	100.1	85.7	112.8		High	High	High	High	High	0	3.279e-11	5.44
FALSE	High	[R].GFLNSDQTLFSDNAGTR.[L]	1xiTRAQ4plex [N-Term]		0.000145603	0	1	2	1	Q6K4J4	Q6K4J4 [278-294]	0	1986.96	0	107.7	106.2	95.7	90.4		High	High	High	High	High	0	4.377e-05	3.74
FALSE	High	[R].GFLGPNQLEAALTGMDLVIIPAGLPR.[K]	1xOxidation [M15]; 1xiTRAQ4plex [N-Term]		3.47747e-06	0	1	1	6	I1PFY8	I1PFY8 [97-122]	0	2823.56	0					No Quan Values	High	High	High	High	High	0	9.486e-07	3.41
FALSE	High	[R].GFLGPNQLEAALTGMDLVIIPAGLPR.[K]	1xiTRAQ4plex [N-Term]		0.000144764	0	1	1	2	I1PFY8	I1PFY8 [97-122]	0	2807.56	0					No Quan Values	High	High	High	High	High	0	4.345e-05	2.15
FALSE	High	[R].GFIFGPPIALALGAK.[F]	1xiTRAQ4plex [K15]; 1xiTRAQ4plex [N-Term]		3.37001e-07	0	1	5	10	Q2QMV8	Q2QMV8 [128-142]	0	1760.07	0	97	106.3	96.1	100.5		High	High	High	High	High	0	6.264e-08	4.84
FALSE	High	[K].GFGVESFGADR.[K]	1xiTRAQ4plex [N-Term]		5.11419e-05	0	1	2	2	Q6Z5N4	Q6Z5N4 [372-382]	0	1285.63	0	91.3	94	103.9	110.8		High	High	High	High	High	0	1.409e-05	3.2
FALSE	High	[K].GFGTDFSWEK.[L]	1xiTRAQ4plex [K10]; 1xiTRAQ4plex [N-Term]		4.65797e-05	0	1	3	6	A0A0P0WKD6	A0A0P0WKD6 [407-416]	0	1461.73	0	102.1	116.2	85.1	96.5		High	High	High	High	High	0	1.484e-05	3.97
FALSE	High	[R].GFGFVTMSTVEEAEK.[A]	1xOxidation [M7]; 1xiTRAQ4plex [K15]; 1xiTRAQ4plex [N-Term]		2.3615e-06	0	1	2	13	Q650W6	Q650W6 [185-199]	0	1935.96	0	99	100.5	84.6	115.9		High	High	High	High	High	0	5.115e-07	4.41
FALSE	High	[K].GFSINDAVGEDVVSELGK.[A]	1xiTRAQ4plex [K18]; 1xiTRAQ4plex [N-Term]		8.8964e-05	0	1	3	1	A2Y6M9	A2Y6M9 [209-226]	0	2124.11	0					No Quan Values	High	High	High	High	High	0	2.568e-05	2.17
FALSE	High	[R].GEIVASESR.[L]	1xiTRAQ4plex [N-Term]		8.59133e-05	0	1	1	11	P0C2Z5	P0C2Z5 [120-128]	0	1091.58	0	103.9	99.8	97.8	98.5		High	High	High	High	High	4.359e-05	0.0005068	2.97
FALSE	High	[R].GELNPLQESSGGK.[K]	1xiTRAQ4plex [K13]; 1xiTRAQ4plex [N-Term]		1.68065e-06	0	2	6	1	B8AGW7; A2YKI0	B8AGW7 [360-372]; A2YKI0 [353-365]	0	1603.85	0					No Quan Values	High	High	High	High	High	0	3.547e-07	2.8
FALSE	High	[R].GELLVGIIGTLDTGNR.[Y]	1xiTRAQ4plex [N-Term]		0.000222756	0	1	6	1	A2XKX4	A2XKX4 [130-145]	0	1772	0	82.9	107.7	111	98.3		High	High	High	High	High	0	6.905e-05	2.25
FALSE	High	[K].GDGSTFFPTAGGEPK.[S]	1xiTRAQ4plex [K15]; 1xiTRAQ4plex [N-Term]		3.29922e-05	0	1	4	8	I1QBP3	I1QBP3 [277-291]	0	1755.88	0	106.8	99.2	102	91.9		High	High	High	High	High	4.359e-05	0.0001153	3.37
FALSE	High	[R].GDGGLFILVK.[E]	1xiTRAQ4plex [K10]; 1xiTRAQ4plex [N-Term]		6.55034e-06	0	1	3	6	I1QW82	I1QW82 [356-365]	0	1306.8	0	98.1	114.4	82.4	105		High	High	High	High	High	0	1.541e-06	3.86
FALSE	High	[R].GDFQELDQIAATKPFVK.[I]	2xiTRAQ4plex [K13; K17]; 1xiTRAQ4plex [N-Term]		2.36516e-08	0	1	2	2	I1NNF9	I1NNF9 [119-135]	0	2339.3	0	92.2	89.7	121.2	96.9		High	High	High	High	High	0	3.577e-09	4.01
FALSE	High	[R].GDEELDTLIK.[G]	1xiTRAQ4plex [K10]; 1xiTRAQ4plex [N-Term]		6.06967e-06	0	1	6	6	A2Z7B5	A2Z7B5 [107-116]	0	1420.78	0	107.4	98.3	105.3	89		High	High	High	High	High	0	2.385e-06	3.92
FALSE	High	[R].GDEEELAKENVK.[N]	2xiTRAQ4plex [K8; K12]; 1xiTRAQ4plex [N-Term]		1.00903e-06	0	1	2	25	B8A8L8	B8A8L8 [266-277]	1	1792.97	0	94.3	109.3	85	111.4		High	High	High	High	High	0	1.428e-06	4.08
FALSE	High	[R].GDDVQVEQMR.[K]	1xiTRAQ4plex [N-Term]		1.61521e-05	0	1	3	2	A0A0P0Y329	A0A0P0Y329 [235-244]	0	1320.63	0	95.9	104.5	93.4	106.2		High	High	High	High	High	0	4.071e-06	3.69
FALSE	High	[R].GDDDCLLPLEHWAEIAK.[E]	1xCarbamidomethyl [C5]; 1xiTRAQ4plex [K17]; 1xiTRAQ4plex [N-Term]		0.000110288	0	1	2	1	Q6ZG03	Q6ZG03 [323-339]	0	2270.14	0	109	96	111.9	83.1		High	High	High	High	High	0	3.24e-05	2.93
FALSE	High	[R].GDDADNLLEDLLSK.[H]	1xiTRAQ4plex [K14]; 1xiTRAQ4plex [N-Term]		3.55985e-05	0	1	2	2	Q0J0L9	Q0J0L9 [75-88]	0	1805.94	0					No Quan Values	High	High	High	High	High	0	9.556e-06	1.52
FALSE	High	[K].GDAPAIVHLQSAIK.[F]	1xiTRAQ4plex [K14]; 1xiTRAQ4plex [N-Term]		4.04191e-07	0	1	2	5	B8AWM4	B8AWM4 [81-94]	0	1708	0	100.1	97.8	83.4	118.7		High	High	High	High	High	0	7.627e-08	4.5
FALSE	High	[R].GDKGNLFILK.[M]	2xiTRAQ4plex [K3; K10]; 1xiTRAQ4plex [N-Term]		0.000148146	0	1	3	2	A2XL53	A2XL53 [243-252]	1	1536.95	0	105.4	107	87	100.5		High	High	High	High	High	0	4.46e-05	3.9
FALSE	High	[R].GDANNVQIGSGTNIQDNSLVHVAK.[S]	1xiTRAQ4plex [K24]; 1xiTRAQ4plex [N-Term]		3.0324e-07	0	1	2	1	B8ACL5	B8ACL5 [87-110]	0	2739.43	0	86.3	109.4	120.7	83.6		High	High	High	High	High	0	5.601e-08	2.86
FALSE	High	[R].GCIVSQDLSVINLVIVK.[K]	1xCarbamidomethyl [C2]; 1xiTRAQ4plex [K17]; 1xiTRAQ4plex [N-Term]		1.22182e-07	0	2	4	1	A2XHI9; Q8LH97	A2XHI9 [101-117]; Q8LH97 [101-117]	0	2145.26	0	95	100.3	107.9	96.9	Shared	High	High	High	High	High	0	2.102e-08	4.27
FALSE	High	[K].GCLLVGPPGTGK.[T]	1xCarbamidomethyl [C2]; 1xiTRAQ4plex [K12]; 1xiTRAQ4plex [N-Term]		4.44529e-05	0	1	3	5	Q5Z974	Q5Z974 [267-278]	0	1443.82	0	97.4	97.9	101.1	103.6		High	High	High	High	High	0	1.213e-05	4.24
FALSE	High	[R].GCDASVLLTK.[N]	1xCarbamidomethyl [C2]; 1xiTRAQ4plex [K10]; 1xiTRAQ4plex [N-Term]		1.19099e-05	0	1	3	1	B8A753	B8A753 [80-89]	0	1351.75	0	97	88.3	121	93.7		High	High	High	High	High	0	2.931e-06	2.69
FALSE	High	[R].GCDASVLLDPTPENPHTEK.[T]	1xCarbamidomethyl [C2]; 1xiTRAQ4plex [K19]; 1xiTRAQ4plex [N-Term]		3.27263e-07	0	1	1	1	A2Y043	A2Y043 [72-90]	0	2368.17	0	106.6	90.5	134.2	68.8		High	High	High	High	High	0	6.095e-08	4.08
FALSE	High	[R].GCDASVLLDPTAENPHTEK.[T]	1xCarbamidomethyl [C2]; 1xiTRAQ4plex [K19]; 1xiTRAQ4plex [N-Term]		4.29473e-06	0	1	2	2	Q6AVZ8	Q6AVZ8 [72-90]	0	2342.15	0	103.2	72.8	143.7	80.4		High	High	High	High	High	0	1.879e-06	3.51
FALSE	High	[K].GAVTSGGSAEIIFSGK.[A]	1xiTRAQ4plex [K16]; 1xiTRAQ4plex [N-Term]		1.54146e-08	0	1	2	4	A2ZCZ7	A2ZCZ7 [185-200]	0	1768.97	0	105.6	101.2	98.2	95		High	High	High	High	High	0	5.601e-07	3.94
FALSE	High	[K].GAVPGKPGNLLR.[I]	1xiTRAQ4plex [K6]; 1xiTRAQ4plex [N-Term]		0.000156042	0	1	3	5	Q0E446	Q0E446 [249-260]	0	1466.9	0	95.6	101.4	96.2	106.7		High	High	High	High	High	0	4.708e-05	3.49
FALSE	High	[K].GAVLVLPTTAQENAGDIVGVR.[S]	1xiTRAQ4plex [N-Term]		0.000174086	0	1	2	1	B8AQ37	B8AQ37 [232-252]	0	2224.24	0	96.3	106.2	94.3	103.1		High	High	High	High	High	0	5.291e-05	2.81
FALSE	High	[K].GAVGDQLAK.[D]	1xiTRAQ4plex [K9]; 1xiTRAQ4plex [N-Term]		7.00758e-05	0	1	1	1	A0A0P0WAX0	A0A0P0WAX0 [231-239]	0	1146.67	0	92.5	100.1	110.5	96.9		High	High	High	High	High	0	1.988e-05	3.41
FALSE	High	[K].GDALVDDVFAEIDK.[Q]	1xiTRAQ4plex [K14]; 1xiTRAQ4plex [N-Term]		2.33595e-05	0	1	1	5	A2YQI1	A2YQI1 [261-274]	0	1794.94	0	110.9	100.1	102.6	86.4		High	High	High	High	High	0	4.135e-05	3.71
FALSE	High	[K].GDKLIDGVPETLDMLR.[S]	1xiTRAQ4plex [K3]; 1xiTRAQ4plex [N-Term]		1.25549e-05	0	1	3	3	B8AVV2	B8AVV2 [96-111]	1	2060.13	0	93.2	99.1	93.9	113.8		High	High	High	High	High	0	3.104e-06	4.76
FALSE	High	[K].GDIGDGEDVLVR.[V]	1xiTRAQ4plex [N-Term]		5.71398e-05	0	1	3	1	A2Y5G2	A2Y5G2 [350-361]	0	1388.71	0	112.1	96.6	101.6	89.6		High	High	High	High	High	0	1.594e-05	2.7
FALSE	High	[K].GDILAIAVTENDLVK.[G]	1xiTRAQ4plex [K15]; 1xiTRAQ4plex [N-Term]		9.91431e-07	0	2	2	2	A2XAI5; I1P543	A2XAI5 [108-122]; I1P543 [103-117]	0	1859.07	0	93.9	96.5	118.8	90.7	Shared	High	High	High	High	High	0	2.004e-07	4.3
FALSE	High	[R].GELDDTAAFK.[NT]	1xiTRAQ4plex [K10]; 1xiTRAQ4plex [N-Term]		7.11062e-06	0	1	6	2	B8BMJ6	B8BMJ6 [250-259]	0	1354.71	0	90.6	85.1	111.7	112.6		High	High	High	High	High	0	1.682e-06	2.95
FALSE	High	[K].GEICDINGVCVDATEDELFR.[L]	2xCarbamidomethyl [C4; C10]; 1xiTRAQ4plex [N-Term]		9.72025e-08	0	1	3	1	A2YLT1	A2YLT1 [231-250]	0	2456.12	0	102	95.7	103.9	98.4		High	High	High	High	High	0	1.647e-08	4.13
FALSE	High	[R].GEKVPEDAPGPILVCTR.[N]	1xCarbamidomethyl [C15]; 1xiTRAQ4plex [K3]; 1xiTRAQ4plex [N-Term]		7.06906e-06	0	2	3	4	I1QH01; A0A0P0XEB3	I1QH01 [75-91]; A0A0P0XEB3 [75-91]	1	2126.15	0	97	107.6	105	90.4	Shared	High	High	High	High	High	0	1.667e-06	4.26
FALSE	High	[K].GEGLGNQFLSNIR.[E]	1xiTRAQ4plex [N-Term]		2.7067e-08	0	1	2	1	I1PG29	I1PG29 [145-157]	0	1548.83	0	107.9	113.6	101.9	76.6		High	High	High	High	High	0	4.155e-09	3.54
FALSE	High	[R].GEFGIGSAAQFGSADLKK.[A]	2xiTRAQ4plex [K17; K18]; 1xiTRAQ4plex [N-Term]		2.0262e-09	0	1	3	1	Q6H667	Q6H667 [98-115]	1	2215.21	0	89.6	100.9	104.4	105.2		High	High	High	High	High	0	2.534e-10	4.19
FALSE	High	[R].GEFGIGSAAQFGSADLK.[K]	1xiTRAQ4plex [K17]; 1xiTRAQ4plex [N-Term]		6.67839e-08	0	1	3	2	Q6H667	Q6H667 [98-114]	0	1943.01	0	99.9	102.6	90	107.4		High	High	High	High	High	0	1.098e-08	5.01
FALSE	High	[R].GEEVVSMTVEGPPPPDESR.[A]	1xiTRAQ4plex [N-Term]		2.33397e-06	0	1	1	1	I1Q8C3	I1Q8C3 [76-94]	0	2156.03	0	95.9	108.4	98.8	96.9		High	High	High	High	High	0	5.046e-07	4.24
FALSE	High	[K].GEDTLATWSER.[D]	1xiTRAQ4plex [N-Term]		3.22292e-05	0	1	3	1	B8ARK2	B8ARK2 [670-680]	0	1408.68	0					No Quan Values	High	High	High	High	High	0	8.601e-06	2.96
FALSE	High	[K].GEDAPECDKFAK.[Y]	1xCarbamidomethyl [C7]; 2xiTRAQ4plex [K9; K12]; 1xiTRAQ4plex [N-Term]		1.47723e-06	0	1	3	1	B8AQM5	B8AQM5 [147-158]	1	1798.9	0	82.1	97.8	105.7	114.5		High	High	High	High	High	0	3.089e-07	3.23
FALSE	High	[K].GEASGGGGGK.[G]	1xiTRAQ4plex [K10]; 1xiTRAQ4plex [N-Term]		1.88092e-05	0	1	2	1	B8AGY7	B8AGY7 [126-135]	0	1064.56	0					No Quan Values	High	High	High	High	High	0	4.787e-06	2.65
FALSE	High	[R].GEAALANLK.[A]	1xiTRAQ4plex [K9]; 1xiTRAQ4plex [N-Term]		0.0001059	0	1	1	2	I1Q7G4	I1Q7G4 [100-108]	0	1174.7	0	98	100	99.9	102.1		High	High	High	High	High	0	3.099e-05	3.11
FALSE	High	[K].GDWIKPGAAVIDVGTNSISDPTRK.[S]	2xiTRAQ4plex [K5; K24]; 1xiTRAQ4plex [N-Term]		1.88575e-07	0	1	1	1	I1PSI2	I1PSI2 [219-242]	1	2929.61	0	104.3	102.6	102.6	90.5		High	High	High	High	High	0	3.353e-08	3.66
FALSE	High	[K].GDWIKPGAAVIDVGTNSISDPTR.[K]	1xiTRAQ4plex [K5]; 1xiTRAQ4plex [N-Term]		4.37094e-06	0	1	1	2	I1PSI2	I1PSI2 [219-241]	0	2657.41	0	114.3	93.5	104.7	87.5		High	High	High	High	High	0	9.921e-07	3.71
FALSE	High	[R].GDVNSIHIGSGSNIQDNSLVHVAK.[A]	1xiTRAQ4plex [K24]; 1xiTRAQ4plex [N-Term]		1.20758e-07	0	1	2	1	A2ZIH2	A2ZIH2 [87-110]	0	2749.45	0	91.9	97.1	108.2	102.9		High	High	High	High	High	0	2.078e-08	5.33
FALSE	High	[R].GDSVDQFSNVR.[H]	1xiTRAQ4plex [N-Term]		1.12321e-05	0	1	2	1	A2XB19	A2XB19 [436-446]	0	1367.67	0	109.6	101.6	98.6	90.1		High	High	High	High	High	0	2.754e-06	3.04
FALSE	High	[R].GDSSPLDVIAINDTGGVK.[Q]	1xiTRAQ4plex [K18]; 1xiTRAQ4plex [N-Term]		2.59589e-11	0	1	2	36	I1PLW8	I1PLW8 [99-116]	0	2046.1	0	114.5	100.4	108.7	76.4		High	High	High	High	High	0	2.305e-12	5.98
FALSE	High	[K].GDRQDFDFVK.[T]	1xiTRAQ4plex [K10]; 1xiTRAQ4plex [N-Term]		2.25532e-05	0	1	3	13	Q2QSR7	Q2QSR7 [112-121]	1	1514.78	0	98.7	101.2	100.5	99.6		High	High	High	High	High	0	8.953e-06	3.79
FALSE	High	[R].GDMAVAAWAEQQHR.[E]	1xiTRAQ4plex [N-Term]		7.1728e-05	0	1	2	1	I1QCE0	I1QCE0 [171-184]	0	1713.82	0	98.7	96.6	113.2	91.4		High	High	High	High	High	0	2.028e-05	3.17
FALSE	High	[K].GDITTNHFLPIHR.[E]	1xiTRAQ4plex [N-Term]		9.75828e-06	0	2	8	4	Q0JKB4; Q01859	Q0JKB4 [182-194]; Q01859 [177-189]	0	1664.9	0	100.1	101.6	98.8	99.4	Shared	High	High	High	High	High	0	2.792e-06	4.92
FALSE	High	[R].GDLTILLSHIVLGCK.[F]	1xCarbamidomethyl [C14]; 1xiTRAQ4plex [K15]; 1xiTRAQ4plex [N-Term]		1.29562e-07	0	1	1	4	I1NTN8	I1NTN8 [31-45]	0	1927.13	0	94.2	90.3	129.5	86		High	High	High	High	High	0	2.241e-08	4.63
FALSE	High	[R].GDIPAPDCALCASAAAR.[Q]	2xCarbamidomethyl [C8; C11]; 1xiTRAQ4plex [N-Term]		6.30962e-05	0	1	3	1	A2XZM2	A2XZM2 [89-105]	0	1859.89	0	99.6	89.4	106.4	104.7		High	High	High	High	High	0	1.766e-05	2.64
FALSE	High	[K].GATVGDAVK.[KN]	1xiTRAQ4plex [K9]; 1xiTRAQ4plex [N-Term]		0.000101683	0	2	6	3	I1P4M2; I1Q0J1	I1P4M2 [300-308]; I1Q0J1 [299-307]	0	1105.65	0	101.1	93.4	123.8	81.7	Shared	High	High	High	High	High	0	3.646e-05	3.88
FALSE	High	[R].GQAGGLTFFAPSEER.[L]	1xiTRAQ4plex [N-Term]		3.62901e-08	0	1	4	12	Q5Z974	Q5Z974 [520-534]	0	1710.86	0	97.8	101.7	99.9	100.7		High	High	High	High	High	0	5.695e-09	5.19
FALSE	High	[R].GQILDTVAEIQER.[H]	1xiTRAQ4plex [N-Term]		9.82017e-05	0	1	1	2	Q7XIE2	Q7XIE2 [198-210]	0	1615.88	0	110.8	102.3	106	80.8		High	High	High	High	High	0	2.85e-05	2.88
FALSE	High	[R].GQLPVFLDGGVR.[R]	1xiTRAQ4plex [N-Term]		4.21985e-06	0	1	1	17	I1Q848	I1Q848 [279-290]	0	1401.8	0	99.6	100.1	100	100.3		High	High	High	High	High	0	2.039e-06	3.87
FALSE	High	[K].KLSELGFTPR.[S]	1xiTRAQ4plex [K1]; 1xiTRAQ4plex [N-Term]		0.000116195	0	1	1	1	A2YXU4	A2YXU4 [238-247]	1	1435.85	0	98.5	102.5	107.6	91.4		High	High	High	High	High	0	3.42e-05	3.32
FALSE	High	[K].KLSAILSWENTK.[K]	2xiTRAQ4plex [K1; K12]; 1xiTRAQ4plex [N-Term]		3.35726e-06	0	1	3	4	Q7XMK5	Q7XMK5 [117-128]	1	1822.08	0	126.7	90.8	108.8	73.7		High	High	High	High	High	0	9.344e-06	4.6
FALSE	High	[K].KLSAGIASILESK.[L]	2xiTRAQ4plex [K1; K13]; 1xiTRAQ4plex [N-Term]		5.17426e-05	0	1	2	1	I1R3B9	I1R3B9 [76-88]	1	1749.08	0	94.8	107.7	90.8	106.7		High	High	High	High	High	0	1.432e-05	4.81
FALSE	High	[R].KLQVDAWFGTR.[R]	1xiTRAQ4plex [K1]; 1xiTRAQ4plex [N-Term]		1.27029e-05	0	1	4	2	A2Z2J3	A2Z2J3 [53-63]	1	1608.91	0	92.8	101.3	103.7	102.2		High	High	High	High	High	0	3.138e-06	3.7
FALSE	High	[R].KLQADELATVR.[L]	1xiTRAQ4plex [K1]; 1xiTRAQ4plex [N-Term]		1.26091e-06	0	1	3	6	B8AWT0	B8AWT0 [111-121]	1	1531.9	0	102.5	105.6	101.1	90.8		High	High	High	High	High	0	2.604e-07	4.92
FALSE	High	[K].KLPSILVDETSVQK.[I]	2xiTRAQ4plex [K1; K14]; 1xiTRAQ4plex [N-Term]		3.49794e-05	0	1	2	3	B8AFT1	B8AFT1 [51-64]	1	1989.2	0	99.3	103.8	90.2	106.7		High	High	High	High	High	0	9.356e-06	4.15
FALSE	High	[R].KLPDGSLMEIVK.[V]	2xiTRAQ4plex [K1; K12]; 1xiTRAQ4plex [N-Term]		7.38478e-05	0	1	3	4	B8B9S9	B8B9S9 [228-239]	1	1762.05	0	100.3	98.6	102.8	98.2		High	High	High	High	High	0	2.101e-05	3.98
FALSE	High	[R].KLPDGSLMEITK.[V]	2xiTRAQ4plex [K1; K12]; 1xiTRAQ4plex [N-Term]		0.000102275	0	1	3	1	B8BDP7	B8BDP7 [135-146]	1	1764.03	0	115.2	98	91.8	95.1		High	High	High	High	High	0	2.984e-05	4.3
FALSE	High	[K].KLNSLTVSQR.[R]	1xiTRAQ4plex [K1]; 1xiTRAQ4plex [N-Term]		0.000173088	0	1	2	1	I1NQG6	I1NQG6 [129-138]	1	1433.87	0	103.8	94.8	89	112.4		High	High	High	High	High	0	5.268e-05	3.61
FALSE	High	[K].KISINDLVIK.[A]	2xiTRAQ4plex [K1; K10]; 1xiTRAQ4plex [N-Term]		0.000306164	0	3	10	1	I1PYR8; B8AGW7; A2YKI0	I1PYR8 [376-385]; B8AGW7 [373-382]; A2YKI0 [366-375]	1	1575.02	0	94.8	100.1	113.2	91.8	Shared	High	High	High	High	High	0	9.712e-05	3.51
FALSE	High	[R].KLIGATNPLQAEPGTIR.[G]	1xiTRAQ4plex [K1]; 1xiTRAQ4plex [N-Term]		2.39833e-07	0	1	5	6	Q0IMS5	Q0IMS5 [157-173]	1	2067.22	0	104.5	100.1	99.6	95.7		High	High	High	High	High	0	1.183e-07	5.93
FALSE	High	[R].KLIEELANLNK.[A]	2xiTRAQ4plex [K1; K11]; 1xiTRAQ4plex [N-Term]		1.6247e-05	0	1	3	1	B8AWN8	B8AWN8 [518-528]	1	1717.06	0	96.9	103.4	96.1	103.6		High	High	High	High	High	0	4.107e-06	4.13
FALSE	High	[R].KLLDELGIPAEDVPVDQFTPLGR.[M]	1xiTRAQ4plex [K1]; 1xiTRAQ4plex [N-Term]		2.68667e-06	0	1	3	4	A2YMD1	A2YMD1 [117-139]	1	2810.55	0	85.2	102.9	97.2	114.7		High	High	High	High	High	0	5.887e-07	3.75
FALSE	High	[RK].KILAADGVK.[G]	2xiTRAQ4plex [K1; K9]; 1xiTRAQ4plex [N-Term]		5.58216e-05	0	2	4	2	I1QW69; B8BID6	I1QW69 [280-288]; B8BID6 [276-284]	1	1346.87	0					No Quan Values	High	High	High	High	High	0	1.55e-05	4.18
FALSE	High	[K].KIGQVAIGGPGGNPFLGQQMSSQK.[D]	1xOxidation [M20]; 2xiTRAQ4plex [K1; K24]; 1xiTRAQ4plex [N-Term]		6.16545e-07	0	1	4	1	Q5Z974	Q5Z974 [595-618]	1	2847.55	0	95.1	95.6	115.9	93.5		High	High	High	High	High	0	1.203e-07	5.2
FALSE	High	[K].KIGQVAIGGPGGNPFLGQQMSSQK.[D]	2xiTRAQ4plex [K1; K24]; 1xiTRAQ4plex [N-Term]		1.31862e-07	0	1	4	3	Q5Z974	Q5Z974 [595-618]	1	2831.56	0	95.9	105.2	93.6	105.3		High	High	High	High	High	0	9.67e-07	5.56
FALSE	High	[R].KIGEPELLEAVR.[L]	1xiTRAQ4plex [K1]; 1xiTRAQ4plex [N-Term]		5.88287e-07	0	1	3	11	Q0J709	Q0J709 [143-154]	1	1641.98	0	101.4	105.8	90.9	101.8		High	High	High	High	High	0	1.884e-07	4.78
FALSE	High	[K].KLGDLLAAAR.[V]	1xiTRAQ4plex [K1]; 1xiTRAQ4plex [N-Term]		4.24227e-05	0	1	3	1	B8AC38	B8AC38 [161-170]	1	1315.83	0	104.6	94.9	110.5	90.1		High	High	High	High	High	0	1.151e-05	2.97
FALSE	High	[KR].KLFGVTTLDVVR.[A]	1xiTRAQ4plex [K1]; 1xiTRAQ4plex [N-Term]		1.22447e-06	0	4	10	8	I1NQ57; A2YVI5; I1QCG9; I1PY62	I1NQ57 [168-179]; A2YVI5 [216-227]; I1QCG9 [218-229]; I1PY62 [167-178]	1	1636	0	98.9	95.8	104.5	100.7	Shared	High	High	High	High	High	0	4.327e-07	4.84
FALSE	High	[K].KLESTSQELVDER.[K]	1xiTRAQ4plex [K1]; 1xiTRAQ4plex [N-Term]		2.12495e-06	0	1	4	2	A2WLD9	A2WLD9 [615-627]	1	1821.98	0	113.3	97.8	105.5	83.3		High	High	High	High	High	0	4.567e-07	4.6
FALSE	High	[R].KLIGATDPQK.[S]	2xiTRAQ4plex [K1; K10]; 1xiTRAQ4plex [N-Term]		2.15211e-05	0	1	3	5	I1PYK3	I1PYK3 [174-183]	1	1502.93	0	91.3	115.2	83.2	110.3		High	High	High	High	High	0	5.544e-06	4.79
FALSE	High	[R].KLESLPADLAAAIEGGR.[V]	1xiTRAQ4plex [K1]; 1xiTRAQ4plex [N-Term]		3.14755e-06	0	1	3	4	I1PV90	I1PV90 [111-127]	1	1999.14	0	102.1	99.3	109.3	89.3		High	High	High	High	High	0	6.986e-07	5.34
FALSE	High	[K].KLSVETTANQDPLVTK.[G]	2xiTRAQ4plex [K1; K16]; 1xiTRAQ4plex [N-Term]		1.02847e-08	0	1	2	5	B8AWM4	B8AWM4 [166-181]	1	2176.25	0	97.4	95.8	84.6	122.2		High	High	High	High	High	0	1.458e-09	5.12
FALSE	High	[R].KITIGQGPDEK.[G]	2xiTRAQ4plex [K1; K11]; 1xiTRAQ4plex [N-Term]		1.24086e-05	0	1	2	1	Q0J1E1	Q0J1E1 [315-325]	1	1617.95	0	119.3	87	122.4	71.3		High	High	High	High	High	0	3.06e-06	4.14
FALSE	High	[K].KPAEEEPAAEKAPAAGK.[K]	3xiTRAQ4plex [K1; K11; K17]; 1xiTRAQ4plex [N-Term]		4.60779e-06	0	1	1	1	Q6F362	Q6F362 [13-29]	1	2270.28	0	93.2	100.2	111.1	95.5		High	High	High	High	High	0	1.051e-06	5.23
FALSE	High	[K].KPAEEEPAAEKAEK.[A]	3xiTRAQ4plex [K1; K11; K14]; 1xiTRAQ4plex [N-Term]		7.55367e-08	0	1	14	1	I1NKA5	I1NKA5 [13-26]	1	2103.18	0	86.3	105.4	116.5	91.8		High	High	High	High	High	0	1.254e-08	3.65
FALSE	High	[K].KPAEEEPAAEK.[A]	2xiTRAQ4plex [K1; K11]; 1xiTRAQ4plex [N-Term]		5.99892e-06	0	2	16	13	I1NKA5; Q6F362	I1NKA5 [13-23]; Q6F362 [13-23]	0	1630.9	0	95	104.3	110.5	90.3	Shared	High	High	High	High	High	0	1.403e-06	4.88
FALSE	High	[K].KPAEDGQLVILAAGDK.[V]	2xiTRAQ4plex [K1; K16]; 1xiTRAQ4plex [N-Term]		7.65949e-07	0	1	2	4	B8ADY7	B8ADY7 [125-140]	0	2057.2	0	101.1	98.9	93.4	106.6		High	High	High	High	High	0	1.519e-07	4.77
FALSE	High	[K].KPAASAADEEGGGGGFNLGALFAK.[K]	2xiTRAQ4plex [K1; K24]; 1xiTRAQ4plex [N-Term]		3.41222e-12	0	1	1	6	I1PGY3	I1PGY3 [94-117]	0	2667.41	0	107.4	105.3	87	100.3		High	High	High	High	High	0	2.6e-13	7.1
FALSE	High	[K].KNVIVAITSDK.[G]	2xiTRAQ4plex [K1; K11]; 1xiTRAQ4plex [N-Term]		5.11419e-05	0	1	2	2	I1QTD1	I1QTD1 [106-116]	1	1620.01	0	113	87.9	104.3	94.8		High	High	High	High	High	0	1.409e-05	4.3
FALSE	High	[K].KNILVIGPVPGK.[K]	2xiTRAQ4plex [K1; K12]; 1xiTRAQ4plex [N-Term]		6.61087e-05	0	1	2	2	I1PHZ3	I1PHZ3 [145-156]	1	1667.09	0	104.1	98.3	98.4	99.2		High	High	High	High	High	0	9.54e-05	3.54
FALSE	High	[R].KNESVFGELQTQLK.[N]	2xiTRAQ4plex [K1; K14]; 1xiTRAQ4plex [N-Term]		0.000139028	0	1	1	1	Q7F4F8	Q7F4F8 [46-59]	1	2053.17	0	100.7	110.8	101.5	87.1		High	High	High	High	High	0	4.149e-05	3.68
FALSE	High	[K].KNESIFSEIQSQVK.[N]	2xiTRAQ4plex [K1; K14]; 1xiTRAQ4plex [N-Term]		9.34962e-07	0	1	1	3	Q6L5I5	Q6L5I5 [53-66]	1	2069.16	0	97.5	108	99.8	94.7		High	High	High	High	High	0	2.559e-05	4.6
FALSE	High	[R].KITFTGSTAVGK.[K]	2xiTRAQ4plex [K1; K12]; 1xiTRAQ4plex [N-Term]		2.43366e-05	0	1	4	1	I1NXQ6	I1NXQ6 [271-282]	1	1641.99	0	92.9	86.4	129	91.7		High	High	High	High	High	0	6.341e-06	3.64
FALSE	High	[R].KMNEVDEESK.[Q]	2xiTRAQ4plex [K1; K10]; 1xiTRAQ4plex [N-Term]		7.71879e-06	0	1	2	3	I1PU83	I1PU83 [124-133]	1	1640.85	0	94.7	100.3	102.6	102.4		High	High	High	High	High	0	2.677e-05	3.43
FALSE	High	[K].KMESSDVVLVTGATGGVGR.[R]	1xiTRAQ4plex [K1]; 1xiTRAQ4plex [N-Term]		1.06765e-07	0	2	4	1	B8AEK7; Q6EUK5	B8AEK7 [109-127]; Q6EUK5 [109-127]	1	2151.17	0	97.7	108.8	94.8	98.8	Shared	High	High	High	High	High	0	1.824e-08	5.16
FALSE	High	[K].KMDATAQELSEEK.[T]	2xiTRAQ4plex [K1; K13]; 1xiTRAQ4plex [N-Term]		3.26085e-05	0	1	3	5	Q7XDC8	Q7XDC8 [312-324]	1	1912.01	0	87.7	100	106.1	106.2		High	High	High	High	High	0	8.685e-06	3.67
FALSE	High	[R].KMATLAEAAR.[I]	1xiTRAQ4plex [K1]; 1xiTRAQ4plex [N-Term]		6.61087e-05	0	1	3	1	A2YIS2	A2YIS2 [342-351]	1	1349.78	0	99.7	97.5	96.9	106		High	High	High	High	High	0	1.865e-05	4.1
FALSE	High	[R].KMAEVDDEAK.[Q]	2xiTRAQ4plex [K1; K10]; 1xiTRAQ4plex [N-Term]		1.24086e-05	0	1	4	1	B8BP25	B8BP25 [135-144]	1	1567.84	0	109.6	87.5	114.6	88.2		High	High	High	High	High	0	3.054e-06	4.47
FALSE	High	[K].KIVSSTGALCLSEIPK.[K]	1xCarbamidomethyl [C10]; 2xiTRAQ4plex [K1; K16]; 1xiTRAQ4plex [N-Term]		4.99613e-05	0	1	3	2	A2WPC2	A2WPC2 [160-175]	1	2135.25	0	108	93.2	109.4	89.5		High	High	High	High	High	0	1.498e-05	3.41
FALSE	High	[R].KLVGATNPLAAEPGTIR.[G]	1xiTRAQ4plex [K1]; 1xiTRAQ4plex [N-Term]		3.11086e-06	0	1	1	3	I1QW04	I1QW04 [88-104]	1	1996.18	0	98.3	95.2	95.4	111.1		High	High	High	High	High	0	6.879e-07	5.3
FALSE	High	[K].KLVEENISTALNNLNNR.[T]	1xiTRAQ4plex [K1]; 1xiTRAQ4plex [N-Term]		3.3824e-08	0	2	2	10	B8BHM5; Q0IWS0	B8BHM5 [327-343]; Q0IWS0 [306-322]	1	2230.24	0	106.4	99.2	95.8	98.6	Shared	High	High	High	High	High	0	1.152e-07	5.47
FALSE	High	[K].KIVDILTEQK.[I]	2xiTRAQ4plex [K1; K10]; 1xiTRAQ4plex [N-Term]		1.48802e-05	0	1	1	16	I1QY31	I1QY31 [121-130]	1	1619.01	0	94.8	96	105.1	104.2		High	High	High	High	High	0	8.719e-06	4.2
FALSE	High	[R].KITSIALASR.[L]	1xiTRAQ4plex [K1]; 1xiTRAQ4plex [N-Term]		0.000128216	0	1	2	2	B8AY81	B8AY81 [51-60]	1	1347.86	0	113.7	92.6	103.3	90.4		High	High	High	High	High	0	3.796e-05	3.93
FALSE	High	[K].KMESSDVVLVTGATGGVGR.[R]	1xOxidation [M2]; 1xiTRAQ4plex [K1]; 1xiTRAQ4plex [N-Term]		9.87737e-05	0	2	4	1	B8AEK7; Q6EUK5	B8AEK7 [109-127]; Q6EUK5 [109-127]	1	2167.16	0	105.7	97.6	94.9	101.8	Shared	High	High	High	High	High	0	2.874e-05	3.04
FALSE	High	[K].KLEPTPGDMIR.[N]	1xiTRAQ4plex [K1]; 1xiTRAQ4plex [N-Term]		0.000104072	0	1	3	4	A2XG06	A2XG06 [324-334]	1	1544.87	0	101	96.5	102.3	100.2		High	High	High	High	High	4.359e-05	0.0001888	4.13
FALSE	High	[K].KLEPSTAVPFAAK.[V]	2xiTRAQ4plex [K1; K13]; 1xiTRAQ4plex [N-Term]		4.00143e-05	0	1	2	1	A2XTP3	A2XTP3 [395-407]	1	1791.07	0	89.2	100.3	112.5	98.1		High	High	High	High	High	0	1.086e-05	3.49
FALSE	High	[R].KIELDAFLK.[Q]	2xiTRAQ4plex [K1; K9]; 1xiTRAQ4plex [N-Term]		1.02868e-05	0	1	1	5	P0C522	P0C522 [494-502]	1	1508.94	0	97	89.6	115.3	98.1		High	High	High	High	High	0	2.495e-06	5.14
FALSE	High	[R].KFVESAASSFSVA.[-]	1xiTRAQ4plex [K1]; 1xiTRAQ4plex [N-Term]		0.00018867	0	1	1	32	Q8GTK4	Q8GTK4 [242-254]	1	1617.87	0	97.4	105.2	89.1	108.3		High	High	High	High	High	0.0002229	0.001051	4.24
FALSE	High	[R].KFTPSVIEPSFGIGR.[I]	1xiTRAQ4plex [K1]; 1xiTRAQ4plex [N-Term]		7.64737e-05	0	1	3	1	I1PKT8	I1PKT8 [507-521]	1	1923.09	0					No Quan Values	High	High	High	High	High	0	2.173e-05	3.5
FALSE	High	[R].KFSAGLAAALGR.[R]	1xiTRAQ4plex [K1]; 1xiTRAQ4plex [N-Term]		3.27943e-06	0	1	2	3	I1NTQ7	I1NTQ7 [187-198]	1	1449.88	0	110	81.5	132.2	76.4		High	High	High	High	High	0	7.301e-07	4.3
FALSE	High	[K].KFPGAVFLK.[V]	2xiTRAQ4plex [K1; K9]; 1xiTRAQ4plex [N-Term]		0.000102871	0	1	2	5	I1Q8M5	I1Q8M5 [56-64]	1	1438.91	0	77.4	94.2	70.8	157.6		High	High	High	High	High	0	3.002e-05	4.25
FALSE	High	[K].KFGITTSQICMVGDR.[L]	1xCarbamidomethyl [C10]; 1xOxidation [M11]; 1xiTRAQ4plex [K1]; 1xiTRAQ4plex [N-Term]		1.37889e-05	0	1	3	1	B8AVV2	B8AVV2 [296-310]	1	2017.04	0	99.4	96.3	93.8	110.5		High	High	High	High	High	0	3.44e-06	3.61
FALSE	High	[K].KFGITTSQICMVGDR.[L]	1xCarbamidomethyl [C10]; 1xiTRAQ4plex [K1]; 1xiTRAQ4plex [N-Term]		7.64737e-05	0	1	3	9	B8AVV2	B8AVV2 [296-310]	1	2001.05	0	100.3	94.2	100.9	104.5		High	High	High	High	High	0	2.184e-05	3.4
FALSE	High	[K].KFETLSYLPPLTVEDLLK.[Q]	3xiTRAQ4plex [K1; Y7; K18]; 1xiTRAQ4plex [N-Term]		1.5233e-05	0	1	8	3	I1R5Q4	I1R5Q4 [65-82]	1	2682.58	0	121.7	86.4	89.7	102.3		High	High	High	High	High	0	3.827e-06	4.26
FALSE	High	[K].KFETALGVLK.[K]	2xiTRAQ4plex [K1; K10]; 1xiTRAQ4plex [N-Term]		0.00012896	0	1	2	1	A2X0J1	A2X0J1 [57-66]	1	1537.97	0					No Quan Values	High	High	High	High	High	0	3.825e-05	4.13
FALSE	High	[K].KFDTDVSLEVIAMR.[T]	1xOxidation [M13]; 1xiTRAQ4plex [K1]; 1xiTRAQ4plex [N-Term]		0.000245433	0	1	1	1	A2YG12	A2YG12 [401-414]	1	1928.04	0	98.5	97.1	99.3	105.1		High	High	High	High	High	0	7.653e-05	2.84
FALSE	High	[R].KGANEESAGISR.[Y]	1xiTRAQ4plex [K1]; 1xiTRAQ4plex [N-Term]		7.48191e-07	0	1	1	3	P0C457	P0C457 [21-32]	1	1506.81	0	102.7	107.2	86.8	103.2		High	High	High	High	High	0	1.481e-07	2.97
FALSE	High	[K].KFDTDVSLEVIAMR.[T]	1xiTRAQ4plex [K1]; 1xiTRAQ4plex [N-Term]		4.00946e-08	0	1	1	4	A2YG12	A2YG12 [401-414]	1	1912.05	0	91.1	99.8	105.3	103.7		High	High	High	High	High	0	6.342e-09	4.74
FALSE	High	[K].KFAPTIGISVDHR.[R]	1xiTRAQ4plex [K1]; 1xiTRAQ4plex [N-Term]		4.63084e-05	0	1	1	1	A2Y8K1	A2Y8K1 [88-100]	1	1729	0	94.1	101.1	106.5	98.3		High	High	High	High	High	0	1.269e-05	3.02
FALSE	High	[R].KEWGVPADLFGTLPGR.[Q]	1xiTRAQ4plex [K1]; 1xiTRAQ4plex [N-Term]		1.78487e-08	0	1	2	12	I1Q0A3	I1Q0A3 [215-230]	1	2031.13	0	104.6	103.7	105.5	86.2		High	High	High	High	High	0	3.16e-09	5.47
FALSE	High	[R].KEVFVSPSVLR.[E]	1xiTRAQ4plex [K1]; 1xiTRAQ4plex [N-Term]		0.000100509	0	1	4	1	I1R5N4	I1R5N4 [60-70]	1	1548.94	0	99.5	99.6	104.2	96.6		High	High	High	High	High	0	2.917e-05	4.11
FALSE	High	[R].KEVDDAIAK.[A]	2xiTRAQ4plex [K1; K9]; 1xiTRAQ4plex [N-Term]		0.000118233	0	1	2	2	Q6Z5N4	Q6Z5N4 [344-352]	1	1420.84	0	95.8	99.9	102.6	101.7		High	High	High	High	High	0	3.481e-05	3.9
FALSE	High	[R].KEVAEFIER.[R]	1xiTRAQ4plex [K1]; 1xiTRAQ4plex [N-Term]		6.72748e-05	0	1	3	4	Q69UU3	Q69UU3 [121-129]	1	1408.8	0	102.7	91.7	121.6	83.9		High	High	High	High	High	0	2.702e-05	4.18
FALSE	High	[K].KETTQELEAK.[L]	2xiTRAQ4plex [K1; K10]; 1xiTRAQ4plex [N-Term]		0.000209177	0	1	2	2	A2XF65	A2XF65 [153-162]	1	1608.92	0	107.5	85.9	101.9	104.8		High	High	High	High	High	0	6.448e-05	4.21
FALSE	High	[K].KESVIGAVPK.[T]	2xiTRAQ4plex [K1; K10]; 1xiTRAQ4plex [N-Term]		0.000295962	0	1	3	3	B8BNI2	B8BNI2 [150-159]	1	1459.92	0	98.7	105.7	88.7	106.9		High	High	High	High	High	0.0002892	0.002061	3.75
FALSE	High	[R].KESGSDIVIIAR.[S]	1xiTRAQ4plex [K1]; 1xiTRAQ4plex [N-Term]		3.72331e-07	0	1	3	2	A2XSR2	A2XSR2 [163-174]	1	1575.93	0	93.1	89.9	106.1	111		High	High	High	High	High	0	6.973e-08	3.87
FALSE	High	[R].KEQCLALGTR.[L]	1xCarbamidomethyl [C4]; 1xiTRAQ4plex [K1]; 1xiTRAQ4plex [N-Term]		5.35598e-07	0	1	2	22	Q84PB4	Q84PB4 [127-136]	1	1463.82	0	93.2	110.9	87	108.9		High	High	High	High	High	0	1.871e-06	4.9
FALSE	High	[K].KFCLEPTSFTVK.[A]	1xCarbamidomethyl [C3]; 2xiTRAQ4plex [K1; K12]; 1xiTRAQ4plex [N-Term]		3.64448e-06	0	1	2	49	B8A8L8	B8A8L8 [136-147]	1	1889.06	0	96.5	111.3	84.9	107.2		High	High	High	High	High	0	2.328e-06	4.69
FALSE	High	[K].KGCTVVASETGK.[L]	1xCarbamidomethyl [C3]; 2xiTRAQ4plex [K1; K12]; 1xiTRAQ4plex [N-Term]		2.20104e-06	0	1	2	2	Q6ZG03	Q6ZG03 [431-442]	1	1668.93	0	105.3	95.4	109	90.3		High	High	High	High	High	0	4.752e-07	4.93
FALSE	High	[K].KGDNDLPGLTDTEKPR.[M]	2xiTRAQ4plex [K1; K14]; 1xiTRAQ4plex [N-Term]		0.000119611	0	1	3	1	A2XHI9	A2XHI9 [118-133]	1	2188.19	0	105.1	91	91.5	112.4		High	High	High	High	High	0	3.532e-05	2.94
FALSE	High	[K].KGFAFVTMATAEEAAAAVEK.[L]	2xiTRAQ4plex [K1; K20]; 1xiTRAQ4plex [N-Term]		5.81488e-05	0	1	3	1	Q7F9Y6	Q7F9Y6 [120-139]	1	2474.33	0	87.6	107.7	107.4	97.3		High	High	High	High	High	0	1.622e-05	3.33
FALSE	High	[K].KIEEQLEK.[K]	2xiTRAQ4plex [K1; K8]; 1xiTRAQ4plex [N-Term]		3.70858e-05	0	1	2	8	Q7XMK5	Q7XMK5 [138-145]	1	1448.87	0	130.9	87.7	120.9	60.5		High	High	High	High	High	0	9.959e-06	4.89
FALSE	High	[K].KLDVVSNEVFSNCLK.[S]	1xCarbamidomethyl [C13]; 2xiTRAQ4plex [K1; K15]; 1xiTRAQ4plex [N-Term]		1.72315e-08	0	1	3	7	O64422	O64422 [132-146]	1	2184.21	0	98	97.3	98.4	106.3		High	High	High	High	High	0	2.552e-09	5.23
FALSE	High	[K].KLDVLSNEVFVK.[A]	2xiTRAQ4plex [K1; K12]; 1xiTRAQ4plex [N-Term]		9.34962e-07	0	2	3	7	I1NTN8; I1PW06	I1NTN8 [75-86]; I1PW06 [75-86]	1	1823.1	0	101.1	94.5	115.2	89.3	Shared	High	High	High	High	High	0	1.889e-07	5.68
FALSE	High	[R].KLDQAALETEAR.[I]	1xiTRAQ4plex [K1]; 1xiTRAQ4plex [N-Term]		0.000160605	0	1	3	1	B8B402	B8B402 [110-121]	1	1632.92	0					No Quan Values	High	High	High	High	High	0	4.842e-05	2.71
FALSE	High	[K].KLDGQLGGLLSEASAEEDFTGK.[A]	2xiTRAQ4plex [K1; K22]; 1xiTRAQ4plex [N-Term]		4.75279e-08	0	2	2	3	A2XAI5; I1P543	A2XAI5 [135-156]; I1P543 [130-151]	1	2697.43	0	94.3	100.2	105.6	99.8	Shared	High	High	High	High	High	0	7.617e-09	5.98
FALSE	High	[R].KLAEDNNVPLSNVK.[G]	2xiTRAQ4plex [K1; K14]; 1xiTRAQ4plex [N-Term]		0.000109016	0	1	1	1	A2YKI0	A2YKI0 [265-278]	1	1973.14	0	103.9	101.5	105.1	89.5		High	High	High	High	High	0	3.2e-05	2.88
FALSE	High	[K].KLADLTTTK.[G]	2xiTRAQ4plex [K1; K9]; 1xiTRAQ4plex [N-Term]		0.000139028	0	1	2	3	B8AIH2	B8AIH2 [342-350]	1	1422.89	0	114.1	103	90.6	92.3		High	High	High	High	High	0	4.14e-05	3.68
FALSE	High	[K].KHGLTPVQLALGFVR.[D]	1xiTRAQ4plex [K1]; 1xiTRAQ4plex [N-Term]		4.34259e-05	0	1	2	1	Q75H72	Q75H72 [338-352]	1	1924.17	0	104.9	109.9	88.1	97.1		High	High	High	High	High	0	1.186e-05	4.38
FALSE	High	[R].KGVVTLEEGR.[S]	1xiTRAQ4plex [K1]; 1xiTRAQ4plex [N-Term]		3.41706e-05	0	1	3	4	I1PYX1	I1PYX1 [227-236]	1	1375.81	0	114.5	91.9	106.6	87		High	High	High	High	High	0	5.766e-05	3.94
FALSE	High	[R].KGVAINFVTR.[D]	1xiTRAQ4plex [K1]; 1xiTRAQ4plex [N-Term]		6.88615e-05	0	1	4	2	A2X0V4	A2X0V4 [377-386]	1	1392.86	0	112	91.1	115.8	81.1		High	High	High	High	High	0	1.947e-05	3.96
FALSE	High	[R].KGTAVITGASSGLGLATAK.[A]	2xiTRAQ4plex [K1; K19]; 1xiTRAQ4plex [N-Term]		1.24621e-06	0	2	2	1	A2Z8Y6; Q8W3D9	A2Z8Y6 [85-103]; Q8W3D9 [85-103]	1	2135.28	0	107.9	91.9	95.8	104.5	Shared	High	High	High	High	High	0	2.565e-07	4.19
FALSE	High	[K].KGSGAGNLPGAIDAEIR.[E]	1xiTRAQ4plex [K1]; 1xiTRAQ4plex [N-Term]		8.52759e-06	0	1	3	2	A2WKK2	A2WKK2 [72-88]	1	1914.06	0	99	98.3	85	117.7		High	High	High	High	High	0	2.046e-06	4.18
FALSE	High	[K].KGQMPSQIGVVLR.[D]	1xiTRAQ4plex [K1]; 1xiTRAQ4plex [N-Term]		3.11176e-05	0	2	3	4	A0A0P0XAY7; Q69UI1	A0A0P0XAY7 [50-62]; Q69UI1 [43-55]	1	1701.01	0	95.5	101.1	100.4	103	Shared	High	High	High	High	High	0	1.294e-05	4.59
FALSE	High	[K].KGPQLPPTPGPR.[G]	1xiTRAQ4plex [K1]; 1xiTRAQ4plex [N-Term]		1.73283e-05	0	1	1	34	I1PXV8	I1PXV8 [128-139]	1	1532.92	0	102.6	106.7	84.1	106.7		High	High	High	High	High	4.359e-05	0.0001058	4.04
FALSE	High	[R].KGLDATDMVALSGAHTIGQAQCQNFR.[D]	1xCarbamidomethyl [C22]; 1xiTRAQ4plex [K1]; 1xiTRAQ4plex [N-Term]		1.6927e-05	0	1	3	2	A2YPX2	A2YPX2 [182-207]	1	3077.55	0	89.4	87.5	103.2	119.9		High	High	High	High	High	0	4.278e-06	3.23
FALSE	High	[R].KGLAGGAAATTAERPR.[A]	1xiTRAQ4plex [K1]; 1xiTRAQ4plex [N-Term]		1.7888e-07	0	1	2	5	I1Q8T9	I1Q8T9 [125-140]	1	1815.04	0	98.9	102.2	102	96.9		High	High	High	High	High	0	3.179e-08	5.07
FALSE	High	[K].KGGTEHLGLPVFNSVAEAK.[A]	2xiTRAQ4plex [K1; K19]; 1xiTRAQ4plex [N-Term]		5.02137e-07	0	1	3	1	B8B7R8	B8B7R8 [178-196]	1	2386.35	0	84.1	91.3	119.9	104.7		High	High	High	High	High	0	9.642e-08	4.9
FALSE	High	[R].KGGPAFGSTVSEK.[I]	2xiTRAQ4plex [K1; K13]; 1xiTRAQ4plex [N-Term]		5.17426e-05	0	2	2	1	B8AEU4; I1P5J5	B8AEU4 [390-402]; I1P5J5 [390-402]	1	1696.96	0	109	84.2	106.5	100.3	Shared	High	High	High	High	High	0	1.43e-05	4.15
FALSE	High	[K].KGGLNVGAVLILPEGFELAPPDR.[I]	1xiTRAQ4plex [K1]; 1xiTRAQ4plex [N-Term]		3.19439e-10	0	1	1	6	I1PHZ3	I1PHZ3 [101-123]	1	2650.52	0	102.6	107.2	92.7	97.5		High	High	High	High	High	0	3.292e-08	6.59
FALSE	High	[K].KGGGEESAGSGGAAGGLFK.[M]	2xiTRAQ4plex [K1; K19]; 1xiTRAQ4plex [N-Term]		1.55964e-08	0	1	1	2	Q7G649	Q7G649 [140-158]	1	2069.1	0	82.1	106.2	69.1	142.6		High	High	High	High	High	0	2.288e-09	4.19
FALSE	High	[K].KGFLPVTDKK.[D]	3xiTRAQ4plex [K1; K9; K10]; 1xiTRAQ4plex [N-Term]		0.00021897	0	1	7	4	Q109L0	Q109L0 [370-379]	2	1709.08	0	103.2	105.1	94.3	97.4		High	High	High	High	High	4.359e-05	0.000283	4.54
FALSE	High	[K].KPAPAGFVPPQLDPNTPSPIFGGSTGGLLR.[K]	1xiTRAQ4plex [K1]; 1xiTRAQ4plex [N-Term]		7.58139e-09	0	1	1	29	Q84PB4	Q84PB4 [56-85]	0	3276.8	0	95.2	112.6	81.8	110.4		High	High	High	High	High	0	2.203e-07	5.7
FALSE	High	[K].KENVAAAQAAFLAR.[C]	1xiTRAQ4plex [K1]; 1xiTRAQ4plex [N-Term]		1.82723e-08	0	1	2	5	I1Q3J5	I1Q3J5 [342-355]	1	1748.01	0	97.2	102	106.6	94.1		High	High	High	High	High	0	1.541e-08	4.97
FALSE	High	[R].KPAPPPPPGTILER.[H]	1xiTRAQ4plex [K1]; 1xiTRAQ4plex [N-Term]		0.000131218	0	1	2	3	Q7F9Y6	Q7F9Y6 [160-173]	0	1758.05	0	108.4	107.7	93.9	90		High	High	High	High	High	4.359e-05	0.0001759	4.05
FALSE	High	[K].KPATGGAAAAAGDGQAAAPAPK.[K]	2xiTRAQ4plex [K1; K22]; 1xiTRAQ4plex [N-Term]		1.37286e-10	0	1	2	12	I1NVE6	I1NVE6 [50-71]	0	2281.26	0	95.3	110.5	85	109.2		High	High	High	High	High	0	1.331e-10	6.56
FALSE	High	[R].KVSPWHDVPLR.[A]	1xiTRAQ4plex [K1]; 1xiTRAQ4plex [N-Term]		2.11464e-05	0	1	3	5	Q0DX85	Q0DX85 [83-93]	1	1621.94	0	101.7	110.6	86.3	101.3		High	High	High	High	High	0	5.446e-06	3.98
FALSE	High	[K].KVQTEHASLPFDDQCAILEK.[E]	1xCarbamidomethyl [C15]; 2xiTRAQ4plex [K1; K20]; 1xiTRAQ4plex [N-Term]		5.4831e-07	0	1	2	14	A2WT25	A2WT25 [210-229]	1	2761.46	0	122	90.4	113.8	73.7		High	High	High	High	High	0	1.032e-05	5.35
FALSE	High	[K].KVQIVDTTCPWVSK.[V]	1xCarbamidomethyl [C9]; 2xiTRAQ4plex [K1; K14]; 1xiTRAQ4plex [N-Term]		2.04163e-05	0	1	3	1	B8AR23	B8AR23 [198-211]	1	2093.18	0					No Quan Values	High	High	High	High	High	0	5.246e-06	3.35
FALSE	High	[R].KVQAEIISQK.[Y]	2xiTRAQ4plex [K1; K10]; 1xiTRAQ4plex [N-Term]		1.27029e-05	0	1	4	1	B8B8S6	B8B8S6 [1132-1141]	1	1575.98	0	106.9	99.6	108.4	85.1		High	High	High	High	High	0	3.145e-06	3.8
FALSE	High	[K].KVPFISDDLEIECEGK.[E]	1xCarbamidomethyl [C13]; 2xiTRAQ4plex [K1; K16]; 1xiTRAQ4plex [N-Term]		3.0547e-09	0	1	3	22	I1R4N8	I1R4N8 [121-136]	1	2311.22	0	98.9	112.2	81	107.9		High	High	High	High	High	0	3.95e-10	5.91
FALSE	High	[R].KVPANEEPIMK.[G]	2xiTRAQ4plex [K1; K11]; 1xiTRAQ4plex [N-Term]		5.45336e-05	0	2	6	1	Q8RYZ1; B8AYI6	Q8RYZ1 [565-575]; B8AYI6 [534-544]	1	1687.98	0	106.4	102.1	115.6	76	Shared	High	High	High	High	High	0	1.51e-05	3.26
FALSE	High	[K].KVNTLIRPDGK.[K]	2xiTRAQ4plex [K1; K11]; 1xiTRAQ4plex [N-Term]		2.93492e-05	0	1	4	7	B8ARB0	B8ARB0 [132-142]	1	1673.04	0	98	102.3	95.5	104.2		High	High	High	High	High	0	4.737e-05	3.97
FALSE	High	[K].KVLQFAGIEDVFTSSR.[G]	1xiTRAQ4plex [K1]; 1xiTRAQ4plex [N-Term]		3.47538e-09	0	1	5	1	A2XN63	A2XN63 [195-210]	1	2085.16	0	98.1	95.9	98.5	107.6		High	High	High	High	High	0	4.536e-10	5.87
FALSE	High	[K].KVLITAPGK.[G]	2xiTRAQ4plex [K1; K9]; 1xiTRAQ4plex [N-Term]		0.000295962	0	1	2	12	I1PLW8	I1PLW8 [194-202]	1	1358.91	0	110.6	100	112.1	77.3		High	High	High	High	High	4.359e-05	0.0001926	4.32
FALSE	High	[K].KVVELQNVPRPS.[-]	1xiTRAQ4plex [K1]; 1xiTRAQ4plex [N-Term]		2.9178e-05	0	1	3	1	I1P7B2	I1P7B2 [213-224]	1	1653.99	0	110	96	100.9	93		High	High	High	High	High	0	7.7e-06	3.75
FALSE	High	[R].KVLFDMGPPMSR.[E]	2xOxidation [M6; M10]; 1xiTRAQ4plex [K1]; 1xiTRAQ4plex [N-Term]		0.000132744	0	1	3	2	Q69UU3	Q69UU3 [275-286]	1	1697.9	0	107.8	98.4	97.4	96.4		High	High	High	High	High	8.201e-05	0.0007302	2.97
FALSE	High	[R].KVLFDMGPPMSR.[E]	1xiTRAQ4plex [K1]; 1xiTRAQ4plex [N-Term]		1.06141e-07	0	1	3	5	Q69UU3	Q69UU3 [275-286]	1	1665.91	0	99.9	93	114.4	92.8		High	High	High	High	High	0	1.364e-07	4.67
FALSE	High	[K].KVLEEVSILPSKR.[L]	2xiTRAQ4plex [K1; K12]; 1xiTRAQ4plex [N-Term]		0.000109651	0	2	3	1	I1P6Q8; Q7XEQ3	I1P6Q8 [33-45]; Q7XEQ3 [33-45]	2	1930.21	0	98.9	95.8	99.5	105.9	Shared	High	High	High	High	High	0	3.215e-05	3.84
FALSE	High	[K].KVLEEVSILPSK.[R]	2xiTRAQ4plex [K1; K12]; 1xiTRAQ4plex [N-Term]		1.70265e-05	0	2	3	1	I1P6Q8; Q7XEQ3	I1P6Q8 [33-44]; Q7XEQ3 [33-44]	1	1774.1	0	100.5	105.7	100.9	93	Shared	High	High	High	High	High	0	4.302e-06	3.85
FALSE	High	[R].KVGIENIGR.[V]	1xiTRAQ4plex [K1]; 1xiTRAQ4plex [N-Term]		4.60387e-05	0	1	1	19	P0C2Z5	P0C2Z5 [23-31]	1	1273.78	0	98.2	103.3	98.9	99.5		High	High	High	High	High	0	7.306e-05	4.01
FALSE	High	[R].KVFDGLPGFSAR.[L]	1xiTRAQ4plex [K1]; 1xiTRAQ4plex [N-Term]		2.32231e-05	0	1	3	1	I1PK15	I1PK15 [185-196]	1	1581.9	0	98.9	92.5	102.6	106		High	High	High	High	High	0	6.016e-06	3.68
FALSE	High	[K].KVEVEVTEAPPAAAAAAETEPAAK.[D]	2xiTRAQ4plex [K1; K24]; 1xiTRAQ4plex [N-Term]		6.31639e-12	0	1	2	3	Q7XMK5	Q7XMK5 [8-31]	1	2782.52	0	114.5	85.4	111.1	89		High	High	High	High	High	0	8.344e-12	5.86
FALSE	High	[R].KVERPPVWLMR.[Q]	1xiTRAQ4plex [K1]; 1xiTRAQ4plex [N-Term]		0.000295962	0	1	2	2	I1PB43	I1PB43 [60-70]	1	1699.01	0	93.4	96.2	99.9	110.5		High	High	High	High	High	0	9.354e-05	4.07
FALSE	High	[R].KVEDPDTLEK.[I]	2xiTRAQ4plex [K1; K10]; 1xiTRAQ4plex [N-Term]		0.000202112	0	1	3	1	I1R446	I1R446 [140-149]	1	1605.91	0	113.4	97.2	104.1	85.2		High	High	High	High	High	0	6.215e-05	3.69
FALSE	High	[R].KVDMLEGVTILR.[S]	1xOxidation [M4]; 1xiTRAQ4plex [K1]; 1xiTRAQ4plex [N-Term]		4.63084e-05	0	1	4	2	A2Z2J3	A2Z2J3 [124-135]	1	1677.98	0	98.5	100.8	92.7	108		High	High	High	High	High	0	1.265e-05	3.18
FALSE	High	[R].KVLFDMGPPMSR.[E]	1xOxidation [M6]; 1xiTRAQ4plex [K1]; 1xiTRAQ4plex [N-Term]		6.42095e-05	0	1	3	2	Q69UU3	Q69UU3 [275-286]	1	1681.9	0	99.2	94.6	108.1	98.1		High	High	High	High	High	0	1.804e-05	3.08
FALSE	High	[R].KVDMLEGVTILR.[S]	1xiTRAQ4plex [K1]; 1xiTRAQ4plex [N-Term]		4.31124e-07	0	1	4	4	A2Z2J3	A2Z2J3 [124-135]	1	1661.99	0	87.8	103.6	83	125.6		High	High	High	High	High	0	8.204e-08	4.04
FALSE	High	[K].KVVISAPSK.[D]	2xiTRAQ4plex [K1; K9]; 1xiTRAQ4plex [N-Term]		0.00017509	0	3	7	10	I1QF99; B8AF09; A2XUU7	I1QF99 [131-139]; B8AF09 [139-147]; A2XUU7 [168-176]	1	1360.89	0	100.6	101.4	99.1	98.8	Shared	High	High	High	High	High	0	8e-05	4.3
FALSE	High	[R].KWLAANVSAEVAESTR.[I]	1xiTRAQ4plex [K1]; 1xiTRAQ4plex [N-Term]		2.6227e-09	0	1	2	3	B8AD93	B8AD93 [191-206]	1	2020.11	0	102	96.9	105.2	95.9		High	High	High	High	High	0	6.645e-08	5.54
FALSE	High	[K].LADGLFLESCR.[E]	1xCarbamidomethyl [C10]; 1xiTRAQ4plex [N-Term]		5.14414e-05	0	2	4	1	I1PM97; I1P1T4	I1PM97 [213-223]; I1P1T4 [220-230]	0	1424.73	0	104.4	89.5	113.1	93	Shared	High	High	High	High	High	0	1.417e-05	2.95
FALSE	High	[R].IADDPDDQSEESLLVISGIK.[G]	1xiTRAQ4plex [K20]; 1xiTRAQ4plex [N-Term]		6.53424e-05	0	1	1	1	Q60EF6	Q60EF6 [127-146]	0	2432.26	0					No Quan Values	High	High	High	High	High	0	1.843e-05	2.38
FALSE	High	[K].IADAEENLGESEVR.[E]	1xiTRAQ4plex [N-Term]		2.12706e-05	0	2	3	1	I1P1X0; A2XUT7	I1P1X0 [87-100]; A2XUT7 [88-101]	0	1675.83	0	101.4	91.9	113.4	93.3	Shared	High	High	High	High	High	0	5.481e-06	2.57
FALSE	High	[R].LACQATVGNPDSTGQMVIQQLPEWK.[I]	1xCarbamidomethyl [C3]; 1xOxidation [M16]; 1xiTRAQ4plex [K25]; 1xiTRAQ4plex [N-Term]		2.41946e-05	0	1	2	2	A2YLE6	A2YLE6 [180-204]	0	3075.55	0	89.3	109.2	88.2	113.3		High	High	High	High	High	0	1.488e-05	2.57
FALSE	High	[R].LACQATVGNPDSTGQMVIQQLPEWK.[I]	1xCarbamidomethyl [C3]; 1xiTRAQ4plex [K25]; 1xiTRAQ4plex [N-Term]		2.23535e-07	0	1	2	2	A2YLE6	A2YLE6 [180-204]	0	3059.55	0	91.4	112.1	99.6	96.9		High	High	High	High	High	0	4.046e-08	5.17
FALSE	High	[K].LAASDVTGQWQSDAASAAR.[F]	1xiTRAQ4plex [N-Term]		2.71837e-06	0	1	3	1	Q0DVI1	Q0DVI1 [254-272]	0	2049.01	0	99.5	97.6	99.3	103.6		High	High	High	High	High	0	5.958e-07	3.05
FALSE	High	[R].LAAQQMQQIQAR.[E]	1xiTRAQ4plex [N-Term]		2.34967e-05	0	1	1	5	B8AFD5	B8AFD5 [93-104]	0	1529.83	0	106.8	100	96.9	96.3		High	High	High	High	High	4.359e-05	0.0001138	4.13
FALSE	High	[K].LAAQNSPDSIKDINETFNSLGK.[L]	2xiTRAQ4plex [K11; K22]; 1xiTRAQ4plex [N-Term]		2.64149e-05	0	1	1	1	B8ABC6	B8ABC6 [179-200]	1	2794.49	0	111.2	96.9	112.7	79.2		High	High	High	High	High	0	6.921e-06	5.16
FALSE	High	[K].LAALVGTDEVVGK.[T]	1xiTRAQ4plex [K13]; 1xiTRAQ4plex [N-Term]		2.27986e-06	0	1	3	1	A2Z3W4	A2Z3W4 [613-625]	0	1559.92	0	122.7	91.2	131.9	54.2		High	High	High	High	High	0	4.943e-07	2.48
FALSE	High	[K].KVVNAVSVIVGPK.[E]	2xiTRAQ4plex [K1; K13]; 1xiTRAQ4plex [N-Term]		0.00018333	0	2	4	2	B8AEK7; Q6EUK5	B8AEK7 [181-193]; Q6EUK5 [181-193]	1	1742.13	0	105	105	91.4	98.6	Shared	High	High	High	High	High	0	5.603e-05	4.54
FALSE	High	[R].IAALVASPGNAELSR.[G]	1xiTRAQ4plex [N-Term]		3.26085e-05	0	1	3	3	Q655Y9	Q655Y9 [99-113]	0	1612.91	0	97.5	100.3	106.7	95.6		High	High	High	High	High	0	1.543e-05	3.35
FALSE	High	[K].LAADTPLLTGQR.[V]	1xiTRAQ4plex [N-Term]		2.88253e-06	0	1	2	3	B8B107	B8B107 [220-231]	0	1399.8	0	102.5	91.6	110.9	95		High	High	High	High	High	0	6.365e-07	3.73
FALSE	High	[R].IAADEGVLALWK.[G]	1xiTRAQ4plex [K12]; 1xiTRAQ4plex [N-Term]		3.88729e-06	0	1	2	6	B8BKA3	B8BKA3 [168-179]	0	1573.92	0	110.2	95.9	122.3	71.6		High	High	High	High	High	0	3.398e-06	4.03
FALSE	High	[K].LAAAVLGGVDNIWIAPGTR.[V]	1xiTRAQ4plex [N-Term]		2.37539e-06	0	1	6	3	B7FA85	B7FA85 [130-148]	0	2038.16	0	110.6	87.8	107	94.5		High	High	High	High	High	0	5.16e-07	3.68
FALSE	High	[K].LAAATAAAGEAK.[G]	1xiTRAQ4plex [K12]; 1xiTRAQ4plex [N-Term]		8.61267e-07	0	1	3	3	I1QC36	I1QC36 [182-193]	0	1332.77	0	100.2	102.4	90.2	107.2		High	High	High	High	High	0	3.127e-07	3.44
FALSE	High	[R].LAAALSSPAHPAGGAGR.[N]	1xiTRAQ4plex [N-Term]		2.49132e-05	0	1	3	1	I1PDF3	I1PDF3 [19-35]	0	1647.9	0	92.7	100.1	101.4	105.8		High	High	High	High	High	0	6.499e-06	2.73
FALSE	High	[K].LAAALPEGGVLLLENVR.[F]	1xiTRAQ4plex [N-Term]		1.06141e-07	0	1	2	3	B8AIH2	B8AIH2 [106-122]	0	1879.11	0	100.9	96.2	98.7	104.2		High	High	High	High	High	0	2.15e-08	4.21
FALSE	High	[R].LAAAIDGLPDPGGPTFK.[D]	1xiTRAQ4plex [K17]; 1xiTRAQ4plex [N-Term]		1.1497e-08	0	1	2	8	I1PVG8	I1PVG8 [236-252]	0	1928.07	0	103.5	113.8	81.2	101.5		High	High	High	High	High	0	2.773e-07	5.06
FALSE	High	[R].KWVSDTGVENIGKR.[L]	2xiTRAQ4plex [K1; K13]; 1xiTRAQ4plex [N-Term]		2.02023e-13	0	1	2	6	P93431	P93431 [350-363]	2	2021.15	0	106.3	92.7	111.1	89.9		High	High	High	High	High	0	4.954e-08	5.77
FALSE	High	[R].KWVSDTGVENIGK.[R]	2xiTRAQ4plex [K1; K13]; 1xiTRAQ4plex [N-Term]		1.1813e-09	0	1	2	15	P93431	P93431 [350-362]	1	1865.05	0	111.2	90.3	109.2	89.3		High	High	High	High	High	0	1.418e-10	5.82
FALSE	High	[K].LAALLQHEVKPK.[S]	2xiTRAQ4plex [K10; K12]; 1xiTRAQ4plex [N-Term]		9.10571e-05	0	1	2	1	I1P8M3	I1P8M3 [238-249]	0	1779.12	0	98.7	96.7	99	105.7		High	High	High	High	High	0	2.63e-05	2.59
FALSE	High	[R].KVDGFEIPLDVVGQPLEK.[L]	2xiTRAQ4plex [K1; K18]; 1xiTRAQ4plex [N-Term]		1.85286e-07	0	1	3	10	B8ATG9	B8ATG9 [233-250]	1	2415.39	0	99.3	104.2	98.8	97.8		High	High	High	High	High	0	3.302e-08	4.08
FALSE	High	[K].KVDFNTATFSDILK.[K]	2xiTRAQ4plex [K1; K14]; 1xiTRAQ4plex [N-Term]		0.000301022	0	1	4	1	Q10H93	Q10H93 [631-644]	1	2031.15	0					No Quan Values	High	High	High	High	High	0	9.562e-05	3.18
FALSE	High	[K].KVALVVLTGER.[G]	1xiTRAQ4plex [K1]; 1xiTRAQ4plex [N-Term]		7.04853e-05	0	1	3	3	A2YLT1	A2YLT1 [111-121]	1	1472.94	0	97.8	95.7	104.3	102.3		High	High	High	High	High	0	3.735e-05	4.05
FALSE	High	[R].KQIEEITSEFEMPAVTLDV.[-]	1xiTRAQ4plex [K1]; 1xiTRAQ4plex [N-Term]		1.02694e-06	0	1	1	4	A2X9N1	A2X9N1 [82-100]	1	2467.29	0	113.3	94.8	85.6	106.3		High	High	High	High	High	0	2.081e-07	4.56
FALSE	High	[K].KQLAVPEGTEVSGASK.[F]	2xiTRAQ4plex [K1; K16]; 1xiTRAQ4plex [N-Term]		1.56645e-06	0	1	1	2	Q6ZJI9	Q6ZJI9 [65-80]	1	2033.16	0	91.4	102.9	100.8	105		High	High	High	High	High	0	3.287e-07	3.76
FALSE	High	[R].KQFVLEVLHPGR.[A]	1xiTRAQ4plex [K1]; 1xiTRAQ4plex [N-Term]		2.10017e-06	0	1	3	1	I1Q310	I1Q310 [26-37]	1	1711.03	0	97.7	99.5	103.9	98.9		High	High	High	High	High	0	4.506e-07	4.09
FALSE	High	[K].KQDITITGASTLPKDEVER.[M]	2xiTRAQ4plex [K1; K14]; 1xiTRAQ4plex [N-Term]		9.75592e-09	0	1	6	4	B8BP25	B8BP25 [567-585]	2	2533.42	0	110.3	91	111.7	86.9		High	High	High	High	High	0	2.751e-07	4.87
FALSE	High	[K].KQDITITGASTLPKDEVEK.[M]	3xiTRAQ4plex [K1; K14; K19]; 1xiTRAQ4plex [N-Term]		2.82013e-08	0	1	3	3	I1PU83	I1PU83 [539-557]	2	2649.52	0	103.4	99.4	92.3	104.8		High	High	High	High	High	0	3.151e-08	5.46
FALSE	High	[K].KQDEGVVTNK.[Y]	2xiTRAQ4plex [K1; K10]; 1xiTRAQ4plex [N-Term]		8.57773e-06	0	1	1	10	I1PYT7	I1PYT7 [70-79]	1	1549.89	0	94.6	96.9	105.5	103		High	High	High	High	High	0	2.059e-06	4.47
FALSE	High	[K].KQAAGGVTDASGALQDK.[V]	2xiTRAQ4plex [K1; K17]; 1xiTRAQ4plex [N-Term]		1.34891e-10	0	1	4	3	B8A7P7	B8A7P7 [205-221]	1	2049.13	0	104.9	113.7	99.1	82.3		High	High	High	High	High	0	1.369e-11	5.09
FALSE	High	[K].KPWALSFSFGR.[A]	1xiTRAQ4plex [K1]; 1xiTRAQ4plex [N-Term]		0.000106516	0	1	1	1	Q5N725	Q5N725 [288-298]	0	1583.89	0	93.5	96.1	110	100.3		High	High	High	High	High	0	3.116e-05	3.48
FALSE	High	[K].KPVSLTSAMLSHIK.[F]	2xiTRAQ4plex [K1; K14]; 1xiTRAQ4plex [N-Term]		1.59082e-07	0	1	3	2	B8ANU6	B8ANU6 [166-179]	0	1944.17	0	96	99.7	108.1	96.1		High	High	High	High	High	0	2.792e-08	3.65
FALSE	High	[R].KQIEEITSEFEMPAVTLDV.[-]	1xOxidation [M12]; 1xiTRAQ4plex [K1]; 1xiTRAQ4plex [N-Term]		3.97954e-06	0	1	1	6	A2X9N1	A2X9N1 [82-100]	1	2483.28	0	109.8	99.6	87	103.6		High	High	High	High	High	0	8.993e-07	4.56
FALSE	High	[R].KPVIAGDTLIMR.[M]	1xiTRAQ4plex [K1]; 1xiTRAQ4plex [N-Term]		4.58085e-06	0	1	4	1	A2YSI3	A2YSI3 [164-175]	0	1601.97	0	117.8	101.4	106	74.9		High	High	High	High	High	0	1.046e-06	4.65
FALSE	High	[R].KPSDDEPFSGLAFK.[I]	2xiTRAQ4plex [K1; K14]; 1xiTRAQ4plex [N-Term]		1.53225e-05	0	1	2	1	A2XVY3	A2XVY3 [378-391]	0	1970.06	0	106.4	93.1	114.9	85.6		High	High	High	High	High	0	3.855e-06	4.43
FALSE	High	[R].KPPGFAFIDFDDRR.[D]	1xiTRAQ4plex [K1]; 1xiTRAQ4plex [N-Term]		0.000177116	0	1	4	3	B8B3M3	B8B3M3 [115-128]	1	1969.05	0	100.9	100.1	102.3	96.7		High	High	High	High	High	0	5.402e-05	4.27
FALSE	High	[R].KPLLIASNANVGGPTTAAAMATAK.[G]	2xiTRAQ4plex [K1; K24]; 1xiTRAQ4plex [N-Term]		9.62783e-07	0	1	2	1	I1PYT4	I1PYT4 [380-403]	0	2700.54	0	107	102	96.9	94.2		High	High	High	High	High	0	1.947e-07	5.22
FALSE	High	[K].KPFAGSSHAK.[G]	2xiTRAQ4plex [K1; K10]; 1xiTRAQ4plex [N-Term]		0.000156042	0	1	3	3	I1PGS3	I1PGS3 [38-47]	0	1461.85	0	101	97.7	105.8	95.5		High	High	High	High	High	0	4.689e-05	4.14
FALSE	High	[K].KPFAAIVGGSK.[V]	2xiTRAQ4plex [K1; K11]; 1xiTRAQ4plex [N-Term]		0.000131979	0	2	4	2	A2YG06; B8AIH2	A2YG06 [192-202]; B8AIH2 [192-202]	0	1506.94	0	113.9	99.3	98.2	88.6	Shared	High	High	High	High	High	0	3.924e-05	4
FALSE	High	[K].KPDQAVDVILSCR.[Q]	1xCarbamidomethyl [C12]; 1xiTRAQ4plex [K1]; 1xiTRAQ4plex [N-Term]		5.91747e-07	0	1	1	1	B8B575	B8B575 [299-311]	0	1788.99	0	107	98.1	103	92		High	High	High	High	High	0	1.156e-07	4.06
FALSE	High	[K].KPDLNDPVLR.[A]	1xiTRAQ4plex [K1]; 1xiTRAQ4plex [N-Term]		8.47776e-06	0	1	1	8	P0C318	P0C318 [6-15]	0	1454.86	0	98.8	85.9	77.5	137.7		High	High	High	High	High	0	2.032e-06	4.61
FALSE	High	[K].KPDGESKPAAASK.[K]	3xiTRAQ4plex [K1; K7; K13]; 1xiTRAQ4plex [N-Term]		0.000100509	0	1	2	4	I1PNW7	I1PNW7 [79-91]	0	1862.08	0	113.2	92.1	117	77.7		High	High	High	High	High	0	2.933e-05	3.74
FALSE	High	[R].KPDFDAFIDPQK.[Q]	2xiTRAQ4plex [K1; K12]; 1xiTRAQ4plex [N-Term]		7.65949e-07	0	1	1	48	Q8GRU9	Q8GRU9 [231-242]	0	1853.02	0	93.4	101.5	97.7	107.4		High	High	High	High	High	0	2.474e-07	5.16
FALSE	High	[K].KPSPNFELSK.[Q]	2xiTRAQ4plex [K1; K10]; 1xiTRAQ4plex [N-Term]		0.000129708	0	1	4	5	I1QA03	I1QA03 [314-323]	0	1578.92	0	99.5	98.7	102.8	98.9		High	High	High	High	High	0	4.226e-05	3.87
FALSE	High	[K].KQLEEVGAK.[V]	2xiTRAQ4plex [K1; K9]; 1xiTRAQ4plex [N-Term]		7.00758e-05	0	2	7	3	O22386; A2Y7L1	O22386 [173-181]; A2Y7L1 [167-175]	1	1433.87	0	101	101.5	78.7	118.8	Shared	High	High	High	High	High	0	1.987e-05	4.27
FALSE	High	[R].KQSSALSAASSACDHIR.[D]	1xCarbamidomethyl [C13]; 1xiTRAQ4plex [K1]; 1xiTRAQ4plex [N-Term]		1.8706e-08	0	1	2	4	Q7XDC8	Q7XDC8 [240-256]	1	2077.07	0	93.3	96.7	108.5	101.5		High	High	High	High	High	0	2.78e-09	5.45
FALSE	High	[K].KQTFSSFDELLEK.[S]	2xiTRAQ4plex [K1; K13]; 1xiTRAQ4plex [N-Term]		4.50098e-06	0	1	2	1	Q5JMR9	Q5JMR9 [63-75]	1	2004.1	0	102.8	107.5	96.9	92.9		High	High	High	High	High	0	1.029e-06	3.73
FALSE	High	[R].KVAILGAAGGIGQPLSLLMK.[L]	2xiTRAQ4plex [K1; K20]; 1xiTRAQ4plex [N-Term]		2.64976e-07	0	1	1	1	I1NQ57	I1NQ57 [29-48]	1	2369.47	0	92.3	104.4	109.2	94		High	High	High	High	High	0	4.833e-08	4.36
FALSE	High	[R].KVAILGAAGGIGQPLALLMK.[L]	1xOxidation [M19]; 2xiTRAQ4plex [K1; K20]; 1xiTRAQ4plex [N-Term]		5.54779e-07	0	1	1	2	I1PY62	I1PY62 [28-47]	1	2369.47	0	96.3	101.1	97.7	104.9		High	High	High	High	High	0	1.073e-07	4.72
FALSE	High	[R].KVAILGAAGGIGQPLALLMK.[L]	2xiTRAQ4plex [K1; K20]; 1xiTRAQ4plex [N-Term]		1.06686e-10	0	1	1	5	I1PY62	I1PY62 [28-47]	1	2353.47	0	102.4	95.7	100.4	101.5		High	High	High	High	High	0	1.057e-11	5.31
FALSE	High	[R].KVAESSGDSGANVK.[R]	2xiTRAQ4plex [K1; K14]; 1xiTRAQ4plex [N-Term]		1.65021e-09	0	2	3	3	I1P3E5; A2XX62	I1P3E5 [60-73]; A2XX62 [60-73]	1	1780.98	0	105.3	92.7	79.3	122.7	Shared	High	High	High	High	High	0	2.03e-10	6.05
FALSE	High	[K].KVAELWAAAR.[S]	1xiTRAQ4plex [K1]; 1xiTRAQ4plex [N-Term]		2.44795e-05	0	1	1	2	Q9FVZ9	Q9FVZ9 [58-67]	1	1402.84	0	103.7	108.8	103	84.5		High	High	High	High	High	0	6.368e-06	4.03
FALSE	High	[R].KTQVVMDAVK.[T]	2xiTRAQ4plex [K1; K10]; 1xiTRAQ4plex [N-Term]		0.000199808	0	1	2	2	A0A0P0XUE2	A0A0P0XUE2 [357-366]	1	1550.93	0	96.7	103.8	101.6	98		High	High	High	High	High	0	6.156e-05	4
FALSE	High	[K].KTPSDEAAASEAQASLENLLSR.[A]	1xiTRAQ4plex [K1]; 1xiTRAQ4plex [N-Term]		3.69067e-11	0	1	3	3	A0A0P0WKD6	A0A0P0WKD6 [383-404]	1	2576.34	0	100.7	116.8	88.5	94		High	High	High	High	High	0	3.381e-12	7.44
FALSE	High	[R].KTPQDDPPPESDAAPTDTK.[G]	2xiTRAQ4plex [K1; K19]; 1xiTRAQ4plex [N-Term]		1.59639e-05	0	1	2	2	A2X753	A2X753 [166-184]	1	2442.24	0	99.3	121.2	98.5	81		High	High	High	High	High	0	9.018e-05	3.53
FALSE	High	[K].KTLAEEVNQAFR.[D]	1xiTRAQ4plex [K1]; 1xiTRAQ4plex [N-Term]		4.75279e-08	0	1	2	12	I1PLW8	I1PLW8 [328-339]	1	1693.95	0	113.8	99.9	109.2	77.1		High	High	High	High	High	0	7.602e-09	6.67
FALSE	High	[K].KTEGELFETEK.[E]	2xiTRAQ4plex [K1; K11]; 1xiTRAQ4plex [N-Term]		1.02267e-05	0	2	3	7	A2X6N1; Q7XR19	A2X6N1 [157-167]; Q7XR19 [160-170]	1	1742.95	0	90.7	112	89.2	108.1	Shared	High	High	High	High	High	0	2.299e-05	4.05
FALSE	High	[R].KTEEFNVLLNK.[Y]	2xiTRAQ4plex [K1; K11]; 1xiTRAQ4plex [N-Term]		3.02205e-05	0	1	3	4	A2YIK9	A2YIK9 [302-312]	1	1767.04	0	99	102.5	101.7	96.8		High	High	High	High	High	4.359e-05	0.0001889	3.55
FALSE	High	[K].KSVGDLTAADLEGKR.[V]	2xiTRAQ4plex [K1; K14]; 1xiTRAQ4plex [N-Term]		3.56572e-08	0	1	3	4	A0A0P0WP33	A0A0P0WP33 [83-97]	2	1992.14	0	114.4	101.8	108.6	75.1		High	High	High	High	High	0	5.572e-09	5.79
FALSE	High	[K].KSVGDLTAADLEGK.[R]	2xiTRAQ4plex [K1; K14]; 1xiTRAQ4plex [N-Term]		3.37001e-07	0	1	3	5	A0A0P0WP33	A0A0P0WP33 [83-96]	1	1836.04	0	115.5	101.5	104.9	78.1		High	High	High	High	High	0	1.004e-06	3.84
FALSE	High	[R].KSPTQSAPEPNLFR.[H]	1xiTRAQ4plex [K1]; 1xiTRAQ4plex [N-Term]		0.000306164	0	1	3	2	B8ABW3	B8ABW3 [243-256]	1	1860.02	0	98.3	100.4	99.3	102		High	High	High	High	High	0	9.721e-05	4.52
FALSE	High	[K].KSPLFSQFIK.[D]	2xiTRAQ4plex [K1; K10]; 1xiTRAQ4plex [N-Term]		0.000134288	0	1	1	4	Q67W57	Q67W57 [80-89]	1	1626.99	0	104.5	100.4	98.5	96.6		High	High	High	High	High	0	4e-05	4.11
FALSE	High	[R].KSPCGEGTNTWDR.[F]	1xCarbamidomethyl [C4]; 1xiTRAQ4plex [K1]; 1xiTRAQ4plex [N-Term]		3.53189e-07	0	3	4	5	B8AK27; Q8LNL2; I1PZA2	B8AK27 [75-87]; Q8LNL2 [78-90]; I1PZA2 [76-88]	1	1795.86	0	104	96.7	103.2	96	Shared	High	High	High	High	High	0	1.215e-06	4.91
FALSE	High	[R].KSGGLGDLK.[Y]	2xiTRAQ4plex [K1; K9]; 1xiTRAQ4plex [N-Term]		2.32231e-05	0	1	3	4	B8AJ36	B8AJ36 [157-165]	1	1306.81	0	94.8	101.7	99.1	104.4		High	High	High	High	High	0	6.022e-06	4.07
FALSE	High	[R].KSEPIPEVNDEPVK.[V]	2xiTRAQ4plex [K1; K14]; 1xiTRAQ4plex [N-Term]		2.8503e-05	0	1	4	1	A2ZCE6	A2ZCE6 [374-387]	1	2013.12	0	87.1	99.3	109.4	104.2		High	High	High	High	High	0	7.531e-06	2.87
FALSE	High	[K].KSAGGILLPETSK.[Q]	2xiTRAQ4plex [K1; K13]; 1xiTRAQ4plex [N-Term]		6.14126e-06	0	1	1	3	Q8H3I7	Q8H3I7 [22-34]	1	1733.05	0	92.6	103	89.3	115.1		High	High	High	High	High	0	1.432e-06	4.46
FALSE	High	[K].KQVDGVVTNK.[Y]	2xiTRAQ4plex [K1; K10]; 1xiTRAQ4plex [N-Term]		5.54779e-07	0	1	4	7	I1NWC3	I1NWC3 [74-83]	1	1519.92	0	96.5	96.7	102.2	104.6		High	High	High	High	High	0	1.076e-07	5.01
FALSE	High	[K].KQVAQQEAER.[S]	1xiTRAQ4plex [K1]; 1xiTRAQ4plex [N-Term]		1.93681e-05	0	1	7	3	A2XUB9	A2XUB9 [191-200]	1	1474.82	0	102.6	109.7	78.7	109		High	High	High	High	High	0	4.936e-06	4.06
FALSE	High	[K].KPASSAEAK.[K]	2xiTRAQ4plex [K1; K9]; 1xiTRAQ4plex [N-Term]		3.39713e-05	0	1	2	3	Q9SNN5	Q9SNN5 [190-198]	0	1320.78	0	98.4	115.7	112.9	73.1		High	High	High	High	High	0	9.065e-06	4.55
FALSE	High	[K].KENITVVSVPGSFEIPVAAQK.[L]	2xiTRAQ4plex [K1; K21]; 1xiTRAQ4plex [N-Term]		4.29214e-05	0	1	3	1	A2XV50	A2XV50 [111-131]	1	2645.52	0	109.1	93.1	99.7	98.2		High	High	High	High	High	0	1.168e-05	4.4
FALSE	High	[K].KEIPSTVVFEDEK.[V]	2xiTRAQ4plex [K1; K13]; 1xiTRAQ4plex [N-Term]		0.000264261	0	1	1	1	B8ANE8	B8ANE8 [26-38]	1	1953.09	0	90	96.4	96.9	116.6		High	High	High	High	High	0	8.282e-05	3.36
FALSE	High	[K].KELMESIQK.[G]	2xiTRAQ4plex [K1; K9]; 1xiTRAQ4plex [N-Term]		3.60172e-05	0	1	1	2	I1PFY8	I1PFY8 [339-347]	1	1537.9	0	94.7	97.1	116.3	91.9		High	High	High	High	High	0	9.661e-06	4.57
FALSE	High	[K].GVFAAGDVQDK.[K]	1xiTRAQ4plex [K11]; 1xiTRAQ4plex [N-Term]		8.49197e-05	0	1	4	1	Q6ZFU6	Q6ZFU6 [287-297]	0	1394.75	0	96.9	107.3	102.1	93.6		High	High	High	High	High	0	2.437e-05	2.08
FALSE	High	[R].GVEILVATPGR.[L]	1xiTRAQ4plex [N-Term]		0.0001059	0	1	5	1	Q75HJ0	Q75HJ0 [302-312]	0	1255.75	0	98.5	100.4	104.1	97		High	High	High	High	High	0	3.099e-05	2.85
FALSE	High	[R].GVEELADAVK.[V]	1xiTRAQ4plex [K10]; 1xiTRAQ4plex [N-Term]		2.78435e-05	0	2	3	6	Q10RW9; I1QV68	Q10RW9 [50-59]; I1QV68 [111-120]	0	1318.75	0	97.6	93.8	110.2	98.5	Shared	High	High	High	High	High	4.359e-05	0.0001336	2.84
FALSE	High	[R].GVDVVVGTPGR.[I]	1xiTRAQ4plex [N-Term]		5.42162e-05	0	1	3	1	B8AMQ6	B8AMQ6 [249-259]	0	1199.69	0	112	88.1	118	81.9		High	High	High	High	High	0	1.503e-05	3.01
FALSE	High	[R].GVDLDALLDMSTDDLVQLFPAR.[A]	1xOxidation [M10]; 1xiTRAQ4plex [N-Term]		2.84295e-07	0	1	4	4	A2XMY4	A2XMY4 [28-49]	0	2564.3	0					No Quan Values	High	High	High	High	High	0	1.59e-07	3.4
FALSE	High	[K].GVDKDHVLLLAAR.[A]	1xiTRAQ4plex [K4]; 1xiTRAQ4plex [N-Term]		0.000210377	0	1	2	1	I1PQF5	I1PQF5 [352-364]	1	1695.02	0	87.9	89.8	130.9	91.4		High	High	High	High	High	0	6.476e-05	3.39
FALSE	High	[K].GVDDILLVSVNDPFVMK.[A]	1xOxidation [M16]; 1xiTRAQ4plex [K17]; 1xiTRAQ4plex [N-Term]		6.16545e-07	0	1	1	4	A2WTQ2	A2WTQ2 [70-86]	0	2165.18	0	93.4	91.8	94.2	120.7		High	High	High	High	High	0	1.2e-07	3.48
FALSE	High	[K].GVDDILLVSVNDPFVMK.[A]	1xiTRAQ4plex [K17]; 1xiTRAQ4plex [N-Term]		5.15948e-08	0	1	1	5	A2WTQ2	A2WTQ2 [70-86]	0	2149.18	0	94.7	101.4	91.9	112.1		High	High	High	High	High	0	8.294e-09	4.32
FALSE	High	[R].GVDATAEDKER.[V]	1xiTRAQ4plex [K9]; 1xiTRAQ4plex [N-Term]		2.03949e-06	0	1	3	4	A2XL53	A2XL53 [107-117]	1	1478.77	0	101.8	106	84.3	107.9		High	High	High	High	High	0	1.735e-06	3.72
FALSE	High	[K].GVFLESGSSEEFSLLPQLAK.[S]	1xiTRAQ4plex [K20]; 1xiTRAQ4plex [N-Term]		1.12551e-07	0	1	3	1	B8BAQ6	B8BAQ6 [459-478]	0	2426.31	0	101.9	92.4	108.5	97.1		High	High	High	High	High	0	1.919e-08	2.61
FALSE	High	[K].GVDAIACVSVNDAFVMR.[A]	1xCarbamidomethyl [C7]; 1xOxidation [M16]; 1xiTRAQ4plex [N-Term]		1.21924e-05	0	1	3	3	A2X1X4	A2X1X4 [130-146]	0	1983.97	0	105.3	103.3	98.7	92.8		High	High	High	High	High	0	3.826e-06	3.46
FALSE	High	[K].GVCSNFLCDLKPGSDVK.[I]	2xCarbamidomethyl [C3; C8]; 2xiTRAQ4plex [K11; K17]; 1xiTRAQ4plex [N-Term]		1.49362e-09	0	2	7	13	I1NWC3; I1PYT7	I1NWC3 [182-198]; I1PYT7 [178-194]	0	2328.21	0	92.9	97	110.6	99.5	Shared	High	High	High	High	High	0	1.821e-10	5.23
FALSE	High	[R].GVAFMVDNCSTTAR.[L]	1xCarbamidomethyl [C9]; 1xiTRAQ4plex [N-Term]		1.78216e-06	0	2	7	4	A2WTA6; B8AWV4	A2WTA6 [616-629]; B8AWV4 [491-504]	0	1672.79	0	87.3	94.2	94.9	123.5	Shared	High	High	High	High	High	0	3.787e-07	2.95
FALSE	High	[K].GVADLVTDTDK.[L]	1xiTRAQ4plex [K11]; 1xiTRAQ4plex [N-Term]		1.63424e-05	0	1	3	2	Q6H6B9	Q6H6B9 [109-119]	0	1421.77	0	97.9	90.8	106.8	104.5		High	High	High	High	High	0	4.134e-06	4
FALSE	High	[R].GVAASGVLPATAIR.[T]	1xiTRAQ4plex [N-Term]		3.33763e-06	0	1	3	2	Q8GT01	Q8GT01 [36-49]	0	1426.85	0	93.3	96.3	101.5	108.9		High	High	High	High	High	0	7.457e-07	3.66
FALSE	High	[R].GVAAAAGGK.[G]	1xiTRAQ4plex [K9]; 1xiTRAQ4plex [N-Term]		9.10571e-05	0	1	1	3	A2XGK2	A2XGK2 [4-12]	0	989.598	0	105.8	101.7	90	102.6		High	High	High	High	High	0	2.626e-05	3.62
FALSE	High	[K].GTVVLVFQPAEEGGGGAK.[K]	1xiTRAQ4plex [K18]; 1xiTRAQ4plex [N-Term]		4.02648e-06	0	1	4	1	Q84XG9	Q84XG9 [160-177]	0	2004.1	0	104.6	104	105.3	86.1		High	High	High	High	High	0	9.119e-07	3.26
FALSE	High	[K].GTVEVAGTNK.[E]	1xiTRAQ4plex [K10]; 1xiTRAQ4plex [N-Term]		0.00013743	0	1	2	2	Q5N725	Q5N725 [107-116]	0	1263.71	0	89.7	97.1	107.8	105.4		High	High	High	High	High	4.359e-05	0.0004711	3.57
FALSE	High	[K].GTVEIITPVELIK.[K]	1xiTRAQ4plex [K13]; 1xiTRAQ4plex [N-Term]		1.81379e-06	0	1	5	8	P41095	P41095 [153-165]	0	1700.04	0	98.6	98.2	101.2	102		High	High	High	High	High	0	3.863e-07	4.3
FALSE	High	[K].GTSQVEGVVTLTQDDQGPTTVNVR.[V]	1xiTRAQ4plex [N-Term]		7.05063e-10	0	1	3	22	I1QKG1	I1QKG1 [68-91]	0	2645.35	0	113	94.2	97.4	95.4		High	High	High	High	High	0	8.094e-11	6.67
FALSE	High	[K].GVDAIACVSVNDAFVMR.[A]	1xCarbamidomethyl [C7]; 1xiTRAQ4plex [N-Term]		1.17268e-07	0	1	3	9	A2X1X4	A2X1X4 [130-146]	0	1967.98	0	111.7	100.6	96.7	90.9		High	High	High	High	High	0	2.015e-08	4.78
FALSE	High	[K].GTPLTLVLLGK.[S]	1xiTRAQ4plex [K11]; 1xiTRAQ4plex [N-Term]		5.48528e-05	0	1	2	9	B8ALV6	B8ALV6 [79-89]	0	1399.91	0	96.6	96.4	115.1	91.9		High	High	High	High	High	0	1.527e-05	4.59
FALSE	High	[K].GVGAVFSPITAEMEPVGVGSK.[Q]	1xiTRAQ4plex [K21]; 1xiTRAQ4plex [N-Term]		2.01571e-06	0	1	2	1	Q7FAI9	Q7FAI9 [139-159]	0	2320.25	0	118.1	85.5	106.5	89.9		High	High	High	High	High	0	4.313e-07	3.72
FALSE	High	[R].GVLFATEALLAEHGK.[G]	1xiTRAQ4plex [K15]; 1xiTRAQ4plex [N-Term]		5.93926e-08	0	1	1	2	A2XMV1	A2XMV1 [188-202]	0	1844.05	0	98.9	102	114	85		High	High	High	High	High	0	9.674e-09	4.33
FALSE	High	[R].GVVMNPVDHPHGGGEGK.[A]	1xiTRAQ4plex [K17]; 1xiTRAQ4plex [N-Term]		0.000246834	0	1	6	2	P0C497	P0C497 [220-236]	0	1975.01	0	106.2	92.8	104.9	96.2		High	High	High	High	High	0	7.717e-05	3.17
FALSE	High	[K].GVVENLVSNTQVLESK.[I]	1xiTRAQ4plex [K16]; 1xiTRAQ4plex [N-Term]		7.99229e-09	0	1	1	7	B8A7P4	B8A7P4 [170-185]	0	2004.12	0	105.1	105.3	97.6	92		High	High	High	High	High	0	1.113e-09	5.17
FALSE	High	[R].GVVEFSVEK.[G]	1xiTRAQ4plex [K9]; 1xiTRAQ4plex [N-Term]		0.000248243	0	1	4	3	I1QBP3	I1QBP3 [268-276]	0	1281.73	0	104.6	103.2	104.5	87.6		High	High	High	High	High	0	7.776e-05	2.95
FALSE	High	[RK].GVVDSNDLPLNVSR.[E]	1xiTRAQ4plex [N-Term]		5.87001e-08	0	1	8	3	B8BCQ3	B8BCQ3 [439-452]	0	1628.87	0	101.1	97.3	111.7	89.9		High	High	High	High	High	0	9.559e-09	3.32
FALSE	High	[K].GVTTIIGGGDSVAAVEK.[VA]	1xiTRAQ4plex [K17]; 1xiTRAQ4plex [N-Term]		4.47221e-09	0	2	7	36	A2YG06; A0A0P0WP33	A2YG06 [350-366]; A0A0P0WP33 [428-444]	0	1862.05	0	119.2	103.6	99.5	77.7	Shared	High	High	High	High	High	0	6.567e-09	5.95
FALSE	High	[K].GVTMSALLAK.[A]	1xiTRAQ4plex [K10]; 1xiTRAQ4plex [N-Term]		8.29663e-05	0	1	3	1	Q2QWU7	Q2QWU7 [293-302]	0	1278.77	0					No Quan Values	High	High	High	High	High	0	2.38e-05	2.29
FALSE	High	[K].GVTIMEGDAEDLPFPTDTFDR.[Y]	1xOxidation [M5]; 1xiTRAQ4plex [N-Term]		3.07556e-05	0	1	2	3	I1R7V2	I1R7V2 [171-191]	0	2486.15	0	86.7	99.2	91.9	122.1		High	High	High	High	High	0	8.165e-06	3.17
FALSE	High	[K].GVTIMEGDAEDLPFPTDTFDR.[Y]	1xiTRAQ4plex [N-Term]		4.21129e-07	0	1	2	4	I1R7V2	I1R7V2 [171-191]	0	2470.16	0	124.7	94	114.8	66.6		High	High	High	High	High	0	7.966e-08	3.92
FALSE	High	[K].GVSLLLPTDVVVADKFAADAESK.[T]	2xiTRAQ4plex [K15; K23]; 1xiTRAQ4plex [N-Term]		2.03949e-06	0	1	2	1	B8AIH2	B8AIH2 [262-284]	1	2777.57	0	109.2	94.3	97.2	99.3		High	High	High	High	High	0	4.375e-07	3.79
FALSE	High	[R].GVGIVVLEAGEEGGGR.[V]	1xiTRAQ4plex [N-Term]		5.11419e-05	0	1	2	1	I1PVA1	I1PVA1 [107-122]	0	1642.89	0	127.5	90.5	89.2	92.8		High	High	High	High	High	0	1.415e-05	2.89
FALSE	High	[K].GVSLLLPTDVVVADK.[F]	1xiTRAQ4plex [K15]; 1xiTRAQ4plex [N-Term]		7.76417e-06	0	1	2	2	B8AIH2	B8AIH2 [262-276]	0	1814.09	0	115.1	95.6	98	91.4		High	High	High	High	High	0	1.845e-06	4
FALSE	High	[K].GVPFHTDAAQALGK.[I]	1xiTRAQ4plex [K14]; 1xiTRAQ4plex [N-Term]		9.15879e-05	0	1	2	1	I1QN25	I1QN25 [228-241]	0	1699.94	0					No Quan Values	High	High	High	High	High	0	2.639e-05	3.33
FALSE	High	[R].GVNTFSPEGR.[L]	1xiTRAQ4plex [N-Term]		4.31729e-05	0	1	2	5	Q9LSU1	Q9LSU1 [11-20]	0	1207.62	0	99	96.6	99.3	105		High	High	High	High	High	4.359e-05	0.0002671	3.17
FALSE	High	[K].GVNPWIEVDGGVGPK.[N]	1xiTRAQ4plex [K15]; 1xiTRAQ4plex [N-Term]		1.65385e-08	0	1	2	11	I1P7Z7	I1P7Z7 [223-237]	0	1811.99	0	97.6	100	87.6	114.9		High	High	High	High	High	0	2.433e-09	5.04
FALSE	High	[K].GVMQMLNTIIR.[N]	1xOxidation [M]; 1xiTRAQ4plex [N-Term]		0.000302727	0	1	3	3	Q69UU3	Q69UU3 [149-159]	0	1435.79	0	101.7	97.1	103.9	97.3		High	High	High	High	High	0	9.603e-05	2.3
FALSE	High	[K].GVMQMLNTIIR.[N]	1xiTRAQ4plex [N-Term]		2.20104e-06	0	1	3	5	Q69UU3	Q69UU3 [149-159]	0	1419.79	0	103.4	92.2	119.7	84.7		High	High	High	High	High	0	4.741e-07	3.92
FALSE	High	[K].GVITAEDTR.[L]	1xiTRAQ4plex [N-Term]		0.000121004	0	1	1	11	I1Q848	I1Q848 [232-240]	0	1105.6	0	98.9	100.9	92.6	107.6		High	High	High	High	High	0	4.252e-05	3.36
FALSE	High	[K].GVITAEDAR.[L]	1xiTRAQ4plex [N-Term]		0.000242654	0	1	1	10	Q10CE4	Q10CE4 [232-240]	0	1075.59	0	86.9	105	87.7	120.4		High	High	High	High	High	4.359e-05	0.0001351	3.07
FALSE	High	[KR].GVLLVGPPGTGK.[T]	1xiTRAQ4plex [K12]; 1xiTRAQ4plex [N-Term]		3.09361e-05	0	2	11	6	Q8LQJ8; A2YG12	Q8LQJ8 [265-276]; A2YG12 [249-260]	0	1382.86	0	98	102.8	95.8	103.3	Shared	High	High	High	High	High	0	1.364e-05	3.54
FALSE	High	[R].GVLLIPVIFGASQK.[TA]	1xiTRAQ4plex [K14]; 1xiTRAQ4plex [N-Term]		8.49197e-05	0	1	2	2	B8A7X3	B8A7X3 [331-344]	0	1730.08	0	96.2	99.9	107.2	96.7		High	High	High	High	High	0	2.437e-05	2.75
FALSE	High	[K].GVSLLLPSDVIIADK.[F]	1xiTRAQ4plex [K15]; 1xiTRAQ4plex [N-Term]		2.15001e-06	0	1	5	31	A0A0P0WP33	A0A0P0WP33 [340-354]	0	1828.1	1	124.7	102.1	102.2	71		High	High	High	High	High	0	8.327e-07	4.77
FALSE	High	[R].GTNAFELAFR.[R]	1xiTRAQ4plex [N-Term]		2.657e-05	0	1	4	4	A2ZLC1	A2ZLC1 [354-363]	0	1269.67	0	104.2	100.5	89.7	105.6		High	High	High	High	High	0	1.172e-05	3.82
FALSE	High	[K].GTLNEAVDMETIHK.[L]	1xOxidation [M9]; 1xiTRAQ4plex [K14]; 1xiTRAQ4plex [N-Term]		8.83283e-06	0	1	3	2	A2YMD1	A2YMD1 [223-236]	0	1861.96	0	95.5	106	108.2	90.2		High	High	High	High	High	0	2.127e-06	2.75
FALSE	High	[K].GTLNEAVDMETIHK.[L]	1xiTRAQ4plex [K14]; 1xiTRAQ4plex [N-Term]		2.54318e-07	0	1	3	2	A2YMD1	A2YMD1 [223-236]	0	1845.96	0	100.4	101.3	95.6	102.7		High	High	High	High	High	0	4.627e-08	3.77
FALSE	High	[R].GSGFVAVEIPFTPR.[A]	1xiTRAQ4plex [N-Term]		9.07945e-07	0	1	3	2	I1P698	I1P698 [156-169]	0	1620.89	0	108.9	103.8	98.2	89		High	High	High	High	High	0	1.833e-07	4.35
FALSE	High	[R].GSFVDDQPVTGLDK.[A]	1xiTRAQ4plex [K14]; 1xiTRAQ4plex [N-Term]		1.11893e-07	0	1	2	15	A2WXD9	A2WXD9 [156-169]	0	1765.92	0	107.1	92.8	107.2	92.9		High	High	High	High	High	0	1.913e-08	4.32
FALSE	High	[K].GSFETIHVEDALGHQFATR.[LM]	1xiTRAQ4plex [N-Term]		7.21798e-10	0	1	5	4	P49398	P49398 [203-221]	0	2259.13	0	92.5	102.1	98.4	107		High	High	High	High	High	0	8.326e-11	5.75
FALSE	High	[R].GSDVIIVLVGNK.[T]	1xiTRAQ4plex [K12]; 1xiTRAQ4plex [N-Term]		1.14985e-05	0	1	2	2	Q8H4Q9	Q8H4Q9 [112-123]	0	1501.92	0	100.3	109.4	90.6	99.7		High	High	High	High	High	0	2.813e-06	3.75
FALSE	High	[R].GSDTVVLGVEK.[K]	1xiTRAQ4plex [K11]; 1xiTRAQ4plex [N-Term]		6.42095e-05	0	1	1	1	A2Z3I9	A2Z3I9 [38-48]	0	1391.8	0	97.6	93.9	113	95.5		High	High	High	High	High	0	1.798e-05	2.59
FALSE	High	[K].GSDSKFENAVLK.[K]	2xiTRAQ4plex [K5; K12]; 1xiTRAQ4plex [N-Term]		2.43366e-05	0	2	2	2	A2XAI5; I1P543	A2XAI5 [123-134]; I1P543 [118-129]	1	1726.97	0	89.1	100.7	110.8	99.4	Shared	High	High	High	High	High	0	6.351e-06	3.32
FALSE	High	[R].GSDGAGAAMSEPNR.[N]	1xiTRAQ4plex [N-Term]		3.06591e-10	0	1	3	2	B8BL86	B8BL86 [224-237]	0	1463.67	0	100.1	109.5	84.6	105.8		High	High	High	High	High	0	3.315e-11	4.55
FALSE	High	[R].GSASVGQSTLTR.[F]	1xiTRAQ4plex [N-Term]		1.67704e-07	0	1	3	37	I1PI01	I1PI01 [188-199]	0	1307.7	0	105.2	87.7	94.4	112.7		High	High	High	High	High	0	4.565e-07	3.6
FALSE	High	[R].GSALSALQGTNDEIGK.[N]	1xiTRAQ4plex [K16]; 1xiTRAQ4plex [N-Term]		1.23168e-06	0	1	1	1	Q851Y8	Q851Y8 [228-243]	0	1848.99	0	109.3	99.8	111	79.8		High	High	High	High	High	0	2.543e-07	3.72
FALSE	High	[R].GSGGASSPPTPTRPHPSSDEAASAAAK.[V]	1xiTRAQ4plex [K27]; 1xiTRAQ4plex [N-Term]		6.72748e-05	0	1	1	1	A2YM35	A2YM35 [111-137]	0	2779.38	0	93.6	108.9	105.7	91.8		High	High	High	High	High	0	1.902e-05	1.97
FALSE	High	[K].GSALAAAGGGSGSVK.[L]	1xiTRAQ4plex [K15]; 1xiTRAQ4plex [N-Term]		1.49676e-05	0	1	2	3	I1R1X7	I1R1X7 [117-131]	0	1477.82	0	102.1	103.2	91.3	103.4		High	High	High	High	High	0	3.742e-06	3.3
FALSE	High	[K].GSAAPNFTLR.[D]	1xiTRAQ4plex [N-Term]		0.000234497	0	1	2	12	I1Q0A3	I1Q0A3 [121-130]	0	1177.64	0	105.7	104	101.3	88.9		High	High	High	High	High	0	7.315e-05	3.21
FALSE	High	[R].GSAAGGGGGGGGGVGGGGGGGVGPTR.[R]	1xiTRAQ4plex [N-Term]		1.03375e-11	0	1	3	1	A2XF57	A2XF57 [29-54]	0	1970.95	0	93.1	108.9	99	99		High	High	High	High	High	0	8.58e-13	6.42
FALSE	High	[R].GRPVPIPGSGMQVTNISHVR.[D]	1xOxidation [M11]; 1xiTRAQ4plex [N-Term]		5.68784e-09	0	1	2	5	I1Q912	I1Q912 [250-269]	0	2262.23	0	118.3	100.2	93	88.5		High	High	High	High	High	0	1.8e-09	5.64
FALSE	High	[R].GRPVPIPGSGMQVTNISHVR.[D]	1xiTRAQ4plex [N-Term]		9.9655e-10	0	1	2	17	I1Q912	I1Q912 [250-269]	0	2246.23	0	98.1	104.6	94.6	102.6		High	High	High	High	High	0	1.177e-10	6.41
FALSE	High	[R].GQVLEVDGEK.[A]	1xiTRAQ4plex [K10]; 1xiTRAQ4plex [N-Term]		9.26588e-05	0	1	4	1	A2YE72	A2YE72 [98-107]	0	1361.75	0	93.9	98.6	109.2	98.3		High	High	High	High	High	0	2.676e-05	3.54
FALSE	High	[K].GQTVGVIGAGR.[I]	1xiTRAQ4plex [N-Term]		1.80536e-05	0	1	3	4	Q6YU90	Q6YU90 [165-175]	0	1158.67	0	98.5	93.4	97.9	110.2		High	High	High	High	High	0	4.597e-06	3.63
FALSE	High	[K].GQMSGIQLK.[R]	1xiTRAQ4plex [K9]; 1xiTRAQ4plex [N-Term]		0.000276529	0	1	4	1	Q70G58	Q70G58 [283-291]	0	1249.72	0	106.8	94.4	108.8	90		High	High	High	High	High	0	8.694e-05	3.14
FALSE	High	[K].GQMEAWDGPALLLFSDGR.[T]	1xiTRAQ4plex [N-Term]		3.79634e-05	0	1	4	2	B8B5I7	B8B5I7 [422-439]	0	2107.04	0	97.2	102.2	123.5	77.1		High	High	High	High	High	0	1.022e-05	2.24
FALSE	High	[K].GQLTSEAGIVESLAPLVK.[E]	1xiTRAQ4plex [K18]; 1xiTRAQ4plex [N-Term]		6.0225e-07	0	1	2	1	I1PSM1	I1PSM1 [264-281]	0	2100.22	0	98	99.1	115.1	87.8		High	High	High	High	High	0	1.175e-07	3.67
FALSE	High	[R].GSADNITVVIVR.[F]	1xiTRAQ4plex [N-Term]		9.18657e-07	0	1	2	1	B8AHS3	B8AHS3 [333-344]	0	1387.8	0	92.6	104.6	100.2	102.6		High	High	High	High	High	0	1.849e-07	2.51
FALSE	High	[R].GSGGGGGGGEFASDDGGGAR.[A]	1xiTRAQ4plex [N-Term]		4.21755e-05	0	1	2	1	I1PLY6	I1PLY6 [70-89]	0	1768.76	0	97	90	100	113		High	High	High	High	High	0	1.146e-05	2.78
FALSE	High	[K].GSGITEDFEEASVQSR.[G]	1xiTRAQ4plex [N-Term]		5.4152e-10	0	1	2	6	B8B2X2	B8B2X2 [307-322]	0	1855.88	0	97.2	105.6	90.3	106.9		High	High	High	High	High	0	9.048e-07	4.64
FALSE	High	[K].GSLSSAGSSAK.[T]	1xiTRAQ4plex [K11]; 1xiTRAQ4plex [N-Term]		1.5778e-05	0	1	2	1	B8BGG2	B8BGG2 [67-77]	0	1239.68	0	110.6	94.6	105.5	89.2		High	High	High	High	High	0	3.977e-06	2.9
FALSE	High	[K].GTLHLIGLLSDGGVHSR.[L]	1xiTRAQ4plex [N-Term]		7.62883e-06	0	1	3	1	B8ABA7	B8ABA7 [126-142]	0	1876.05	0	89.5	96.7	106.3	107.5		High	High	High	High	High	0	1.816e-06	3.87
FALSE	High	[R].GTLGGTCLNVGCIPSK.[AV]	2xCarbamidomethyl [C7; C12]; 1xiTRAQ4plex [K16]; 1xiTRAQ4plex [N-Term]		2.61886e-07	0	1	5	2	I1PSP2	I1PSP2 [73-88]	0	1922.01	0	96	107.9	99.7	96.4		High	High	High	High	High	0	4.785e-08	4.38
FALSE	High	[K].GTIEVAGTEK.[E]	1xiTRAQ4plex [K10]; 1xiTRAQ4plex [N-Term]		0.000142278	0	1	3	1	I1PVH5	I1PVH5 [107-116]	0	1292.73	0	98.3	94.3	112.3	95.1		High	High	High	High	High	0	4.26e-05	2.97
FALSE	High	[K].GTIAGGGVIPHIHK.[S]	1xiTRAQ4plex [K14]; 1xiTRAQ4plex [N-Term]		2.89341e-07	0	1	6	8	A2Z7B5	A2Z7B5 [117-130]	0	1644.98	0	103	96.1	106.2	94.6		High	High	High	High	High	0	5.325e-08	5.13
FALSE	High	[K].GTGTANQCPTVEGGVDSFAFK.[A]	1xCarbamidomethyl [C8]; 1xiTRAQ4plex [K21]; 1xiTRAQ4plex [N-Term]		7.80699e-09	0	1	2	54	B8A8L8	B8A8L8 [108-128]	0	2431.18	0	97	110.8	83.1	109.1		High	High	High	High	High	0	7.494e-09	6.01
FALSE	High	[R].GTGIGGGNDER.[E]	1xiTRAQ4plex [N-Term]		1.38699e-05	0	1	1	3	A2YG12	A2YG12 [323-333]	0	1176.57	0	103.2	101.3	94	101.6		High	High	High	High	High	0	3.449e-06	3.54
FALSE	High	[R].GTGGDPFGAPTK.[S]	1xiTRAQ4plex [K12]; 1xiTRAQ4plex [N-Term]		0.000284473	0	1	3	2	Q8H3Q7	Q8H3Q7 [97-108]	0	1392.74	0	92.8	96.6	97.3	113.3		High	High	High	High	High	0	8.971e-05	2.1
FALSE	High	[R].GTDTVVLGVEK.[K]	1xiTRAQ4plex [K11]; 1xiTRAQ4plex [N-Term]		6.38362e-05	0	1	1	2	B8B9D7	B8B9D7 [38-48]	0	1405.81	0	96.7	101.8	98.3	103.2		High	High	High	High	High	0	1.79e-05	2.59
FALSE	High	[K].GTDFTNAVIDR.[V]	1xiTRAQ4plex [N-Term]		9.02636e-07	0	1	1	5	A2Z925	A2Z925 [163-173]	0	1352.69	0	100	109.3	80.9	109.9		High	High	High	High	High	0	1.818e-07	4.29
FALSE	High	[K].GTCGIVLPEASK.[E]	1xCarbamidomethyl [C3]; 1xiTRAQ4plex [K12]; 1xiTRAQ4plex [N-Term]		1.18404e-05	0	1	3	3	A2XZQ4	A2XZQ4 [69-80]; [178-189]	0	1519.84	0	97.8	89.9	116.1	96.2		High	High	High	High	High	0	6.069e-05	3.15
FALSE	High	[K].GTASASEILAGALK.[D]	1xiTRAQ4plex [K14]; 1xiTRAQ4plex [N-Term]		1.49676e-05	0	1	2	1	I1P5I4	I1P5I4 [326-339]	0	1576.91	0	97.7	92.9	104.5	105		High	High	High	High	High	0	3.752e-06	3.29
FALSE	High	[R].GTALGSIALVAR.[A]	1xiTRAQ4plex [N-Term]		6.68838e-05	0	1	3	1	B8B7R2	B8B7R2 [98-109]	0	1272.78	0	103.9	84.4	119.3	92.4		High	High	High	High	High	0	1.885e-05	3.23
FALSE	High	[K].GTAEVVFAR.[R]	1xiTRAQ4plex [N-Term]		0.00030964	0	1	4	2	A2XF57	A2XF57 [147-155]	0	1093.61	0	97.3	102.8	87.9	112		High	High	High	High	High	4.359e-05	9.866e-05	3.52
FALSE	High	[R].GTAAAAAGMR.[R]	1xiTRAQ4plex [N-Term]		0.000231837	0	1	1	3	Q2RBP5	Q2RBP5 [28-37]	0	1020.54	0	103.4	100	96.8	99.8		High	High	High	High	High	0	7.473e-05	3.38
FALSE	High	[K].GSVSTESAVTQTK.[F]	1xiTRAQ4plex [K13]; 1xiTRAQ4plex [N-Term]		6.53424e-05	0	1	3	1	I1R446	I1R446 [119-131]	0	1582.85	0	119.1	109.7	93.7	77.4		High	High	High	High	High	0	1.842e-05	2.99
FALSE	High	[K].GSVSFVIDCSKPVEDK.[I]	1xCarbamidomethyl [C9]; 2xiTRAQ4plex [K11; K16]; 1xiTRAQ4plex [N-Term]		0.000278101	0	1	1	1	I1QD52	I1QD52 [19-34]	0	2199.17	0	89.1	101.8	107.5	101.5		High	High	High	High	High	0	8.796e-05	3.56
FALSE	High	[K].GSTEAGAAPTTEELHAVVSDILK.[E]	1xiTRAQ4plex [K23]; 1xiTRAQ4plex [N-Term]		3.18468e-06	0	1	2	1	B8A8G2	B8A8G2 [412-434]	0	2584.37	0	109.6	99.6	113.8	77		High	High	High	High	High	0	7.065e-07	2.79
FALSE	High	[K].GSSSSDSSSAAAQVK.[T]	1xiTRAQ4plex [K15]; 1xiTRAQ4plex [N-Term]		0.000217722	0	1	3	1	B8BFR8	B8BFR8 [273-287]	0	1656.83	0	108.3	105.7	96.6	89.4		High	High	High	High	High	0	6.717e-05	2.98
FALSE	High	[R].GSQLGAIVSK.[Q]	1xiTRAQ4plex [K10]; 1xiTRAQ4plex [N-Term]		2.8503e-05	0	1	5	1	I1QTZ8	I1QTZ8 [464-473]	0	1247.76	0	101.8	105.9	91	101.3		High	High	High	High	High	0	7.516e-06	3.63
FALSE	High	[R].GSPEPVMVLR.[T]	1xiTRAQ4plex [N-Term]		0.000149866	0	2	2	3	B8BCF0; Q69P91	B8BCF0 [204-213]; Q69P91 [204-213]	0	1228.68	0	99.1	92.4	108.3	100.2	Shared	High	High	High	High	High	0	6.738e-05	3.31
FALSE	High	[K].GSNNIGIVVNPVR.[L]	1xiTRAQ4plex [N-Term]		4.17065e-06	0	1	3	1	B8AU11	B8AU11 [138-150]	0	1482.85	0	108.9	110.5	89.1	91.5		High	High	High	High	High	0	9.442e-07	2.71
FALSE	High	[R].GVVMNPVDHPHGGGEGK.[A]	1xOxidation [M4]; 1xiTRAQ4plex [K17]; 1xiTRAQ4plex [N-Term]		0.000143102	0	1	6	2	P0C497	P0C497 [220-236]	0	1991	0	93.5	88.1	109	109.4		High	High	High	High	High	0	4.295e-05	3.99
FALSE	High	[K].GVVPDADDAVEFAR.[K]	1xiTRAQ4plex [N-Term]		3.65838e-07	0	1	1	4	A2Z9L8	A2Z9L8 [212-225]	0	1604.8	0	94	106	83.9	116.2		High	High	High	High	High	0	6.865e-08	3.45
FALSE	High	[K].GVVPDAGVAVELGK.[K]	1xiTRAQ4plex [K14]; 1xiTRAQ4plex [N-Term]		4.85746e-06	0	1	2	4	A2Z9L9	A2Z9L9 [238-251]	0	1598.94	0	112.8	90.8	110.1	86.3		High	High	High	High	High	0	1.117e-06	4.43
FALSE	High	[K].GVVTDIIHDPGR.[G]	1xiTRAQ4plex [N-Term]		1.18652e-07	0	1	1	3	A2ZLS7	A2ZLS7 [43-54]	0	1422.78	0	96.9	90.2	100.7	112.2		High	High	High	High	High	0	2.04e-08	3.53
FALSE	High	[KR].KAVENSPFLEK.[L]	2xiTRAQ4plex [K1; K11]; 1xiTRAQ4plex [N-Term]		2.32231e-05	0	3	12	1	I1QJW3; A2Z2G1; I1PIM2	I1QJW3 [473-483]; A2Z2G1 [473-483]; I1PIM2 [478-488]	1	1693.98	0	111.1	88.8	118.2	81.9	Shared	High	High	High	High	High	0	6.011e-06	4.1
FALSE	High	[K].KATTPFDGQKPGTSGLR.[K]	2xiTRAQ4plex [K1; K10]; 1xiTRAQ4plex [N-Term]		0.000126741	0	1	3	3	I1PEZ3	I1PEZ3 [9-25]	1	2193.24	0	81.5	97	105.7	115.8		High	High	High	High	High	0.0002569	0.00197	3.44
FALSE	High	[K].KAPGGAPANVAVGIAR.[L]	1xiTRAQ4plex [K1]; 1xiTRAQ4plex [N-Term]		6.98666e-06	0	1	3	4	B9FSC3	B9FSC3 [106-121]	1	1737.04	0	107.3	97.8	105.2	89.8		High	High	High	High	High	0	1.654e-06	4.06
FALSE	High	[K].KANIEAQLK.[K]	2xiTRAQ4plex [K1; K9]; 1xiTRAQ4plex [N-Term]		4.29214e-05	0	1	3	7	Q7XMK5	Q7XMK5 [129-137]	1	1446.9	0	124.8	90.4	114.9	69.9		High	High	High	High	High	0	1.165e-05	4.78
FALSE	High	[K].KAILNLSLR.[H]	1xiTRAQ4plex [K1]; 1xiTRAQ4plex [N-Term]		1.44506e-05	0	1	1	9	P14655	P14655 [324-332]	1	1315.87	0	98.4	96.7	109.2	95.7		High	High	High	High	High	4.359e-05	0.000121	4
FALSE	High	[K].KAGAEVIGISGDDAASHK.[E]	2xiTRAQ4plex [K1; K18]; 1xiTRAQ4plex [N-Term]		3.76446e-10	0	1	2	2	I1Q0A3	I1Q0A3 [176-193]	1	2158.18	0	105.9	101.5	99.7	93		High	High	High	High	High	0	4.133e-11	5.84
FALSE	High	[K].KAEVPPVEEVAALLDIR.[V]	1xiTRAQ4plex [K1]; 1xiTRAQ4plex [N-Term]		1.56882e-08	0	1	3	1	Q0JEB0	Q0JEB0 [82-98]	1	2137.25	0	110.5	96.3	92.4	100.8		High	High	High	High	High	0	2.299e-09	5.28
FALSE	High	[K].KAETLMLEK.[G]	2xiTRAQ4plex [K1; K9]; 1xiTRAQ4plex [N-Term]		0.000259797	0	1	1	5	Q6KAJ2	Q6KAJ2 [107-115]	1	1494.89	0	90.4	104.4	88.7	116.5		High	High	High	High	High	0	8.143e-05	4.64
FALSE	High	[R].KAESEVLSK.[Y]	2xiTRAQ4plex [K1; K9]; 1xiTRAQ4plex [N-Term]		3.18543e-05	0	1	3	5	B8ATG9	B8ATG9 [207-215]	1	1422.85	0	99.7	107.7	96.4	96.1		High	High	High	High	High	0	9.481e-05	4.37
FALSE	High	[R].KAVLFAVPGAFTPTCSQK.[H]	1xCarbamidomethyl [C15]; 2xiTRAQ4plex [K1; K18]; 1xiTRAQ4plex [N-Term]		2.32032e-06	0	1	3	8	A2X1X4	A2X1X4 [97-114]	1	2354.33	0	117.2	94.7	109	79.1		High	High	High	High	High	0	3.733e-06	5.74
FALSE	High	[R].KAEGGFLGADVILK.[Q]	2xiTRAQ4plex [K1; K14]; 1xiTRAQ4plex [N-Term]		2.84295e-07	0	1	4	7	I1PQ18	I1PQ18 [304-317]	1	1850.11	0	108.6	95.3	122.8	73.3		High	High	High	High	High	0	5.241e-08	5.37
FALSE	High	[K].KADIGIAVADATDAAR.[SG]	1xiTRAQ4plex [K1]; 1xiTRAQ4plex [N-Term]		5.88312e-05	0	2	16	1	Q8L6I1; I1PQF5	Q8L6I1 [602-617]; I1PQF5 [598-613]	1	1846.03	0	103.7	93	113.1	90.1	Shared	High	High	High	High	High	0	1.639e-05	3.39
FALSE	High	[R].KADEIFGPDNK.[D]	2xiTRAQ4plex [K1; K11]; 1xiTRAQ4plex [N-Term]		0.000306164	0	1	3	1	B8AY81	B8AY81 [341-351]	1	1665.92	0	99.7	98.9	106.1	95.2		High	High	High	High	High	0	9.727e-05	3.74
FALSE	High	[K].KADATPEDIIQIEK.[W]	2xiTRAQ4plex [K1; K14]; 1xiTRAQ4plex [N-Term]		2.40534e-05	0	1	3	4	A2WTS1	A2WTS1 [129-142]	1	2003.14	0	100.8	104.6	97.2	97.4		High	High	High	High	High	0	6.239e-06	3.96
FALSE	High	[R].KADAGEEGLK.[L]	2xiTRAQ4plex [K1; K10]; 1xiTRAQ4plex [N-Term]		8.37895e-06	0	1	3	4	A2YMD1	A2YMD1 [191-200]	1	1449.83	0	85.5	99.7	95.5	119.3		High	High	High	High	High	0	2.012e-06	5.35
FALSE	High	[K].KAAGDGDGGFSFGGLFSK.[K]	2xiTRAQ4plex [K1; K18]; 1xiTRAQ4plex [N-Term]		9.91431e-07	0	1	1	2	A2YJU3	A2YJU3 [100-117]	1	2150.12	0	99.2	107.3	79.3	114.2		High	High	High	High	High	0	2.014e-07	5.04
FALSE	High	[R].KAADFTTDDMILGK.[K]	1xOxidation [M10]; 2xiTRAQ4plex [K1; K14]; 1xiTRAQ4plex [N-Term]		2.51885e-06	0	1	3	8	Q2QSR7	Q2QSR7 [358-371]	1	1974.06	0	93.3	101.7	95.6	109.4		High	High	High	High	High	0	1.046e-05	3.79
FALSE	High	[R].KAADFTTDDMILGK.[K]	2xiTRAQ4plex [K1; K14]; 1xiTRAQ4plex [N-Term]		1.2628e-08	0	1	3	14	Q2QSR7	Q2QSR7 [358-371]	1	1958.06	0	96.2	99.5	99.6	104.7		High	High	High	High	High	0	4.768e-08	5.35
FALSE	High	[R].KAAAGPLSGILDVCDVPLVSVDFR.[C]	1xCarbamidomethyl [C14]; 1xiTRAQ4plex [K1]; 1xiTRAQ4plex [N-Term]		3.0324e-07	0	1	3	2	Q9SNK3	Q9SNK3 [343-366]	1	2787.53	0	110.8	93.3	111.4	84.5		High	High	High	High	High	0	5.594e-08	4.57
FALSE	High	[K].KAAAAEFLK.[S]	2xiTRAQ4plex [K1; K9]; 1xiTRAQ4plex [N-Term]		0.000220225	0	1	1	1	Q0JPA6	Q0JPA6 [23-31]	1	1380.86	0	112	92.2	108.9	86.9		High	High	High	High	High	0	6.827e-05	3.36
FALSE	High	[K].KADLIFGEIQSQIK.[N]	2xiTRAQ4plex [K1; K14]; 1xiTRAQ4plex [N-Term]		1.40334e-05	0	1	2	6	A2Z0D1	A2Z0D1 [47-60]	1	2022.2	0	100.3	106	99.8	93.8		High	High	High	High	High	0	5.637e-05	4.79
FALSE	High	[R].KAVLQDIAIVTGAEFLAK.[D]	2xiTRAQ4plex [K1; K18]; 1xiTRAQ4plex [N-Term]		2.43177e-06	0	1	4	3	A2ZJH7	A2ZJH7 [321-338]	1	2319.4	0	88	99.6	101.2	111.1		High	High	High	High	High	0	5.292e-07	3.59
FALSE	High	[K].KDAEGQDAEATTEEAKK.[S]	3xiTRAQ4plex [K1; K16; K17]; 1xiTRAQ4plex [N-Term]		8.28129e-06	0	1	1	1	B8AHZ6	B8AHZ6 [133-149]	2	2397.26	0	112.2	78.9	106.9	102		High	High	High	High	High	0	1.98e-06	2.66
FALSE	High	[K].KDAPAGEKPEPVR.[T]	2xiTRAQ4plex [K1; K8]; 1xiTRAQ4plex [N-Term]		2.51885e-06	0	1	4	2	A2XMY4	A2XMY4 [95-107]	1	1826.05	0	97.2	106	91.3	105.5		High	High	High	High	High	0	3.096e-05	4.39
FALSE	High	[K].KELEASSSK.[E]	2xiTRAQ4plex [K1; K9]; 1xiTRAQ4plex [N-Term]		0.000245433	0	1	2	2	B8AN25	B8AN25 [160-168]	1	1410.82	0	88.9	99.8	62.6	148.7		High	High	High	High	High	0	7.689e-05	2.91
FALSE	High	[R].KELATDIETLKK.[K]	3xiTRAQ4plex [K1; K11; K12]; 1xiTRAQ4plex [N-Term]		1.43662e-05	0	1	1	1	Q5Z6P4	Q5Z6P4 [139-150]	2	1965.21	0	113	91.1	91.6	104.3		High	High	High	High	High	0	3.58e-06	3.38
FALSE	High	[R].KELATDIETLK.[K]	2xiTRAQ4plex [K1; K11]; 1xiTRAQ4plex [N-Term]		5.36656e-06	0	1	1	11	Q5Z6P4	Q5Z6P4 [139-149]	1	1693.01	0	114.9	99.5	87	98.6		High	High	High	High	High	0	1.239e-06	5.21
FALSE	High	[R].KELADDVDSLKK.[R]	3xiTRAQ4plex [K1; K11; K12]; 1xiTRAQ4plex [N-Term]		2.29327e-06	0	1	3	1	I1P3X5	I1P3X5 [174-185]	2	1937.14	0	127.7	102.4	84.6	85.4		High	High	High	High	High	0	4.966e-07	5.63
FALSE	High	[R].KELADDVDSLK.[K]	2xiTRAQ4plex [K1; K11]; 1xiTRAQ4plex [N-Term]		2.65535e-06	0	1	3	5	I1P3X5	I1P3X5 [174-184]	1	1664.94	0	116.2	103.2	88.1	92.4		High	High	High	High	High	0	1.071e-06	4.72
FALSE	High	[K].KEHDVPTAISLVK.[Q]	2xiTRAQ4plex [K1; K13]; 1xiTRAQ4plex [N-Term]		4.05016e-06	0	1	2	3	B8AXU6	B8AXU6 [195-207]	1	1869.12	0	96.6	101.8	100	101.6		High	High	High	High	High	0	5.891e-06	4.33
FALSE	High	[R].KEGSEIVQEGPR.[C]	1xiTRAQ4plex [K1]; 1xiTRAQ4plex [N-Term]		5.59138e-06	0	1	4	1	Q7F1E4	Q7F1E4 [176-187]	1	1616.88	0					No Quan Values	High	High	High	High	High	0	1.297e-06	3.88
FALSE	High	[R].KEGGFGLIVPK.[G]	2xiTRAQ4plex [K1; K11]; 1xiTRAQ4plex [N-Term]		0.000153365	0	1	3	1	Q84M68	Q84M68 [277-287]	1	1576.98	0	100.1	98.9	102.6	98.5		High	High	High	High	High	0	4.629e-05	3.94
FALSE	High	[K].KEEEKPAEAAAPAAEPEKQ.[-]	3xiTRAQ4plex [K1; K5; K18]; 1xiTRAQ4plex [N-Term]		4.60779e-06	0	1	1	3	Q0JPA6	Q0JPA6 [186-204]	2	2599.41	0	112.8	98.4	101.5	87.3		High	High	High	High	High	0	1.052e-06	4.38
FALSE	High	[K].KEDIDGFLVGGASLK.[G]	2xiTRAQ4plex [K1; K15]; 1xiTRAQ4plex [N-Term]		1.74084e-06	0	1	2	9	A2Z3G7	A2Z3G7 [272-286]	1	1981.13	0	100.7	97.3	104.4	97.5		High	High	High	High	High	0	8.804e-07	4.37
FALSE	High	[K].KEATENEEAK.[D]	2xiTRAQ4plex [K1; K10]; 1xiTRAQ4plex [N-Term]		5.88312e-05	0	1	3	1	I1R7Y8	I1R7Y8 [132-141]	1	1580.85	0	86.5	112.1	94.8	106.6		High	High	High	High	High	0	1.64e-05	3.86
FALSE	High	[K].KEAEAEEK.[K]	2xiTRAQ4plex [K1; K8]; 1xiTRAQ4plex [N-Term]		0.000221487	0	1	2	2	A2XBM1	A2XBM1 [605-612]	1	1365.76	0	91.3	103.2	92.3	113.2		High	High	High	High	High	0	6.875e-05	3.34
FALSE	High	[R].KDTSPQSATVDVSATK.[V]	2xiTRAQ4plex [K1; K16]; 1xiTRAQ4plex [N-Term]		0.000265765	0	1	1	3	B8AU34	B8AU34 [177-192]	1	2067.13	0	100.4	106.5	83.2	109.9		High	High	High	High	High	0	9.042e-05	3.43
FALSE	High	[R].KDTCPECDGAGFVR.[K]	2xCarbamidomethyl [C4; C7]; 1xiTRAQ4plex [K1]; 1xiTRAQ4plex [N-Term]		2.01571e-06	0	1	3	2	I1PRS8	I1PRS8 [87-100]	1	1899.89	0	106.2	102.3	86.6	104.9		High	High	High	High	High	0	4.323e-07	4.18
FALSE	High	[K].KDQLVETDPLLNK.[V]	2xiTRAQ4plex [K1; K13]; 1xiTRAQ4plex [N-Term]		9.74142e-07	0	1	1	4	I1PGY3	I1PGY3 [63-75]	1	1945.13	0	112.3	97.1	83.6	107		High	High	High	High	High	0	1.972e-07	5.75
FALSE	High	[K].KDPVTGELFAFR.[Y]	1xiTRAQ4plex [K1]; 1xiTRAQ4plex [N-Term]		9.42108e-06	0	1	3	1	I1P3G1	I1P3G1 [338-349]	1	1667.94	0	113.4	91.5	117.4	77.7		High	High	High	High	High	0	2.283e-06	3.3
FALSE	High	[R].KDPSVSGVQAK.[V]	2xiTRAQ4plex [K1; K11]; 1xiTRAQ4plex [N-Term]		4.57164e-07	0	1	2	1	B8BDJ6	B8BDJ6 [83-93]	1	1547.91	0	74.7	102.4	64.6	158.2		High	High	High	High	High	0	8.727e-08	4.55
FALSE	High	[R].KDPQTVFVAGATGQAGVR.[I]	1xiTRAQ4plex [K1]; 1xiTRAQ4plex [N-Term]		9.27474e-08	0	1	4	7	A0A0P0WKD6	A0A0P0WKD6 [85-102]	1	2090.16	0	101.9	104.9	97.1	96.1		High	High	High	High	High	0	1.045e-06	5.17
FALSE	High	[R].KDDTAEVLK.[S]	2xiTRAQ4plex [K1; K9]; 1xiTRAQ4plex [N-Term]		3.18543e-05	0	1	1	4	Q08480	Q08480 [191-199]	1	1450.85	0	100.8	93.5	108.8	96.9		High	High	High	High	High	0	3.932e-05	3.97
FALSE	High	[R].KDDEVQVVR.[G]	1xiTRAQ4plex [K1]; 1xiTRAQ4plex [N-Term]		6.16414e-05	0	3	4	3	G2XMV6; Q2QXN5; I1NK33	G2XMV6 [51-59]; Q2QXN5 [51-59]; I1NK33 [51-59]	1	1375.78	0	98.3	104	100.1	97.7	Shared	High	High	High	High	High	0	1.722e-05	3.41
FALSE	High	[K].KDAVIGAVPESTLVSSIDK.[Y]	2xiTRAQ4plex [K1; K19]; 1xiTRAQ4plex [N-Term]		2.42662e-07	0	1	1	1	B8AG42	B8AG42 [151-169]	1	2361.36	0					No Quan Values	High	High	High	High	High	0	4.413e-08	4.66
FALSE	High	[K].KAAAAAAAPAGK.[A]	2xiTRAQ4plex [K1; K12]; 1xiTRAQ4plex [N-Term]		4.01827e-07	0	1	1	3	I1NRB8	I1NRB8 [36-47]	1	1429.89	0	90.3	106.3	93.4	110		High	High	High	High	High	0	3.85e-05	4.54
FALSE	High	[K].LADIASWENSK.[V]	1xiTRAQ4plex [K11]; 1xiTRAQ4plex [N-Term]		1.98272e-05	0	1	2	4	A2Z942	A2Z942 [86-96]	0	1521.82	0	121.5	90.7	110.2	77.6		High	High	High	High	High	0	5.094e-06	3.1
FALSE	High	[K].KAAAAAAAPAAGK.[G]	2xiTRAQ4plex [K1; K13]; 1xiTRAQ4plex [N-Term]		7.67368e-06	0	1	1	2	B8B082	B8B082 [36-48]	1	1500.92	0	88.4	97.4	100.4	113.7		High	High	High	High	High	0	1.822e-06	4
FALSE	High	[R].HVVFGQVIEGMDIVK.[M]	1xOxidation [M11]; 1xiTRAQ4plex [K15]; 1xiTRAQ4plex [N-Term]		1.05749e-06	0	1	2	10	A2XZE6	A2XZE6 [208-222]	0	1975.09	0	100.7	109.4	88	101.9		High	High	High	High	High	0	1.583e-06	4.2
FALSE	High	[K].HLSDPFGNNLLTVISGAAER.[T]	1xiTRAQ4plex [N-Term]		2.27334e-10	0	1	3	16	A2ZD01	A2ZD01 [260-279]	0	2255.19	0	95.1	105.3	80.7	119		High	High	High	High	High	0	3.078e-10	6.82
FALSE	High	[R].HIPVIDGTGMVGMVSIGDIVR.[A]	1xiTRAQ4plex [N-Term]		4.98108e-08	0	1	4	1	A2XLS8	A2XLS8 [192-212]	0	2310.24	0	98.5	89.8	114.9	96.9		High	High	High	High	High	0	7.97e-09	4.88
FALSE	High	[K].HLNLDFQLLEGGR.[K]	1xiTRAQ4plex [N-Term]		7.88741e-07	0	1	2	3	A2Z2J3	A2Z2J3 [40-52]	0	1655.9	0	96	96.4	103	104.7		High	High	High	High	High	0	1.572e-07	4.42
FALSE	High	[K].HIGGCDDTLALNNEGK.[L]	1xCarbamidomethyl [C5]; 1xiTRAQ4plex [K16]; 1xiTRAQ4plex [N-Term]		8.49197e-05	0	1	1	1	I1PMW4	I1PMW4 [76-91]	0	2001.99	0	93.4	100.9	99.8	105.9		High	High	High	High	High	0	2.433e-05	3.85
FALSE	High	[R].HLEEELALAK.[G]	1xiTRAQ4plex [K10]; 1xiTRAQ4plex [N-Term]		5.26568e-05	0	1	4	1	A2WLD9	A2WLD9 [737-746]	0	1440.83	0	110.5	85.4	115.7	88.5		High	High	High	High	High	0	1.455e-05	3.81
FALSE	High	[K].HIDFSLTSPFGGGPPGR.[V]	1xiTRAQ4plex [N-Term]		3.57356e-07	0	1	4	3	B8ANT6	B8ANT6 [254-270]	0	1885.97	0	98.8	98.9	102.9	99.4		High	High	High	High	High	0	6.926e-08	4.36
FALSE	High	[R].HLAAQFQEIPLDLR.[M]	1xiTRAQ4plex [N-Term]		1.26091e-06	0	1	1	1	I1PRN7	I1PRN7 [155-168]	0	1795	0	120.4	92.9	97.1	89.5		High	High	High	High	High	0	2.598e-07	3.18
FALSE	High	[K].HGLTPVQLALGFVR.[D]	1xiTRAQ4plex [N-Term]		4.55407e-06	0	1	2	1	Q75H72	Q75H72 [339-352]	0	1651.98	0	105.5	96.1	95.1	103.2		High	High	High	High	High	0	1.041e-06	4.18
FALSE	High	[R].HGLIMGCSVTGVK.[R]	1xCarbamidomethyl [C7]; 1xOxidation [M5]; 1xiTRAQ4plex [K13]; 1xiTRAQ4plex [N-Term]		5.98698e-05	0	1	5	2	I1R7V2	I1R7V2 [278-290]	0	1662.89	0	100.5	100.3	109.5	89.7		High	High	High	High	High	0	1.669e-05	3.73
FALSE	High	[K].HITSTGASFLEAPVSGSK.[K]	1xiTRAQ4plex [K18]; 1xiTRAQ4plex [N-Term]		1.93759e-08	0	1	1	3	B8AAS7	B8AAS7 [157-174]	0	2077.12	0	104.9	114.4	94.6	86		High	High	High	High	High	0	2.89e-09	4.75
FALSE	High	[R].HETADINTFSWGVANR.[G]	1xiTRAQ4plex [N-Term]		1.75108e-06	0	1	3	3	B8AI28	B8AI28 [304-319]	0	1961.96	0	101.9	94.9	101.1	102.1		High	High	High	High	High	0	3.7e-07	4.56
FALSE	High	[R].HAGDLGNVTAGEDGVANIHVVDSQIPLTGPNSIIGR.[A]	1xiTRAQ4plex [N-Term]		9.77742e-08	0	1	2	4	I1PBB4	I1PBB4 [79-114]	0	3737.93	0	104.4	97	105	93.6		High	High	High	High	High	0	1.659e-08	5.49
FALSE	High	[R].HAGDLGNIVANAEGVAEATIVDK.[Q]	1xiTRAQ4plex [K23]; 1xiTRAQ4plex [N-Term]		5.25479e-13	0	1	3	13	I1QKG1	I1QKG1 [137-159]	0	2552.36	0	110.6	97.7	99.8	91.9		High	High	High	High	High	0	3.439e-14	6.85
FALSE	High	[R].HAGDLGNITAGADGVANVNVSDSQIPLTGAHSIIGR.[A]	1xiTRAQ4plex [N-Term]		2.41949e-11	0	1	2	2	B8B5M4	B8B5M4 [383-418]	0	3641.88	0	103.6	90.8	107.9	97.7		High	High	High	High	High	0	2.138e-12	5.76
FALSE	High	[R].GWLSSSLPWTAPK.[K]	1xiTRAQ4plex [K13]; 1xiTRAQ4plex [N-Term]		0.00012384	0	2	2	6	I1NZ48; A2X345	I1NZ48 [236-248]; A2X345 [236-248]	0	1717.95	0	102.7	112	90	95.3	Shared	High	High	High	High	High	0	3.66e-05	3.08
FALSE	High	[K].GWDQGIVGGEGIPPMLAGGK.[R]	1xOxidation [M15]; 1xiTRAQ4plex [K20]; 1xiTRAQ4plex [N-Term]		9.74142e-07	0	1	2	1	Q653Z1	Q653Z1 [153-172]	0	2243.17	0	95.5	107.9	89.9	106.6		High	High	High	High	High	0	1.974e-07	3.91
FALSE	High	[K].GWDQGIVGGEGIPPMLAGGK.[R]	1xiTRAQ4plex [K20]; 1xiTRAQ4plex [N-Term]		1.50903e-07	0	1	2	5	Q653Z1	Q653Z1 [153-172]	0	2227.18	0	93.2	102.8	101.6	102.4		High	High	High	High	High	0	3.963e-08	5.07
FALSE	High	[K].GWDEGVMTMQVGEVAR.[I]	1xiTRAQ4plex [N-Term]		8.52759e-06	0	1	1	1	I1P4H6	I1P4H6 [62-77]	0	1908.91	0	84.6	117	98.2	100.2		High	High	High	High	High	0	2.042e-06	2.84
FALSE	High	[K].GWAIADFMEK.[L]	1xiTRAQ4plex [K10]; 1xiTRAQ4plex [N-Term]		0.000129708	0	1	2	1	A2WTQ7	A2WTQ7 [140-149]	0	1455.75	0	101.5	102.1	81.4	115.1		High	High	High	High	High	0	3.853e-05	1.66
FALSE	High	[K].GVVTLEEGR.[S]	1xiTRAQ4plex [N-Term]		0.000287711	0	1	3	3	I1PYX1	I1PYX1 [228-236]	0	1103.62	0	96.1	93.2	103.1	107.7		High	High	High	High	High	4.359e-05	0.000256	3.27
FALSE	High	[R].HASGGGGGGGGAGGGGGGGGGDAGGAR.[T]	1xiTRAQ4plex [N-Term]		8.34558e-08	0	1	1	1	Q7XDI5	Q7XDI5 [100-126]	0	2025.9	0	122.4	76.7	102.1	98.8		High	High	High	High	High	0	1.392e-08	3.11
FALSE	High	[K].HIVHALFAEVADR.[Y]	1xiTRAQ4plex [N-Term]		0.000302727	0	1	1	2	Q75GR6	Q75GR6 [168-180]	0	1621.89	0	94	103.6	103.1	99.3		High	High	High	High	High	4.359e-05	0.0004358	3.31
FALSE	High	[K].HIVQDLKPEIPVSK.[N]	2xiTRAQ4plex [K7; K14]; 1xiTRAQ4plex [N-Term]		4.14424e-05	0	1	1	1	A2WTW6	A2WTW6 [282-295]	0	2035.23	0					No Quan Values	High	High	High	High	High	0	1.128e-05	3.35
FALSE	High	[R].HMNLVLGDCEEFR.[K]	1xCarbamidomethyl [C9]; 1xiTRAQ4plex [N-Term]		0.000245433	0	1	1	1	I1Q8C3	I1Q8C3 [37-49]	0	1763.83	0	91.4	97.9	106	104.7		High	High	High	High	High	0	7.688e-05	3.13
FALSE	High	[R].HVVFGQVIEGMDIVK.[M]	1xiTRAQ4plex [K15]; 1xiTRAQ4plex [N-Term]		1.39009e-07	0	1	2	10	A2XZE6	A2XZE6 [208-222]	0	1959.1	0	97.9	113.6	86.2	102.2		High	High	High	High	High	0	6.601e-07	4.48
FALSE	High	[R].HVPQGAAFEADWNAK.[F]	1xiTRAQ4plex [K15]; 1xiTRAQ4plex [N-Term]		7.77845e-08	0	1	3	30	I1PZA0	I1PZA0 [378-392]	0	1928.99	0	95.2	91.8	110.6	102.3		High	High	High	High	High	0	1.291e-08	4.95
FALSE	High	[R].HVIGEDDQFIGKK.[A]	2xiTRAQ4plex [K12; K13]; 1xiTRAQ4plex [N-Term]		5.62426e-06	0	1	2	1	A2Z3G7	A2Z3G7 [149-161]	1	1918.08	0	99.6	94.3	109.2	96.8		High	High	High	High	High	0	1.308e-06	4.27
FALSE	High	[R].HVIGEDDQFIGK.[K]	1xiTRAQ4plex [K12]; 1xiTRAQ4plex [N-Term]		1.36283e-05	0	1	2	8	A2Z3G7	A2Z3G7 [149-160]	0	1645.88	0	102.5	95.7	112.2	89.5		High	High	High	High	High	0	2.537e-05	3.99
FALSE	High	[K].HVHAAAAAASK.[A]	1xiTRAQ4plex [K11]; 1xiTRAQ4plex [N-Term]		1.10829e-06	0	1	1	2	A2ZDZ0	A2ZDZ0 [66-76]	0	1321.76	0	104.5	88.3	117.5	89.8		High	High	High	High	High	0	2.264e-07	3.54
FALSE	High	[K].HVGVVGLGGLGHVAVK.[F]	1xiTRAQ4plex [K16]; 1xiTRAQ4plex [N-Term]		5.18106e-06	0	1	8	2	B8BF55	B8BF55 [256-271]	0	1787.09	0					No Quan Values	High	High	High	High	High	0	1.198e-06	4.15
FALSE	High	[R].HVGDLGNIVANKDGVADIFIK.[D]	2xiTRAQ4plex [K12; K21]; 1xiTRAQ4plex [N-Term]		0.000116195	0	1	3	1	I1P8Y8	I1P8Y8 [89-109]	1	2627.49	0	94.1	99.5	105.9	100.4		High	High	High	High	High	0	3.427e-05	2.46
FALSE	High	[R].HVGDLGNIVANK.[D]	1xiTRAQ4plex [K12]; 1xiTRAQ4plex [N-Term]		4.90937e-05	0	1	3	1	I1P8Y8	I1P8Y8 [89-100]	0	1524.87	0	101.1	92.3	103.6	103		High	High	High	High	High	0	1.347e-05	3.77
FALSE	High	[R].HTPGTFTNQLQTSFSEPR.[L]	1xiTRAQ4plex [N-Term]		9.91431e-07	0	1	7	2	A2XHR6	A2XHR6 [109-126]	0	2192.09	0	88.7	96.9	101.3	113.1		High	High	High	High	High	0	3.1e-07	5.26
FALSE	High	[R].HTLPQALSSVEDR.[A]	1xiTRAQ4plex [N-Term]		0.000158764	0	1	1	1	Q5Z4M6	Q5Z4M6 [160-172]	0	1596.85	0	92.4	89.8	119.4	98.4		High	High	High	High	High	0	4.797e-05	2.77
FALSE	High	[R].HTGVMVGMGQK.[D]	1xOxidation [M]; 1xiTRAQ4plex [K11]; 1xiTRAQ4plex [N-Term]		0.000225315	0	3	16	2	I1QXY9; P0C540; A3C6D7	I1QXY9 [42-52]; P0C540 [41-51]; A3C6D7 [42-52]	0	1448.76	0	104.4	94.9	109.7	91	Shared	High	High	High	High	High	0	6.976e-05	3.38
FALSE	High	[R].HTGVMVGMGQK.[D]	1xiTRAQ4plex [K11]; 1xiTRAQ4plex [N-Term]		0.000101683	0	3	16	3	I1QXY9; P0C540; A3C6D7	I1QXY9 [42-52]; P0C540 [41-51]; A3C6D7 [42-52]	0	1432.76	0	109.4	91.8	121.3	77.4	Shared	High	High	High	High	High	0	2.953e-05	3.8
FALSE	High	[K].HTGQEIDKIEQCMER.[D]	1xCarbamidomethyl [C12]; 1xiTRAQ4plex [K8]; 1xiTRAQ4plex [N-Term]		1.45686e-07	0	1	2	7	A2X7K2	A2X7K2 [227-241]	1	2162.06	0	105.9	100.4	109	84.7		High	High	High	High	High	0	1.982e-06	5.64
FALSE	High	[R].HSSVEQIDICEIDK.[M]	1xCarbamidomethyl [C10]; 1xiTRAQ4plex [K14]; 1xiTRAQ4plex [N-Term]		0.000112876	0	1	2	1	B8B5H6	B8B5H6 [262-275]	0	1960.99	0					No Quan Values	High	High	High	High	High	0	3.324e-05	3.26
FALSE	High	[K].HSMVGAGSLVK.[Q]	1xiTRAQ4plex [K11]; 1xiTRAQ4plex [N-Term]		1.66322e-05	0	1	5	1	A2ZIH2	A2ZIH2 [160-170]	0	1373.78	0	99.5	90.1	115.4	95		High	High	High	High	High	0	4.212e-06	3.4
FALSE	High	[K].HSLIGASGEFSDFQEILR.[Y]	1xiTRAQ4plex [N-Term]		1.31091e-07	0	1	2	2	B8BDI8	B8BDI8 [83-100]	0	2150.1	0	99.3	95.7	95.9	109.1		High	High	High	High	High	0	2.266e-08	5.39
FALSE	High	[K].HQLITATVNDGK.[L]	1xiTRAQ4plex [K12]; 1xiTRAQ4plex [N-Term]		5.89433e-06	0	1	1	19	Q8GTK4	Q8GTK4 [212-223]	0	1584.89	0	97.6	113.9	85.1	103.4		High	High	High	High	High	0	9.821e-06	4.61
FALSE	High	[K].HPQIDVPNLQVIK.[L]	1xiTRAQ4plex [K13]; 1xiTRAQ4plex [N-Term]		5.62426e-06	0	1	1	3	P0DKK8	P0DKK8 [32-44]	0	1789.06	0	100.9	94	103.6	101.4		High	High	High	High	High	0	1.309e-06	4.2
FALSE	High	[K].HPATSTEDEQLQNAEGIER.[H]	1xiTRAQ4plex [N-Term]		0.000149004	0	1	2	1	B8AAT1	B8AAT1 [652-670]	0	2269.08	0	99.5	111.7	71.9	116.8		High	High	High	High	High	0	4.48e-05	2.09
FALSE	High	[R].HPALLLVDGVSSICALDFR.[M]	1xCarbamidomethyl [C14]; 1xiTRAQ4plex [N-Term]		1.68937e-09	0	1	2	10	I1QJX3	I1QJX3 [169-187]	0	2227.2	0	96.4	90.6	116.6	96.4		High	High	High	High	High	0	1.575e-09	5.45
FALSE	High	[R].HPAESTSATNESVLK.[V]	1xiTRAQ4plex [K15]; 1xiTRAQ4plex [N-Term]		4.02488e-05	0	1	1	1	B8BJ39	B8BJ39 [476-490]	0	1858.97	0	96.9	99.8	106.6	96.7		High	High	High	High	High	0	1.089e-05	3.38
FALSE	High	[K].HVVSTDLPQEALMVQEFSR.[LA]	1xiTRAQ4plex [N-Term]		5.46178e-06	0	1	3	1	A0A0P0XUE2	A0A0P0XUE2 [317-335]	0	2330.19	0	118.9	89.1	106.4	85.6		High	High	High	High	High	0	1.261e-06	3.53
FALSE	High	[-].MIQPQTLLNVADNSGAR.[K]	1xiTRAQ4plex [N-Term]		1.86993e-05	0	1	3	2	I1Q6C6	I1Q6C6 [1-17]	0	1972.04	0	98.8	107.3	96.8	97.2		High	High	High	High	High	0	4.776e-06	3.94
FALSE	High	[-].MIQPQTLLNVADNSGAR.[K]	1xOxidation [M1]; 1xiTRAQ4plex [N-Term]		0.000143102	0	1	3	4	I1Q6C6	I1Q6C6 [1-17]	0	1988.04	0	94.2	99.7	96.1	109.9		High	High	High	High	High	0	4.27e-05	3.62
FALSE	High	[R].MLVAAGQTDGLAAR.[D]	1xiTRAQ4plex [N-Term]		5.39007e-05	0	1	1	1	Q67J09	Q67J09 [246-259]	0	1517.82	0	102	88.7	132.8	76.4		High	High	High	High	High	0	1.498e-05	2.59
FALSE	High	[K].VAILGAAGGIGQPLALLMK.[L]	1xOxidation [M18]; 1xiTRAQ4plex [K19]; 1xiTRAQ4plex [N-Term]		1.55052e-08	0	1	1	4	I1PY62	I1PY62 [29-47]	0	2097.27	1	95.6	104.8	93.3	106.3		High	High	High	High	High	0	2.266e-09	4.56
FALSE	High	[K].VAILGAAGGIGQPLALLMK.[L]	1xiTRAQ4plex [K19]; 1xiTRAQ4plex [N-Term]		3.77277e-09	0	1	1	5	I1PY62	I1PY62 [29-47]	0	2081.28	0	93.9	94.9	103.4	107.8		High	High	High	High	High	0	4.953e-10	5.86
FALSE	High	[R].VALEACVQAR.[N]	1xCarbamidomethyl [C6]; 1xiTRAQ4plex [N-Term]		2.71993e-05	0	1	7	61	I1QWG3	I1QWG3 [429-438]	0	1260.69	0	95.3	87.9	121.7	95.1		High	High	High	High	High	0.0006192	0.00459	3.94
FALSE	High	[K].VALDVAEAQHLMEGLDWPGAVK.[D]	1xOxidation [M12]; 1xiTRAQ4plex [K22]; 1xiTRAQ4plex [N-Term]		1.03298e-06	0	1	3	2	A2WQY7	A2WQY7 [111-132]	0	2653.39	0	93.8	98.4	90.3	117.5		High	High	High	High	High	0	2.099e-07	3.77
FALSE	High	[K].VALDVAEAQHLMEGLDWPGAVK.[D]	1xiTRAQ4plex [K22]; 1xiTRAQ4plex [N-Term]		9.9655e-10	0	1	3	2	A2WQY7	A2WQY7 [111-132]	0	2637.39	0	97	89.4	118.6	95		High	High	High	High	High	0	1.178e-10	4.71
FALSE	High	[R].VALDLGSPGAFDVSFFK.[N]	1xiTRAQ4plex [K17]; 1xiTRAQ4plex [N-Term]		0.000113532	0	1	2	1	A2WL79	A2WL79 [231-247]	0	2058.11	0	103.6	89.8	130	76.5		High	High	High	High	High	0	3.331e-05	2.35
FALSE	High	[K].VALCQLSVTADK.[A]	1xCarbamidomethyl [C4]; 1xiTRAQ4plex [K12]; 1xiTRAQ4plex [N-Term]		1.22641e-05	0	1	2	2	I1P838	I1P838 [30-41]	0	1592.89	0	102.4	89.7	122.2	85.7		High	High	High	High	High	0	1.824e-05	3.28
FALSE	High	[K].VAGFTTHLMR.[R]	1xiTRAQ4plex [N-Term]		2.26856e-05	0	1	1	5	Q7XEQ3	Q7XEQ3 [50-59]	0	1276.7	0	94.8	101.6	100.6	103		High	High	High	High	High	0	2.237e-05	3.58
FALSE	High	[K].VAGDAAGSEADGEAELSSSR.[A]	1xiTRAQ4plex [N-Term]		0.000120306	0	1	3	1	A0A0N7KFI2	A0A0N7KFI2 [622-641]	0	2022.93	0	98.6	96.7	101.5	103.3		High	High	High	High	High	0	3.554e-05	3.73
FALSE	High	[K].VAILGAAGGIGQPLSLLMK.[L]	1xiTRAQ4plex [K19]; 1xiTRAQ4plex [N-Term]		9.85634e-07	0	1	1	5	I1NQ57	I1NQ57 [30-48]	0	2097.27	0	97.4	103.4	102.3	96.9		High	High	High	High	High	0	1.995e-07	4.88
FALSE	High	[K].VAGAGTVAVDVLR.[K]	1xiTRAQ4plex [N-Term]		1.02093e-06	0	1	3	2	B8A7P7	B8A7P7 [222-234]	0	1371.81	0	113.3	116.6	92.5	77.6		High	High	High	High	High	0	8.689e-06	3.43
FALSE	High	[K].VAESSGDSGANVK.[R]	1xiTRAQ4plex [K13]; 1xiTRAQ4plex [N-Term]		9.15879e-05	0	2	3	1	I1P3E5; A2XX62	I1P3E5 [61-73]; A2XX62 [61-73]	0	1508.78	0	93.8	89.3	80.6	136.3	Shared	High	High	High	High	High	0	2.649e-05	3
FALSE	High	[K].VAEQSAGVLK.[A]	1xiTRAQ4plex [K10]; 1xiTRAQ4plex [N-Term]		7.02774e-06	0	1	2	5	B8AI07	B8AI07 [81-90]	0	1289.77	0	109.7	110	93.9	86.3		High	High	High	High	High	0	1.704e-06	4.32
FALSE	High	[K].VAEIEDFLFSIEEEK.[N]	1xiTRAQ4plex [K15]; 1xiTRAQ4plex [N-Term]		4.88602e-06	0	1	3	2	B8AFE0	B8AFE0 [127-141]	0	2086.08	0	85.7	125.6	90.8	98		High	High	High	High	High	0	1.123e-06	3.07
FALSE	High	[K].VAEIEAEIKK.[Y]	2xiTRAQ4plex [K9; K10]; 1xiTRAQ4plex [N-Term]		4.19297e-05	0	1	2	2	A2Z942	A2Z942 [97-106]	1	1561.95	0					No Quan Values	High	High	High	High	High	0	1.139e-05	3.56
FALSE	High	[K].VAEIEAEIK.[K]	1xiTRAQ4plex [K9]; 1xiTRAQ4plex [N-Term]		9.00045e-05	0	1	2	5	A2Z942	A2Z942 [97-105]	0	1289.76	0	121.1	95.3	111.8	71.9		High	High	High	High	High	0	9.058e-05	3.96
FALSE	High	[R].VAEEVIFGQENVTTGASNDFMQVSR.[V]	1xiTRAQ4plex [N-Term]		9.75592e-09	0	1	4	4	Q5Z974	Q5Z974 [557-581]	0	2872.39	0	99.3	99.3	97.1	104.3		High	High	High	High	High	0	1.378e-09	5.32
FALSE	High	[R-].VADISTVLQPGDTLK.[V]	1xiTRAQ4plex [K15]; 1xiTRAQ4plex [N-Term]		1.25549e-05	0	1	3	5	A2XG06	A2XG06 [291-305]	0	1845.06	0	96.6	90.6	104.6	108.2		High	High	High	High	High	0	1.789e-05	3.63
FALSE	High	[R].VADHAGVALAGLTADGR.[V]	1xiTRAQ4plex [N-Term]		4.05677e-08	0	1	1	2	P52428	P52428 [66-82]	0	1737.94	0	100.6	101.7	94.7	103.1		High	High	High	High	High	0	6.4e-09	5.53
FALSE	High	[K].VADFFDAAVNLALK.[V]	1xiTRAQ4plex [K14]; 1xiTRAQ4plex [N-Term]		6.22456e-08	0	1	3	15	B8AJX7	B8AJX7 [445-458]	0	1782	0	91.9	101.9	105.4	100.7		High	High	High	High	High	0	2.173e-07	4.23
FALSE	High	[K].VAGAAADAGLSLAEVAAEAK.[H]	1xiTRAQ4plex [K20]; 1xiTRAQ4plex [N-Term]		1.28805e-07	0	1	3	1	I1PIA8	I1PIA8 [188-207]	0	2073.14	0	94	97.1	100.8	108.1		High	High	High	High	High	0	2.221e-08	3.96
FALSE	High	[K].VADEPPAEKPAQGGSNDRDVALAR.[V]	1xiTRAQ4plex [K9]; 1xiTRAQ4plex [N-Term]		2.22228e-07	0	1	3	7	Q7XMK5	Q7XMK5 [66-89]	1	2751.43	0	127.1	91.8	113.3	67.8		High	High	High	High	High	0	4.013e-08	5.25
FALSE	High	[K].VAILGAAGGIGQPLSLLMK.[L]	1xOxidation [M18]; 1xiTRAQ4plex [K19]; 1xiTRAQ4plex [N-Term]		2.82013e-08	0	1	1	2	I1NQ57	I1NQ57 [30-48]	0	2113.27	0	105.8	102.6	94.8	96.8		High	High	High	High	High	0	4.337e-09	4.49
FALSE	High	[K].VAILNSPLTVSSPVPGLFNQLR.[L]	1xiTRAQ4plex [N-Term]		1.0552e-07	0	1	3	2	A2XY71	A2XY71 [238-259]	0	2466.42	0	104.6	109.3	93.6	92.5		High	High	High	High	High	0	1.798e-08	3.85
FALSE	High	[R].VATLQSLSGTGSLR.[L]	1xiTRAQ4plex [N-Term]		2.43366e-05	0	1	1	3	Q6KAJ2	Q6KAJ2 [151-164]	0	1533.87	1	95.9	102.8	101.2	100		High	High	High	High	High	0	6.318e-06	3.5
FALSE	High	[R].VATESSLASR.[T]	1xiTRAQ4plex [N-Term]		5.02539e-05	0	1	2	3	A2XDW2	A2XDW2 [110-119]	0	1164.63	0	107.5	100.5	101.8	90.2		High	High	High	High	High	0	1.381e-05	3.18
FALSE	High	[R].VATELELQQAFHQGK.[Y]	1xiTRAQ4plex [K15]; 1xiTRAQ4plex [N-Term]		2.70247e-06	0	1	1	2	Q6ZKI0	Q6ZKI0 [176-190]	0	1987.09	0	100	95	97.1	107.9		High	High	High	High	High	0	5.396e-05	3.88
FALSE	High	[R].VASPAEEAALNLPSGEAFDR.[N]	1xiTRAQ4plex [N-Term]		3.29922e-05	0	1	3	2	Q5ZE07	Q5ZE07 [219-238]	0	2188.1	0	88.1	101.3	88.7	121.9		High	High	High	High	High	0	8.789e-06	2.61
FALSE	High	[K].VASIMEEAQPLLSR.[I]	1xiTRAQ4plex [N-Term]		1.02868e-05	0	1	3	2	A2WZM3	A2WZM3 [258-271]	0	1687.92	0	99	96.6	106	98.4		High	High	High	High	High	0	3.966e-06	2.87
FALSE	High	[R].VASLLDVMGK.[S]	1xiTRAQ4plex [K10]; 1xiTRAQ4plex [N-Term]		7.1728e-05	0	1	1	5	B8AAS7	B8AAS7 [196-205]	0	1320.78	0	96.6	108.5	100.9	93.9		High	High	High	High	High	0	2.029e-05	3.91
FALSE	High	[R].VASDSTTVLADAVVVATGAVAR.[R]	1xiTRAQ4plex [N-Term]		2.47877e-08	0	1	2	1	Q6ZFU6	Q6ZFU6 [106-127]	0	2217.22	0	103.7	83.2	108.7	104.4		High	High	High	High	High	0	3.765e-09	5.06
FALSE	High	[R].VARPGGFQIASEAAVTVGR.[V]	1xiTRAQ4plex [N-Term]		7.94556e-09	0	1	8	2	B8BLT0	B8BLT0 [155-173]	0	2030.13	0	101.6	100.3	93.8	104.3		High	High	High	High	High	0	1.108e-09	5.36
FALSE	High	[K].VAQGVVGAVADK.[G]	1xiTRAQ4plex [K12]; 1xiTRAQ4plex [N-Term]		7.26571e-07	0	1	5	2	B8AKM3	B8AKM3 [466-477]	0	1401.83	0	102.6	92.5	121.3	83.7		High	High	High	High	High	0	2.317e-06	4.02
FALSE	High	[K].VAILGAAGGIGQPLSLLVK.[M]	1xiTRAQ4plex [K19]; 1xiTRAQ4plex [N-Term]		3.23447e-07	0	1	2	2	I1QCG9	I1QCG9 [80-98]	0	2065.3	0	111.8	92.9	101.5	93.8		High	High	High	High	High	0	6.008e-08	4.78
FALSE	High	[K].VAPNIEAPATPMSLMQPRPPTPAAIPSK.[L]	2xOxidation [M12; M15]; 1xiTRAQ4plex [K28]; 1xiTRAQ4plex [N-Term]		8.01194e-05	0	1	2	1	A2YLI3	A2YLI3 [47-74]	0	3202.72	0	106.9	102.4	78.1	112.6		High	High	High	High	High	0	2.287e-05	4.43
FALSE	High	[K].VAPFVPKEEPKPEPEAEAAAETTSR.[E]	2xiTRAQ4plex [K7; K11]; 1xiTRAQ4plex [N-Term]		8.69185e-05	0	1	1	1	Q0JPA6	Q0JPA6 [125-149]	1	3112.65	0	116.4	89.1	108.4	86.1		High	High	High	High	High	0	2.507e-05	3.88
FALSE	High	[R].VAPEEHPVLLTEAPLNPK.[A]	1xiTRAQ4plex [K18]; 1xiTRAQ4plex [N-Term]		3.70858e-05	0	1	8	4	I1QXY9	I1QXY9 [98-115]	0	2242.27	0	100.9	91.9	117.2	90		High	High	High	High	High	0	1e-05	3.73
FALSE	High	[R].VAPEEHPILLTEAPLNPK.[A]	1xiTRAQ4plex [K18]; 1xiTRAQ4plex [N-Term]		1.47068e-05	0	1	3	1	A3C6D7	A3C6D7 [98-115]	0	2256.28	0	101.3	99.7	109.8	89.3		High	High	High	High	High	0	3.676e-06	3.19
FALSE	High	[K].VANPIVEMDGDEMTR.[VI]	1xiTRAQ4plex [N-Term]		2.93369e-06	0	1	2	2	A2WTC5	A2WTC5 [8-22]	0	1820.86	0	92.5	91.2	106.1	110.1		High	High	High	High	High	0	6.475e-07	4.04
FALSE	High	[R].VANELVDNMTEFDR.[F]	1xOxidation [M9]; 1xiTRAQ4plex [N-Term]		0.000267278	0	1	1	4	Q6EP57	Q6EP57 [183-196]	0	1812.86	0	98.6	109	81.5	111		High	High	High	High	High	0	8.402e-05	2.25
FALSE	High	[R].VANELVDNMTEFDR.[F]	1xiTRAQ4plex [N-Term]		1.27303e-07	0	1	1	10	Q6EP57	Q6EP57 [183-196]	0	1796.86	0	97.1	113.1	85.8	103.9		High	High	High	High	High	0	2.898e-07	5.13
FALSE	High	[R].VAMLGFAASILGEAITGK.[G]	1xOxidation [M3]; 1xiTRAQ4plex [K18]; 1xiTRAQ4plex [N-Term]		1.19087e-08	0	1	2	8	A2WXD9	A2WXD9 [99-116]	0	2053.16	0	102.6	88.8	95.8	112.8		High	High	High	High	High	0	1.711e-09	4.89
FALSE	High	[R].VAMLGFAASILGEAITGK.[G]	1xiTRAQ4plex [K18]; 1xiTRAQ4plex [N-Term]		5.09931e-08	0	1	2	5	A2WXD9	A2WXD9 [99-116]	0	2037.17	0	118.6	90.5	110.9	80		High	High	High	High	High	0	8.203e-09	4.83
FALSE	High	[R].VAISIAASK.[ML]	1xiTRAQ4plex [K9]; 1xiTRAQ4plex [N-Term]		0.000286088	0	1	3	6	P0C442	P0C442 [116-124]	0	1147.73	0	95.4	115.6	93.6	95.5		High	High	High	High	High	0	9.064e-05	3.26
FALSE	High	[K].VAPNIEAPATPMSLMQPRPPTPAAIPSK.[L]	1xiTRAQ4plex [K28]; 1xiTRAQ4plex [N-Term]		2.37734e-05	0	1	2	1	A2YLI3	A2YLI3 [47-74]	0	3170.73	0	101.9	97.5	81.7	119		High	High	High	High	High	0	6.194e-06	4.32
FALSE	High	[K].VADEPPAEKPAQGGSNDR.[D]	1xiTRAQ4plex [K9]; 1xiTRAQ4plex [N-Term]		2.52066e-05	0	1	3	1	Q7XMK5	Q7XMK5 [66-83]	0	2126.07	0	119.4	94.6	119	67		High	High	High	High	High	0	6.563e-06	2.89
FALSE	High	[K].VADANAIAQEACK.[N]	1xCarbamidomethyl [C12]; 1xiTRAQ4plex [K13]; 1xiTRAQ4plex [N-Term]		5.2318e-07	0	2	3	3	I1Q3M1; I1NR70	I1Q3M1 [455-467]; I1NR70 [457-469]	0	1648.86	0	90.2	64.4	179.1	66.3	Shared	High	High	High	High	High	0	1.007e-07	3.58
FALSE	High	[R].VADAADAFR.[A]	1xiTRAQ4plex [N-Term]		0.000267278	0	1	2	1	B8AIH6	B8AIH6 [302-310]	0	1079.56	0					No Quan Values	High	High	High	High	High	0	8.394e-05	2.54
FALSE	High	[R].TVPPAVPGIVFLSGGQSEEEASQNLNAMNK.[L]	1xiTRAQ4plex [K30]; 1xiTRAQ4plex [N-Term]		1.18909e-06	0	1	2	17	I1Q3J5	I1Q3J5 [284-313]	0	3372.73	0	98.6	98.1	99.7	103.7		High	High	High	High	High	0	2.441e-07	5.02
FALSE	High	[R].TVPAAVPAIVFLSGGQSEEEATVNLNAMNK.[L]	1xiTRAQ4plex [K30]; 1xiTRAQ4plex [N-Term]		3.41706e-05	0	1	1	1	Q5N725	Q5N725 [254-283]	0	3345.76	0					No Quan Values	High	High	High	High	High	0	9.108e-06	4.87
FALSE	High	[K].TVMDAAALMLK.[K]	1xiTRAQ4plex [K11]; 1xiTRAQ4plex [N-Term]		0.000304441	0	1	3	2	A0A0P0VRK8	A0A0P0VRK8 [186-196]	0	1451.82	0	117.1	100.8	95.7	86.4		High	High	High	High	High	0	9.697e-05	3.1
FALSE	High	[K].TVISQALSK.[Y]	1xiTRAQ4plex [K9]; 1xiTRAQ4plex [N-Term]		0.000271866	0	1	2	3	B8B107	B8B107 [256-264]	0	1234.76	0	101.4	91.1	114.5	93.1		High	High	High	High	High	0	8.581e-05	3.49
FALSE	High	[R].TVIPLPEKEEK.[E]	2xiTRAQ4plex [K8; K11]; 1xiTRAQ4plex [N-Term]		0.000108386	0	1	2	4	Q67W57	Q67W57 [155-165]	1	1715.03	0	104.1	101.9	91.7	102.4		High	High	High	High	High	0	3.175e-05	3.75
FALSE	High	[K].TVINSKPKDEK.[K]	3xiTRAQ4plex [K6; K8; K11]; 1xiTRAQ4plex [N-Term]		1.09718e-05	0	1	2	8	P83646	P83646 [159-169]	1	1835.11	0	96	108.5	75.1	120.5		High	High	High	High	High	0	2.684e-06	4.13
FALSE	High	[K].TVLIMELINNVAK.[A]	1xOxidation [M5]; 1xiTRAQ4plex [K13]; 1xiTRAQ4plex [N-Term]		0.000139028	0	2	8	4	Q0JKB4; Q01859	Q0JKB4 [239-251]; Q01859 [234-246]	0	1762.04	0	96.8	98.8	103.3	101.2	Shared	High	High	High	High	High	0	4.161e-05	3.14
FALSE	High	[K].TVLIMELINNVAK.[A]	1xiTRAQ4plex [K13]; 1xiTRAQ4plex [N-Term]		1.02868e-05	0	2	8	9	Q0JKB4; Q01859	Q0JKB4 [239-251]; Q01859 [234-246]	0	1746.04	0	100.1	100	105.1	94.7	Shared	High	High	High	High	High	0	2.503e-06	3.69
FALSE	High	[K].TVLIMELINNIAK.[A]	1xOxidation [M5]; 1xiTRAQ4plex [K13]; 1xiTRAQ4plex [N-Term]		1.02694e-06	0	1	3	14	P12085	P12085 [179-191]	0	1776.05	0	104.3	110.3	85.1	100.3		High	High	High	High	High	0	4.525e-06	4.16
FALSE	High	[R].TVPPAVPGIVFLSGGQSEEEASQNLNAMNK.[L]	1xOxidation [M28]; 1xiTRAQ4plex [K30]; 1xiTRAQ4plex [N-Term]		2.52831e-07	0	1	2	7	I1Q3J5	I1Q3J5 [284-313]	0	3388.73	0	103.3	103.9	93.7	99.1		High	High	High	High	High	0	1.347e-06	3.82
FALSE	High	[K].TVLIMELINNIAK.[A]	1xiTRAQ4plex [K13]; 1xiTRAQ4plex [N-Term]		1.31862e-07	0	1	3	30	P12085	P12085 [179-191]	0	1760.06	0	102.6	102.4	97.9	97		High	High	High	High	High	0	2.282e-08	4.66
FALSE	High	[K].TVHGLIEELEKK.[A]	2xiTRAQ4plex [K11; K12]; 1xiTRAQ4plex [N-Term]		6.98666e-06	0	1	2	2	A2ZJH7	A2ZJH7 [158-169]	1	1828.09	0	93.2	95.1	102.8	108.9		High	High	High	High	High	0	1.654e-06	5.19
FALSE	High	[K].TVGGILLPTSVQSKPQGGQVVAVGEGR.[S]	1xiTRAQ4plex [K14]; 1xiTRAQ4plex [N-Term]		1.91922e-07	0	1	1	1	Q69QD5	Q69QD5 [73-99]	0	2922.66	0	92.3	100.5	81.2	125.9		High	High	High	High	High	0	3.417e-08	3.94
FALSE	High	[K].TVGGILLPTSIQSKPQGGQVVAVGEGR.[S]	1xiTRAQ4plex [K14]; 1xiTRAQ4plex [N-Term]		9.90723e-10	0	1	1	2	A2Z1N0	A2Z1N0 [73-99]	0	2936.68	0	108.8	101.1	89.8	100.3		High	High	High	High	High	0	1.174e-10	5.79
FALSE	High	[K].TVGGILLPSTAQSKPQGGEVVAVGEGR.[T]	1xiTRAQ4plex [K14]; 1xiTRAQ4plex [N-Term]		7.19161e-09	0	1	3	7	I1Q0A7	I1Q0A7 [79-105]	0	2895.61	0	90.6	104.3	78.9	126.3		High	High	High	High	High	0	9.953e-10	4.95
FALSE	High	[K].TVGAGVINTILK.[-]	1xiTRAQ4plex [K12]; 1xiTRAQ4plex [N-Term]		1.69054e-06	0	1	3	5	B8AEQ9	B8AEQ9 [500-511]	0	1473.92	0	116.3	94.7	108.9	80.2		High	High	High	High	High	0	3.573e-07	4.48
FALSE	High	[K].TVFVDNVDFLKELEE.[-]	1xiTRAQ4plex [K11]; 1xiTRAQ4plex [N-Term]		0.000256861	0	1	3	2	B8AZP2	B8AZP2 [593-607]	1	2085.1	0	97	96.7	97.7	108.7		High	High	High	High	High	0	8.03e-05	3.2
FALSE	High	[K].TVFVDNVDFLK.[E]	1xiTRAQ4plex [K11]; 1xiTRAQ4plex [N-Term]		1.03473e-05	0	1	3	3	B8AZP2	B8AZP2 [593-603]	0	1584.89	0	91.5	101.2	101.9	105.5		High	High	High	High	High	0	2.524e-06	3.01
FALSE	High	[R].TVEVEEEEEEEPKEGEEATEGEK.[K]	2xiTRAQ4plex [K13; K23]; 1xiTRAQ4plex [N-Term]		4.00143e-05	0	1	2	1	B8BCQ3	B8BCQ3 [301-323]	1	3067.43	0	102.2	87.1	113.8	96.8		High	High	High	High	High	0	1.08e-05	3.41
FALSE	High	[R].TVEASGVAEDSR.[T]	1xiTRAQ4plex [N-Term]		7.62883e-06	0	1	2	2	A2XVR2	A2XVR2 [97-108]	0	1364.68	0	112.6	100.4	81.2	105.7		High	High	High	High	High	0	1.816e-06	3.4
FALSE	High	[R].TVLLAVAPVTTQDLVSR.[F]	1xiTRAQ4plex [N-Term]		6.8118e-07	0	1	3	1	A2Z5M1	A2Z5M1 [476-492]	0	1927.13	0	92.3	100.9	109.6	97.2		High	High	High	High	High	0	1.34e-07	3.37
FALSE	High	[R].TVSGVAGPLVILDK.[V]	1xiTRAQ4plex [K14]; 1xiTRAQ4plex [N-Term]		3.10437e-07	0	1	4	3	A2YE72	A2YE72 [63-76]	0	1657.01	0	100.9	95.2	102.9	101.1		High	High	High	High	High	0	5.754e-08	4.55
FALSE	High	[K].TVTEIGDDKK.[I]	2xiTRAQ4plex [K9; K10]; 1xiTRAQ4plex [N-Term]		2.03949e-06	0	1	3	2	B8B8V4	B8B8V4 [270-279]	1	1537.88	0	91.5	94.4	107	107.1		High	High	High	High	High	0	4.384e-07	3.49
FALSE	High	[K-].TVTIQPSGGK.[D]	1xiTRAQ4plex [K10]; 1xiTRAQ4plex [N-Term]		0.000238542	0	1	3	4	A2XB46	A2XB46 [56-65]	0	1275.75	0	104	104.5	100.6	91		High	High	High	High	High	0	7.442e-05	3.18
FALSE	High	[R].VAAVWLDGAELLR.[T]	1xiTRAQ4plex [N-Term]		3.42983e-07	0	1	3	3	B8AY06	B8AY06 [110-122]	0	1556.89	0	97.7	99.2	101.8	101.3		High	High	High	High	High	0	6.398e-08	3.92
FALSE	High	[K].VAAVIEDVEHALSTPTALLR.[G]	1xiTRAQ4plex [N-Term]		6.53424e-05	0	1	3	2	A2Y6M9	A2Y6M9 [46-65]	0	2249.26	0					No Quan Values	High	High	High	High	High	0	1.837e-05	2.99
FALSE	High	[K].VAATASTPK.[L]	1xiTRAQ4plex [K9]; 1xiTRAQ4plex [N-Term]		0.000231837	0	1	4	20	A2YUR3	A2YUR3 [179-187]	0	1133.68	0	109.7	104.5	89.1	96.6		High	High	High	High	High	4.359e-05	0.00014	3.67
FALSE	High	[K].VAASFDLSDQSK.[A]	1xiTRAQ4plex [K12]; 1xiTRAQ4plex [N-Term]		5.58216e-05	0	1	3	2	B8ANR3	B8ANR3 [199-210]	0	1555.82	0	92.6	104.8	108.7	94		High	High	High	High	High	0	1.554e-05	3.04
FALSE	High	[K].VAAPTTGPIPAAELLGVIQDAAR.[A]	1xiTRAQ4plex [N-Term]		5.62152e-09	0	1	3	2	Q6H6B9	Q6H6B9 [67-89]	0	2375.34	0	105.7	88.1	111.8	94.5		High	High	High	High	High	0	7.607e-10	4.77
FALSE	High	[R].VAANEKAEAEK.[I]	2xiTRAQ4plex [K6; K11]; 1xiTRAQ4plex [N-Term]		0.000114193	0	2	8	1	Q6L4S3; A2YUZ2	Q6L4S3 [172-182]; A2YUZ2 [172-182]	1	1591.9	0	102.1	89.3	111.5	97.1	Shared	High	High	High	High	High	0	3.352e-05	2.34
FALSE	High	[R].VAADPDTHQDFQPTTK.[S]	1xiTRAQ4plex [K16]; 1xiTRAQ4plex [N-Term]		1.85901e-05	0	1	3	1	I1NNR0	I1NNR0 [55-70]	0	2059.03	0	123.2	103.6	88.7	84.5		High	High	High	High	High	0	4.731e-06	4.26
FALSE	High	[R].VAADAGDAGGGGLAR.[E]	1xiTRAQ4plex [N-Term]		3.51845e-05	0	1	3	1	A2XZM2	A2XZM2 [168-182]	0	1401.72	0	88.9	114.3	107.8	89		High	High	High	High	High	0	9.444e-06	2.93
FALSE	High	[R].VAAAEHISQFNEEAR.[S]	1xiTRAQ4plex [N-Term]		5.64769e-05	0	1	2	3	Q5NAI9	Q5NAI9 [83-97]	0	1815.91	0	93.3	89.2	121.8	95.7		High	High	High	High	High	0	1.57e-05	2.75
FALSE	High	[R].VAAAALNPVDAK.[R]	1xiTRAQ4plex [K12]; 1xiTRAQ4plex [N-Term]		3.20341e-06	0	1	3	5	A2YUR3	A2YUR3 [35-46]	0	1427.85	0	99.9	108.7	91.4	100		High	High	High	High	High	0	7.118e-07	4.42
FALSE	High	[R].VAAAAASTAAK.[-]	1xiTRAQ4plex [K11]; 1xiTRAQ4plex [N-Term]		1.68282e-05	0	1	1	2	A2Z9L8	A2Z9L8 [231-241]	0	1219.72	0	97	94.7	90.4	117.9		High	High	High	High	High	0	4.255e-06	4.14
FALSE	High	[K].TWPEDIVPLQPVGR.[M]	1xiTRAQ4plex [N-Term]		5.21152e-06	0	1	2	21	I1P782	I1P782 [295-308]	0	1750.96	0	95.7	90.4	102.3	111.6		High	High	High	High	High	0	5.696e-05	4.54
FALSE	High	[K].TWGGQPENVK.[A]	1xiTRAQ4plex [K10]; 1xiTRAQ4plex [N-Term]		0.00011093	0	1	1	39	I1QY31	I1QY31 [338-347]	0	1403.75	0	94.5	97.1	107.2	101.2		High	High	High	High	High	0	3.423e-05	4.33
FALSE	High	[R].TVVVSTAHGLK.[F]	1xiTRAQ4plex [K11]; 1xiTRAQ4plex [N-Term]		0.000215246	0	2	4	2	I1NQW7; Q6L4H5	I1NQW7 [472-482]; Q6L4H5 [465-475]	0	1399.85	0	91.7	96.9	109.3	102.1	Shared	High	High	High	High	High	0	6.643e-05	3.7
FALSE	High	[R].TVVSIPNGPSELAVK.[E]	1xiTRAQ4plex [K15]; 1xiTRAQ4plex [N-Term]		0.000114856	0	1	1	10	I1QY31	I1QY31 [178-192]	0	1799.05	0	102.4	100.4	99.5	97.7		High	High	High	High	High	0	3.38e-05	3.7
FALSE	High	[K].TVVAVILGGGAGTR.[L]	1xiTRAQ4plex [N-Term]		1.95963e-05	0	1	2	4	I1PF71	I1PF71 [77-90]	0	1414.85	0	101.1	98.7	104.5	95.7		High	High	High	High	High	0	1.098e-05	3.48
FALSE	High	[K].TVTVAELTAGRK.[A]	1xiTRAQ4plex [K12]; 1xiTRAQ4plex [N-Term]		3.93314e-06	0	1	3	1	A2X1X4	A2X1X4 [86-97]	1	1533.92	0	105.2	94.8	108.4	91.6		High	High	High	High	High	0	8.878e-07	3.87
FALSE	High	[K].TVTVAELTAGR.[K]	1xiTRAQ4plex [N-Term]		8.69185e-05	0	1	3	7	A2X1X4	A2X1X4 [86-96]	0	1261.72	0	117.5	96.9	106.8	78.8		High	High	High	High	High	8.201e-05	0.0006112	3.6
FALSE	High	[R].TVTNDELAAMFADHGTVER.[A]	1xOxidation [M10]; 1xiTRAQ4plex [N-Term]		5.17841e-09	0	1	2	3	Q6H443	Q6H443 [80-98]	0	2237.06	0	92	109.9	99.1	99		High	High	High	High	High	0	2.879e-09	4.89
FALSE	High	[R].TVTNDELAAMFADHGTVER.[A]	1xiTRAQ4plex [N-Term]		3.30879e-10	0	1	2	7	Q6H443	Q6H443 [80-98]	0	2221.07	0	97.7	109.7	91.1	101.5		High	High	High	High	High	0	1.361e-10	6.21
FALSE	High	[K].TVTIQPSGVK.[D]	1xiTRAQ4plex [K10]; 1xiTRAQ4plex [N-Term]		0.000282867	0	1	2	2	A2Y715	A2Y715 [56-65]	0	1317.8	0	104.1	106.1	100.9	88.8		High	High	High	High	High	0	8.96e-05	2.8
FALSE	High	[K].VATPAQAQEVHDGLR.[K]	1xiTRAQ4plex [N-Term]		8.64145e-05	0	1	3	2	A2WWV4	A2WWV4 [177-191]	0	1735.92	0	102.8	93.7	99.9	103.5		High	High	High	High	High	4.359e-05	0.0002917	3.17
FALSE	High	[K].TVDVEELTVEER.[N]	1xiTRAQ4plex [N-Term]		8.61267e-07	0	1	2	4	A2YVG3	A2YVG3 [32-43]	0	1562.8	0	104.8	91.2	109.3	94.7		High	High	High	High	High	0	1.722e-07	4.23
FALSE	High	[K].VATPDQAQEVHDGLR.[K]	1xiTRAQ4plex [N-Term]		1.6478e-07	0	1	2	9	B8AD93	B8AD93 [176-190]	0	1779.91	0	91.4	105.9	98	104.7		High	High	High	High	High	0	2.898e-08	5.49
FALSE	High	[K].VATPEQAQEVHAAVR.[D]	1xiTRAQ4plex [N-Term]		9.50875e-10	0	1	2	12	A2Z3G7	A2Z3G7 [224-238]	0	1749.94	0	105.3	98.2	106.2	90.3		High	High	High	High	High	0	1.121e-10	5.5
FALSE	High	[R].VEITEAAMEVGAEK.[L]	1xiTRAQ4plex [K14]; 1xiTRAQ4plex [N-Term]		9.68445e-07	0	1	1	1	A2X1M1	A2X1M1 [130-143]	0	1764.93	0	117.8	106.4	81.1	94.7		High	High	High	High	High	0	1.964e-07	3.46
FALSE	High	[K].VELIVVIGHSR.[C]	1xiTRAQ4plex [N-Term]		2.16475e-05	0	1	3	4	A2WT25	A2WT25 [166-176]	0	1365.83	0	105.2	102.2	94.6	98		High	High	High	High	High	0	5.586e-06	3.18
FALSE	High	[R].VEIIANDQGNR.[TI]	1xiTRAQ4plex [N-Term]		0.00017509	0	3	20	5	I1R2A1; I1PA01; I1PGU1	I1R2A1 [29-39]; I1PA01 [29-39]; I1PGU1 [30-40]	0	1372.73	0	96	83.8	126	94.2	Shared	High	High	High	High	High	0	7.518e-05	3.29
FALSE	High	[K].VELGTGTTDANMDEWLEGTAFAQGSK.[S]	1xiTRAQ4plex [K26]; 1xiTRAQ4plex [N-Term]		4.52745e-06	0	1	2	2	I1Q5A4	I1Q5A4 [227-252]	0	3016.44	0	88.1	103.6	102.4	105.9		High	High	High	High	High	0	1.034e-06	2.57
FALSE	High	[R].VEIESLFDGTDFSEPLTR.[A]	1xiTRAQ4plex [N-Term]		7.30844e-07	0	1	2	4	Q6Z7B0	Q6Z7B0 [311-328]	0	2199.09	0	96.4	91	107.8	104.7		High	High	High	High	High	0	1.443e-07	3.26
FALSE	High	[K].VEHFILVTSLGTNR.[I]	1xiTRAQ4plex [N-Term]		4.41939e-05	0	1	2	3	Q10A77	Q10A77 [194-207]	0	1729.97	0	100.3	95.8	107.4	96.5		High	High	High	High	High	0	3.277e-05	3.54
FALSE	High	[R].VEGKPVLGFNSSTTSLLTR.[Y]	1xiTRAQ4plex [K4]; 1xiTRAQ4plex [N-Term]		9.32929e-08	0	1	3	1	B8AKL0	B8AKL0 [531-549]	0	2294.3	0	89	90.9	116.6	103.5		High	High	High	High	High	0	1.572e-08	4.21
FALSE	High	[R].VEGDGEGVVQSNESSAK.[V]	1xiTRAQ4plex [K17]; 1xiTRAQ4plex [N-Term]		4.36211e-07	0	1	4	2	A2YQJ6	A2YQJ6 [74-90]	0	1979.98	0	102.1	107.5	95.7	94.7		High	High	High	High	High	0	8.297e-08	4.27
FALSE	High	[K].VEFHLSVEGQDKPVR.[F]	1xiTRAQ4plex [K12]; 1xiTRAQ4plex [N-Term]		8.32722e-09	0	1	1	5	Q6H5V4	Q6H5V4 [120-134]	0	2028.11	0	93.6	114.4	89	103		High	High	High	High	High	0	1.16e-09	4.92
FALSE	High	[K].VEPTKPESSEEVK.[KA]	2xiTRAQ4plex [K5; K13]; 1xiTRAQ4plex [N-Term]		0.000307897	0	1	2	3	A2YJV9	A2YJV9 [299-311]	0	1891.04	0	106.2	91.3	102.8	99.8		High	High	High	High	High	0	9.781e-05	2.57
FALSE	High	[K].VEFDESPPDDFDPK.[N]	1xiTRAQ4plex [K14]; 1xiTRAQ4plex [N-Term]		0.000185448	0	1	1	1	A2ZAJ1	A2ZAJ1 [7-20]	0	1924.91	0	86.8	110.4	98.1	104.7		High	High	High	High	High	0	5.662e-05	2.44
FALSE	High	[K].VEATGTLEEADVAEQPK.[K]	1xiTRAQ4plex [K17]; 1xiTRAQ4plex [N-Term]		1.23624e-07	0	1	1	2	B8AU34	B8AU34 [193-209]	0	2075.07	0	98.4	109.5	90.8	101.3		High	High	High	High	High	0	2.132e-08	4.6
FALSE	High	[K].VEASEEEEAPKPKPK.[N]	3xiTRAQ4plex [K11; K13; K15]; 1xiTRAQ4plex [N-Term]		2.89949e-06	0	1	3	1	B8B3U4	B8B3U4 [243-257]	0	2244.26	0	96.7	84.6	112.7	106		High	High	High	High	High	0	6.407e-07	4.9
FALSE	High	[R].VEAELVEALANLEAQK.[E]	1xiTRAQ4plex [K16]; 1xiTRAQ4plex [N-Term]		9.83493e-08	0	1	2	3	A2XF65	A2XF65 [170-185]	0	2015.13	0	115.7	94.8	85.4	104.2		High	High	High	High	High	0	1.665e-08	4.66
FALSE	High	[R].VEAELSNICAGILR.[L]	1xCarbamidomethyl [C9]; 1xiTRAQ4plex [N-Term]		7.27932e-06	0	1	1	3	A2YWB4	A2YWB4 [100-113]	0	1688.91	0	91.2	102.5	97.9	108.4		High	High	High	High	High	0	1.724e-06	4.71
FALSE	High	[R].VDVTAAEQCPPEGR.[L]	1xCarbamidomethyl [C9]; 1xiTRAQ4plex [N-Term]		1.49144e-07	0	2	3	10	I1P182; B8AJE7	I1P182 [211-224]; B8AJE7 [178-191]	0	1672.81	0	109.1	103.9	94.9	92.1	Shared	High	High	High	High	High	0	2.611e-08	4.84
FALSE	High	[K].VDVFIGGIGTGGTISGAGR.[F]	1xiTRAQ4plex [N-Term]		2.3615e-06	0	1	3	3	Q5JNB0	Q5JNB0 [245-263]	0	1878.02	0	103.6	94.2	113.7	88.5		High	High	High	High	High	0	2.195e-06	3.78
FALSE	High	[K].VDVDELKEVAEK.[Y]	2xiTRAQ4plex [K7; K12]; 1xiTRAQ4plex [N-Term]		9.07945e-07	0	1	2	4	I1Q8M5	I1Q8M5 [65-76]	1	1806.02	0	63.9	79.9	54	202.2		High	High	High	High	High	0	1.828e-07	3.62
FALSE	High	[K].VDTESNISTTLTVFDVLPSTK.[L]	1xiTRAQ4plex [K21]; 1xiTRAQ4plex [N-Term]		3.51123e-07	0	1	2	4	I1P8M3	I1P8M3 [72-92]	0	2555.37	0	91.5	109.2	104	95.4		High	High	High	High	High	0	6.566e-08	4.44
FALSE	High	[R].VDPENVTLLDQSPHQLEK.[A]	1xiTRAQ4plex [K18]; 1xiTRAQ4plex [N-Term]		1.87874e-06	0	1	2	3	I1R7V2	I1R7V2 [145-162]	0	2350.25	0	115.9	82.6	130.9	70.6		High	High	High	High	High	0	4e-07	4.97
FALSE	High	[R].VEDALNATK.[A]	1xiTRAQ4plex [K9]; 1xiTRAQ4plex [N-Term]		8.49197e-05	0	1	6	7	I1PYX1	I1PYX1 [451-459]	0	1248.7	0	101.7	98.3	102.4	97.6		High	High	High	High	High	0	2.44e-05	3.31
FALSE	High	[R].VDISMVVGTGPHGR.[V]	1xiTRAQ4plex [N-Term]		0.000101683	0	1	3	1	Q69N33	Q69N33 [195-208]	0	1568.83	0	101.3	92.1	112.6	94.1		High	High	High	High	High	0	2.961e-05	3.52
FALSE	High	[R].VESAVTDLKK.[E]	2xiTRAQ4plex [K9; K10]; 1xiTRAQ4plex [N-Term]		0.000292635	0	1	2	2	I1PDY9	I1PDY9 [110-119]	1	1521.92	0	106.7	93.8	109.3	90.2		High	High	High	High	High	4.359e-05	0.0004283	2.65
FALSE	High	[K].VETAVDLIHKPTGIR.[I]	1xiTRAQ4plex [K10]; 1xiTRAQ4plex [N-Term]		4.63084e-05	0	1	2	1	I1R1W1	I1R1W1 [292-306]	0	1937.14	0	109.6	94.8	105.8	89.7		High	High	High	High	High	0	1.267e-05	3.39
FALSE	High	[K].VFTDEGLEVLGWR.[T]	1xiTRAQ4plex [N-Term]		0.000165298	0	1	4	2	B8B5I7	B8B5I7 [192-204]	0	1664.88	0	87	71.8	146.5	94.7		High	High	High	High	High	0	5.006e-05	2.74
FALSE	High	[K].VFSVPEAAPFTAVLK.[F]	1xiTRAQ4plex [K15]; 1xiTRAQ4plex [N-Term]		3.24183e-05	0	1	1	2	A2WZD3	A2WZD3 [33-47]	0	1864.08	0	83.1	102.5	106.3	108.1		High	High	High	High	High	0	9.794e-05	2.83
FALSE	High	[K].VFSPEEVSAMILGK.[M]	1xiTRAQ4plex [K14]; 1xiTRAQ4plex [N-Term]		3.00442e-05	0	1	1	1	Q6Z7B0	Q6Z7B0 [143-156]	0	1794.99	0	86.8	99.4	112.4	101.5		High	High	High	High	High	0	7.967e-06	4.57
FALSE	High	[R].VFQQAVQGALGTLNSCLNTELHFR.[T]	1xCarbamidomethyl [C16]; 1xiTRAQ4plex [N-Term]		1.52119e-06	0	1	2	2	P0C2Z0	P0C2Z0 [144-167]	0	2847.47	0					No Quan Values	High	High	High	High	High	0	3.194e-07	2.74
FALSE	High	[K].VFQGDFSSNLPVDK.[A]	1xiTRAQ4plex [K14]; 1xiTRAQ4plex [N-Term]		2.46232e-05	0	1	3	4	I1PYW0	I1PYW0 [306-319]	0	1840.97	0	94.8	98.6	106.1	100.6		High	High	High	High	High	0	6.432e-06	3.33
FALSE	High	[R].VFISDDFDGELFPR.[Y]	1xiTRAQ4plex [N-Term]		8.79354e-05	0	1	8	5	B8BCQ3	B8BCQ3 [419-432]	0	1800.89	0	112.2	95.8	106	85.9		High	High	High	High	High	0	2.533e-05	2.43
FALSE	High	[K].VFLDSNDLLLNLQQLTVANK.[S]	1xiTRAQ4plex [K20]; 1xiTRAQ4plex [N-Term]		2.29528e-05	0	1	1	1	Q7EYR6	Q7EYR6 [267-286]	0	2546.44	0	106.2	104.3	96.5	93		High	High	High	High	High	0	5.934e-06	2.73
FALSE	High	[K].VFGSPTSAEVAR.[V]	1xiTRAQ4plex [N-Term]		2.98575e-06	0	1	3	5	A2XC62	A2XC62 [8-19]	0	1364.73	0	105.2	81.3	121.8	91.8		High	High	High	High	High	0	6.603e-07	3.33
FALSE	High	[K].VFGSPSSAEVAR.[V]	1xiTRAQ4plex [N-Term]		5.88287e-07	0	1	1	3	I1QVL0	I1QVL0 [7-18]	0	1350.71	0	108.6	75.7	127.8	87.9		High	High	High	High	High	0	3.562e-05	3.3
FALSE	High	[K].VESTAVPSASTPDVADAK.[A]	1xiTRAQ4plex [K18]; 1xiTRAQ4plex [N-Term]		3.84197e-06	0	1	3	7	B8B8K0	B8B8K0 [79-96]	0	2033.06	0	101	101.7	90.7	106.6		High	High	High	High	High	0	8.667e-07	3.96
FALSE	High	[R].VFGAIAEELR.[DKE]	1xiTRAQ4plex [N-Term]		3.26085e-05	0	1	3	7	I1Q6C6	I1Q6C6 [99-108]	0	1248.71	0	95.1	105.6	94	105.4		High	High	High	High	High	0	8.711e-06	3.12
FALSE	High	[R].VFFDMTVGGAPAGR.[I]	1xiTRAQ4plex [N-Term]		1.7371e-07	0	1	1	6	Q1KL27	Q1KL27 [6-19]	0	1568.8	0	98.5	101.9	102.9	96.7		High	High	High	High	High	0	3.081e-08	3.73
FALSE	High	[R].VFETIGAFK.[V]	1xiTRAQ4plex [K9]; 1xiTRAQ4plex [N-Term]		0.000215246	0	1	2	8	I1P5P0	I1P5P0 [110-118]	0	1299.76	0	92.9	106.8	94.2	106.1		High	High	High	High	High	0	6.673e-05	3.62
FALSE	High	[K].VFDEALTSLAR.[D]	1xiTRAQ4plex [N-Term]		5.91754e-05	0	1	2	3	I1NU80	I1NU80 [109-119]	0	1365.75	0	101.5	109.9	83.9	104.6		High	High	High	High	High	0	2.167e-05	3.25
FALSE	High	[K].VFAIGNPFGLDHTLTTGVISGLR.[R]	1xiTRAQ4plex [N-Term]		1.16753e-09	0	1	3	2	B8AWT0	B8AWT0 [231-253]	0	2529.39	0	102.8	106.5	102.4	88.3		High	High	High	High	High	0	1.399e-10	5.35
FALSE	High	[R].VFAHQDILDLAK.[Y]	1xiTRAQ4plex [K12]; 1xiTRAQ4plex [N-Term]		8.74255e-05	0	1	3	2	I1P3G6	I1P3G6 [168-179]	0	1657.95	0	85.4	105.2	88.3	121.1		High	High	High	High	High	0	2.523e-05	3.6
FALSE	High	[K].VFAAVPSKPGAEFPNAAR.[W]	1xiTRAQ4plex [K8]; 1xiTRAQ4plex [N-Term]		2.32231e-05	0	1	1	13	P29545	P29545 [39-56]	0	2117.17	0	96	102	91	111.1		High	High	High	High	High	0	4.426e-05	3.17
FALSE	High	[R].VEVTEPASFAVK.[E]	1xiTRAQ4plex [K12]; 1xiTRAQ4plex [N-Term]		0.000104678	0	1	2	2	I1QRP1	I1QRP1 [117-128]	0	1564.88	0	90.4	101.3	91.3	116.9		High	High	High	High	High	0.0003434	0.002766	2.67
FALSE	High	[K].VEVITPEEHLGDVIGDLNSR.[R]	1xiTRAQ4plex [N-Term]		5.61483e-05	0	1	3	1	A2XVY3	A2XVY3 [683-702]	0	2336.22	0	104.8	103.3	91.1	100.9		High	High	High	High	High	0	1.556e-05	3.05
FALSE	High	[R].VETGVLKPGMVVTFGPSGLTTEVK.[S]	2xiTRAQ4plex [K7; K24]; 1xiTRAQ4plex [N-Term]		1.64417e-08	0	1	5	5	I1P850	I1P850 [255-278]	0	2878.63	0	102	94.4	119.1	84.5		High	High	High	High	High	0	1.067e-08	7.09
FALSE	High	[R].VFFDMTVGGAPAGR.[I]	1xOxidation [M5]; 1xiTRAQ4plex [N-Term]		7.90192e-06	0	1	1	4	Q1KL27	Q1KL27 [6-19]	0	1584.8	0	98.2	106.2	89.9	105.7		High	High	High	High	High	0	4.375e-05	3.39
FALSE	High	[K].VDLSHAALDALVDAAAAR.[L]	1xiTRAQ4plex [N-Term]		6.23819e-07	0	1	2	3	I1PR23	I1PR23 [29-46]	0	1923.04	0	95.6	94.2	98.1	112		High	High	High	High	High	0	1.22e-07	3.82
FALSE	High	[K].VDISGVNVEK.[F]	1xiTRAQ4plex [K10]; 1xiTRAQ4plex [N-Term]		7.85573e-06	0	1	1	2	Q7XR19	Q7XR19 [135-144]	0	1347.77	0	102.5	102.1	100.6	94.8		High	High	High	High	High	0	1.875e-06	3.83
FALSE	High	[K].VDLSDEAQK.[E]	1xiTRAQ4plex [K9]; 1xiTRAQ4plex [N-Term]		9.99275e-05	0	3	7	12	B8B3U4; B8AE84; Q6YW46	B8B3U4 [425-433]; B8AE84 [446-454]; Q6YW46 [385-393]	0	1292.69	0	99	94.7	118	88.4	Shared	High	High	High	High	High	0	6.474e-05	3.08
FALSE	High	[K].VCMLGDAQHVEEAEK.[MI]	1xCarbamidomethyl [C2]; 1xOxidation [M3]; 1xiTRAQ4plex [K15]; 1xiTRAQ4plex [N-Term]		3.39713e-05	0	3	11	1	I1QLR2; B7F845; B7F9R7	I1QLR2 [64-78]; B7F845 [64-78]; B7F9R7 [64-78]	0	2019.97	0					No Quan Values	High	High	High	High	High	0	9.073e-06	2.77
FALSE	High	[K].VCMLGDAQHVEEAEK.[MI]	1xCarbamidomethyl [C2]; 1xiTRAQ4plex [K15]; 1xiTRAQ4plex [N-Term]		3.22292e-05	0	3	11	5	I1QLR2; B7F845; B7F9R7	I1QLR2 [64-78]; B7F845 [64-78]; B7F9R7 [64-78]	0	2003.98	0	96.5	92.7	110.4	100.5	Shared	High	High	High	High	High	0	5.806e-05	3.85
FALSE	High	[K].VCLVGMGHNEMTVPLTSAAIR.[E]	1xCarbamidomethyl [C2]; 1xiTRAQ4plex [N-Term]		2.59379e-06	0	1	4	1	B8B9C5	B8B9C5 [285-305]	0	2400.23	0	100.2	98.4	106.4	94.9		High	High	High	High	High	0	5.669e-07	4.27
FALSE	High	[R].VCGNPHGLIR.[K]	1xCarbamidomethyl [C2]; 1xiTRAQ4plex [N-Term]		7.96544e-05	0	1	4	3	B8AKJ9	B8AKJ9 [23-32]	0	1266.69	0	99.2	93.6	111.3	96		High	High	High	High	High	0	2.273e-05	3.44
FALSE	High	[R].VCENIPIVLCGNK.[V]	2xCarbamidomethyl [C2; C10]; 1xiTRAQ4plex [K13]; 1xiTRAQ4plex [N-Term]		2.46232e-05	0	1	4	2	A2Y7R5	A2Y7R5 [114-126]	0	1803.97	0	112	80.4	128.1	79.5		High	High	High	High	High	0	6.395e-06	4.1
FALSE	High	[R].VCCLSIIDPGDSDIINTTPASQ.[-]	2xCarbamidomethyl [C2; C3]; 1xiTRAQ4plex [N-Term]		0.000150734	0	1	1	1	I1PWS8	I1PWS8 [91-112]	0	2520.21	0	104.9	90.8	102	102.2		High	High	High	High	High	0	4.527e-05	2.77
FALSE	High	[R].VCCLSIIDPGDSDIIK.[T]	2xCarbamidomethyl [C2; C3]; 1xiTRAQ4plex [K16]; 1xiTRAQ4plex [N-Term]		1.02868e-05	0	1	2	1	Q9SDG6	Q9SDG6 [91-106]	0	2093.09	0	101	93.7	98.3	107.1		High	High	High	High	High	0	2.502e-06	3.51
FALSE	High	[R].VAVVGGGPAGGAAAEALAK.[G]	1xiTRAQ4plex [K19]; 1xiTRAQ4plex [N-Term]		6.70576e-06	0	1	1	1	Q6Z2T6	Q6Z2T6 [53-71]	0	1854.07	0					No Quan Values	High	High	High	High	High	0	1.577e-06	2.31
FALSE	High	[K].VAVTVDAPAVVEMIMQR.[L]	1xiTRAQ4plex [N-Term]		4.97273e-06	0	1	2	1	I1PCE5	I1PCE5 [315-331]	0	1973.07	0					No Quan Values	High	High	High	High	High	0	1.143e-06	3.15
FALSE	High	[R].VCPIDLPLVDWR.[F]	1xCarbamidomethyl [C2]; 1xiTRAQ4plex [N-Term]		0.000161533	0	1	2	2	I1QKY4	I1QKY4 [73-84]	0	1626.88	0	94.3	104.9	102.1	98.7		High	High	High	High	High	0	4.875e-05	3.29
FALSE	High	[K].VAVSFTHTIK.[A]	1xiTRAQ4plex [K10]; 1xiTRAQ4plex [N-Term]		8.79354e-05	0	3	10	2	I1PSU0; B8B9W8; I1QMR0	I1PSU0 [200-209]; B8B9W8 [193-202]; I1QMR0 [194-203]	0	1390.83	0	116.9	102.8	108.4	71.8	Shared	High	High	High	High	High	0	2.538e-05	2.79
FALSE	High	[K].VAVITGAASGIGEATAK.[E]	1xiTRAQ4plex [K17]; 1xiTRAQ4plex [N-Term]		2.18817e-06	0	1	6	1	A0A0P0XAP6	A0A0P0XAP6 [165-181]	0	1804.04	0	100.7	98.9	102.4	98.1		High	High	High	High	High	0	4.707e-07	4.81
FALSE	High	[K].VAVLGAAGGIGQPLSLLMK.[L]	1xOxidation [M18]; 1xiTRAQ4plex [K19]; 1xiTRAQ4plex [N-Term]		5.30132e-09	0	1	1	11	I1PFY8	I1PFY8 [45-63]	0	2099.25	0	104.3	98.8	104.4	92.5		High	High	High	High	High	0	1.735e-09	5.08
FALSE	High	[K].VAVLGAAGGIGQPLSLLMK.[L]	1xiTRAQ4plex [K19]; 1xiTRAQ4plex [N-Term]		5.62152e-09	0	1	1	9	I1PFY8	I1PFY8 [45-63]	0	2083.26	0	103.9	96.6	114.4	85.2		High	High	High	High	High	0	2.675e-09	5.16
FALSE	High	[K].VAVLGAAGGIGQPLGLLIK.[M]	1xiTRAQ4plex [K19]; 1xiTRAQ4plex [N-Term]		5.02539e-05	0	1	6	1	A2YVI5	A2YVI5 [78-96]	0	2035.29	0					No Quan Values	High	High	High	High	High	0	1.388e-05	3.34
FALSE	High	[K].VAVDFIASHPQAK.[-]	1xiTRAQ4plex [K13]; 1xiTRAQ4plex [N-Term]		1.59425e-06	0	1	1	3	A2XGQ6	A2XGQ6 [123-135]	0	1670.95	0	106.5	100	89.8	103.7		High	High	High	High	High	0	3.359e-07	3.39
FALSE	High	[K].VAVCSTSNEK.[A]	1xCarbamidomethyl [C4]; 1xiTRAQ4plex [K10]; 1xiTRAQ4plex [N-Term]		0.000199808	0	1	1	5	Q10I42	Q10I42 [195-204]	0	1382.72	0	91.5	103.9	108.2	96.3		High	High	High	High	High	4.359e-05	0.0001431	3.2
FALSE	High	[R].VAVCDAASHVLK.[S]	1xCarbamidomethyl [C4]; 1xiTRAQ4plex [K12]; 1xiTRAQ4plex [N-Term]		1.39009e-07	0	1	4	1	I1R744	I1R744 [70-81]	0	1557.87	0	77.6	72.3	172	78.1		High	High	High	High	High	0	2.413e-08	3.51
FALSE	High	[R].VAVASALAATSVPSLVLAR.[G]	1xiTRAQ4plex [N-Term]		2.6227e-09	0	1	3	7	A2YIS2	A2YIS2 [126-144]	0	1940.17	0	108.3	93.8	99.3	98.6		High	High	High	High	High	0	9.049e-08	5.43
FALSE	High	[R].VATVQCLSGTGSLR.[V]	1xCarbamidomethyl [C6]; 1xiTRAQ4plex [N-Term]		7.51494e-05	0	1	3	2	I1NRT6	I1NRT6 [154-167]	0	1592.85	0	101.6	92.2	113.7	92.5		High	High	High	High	High	0	2.141e-05	3.31
FALSE	High	[K].VAVITGGASGIGK.[AVG]	1xiTRAQ4plex [K13]; 1xiTRAQ4plex [N-Term]		1.34493e-06	0	1	9	1	A0A0P0XA86	A0A0P0XA86 [47-59]	0	1417.86	0	90.7	92.3	118.1	98.9		High	High	High	High	High	0	2.791e-07	3.38
FALSE	High	[R].VCPSVTMGLEPGEAFTVR.[N]	1xCarbamidomethyl [C2]; 1xiTRAQ4plex [N-Term]		2.73261e-09	0	1	3	12	A2WT25	A2WT25 [119-136]	0	2094.05	0	136	84.4	118.6	61		High	High	High	High	High	0	3.047e-07	5.42
FALSE	High	[R].VCPSVTMGLEPGEAFTVR.[N]	1xCarbamidomethyl [C2]; 1xOxidation [M7]; 1xiTRAQ4plex [N-Term]		9.83493e-08	0	1	3	16	A2WT25	A2WT25 [119-136]	0	2110.04	0	132.3	93.3	108	66.5		High	High	High	High	High	0	2.309e-07	5.61
FALSE	High	[R].VDAANIKESVEK.[S]	2xiTRAQ4plex [K7; K12]; 1xiTRAQ4plex [N-Term]		2.70406e-05	0	1	3	2	Q75H72	Q75H72 [154-165]	1	1735	0	83.4	104.4	96.1	116.1		High	High	High	High	High	4.359e-05	0.0002832	3.57
FALSE	High	[K].VDILVSGIGTGGTVTGTGK.[Y]	1xiTRAQ4plex [K19]; 1xiTRAQ4plex [N-Term]		3.01467e-07	0	1	3	1	B8AJV7	B8AJV7 [176-194]	0	2020.15	0	116.9	86.2	105.9	91		High	High	High	High	High	0	5.572e-08	4.22
FALSE	High	[R].VDIGQVLLSVR.[C]	1xiTRAQ4plex [N-Term]		1.17024e-05	0	1	5	2	B8AYH0	B8AYH0 [129-139]	0	1342.82	0	95.5	89.1	119.8	95.6		High	High	High	High	High	0	3.683e-06	3.75
FALSE	High	[K].VDIFVTGSGSGGTVSGVGK.[Y]	1xiTRAQ4plex [K19]; 1xiTRAQ4plex [N-Term]		2.36346e-05	0	1	2	1	B8B2R6	B8B2R6 [200-218]	0	2012.09	0	98.2	103.7	95.7	102.5		High	High	High	High	High	0	6.146e-06	2.93
FALSE	High	[R].VDLDNADNPNWDDKLTLPLPPSSR.[L]	1xiTRAQ4plex [K14]; 1xiTRAQ4plex [N-Term]		8.57773e-06	0	1	2	2	Q6ZBX9	Q6ZBX9 [45-68]	1	2980.53	0	93.5	100.3	96.3	109.9		High	High	High	High	High	0	2.063e-06	4.17
FALSE	High	[K].VDIDMDGVGSK.[L]	1xiTRAQ4plex [K11]; 1xiTRAQ4plex [N-Term]		5.48528e-05	0	1	2	1	I1Q4F3	I1Q4F3 [121-131]	0	1423.73	0	86.5	113.6	99	100.8		High	High	High	High	High	0	1.518e-05	2.41
FALSE	High	[R].VDKPLVDEIIR.[A]	1xiTRAQ4plex [K3]; 1xiTRAQ4plex [N-Term]		8.69185e-05	0	1	3	2	B8BDU5	B8BDU5 [632-642]	0	1584.96	0	97.2	94.8	119.4	88.5		High	High	High	High	High	0	2.508e-05	3.49
FALSE	High	[K].VDKGTVEVAGTNK.[E]	2xiTRAQ4plex [K3; K13]; 1xiTRAQ4plex [N-Term]		2.90077e-05	0	1	2	1	Q5N725	Q5N725 [104-116]	1	1750.01	0	75.8	101	116.3	106.9		High	High	High	High	High	0	7.653e-06	4.23
FALSE	High	[K].VDKGLVPLAGSNNESWCQGLDGLASR.[E]	1xCarbamidomethyl [C17]; 1xiTRAQ4plex [K3]; 1xiTRAQ4plex [N-Term]		1.02395e-10	0	1	1	3	I1QY31	I1QY31 [137-162]	1	3031.55	0	85.7	96.6	110.5	107.2		High	High	High	High	High	0	1.016e-11	6
FALSE	High	[R].VDKETMEMLAALGMADLPGVER.[Q]	1xOxidation [M]; 1xiTRAQ4plex [K3]; 1xiTRAQ4plex [N-Term]		5.54968e-05	0	1	1	2	Q7XEQ3	Q7XEQ3 [98-119]	1	2680.36	0	97.7	107.7	90.8	103.8		High	High	High	High	High	0	1.538e-05	3.23
FALSE	High	[K].VDGLVSGIGTGGTITGAGR.[Y]	1xiTRAQ4plex [N-Term]		1.39722e-10	0	1	4	5	A2ZMY2	A2ZMY2 [260-278]	0	1832	0	126.2	107.7	81.9	84.2		High	High	High	High	High	0	1.417e-11	4.64
FALSE	High	[K].VDGFEIPLDVVGQPLEK.[L]	1xiTRAQ4plex [K17]; 1xiTRAQ4plex [N-Term]		7.73694e-05	0	1	3	1	B8ATG9	B8ATG9 [234-250]	0	2143.19	0					No Quan Values	High	High	High	High	High	0	2.203e-05	2.82
FALSE	High	[K].VDGAPPSGSTVSR.[K]	1xiTRAQ4plex [N-Term]		7.67368e-06	0	1	1	18	I1PGY3	I1PGY3 [76-88]	0	1373.71	0	112.9	102.6	76.2	108.3		High	High	High	High	High	4.359e-05	9.916e-05	3.71
FALSE	High	[K].VDFPEEDLIANFMAVVR.[S]	1xOxidation [M13]; 1xiTRAQ4plex [N-Term]		0.000106516	0	1	2	3	B8AXU6	B8AXU6 [354-370]	0	2125.08	0	98.6	97.4	85.3	118.8		High	High	High	High	High	0	3.116e-05	2.73
FALSE	High	[K].VDFPEEDLIANFMAVVR.[S]	1xiTRAQ4plex [N-Term]		7.76417e-06	0	1	2	2	B8AXU6	B8AXU6 [354-370]	0	2109.08	0	94.3	103.4	94.9	107.4		High	High	High	High	High	0	1.851e-06	3.48
FALSE	High	[R].VDFKEPVWFK.[A]	2xiTRAQ4plex [K4; K10]; 1xiTRAQ4plex [N-Term]		9.3742e-05	0	1	3	16	I1QBM2	I1QBM2 [124-133]	1	1726.99	0	92.6	103.4	70.4	133.5		High	High	High	High	High	4.359e-05	0.0001463	4.32
FALSE	High	[R].VDFDWGFEEGR.[Q]	1xiTRAQ4plex [N-Term]		4.96704e-05	0	1	3	1	I1P259	I1P259 [107-117]	0	1500.69	0	95.7	105.2	103.2	95.9		High	High	High	High	High	0	1.366e-05	2.73
FALSE	High	[R].VDDHPGLAAAVAAEPR.[R]	1xiTRAQ4plex [N-Term]		3.29922e-05	0	1	2	1	B8BDU5	B8BDU5 [56-71]	0	1732.91	0	105.8	106.4	97	90.8		High	High	High	High	High	0	8.782e-06	3.35
FALSE	High	[K].VDDDATSPAER.[L]	1xiTRAQ4plex [N-Term]		0.0001761	0	1	2	10	Q10A77	Q10A77 [121-131]	0	1319.62	0	104.2	99.2	111.7	84.9		High	High	High	High	High	4.359e-05	0.0003878	2.6
FALSE	High	[K].VDATVADFDAHFDK.[L]	1xiTRAQ4plex [K14]; 1xiTRAQ4plex [N-Term]		7.90192e-06	0	1	2	1	I1Q738	I1Q738 [6-19]	0	1838.92	0	122.2	102.6	89.9	85.3		High	High	High	High	High	0	1.881e-06	2.92
FALSE	High	[R].VDAIKDNLENDEQK.[V]	2xiTRAQ4plex [K5; K14]; 1xiTRAQ4plex [N-Term]		7.64279e-08	0	1	4	6	I1PYX1	I1PYX1 [481-494]	1	2063.1	0	96.2	95.7	108.5	99.6		High	High	High	High	High	0	1.268e-08	5.01
FALSE	High	[R].VDAGVVELLK.[S]	1xiTRAQ4plex [K10]; 1xiTRAQ4plex [N-Term]		6.64951e-05	0	1	6	1	A2XKX4	A2XKX4 [213-222]	0	1330.82	0	83.6	101.2	104.4	110.7		High	High	High	High	High	0	1.872e-05	3.55
FALSE	High	[K].VATPDQAQEVHDGLRK.[W]	1xiTRAQ4plex [K16]; 1xiTRAQ4plex [N-Term]		3.73097e-06	0	1	2	4	B8AD93	B8AD93 [176-191]	1	2052.11	0	96.3	98.9	94.6	110.2		High	High	High	High	High	0	8.389e-07	4.92
FALSE	High	[K].VGAATETELEDR.[QK]	1xiTRAQ4plex [N-Term]		4.80886e-08	0	2	7	3	A2ZJH7; I1PHM3	A2ZJH7 [416-427]; I1PHM3 [421-432]	0	1434.72	0	99.2	99.4	93.1	108.3	Shared	High	High	High	High	High	0	9.279e-05	3.76
FALSE	High	[K].TVDSEELTVEER.[N]	1xiTRAQ4plex [N-Term]		1.39826e-07	0	2	2	6	A2XUA6; Q6EUP4	A2XUA6 [38-49]; Q6EUP4 [38-49]	0	1550.77	0	94.5	95	107.7	102.8	Shared	High	High	High	High	High	0	2.467e-07	4.27
FALSE	High	[K].TVATALQATR.[G]	1xiTRAQ4plex [N-Term]		0.00018228	0	1	2	2	B8B9C5	B8B9C5 [271-280]	0	1175.69	0	103.8	88.4	124.4	83.4		High	High	High	High	High	0	5.545e-05	2.82
FALSE	High	[K].TIFDFESIKK.[L]	2xiTRAQ4plex [K9; K10]; 1xiTRAQ4plex [N-Term]		7.11062e-06	0	1	1	2	I1PEZ3	I1PEZ3 [207-216]	1	1659.97	0	83.9	98.7	93.1	124.3		High	High	High	High	High	0	1.681e-06	4.38
FALSE	High	[K].TIEVNNTDAEGR.[L]	1xiTRAQ4plex [N-Term]		8.37895e-06	0	2	2	4	A2XAI5; I1P543	A2XAI5 [445-456]; I1P543 [440-451]	0	1462.73	0	93.8	86.5	113.9	105.8	Shared	High	High	High	High	High	0	2.011e-06	3.91
FALSE	High	[K].TIEVDNTDAEGR.[L]	1xiTRAQ4plex [N-Term]		7.78211e-05	0	1	3	4	I1R627	I1R627 [399-410]	0	1463.71	0	87.1	94.8	109.2	108.8		High	High	High	High	High	0	2.221e-05	2.63
FALSE	High	[K].TLETALEGKK.[F]	2xiTRAQ4plex [K9; K10]; 1xiTRAQ4plex [N-Term]		8.39373e-05	0	1	2	1	A2Z263	A2Z263 [136-145]	1	1521.92	0	72.3	91.3	103.3	133.1		High	High	High	High	High	0	2.41e-05	3.29
FALSE	High	[K].TLETALEGK.[K]	1xiTRAQ4plex [K9]; 1xiTRAQ4plex [N-Term]		8.79354e-05	0	1	2	6	A2Z263	A2Z263 [136-144]	0	1249.72	0	73.6	98.3	94.3	133.7		High	High	High	High	High	4.359e-05	0.0002662	2.76
FALSE	High	[R].TIEECEADAVAGR.[F]	1xCarbamidomethyl [C5]; 1xiTRAQ4plex [N-Term]		0.000246834	0	1	3	2	A2YGS3	A2YGS3 [63-75]	0	1564.74	0	82.5	104	92.1	121.4		High	High	High	High	High	0	7.691e-05	2.52
FALSE	High	[R].TLEEALMSVPDLETVPFR.[V]	1xiTRAQ4plex [N-Term]		0.000160605	0	1	2	2	Q6EPY8	Q6EPY8 [79-96]	0	2191.14	0	105	112.7	92.3	90		High	High	High	High	High	0	4.846e-05	2.97
FALSE	High	[K].TIEEAFSAIPEDSRR.[K]	1xiTRAQ4plex [N-Term]		1.46859e-06	0	1	3	1	A0A0P0WKD6	A0A0P0WKD6 [331-345]	1	1864.95	0	100.2	105.4	85	109.4		High	High	High	High	High	0	3.073e-07	3.5
FALSE	High	[K].TIEEAFSAIPEDSR.[R]	1xiTRAQ4plex [N-Term]		1.37086e-08	0	1	3	10	A0A0P0WKD6	A0A0P0WKD6 [331-344]	0	1708.85	0	102.4	107.9	90.1	99.6		High	High	High	High	High	0	1.993e-09	4.97
FALSE	High	[R].TLFDLQEVSAQIR.[E]	1xiTRAQ4plex [N-Term]		0.000230518	0	1	1	1	Q6K8J4	Q6K8J4 [654-666]	0	1663.91	0	94.5	88.5	107.7	109.4		High	High	High	High	High	0	7.153e-05	2.42
FALSE	High	[KR].TIEAEAAHGTVTR.[H]	1xiTRAQ4plex [N-Term]		4.84776e-07	0	1	10	8	A2WTC5	A2WTC5 [302-314]	0	1499.79	0	97.2	105.4	93.5	103.9		High	High	High	High	High	0	9.286e-08	4.06
FALSE	High	[R].TLDAHIEEQFGSGR.[L]	1xiTRAQ4plex [N-Term]		1.91426e-05	0	2	2	7	B8AHZ6; A2XS59	B8AHZ6 [165-178]; A2XS59 [166-179]	0	1703.85	0	97.2	99.3	100.9	102.6	Shared	High	High	High	High	High	0	5.863e-06	3.77
FALSE	High	[K].TLAQVVGSEEEAR.[H]	1xiTRAQ4plex [N-Term]		6.23646e-05	0	1	2	3	I1QQA2	I1QQA2 [117-129]	0	1532.8	0	104	107.4	99	89.7		High	High	High	High	High	0	1.751e-05	3.35
FALSE	High	[K].TLAQIVGSEDEAR.[H]	1xiTRAQ4plex [N-Term]		8.18478e-06	0	1	2	1	A2YYP2	A2YYP2 [113-125]	0	1532.8	0	101.3	106.5	95.9	96.3		High	High	High	High	High	0	1.957e-06	2.79
FALSE	High	[R].TIAMDGTEGLVR.[G]	1xOxidation [M4]; 1xiTRAQ4plex [N-Term]		0.000113532	0	2	8	4	Q0JKB4; Q01859	Q0JKB4 [136-147]; Q01859 [131-142]	0	1422.74	0	101.2	98.5	97	103.2	Shared	High	High	High	High	High	0	3.335e-05	3.07
FALSE	High	[R].TIAMDGTEGLVR.[G]	1xiTRAQ4plex [N-Term]		2.8503e-05	0	2	8	12	Q0JKB4; Q01859	Q0JKB4 [136-147]; Q01859 [131-142]	0	1406.74	0	99.1	95.7	106.6	98.5	Shared	High	High	High	High	High	0	7.516e-06	3.49
FALSE	High	[K].TIALQEDVIAGWRPK.[V]	1xiTRAQ4plex [K15]; 1xiTRAQ4plex [N-Term]		1.54711e-09	0	1	3	5	I1Q0Z0	I1Q0Z0 [255-269]	0	1985.14	0	109.9	101.5	95.2	93.4		High	High	High	High	High	0	1.898e-10	5.19
FALSE	High	[R].TLAGSNIGGMADTQEMIELAAK.[H]	1xiTRAQ4plex [K22]; 1xiTRAQ4plex [N-Term]		8.52487e-09	0	1	2	3	I1QUR2	I1QUR2 [312-333]	0	2509.29	0	95.4	86.7	121.1	96.8		High	High	High	High	High	0	1.192e-09	5.96
FALSE	High	[K].TLAEEVNQAFR.[D]	1xiTRAQ4plex [N-Term]		1.04081e-05	0	1	2	9	I1PLW8	I1PLW8 [329-339]	0	1421.75	0	112.9	101.4	109.8	75.9		High	High	High	High	High	0	3.272e-06	4.35
FALSE	High	[K].TLAEEAAWK.[F]	1xiTRAQ4plex [K9]; 1xiTRAQ4plex [N-Term]		5.74742e-05	0	1	3	3	A2WQX7	A2WQX7 [174-182]	0	1306.72	0	93.3	95.8	122.5	88.4		High	High	High	High	High	0	1.598e-05	2.93
FALSE	High	[R].TLDGELGEK.[E]	1xiTRAQ4plex [K9]; 1xiTRAQ4plex [N-Term]		0.0001059	0	2	3	1	A2YL42; Q69RL1	A2YL42 [149-157]; Q69RL1 [147-155]	0	1249.69	0	94.7	93.9	103.1	108.3	Shared	High	High	High	High	High	0	3.096e-05	3.21
FALSE	High	[K].TIAECLADELINAAK.[G]	1xCarbamidomethyl [C5]; 1xiTRAQ4plex [K15]; 1xiTRAQ4plex [N-Term]		5.81427e-07	0	1	3	6	A2WJL4	A2WJL4 [164-178]	0	1920.04	0	96.1	104.3	100.3	99.3		High	High	High	High	High	0	3.821e-07	4.71
FALSE	High	[K].TLFVINFDPINTR.[VT]	1xiTRAQ4plex [N-Term]		0.000224032	0	1	4	3	B8AUJ5	B8AUJ5 [95-107]	0	1693.94	0	105.4	102.3	93.7	98.6		High	High	High	High	High	0	6.946e-05	2.6
FALSE	High	[R].TLGAELATCPDSEPLGR.[V]	1xCarbamidomethyl [C9]; 1xiTRAQ4plex [N-Term]		6.6276e-06	0	1	4	1	I1QHA7	I1QHA7 [111-127]	0	1930.97	0	94.1	111.4	95.5	99		High	High	High	High	High	0	1.562e-06	3.28
FALSE	High	[R].TLSGPVTDPSKLPK.[W]	2xiTRAQ4plex [K11; K14]; 1xiTRAQ4plex [N-Term]		7.67368e-06	0	1	2	1	B8AI28	B8AI28 [39-52]	1	1872.12	0	89	94.2	112.1	104.7		High	High	High	High	High	0	1.828e-06	3.6
FALSE	High	[R].TLSGPVTDPSK.[L]	1xiTRAQ4plex [K11]; 1xiTRAQ4plex [N-Term]		4.24466e-06	0	1	2	5	B8AI28	B8AI28 [39-49]	0	1389.78	0	88	98.5	113.7	99.8		High	High	High	High	High	0	9.621e-07	3.92
FALSE	High	[RK].TLSDQFEAK.[LR]	1xiTRAQ4plex [K9]; 1xiTRAQ4plex [N-Term]		8.44271e-05	0	1	6	2	A2XGG9	A2XGG9 [154-162]	0	1326.71	0	98.3	104.2	97.4	100.1		High	High	High	High	High	0	2.429e-05	3.35
FALSE	High	[K].TISAISSEVK.[Q]	1xiTRAQ4plex [K10]; 1xiTRAQ4plex [N-Term]		8.59133e-05	0	1	3	2	B8B2U7	B8B2U7 [440-449]	0	1322.78	0	96.7	97.7	113.4	92.2		High	High	High	High	High	0	2.477e-05	2.86
FALSE	High	[R].TLRPMLETMSWK.[Y]	1xiTRAQ4plex [K12]; 1xiTRAQ4plex [N-Term]		0.000256861	0	1	1	1	Q6EP57	Q6EP57 [137-148]	0	1780.97	0					No Quan Values	High	High	High	High	High	0	8.029e-05	3.57
FALSE	High	[R].TIQDEINELKK.[Q]	2xiTRAQ4plex [K10; K11]; 1xiTRAQ4plex [N-Term]		8.72989e-06	0	1	3	6	I1NWQ5	I1NWQ5 [113-123]	1	1763.03	0	103.5	98.2	94.8	103.5		High	High	High	High	High	0	2.1e-06	4.44
FALSE	High	[K].TLPDLRPGDIIELR.[M]	1xiTRAQ4plex [N-Term]		3.16606e-06	0	1	3	4	B8AG23	B8AG23 [140-153]	0	1752.01	0	91.1	104.5	98.8	105.7		High	High	High	High	High	0	7.03e-07	4.59
FALSE	High	[K].TLMQSLQEDEDPANTTPK.[A]	1xiTRAQ4plex [K18]; 1xiTRAQ4plex [N-Term]		3.73097e-06	0	1	2	1	B8AY81	B8AY81 [159-176]	0	2306.14	0	90.5	102.8	93.8	112.9		High	High	High	High	High	0	8.371e-07	3.12
FALSE	High	[R].TILSPEEAAK.[V]	1xiTRAQ4plex [K10]; 1xiTRAQ4plex [N-Term]		0.000290985	0	1	1	4	A2YIS2	A2YIS2 [364-373]	0	1346.78	0	101.1	98.2	102.5	98.1		High	High	High	High	High	0	9.201e-05	3.76
FALSE	High	[K].TIGADHVIDSSK.[E]	1xiTRAQ4plex [K12]; 1xiTRAQ4plex [N-Term]		0.000128216	0	1	2	1	A2Y334	A2Y334 [193-204]	0	1530.84	0	104.9	98.1	104.5	92.5		High	High	High	High	High	0	3.797e-05	3.26
FALSE	High	[K].TLLLGEKPVTVFGIR.[N]	1xiTRAQ4plex [K7]; 1xiTRAQ4plex [N-Term]		6.63934e-08	0	1	2	11	I1QF99	I1QF99 [79-93]	0	1931.19	0	94	105.5	97.8	102.6		High	High	High	High	High	0	1.324e-07	4.48
FALSE	High	[K].TILASETMEIPEGVTVQVAAK.[V]	1xiTRAQ4plex [K21]; 1xiTRAQ4plex [N-Term]		5.24217e-06	0	1	2	4	A2Z2J3	A2Z2J3 [3-23]	0	2475.36	0	95.7	101	96.9	106.4		High	High	High	High	High	0	1.208e-06	4.85
FALSE	High	[R].TIKDEGVIALWR.[G]	1xiTRAQ4plex [K3]; 1xiTRAQ4plex [N-Term]		4.94366e-06	0	1	2	3	I1PU82	I1PU82 [134-145]	1	1688.99	0	99.3	94.5	125.6	80.6		High	High	High	High	High	0	1.138e-06	4.79
FALSE	High	[R].TIKDEGFASLWR.[G]	1xiTRAQ4plex [K3]; 1xiTRAQ4plex [N-Term]		8.98953e-06	0	1	2	4	B8AHM8	B8AHM8 [136-147]	1	1710.94	0	100.1	98.3	114.6	87		High	High	High	High	High	0	2.159e-06	3.97
FALSE	High	[K].TLGVDTDECIVIEDALAGVQAAK.[A]	1xCarbamidomethyl [C9]; 1xiTRAQ4plex [K23]; 1xiTRAQ4plex [N-Term]		4.99936e-09	0	1	2	5	B8AI99	B8AI99 [235-257]	0	2676.4	0	99.1	104.3	90.4	106.2		High	High	High	High	High	0	6.692e-10	6.1
FALSE	High	[K].TLGNVIDPLDTIK.[E]	1xiTRAQ4plex [K13]; 1xiTRAQ4plex [N-Term]		0.000158764	0	1	2	1	B8B7K0	B8B7K0 [589-601]	0	1686.99	0	98.5	97.5	94.1	109.9		High	High	High	High	High	0	4.796e-05	3.3
FALSE	High	[R].TLGGSRPGPPTGR.[L]	1xiTRAQ4plex [N-Term]		0.000111575	0	1	4	4	A2ZFY8	A2ZFY8 [137-149]	0	1396.78	0	99.5	108.5	89.9	102		High	High	High	High	High	0	3.274e-05	3.3
FALSE	High	[R].TLGGGSSAEESQAPAPATQEPR.[R]	1xiTRAQ4plex [N-Term]		5.83568e-08	0	1	3	1	A2XUD4	A2XUD4 [234-255]	0	2285.11	0	83.4	105.6	119.3	91.7		High	High	High	High	High	0	9.505e-09	3.95
FALSE	High	[K].TLGEWAGLCK.[I]	1xCarbamidomethyl [C9]; 1xiTRAQ4plex [K10]; 1xiTRAQ4plex [N-Term]		2.61075e-05	0	2	4	2	B8B7B6; A2YJM2	B8B7B6 [91-100]; A2YJM2 [91-100]	0	1422.77	0	112	94.5	99.5	94	Shared	High	High	High	High	High	0	6.844e-06	3.46
FALSE	High	[R].TLGENFNER.[V]	1xiTRAQ4plex [N-Term]		0.000265765	0	1	1	2	Q7EYR6	Q7EYR6 [119-127]	0	1223.61	0	95.2	107.3	90.7	106.8		High	High	High	High	High	0.0006379	0.005502	2.57
FALSE	High	[K].TLLFDIELLK.[I]	1xiTRAQ4plex [K10]; 1xiTRAQ4plex [N-Term]		1.25549e-05	0	1	2	3	A2YHW8	A2YHW8 [244-253]	0	1492.92	0	99.4	114.3	83.3	103		High	High	High	High	High	0	3.112e-06	3.65
FALSE	High	[K].TKTPGPGAQSALR.[A]	1xiTRAQ4plex [K2]; 1xiTRAQ4plex [N-Term]		2.25328e-06	0	1	3	1	I1PL30	I1PL30 [105-117]	1	1571.91	0	91.2	96.8	88.8	123.2		High	High	High	High	High	0	4.86e-07	4.5
FALSE	High	[K].TKGNLSQLPPLEVPR.[I]	1xiTRAQ4plex [K2]; 1xiTRAQ4plex [N-Term]		3.77498e-06	0	1	4	4	A2ZFY8	A2ZFY8 [215-229]	1	1937.14	0	102.9	97.8	103.5	95.9		High	High	High	High	High	0	9.773e-05	3.85
FALSE	High	[R].TKGEAGTGNVVEAVR.[H]	1xiTRAQ4plex [K2]; 1xiTRAQ4plex [N-Term]		2.76485e-09	0	2	5	4	Q69LA6; I1QS22	Q69LA6 [173-187]; I1QS22 [166-180]	1	1775.99	0	100	95.8	109.2	95	Shared	High	High	High	High	High	0	3.551e-10	6.2
FALSE	High	[K].TFGSSADIFAGIFPK.[N]	1xiTRAQ4plex [K15]; 1xiTRAQ4plex [N-Term]		1.42616e-06	0	1	4	3	B8BKT7	B8BKT7 [223-237]	0	1846	0	97.7	94.9	110.5	96.9		High	High	High	High	High	0	2.974e-07	2.62
FALSE	High	[K].TFEVKPGQSDDIVTASLAIPFR.[L]	1xiTRAQ4plex [K5]; 1xiTRAQ4plex [N-Term]		0.000127476	0	1	2	2	A2YY32	A2YY32 [74-95]	0	2679.46	0	113.1	96.4	102.4	88.1		High	High	High	High	High	0	5.538e-05	3.53
FALSE	High	[R].TFEVDAIVGADGANSR.[V]	1xiTRAQ4plex [N-Term]		9.87737e-05	0	1	1	1	Q6Z2T6	Q6Z2T6 [198-213]	0	1765.88	0	104.2	102.7	90.4	102.7		High	High	High	High	High	0	2.865e-05	3.35
FALSE	High	[R].TFEQAQSLGIPLSTLDDHPR.[I]	1xiTRAQ4plex [N-Term]		1.11402e-09	0	1	3	10	B8B7P6	B8B7P6 [106-125]	0	2369.22	0	105.9	100.8	90.6	102.7		High	High	High	High	High	0	7.405e-10	5.7
FALSE	High	[R].TFEDVNHQLQTK.[F]	1xiTRAQ4plex [K12]; 1xiTRAQ4plex [N-Term]		2.78435e-05	0	1	1	5	B8BBS3	B8BBS3 [44-55]	0	1747.92	0	114	99.4	99.9	86.7		High	High	High	High	High	0	7.308e-06	4.79
FALSE	High	[K].TFDEIELEK.[M]	1xiTRAQ4plex [K9]; 1xiTRAQ4plex [N-Term]		9.93489e-05	0	1	5	1	A2ZIH2	A2ZIH2 [221-229]	0	1411.76	0	93	98.2	110.7	98.2		High	High	High	High	High	0	2.888e-05	3.43
FALSE	High	[R].TFACSETVK.[F]	1xCarbamidomethyl [C4]; 1xiTRAQ4plex [K9]; 1xiTRAQ4plex [N-Term]		0.000149004	0	2	5	3	B8AZB8; B8ABA7	B8AZB8 [371-379]; B8ABA7 [353-361]	0	1330.69	0	86.7	96.2	101.6	115.5	Shared	High	High	High	High	High	0	4.464e-05	2.96
FALSE	High	[K].TETNPLLVLR.[Q]	1xiTRAQ4plex [N-Term]		2.46232e-05	0	1	2	3	P0C490	P0C490 [54-63]	0	1299.78	0	96.1	112.3	94.7	96.9		High	High	High	High	High	0	6.437e-06	3.66
FALSE	High	[K].TESSPGASGSK.[G]	1xiTRAQ4plex [K11]; 1xiTRAQ4plex [N-Term]		0.000166253	0	1	2	1	Q5NAI9	Q5NAI9 [208-218]	0	1295.67	0	88.3	77.7	143.7	90.2		High	High	High	High	High	0	5.044e-05	3.48
FALSE	High	[R].TFIAIKPDGVQR.[G]	1xiTRAQ4plex [K6]; 1xiTRAQ4plex [N-Term]		1.22641e-05	0	1	2	7	I1PYK3	I1PYK3 [92-103]	0	1632.97	0	92.5	109.1	85.7	112.7		High	High	High	High	High	0	3.02e-06	4.29
FALSE	High	[K].TESLTVAETGEPSFTGMK.[K]	1xiTRAQ4plex [K18]; 1xiTRAQ4plex [N-Term]		2.09002e-05	0	1	3	1	I1PB12	I1PB12 [46-63]	0	2173.09	0	97.8	100.6	108.7	93		High	High	High	High	High	0	5.379e-06	2.83
FALSE	High	[R].TENQDAIDAAMVGMLADPK.[E]	1xiTRAQ4plex [K19]; 1xiTRAQ4plex [N-Term]		5.39007e-05	0	1	2	2	I1PQF5	I1PQF5 [368-386]	0	2278.13	0					No Quan Values	High	High	High	High	High	0	2.226e-05	2.39
FALSE	High	[R].TELPFLPANTQALILQPIGDK.[G]	1xiTRAQ4plex [K21]; 1xiTRAQ4plex [N-Term]		4.29214e-05	0	1	2	1	B8AVK6	B8AVK6 [238-258]	0	2567.47	0	89.6	102.2	99.9	108.3		High	High	High	High	High	0	1.169e-05	3.15
FALSE	High	[R].TEGSGEAGAEAAADASSK.[L]	1xiTRAQ4plex [K18]; 1xiTRAQ4plex [N-Term]		1.10589e-07	0	1	2	4	B8APT1	B8APT1 [68-85]	0	1896.9	0	107	117.8	88.4	86.8		High	High	High	High	High	0	1.877e-07	4.2
FALSE	High	[K].TEGKETVEDSSAAGLLEK.[L]	2xiTRAQ4plex [K4; K18]; 1xiTRAQ4plex [N-Term]		1.96477e-07	0	1	1	1	B8AX15	B8AX15 [138-155]	1	2296.22	0	104.5	93.9	109.9	91.7		High	High	High	High	High	0	3.509e-08	3.4
FALSE	High	[K].TEGELFETEKEATK.[N]	2xiTRAQ4plex [K10; K14]; 1xiTRAQ4plex [N-Term]		1.48802e-05	0	2	3	1	A2X6N1; Q7XR19	A2X6N1 [158-171]; Q7XR19 [161-174]	1	2044.08	0	90.5	100.3	96.3	112.9	Shared	High	High	High	High	High	0	3.724e-06	3.62
FALSE	High	[K].TEFDVVIEEVPSSAR.[I]	1xiTRAQ4plex [N-Term]		2.40184e-09	0	2	4	18	O22386; A2Y7L1	O22386 [116-130]; A2Y7L1 [110-124]	0	1821.94	0	103.2	101	80.3	115.4	Shared	High	High	High	High	High	0	3.039e-10	4.41
FALSE	High	[K].TEEILEGVAR.[L]	1xiTRAQ4plex [N-Term]		0.000203273	0	1	3	1	B8B092	B8B092 [133-142]	0	1260.69	0	101.1	94.3	107.2	97.4		High	High	High	High	High	0	6.242e-05	2.39
FALSE	High	[R].TEEGKPLVLNVVR.[R]	1xiTRAQ4plex [K5]; 1xiTRAQ4plex [N-Term]		2.25328e-06	0	1	3	1	I1NRT6	I1NRT6 [96-108]	0	1742.04	0	92.5	88.7	116.3	102.4		High	High	High	High	High	0	4.875e-07	3.29
FALSE	High	[K].TEEFNVLLNK.[Y]	1xiTRAQ4plex [K10]; 1xiTRAQ4plex [N-Term]		1.79482e-05	0	1	3	5	A2YIK9	A2YIK9 [303-312]	0	1494.84	0	112.2	104.6	96.9	86.3		High	High	High	High	High	0	4.569e-06	3.53
FALSE	High	[K].TESELVEAVDR.[D]	1xiTRAQ4plex [N-Term]		0.00018759	0	1	4	1	B8ACN2	B8ACN2 [438-448]	0	1391.71	0	101.8	109.9	94	94.4		High	High	High	High	High	0	5.747e-05	3.1
FALSE	High	[K].TFLIASNCHPQTIDVCQTR.[A]	2xCarbamidomethyl [C8; C16]; 1xiTRAQ4plex [N-Term]		9.31129e-06	0	2	4	1	I1Q3M1; I1NR70	I1Q3M1 [230-248]; I1NR70 [232-250]	0	2405.18	0	98.8	77.4	150.6	73.3	Shared	High	High	High	High	High	0	2.246e-06	3.05
FALSE	High	[R].TFLSLEEAGLVEMSGLSTHER.[F]	1xiTRAQ4plex [N-Term]		1.16753e-09	0	1	1	1	A2XY00	A2XY00 [84-104]	0	2450.24	0	86.1	98.9	93.7	121.2		High	High	High	High	High	0	1.4e-10	5.68
FALSE	High	[K].TFPLSEAAEAHK.[L]	1xiTRAQ4plex [K12]; 1xiTRAQ4plex [N-Term]		7.27932e-06	0	1	3	3	B8AEF1	B8AEF1 [302-313]	0	1588.86	0	92.5	98.1	112.9	96.5		High	High	High	High	High	0	8.594e-06	2.92
FALSE	High	[K].TKDGVVLAVEK.[R]	2xiTRAQ4plex [K2; K11]; 1xiTRAQ4plex [N-Term]		3.49794e-05	0	1	2	2	Q9LSU1	Q9LSU1 [42-52]	1	1590.98	0	98.7	89.6	102.2	109.5		High	High	High	High	High	0	9.341e-06	3.99
FALSE	High	[K].TKDGKPFVDVLK.[E]	3xiTRAQ4plex [K2; K5; K12]; 1xiTRAQ4plex [N-Term]		1.17523e-06	0	2	6	2	Q5N725; I1PVH5	Q5N725 [83-94]; I1PVH5 [83-94]	1	1923.18	0	87.3	89.3	110.8	112.6	Shared	High	High	High	High	High	0	1.257e-06	4.85
FALSE	High	[K].THQGLDLTTMTTR.[E]	1xiTRAQ4plex [N-Term]		1.77391e-05	0	1	3	2	I1PU87	I1PU87 [156-168]	0	1618.83	0	95.5	99	102	103.6		High	High	High	High	High	0	4.496e-06	3.57
FALSE	High	[K].THINIVVIGHVDSGK.[S]	1xiTRAQ4plex [K15]; 1xiTRAQ4plex [N-Term]		1.11481e-06	0	1	4	8	I1P850	I1P850 [6-20]	0	1877.08	0	102.1	96.9	107.6	93.4		High	High	High	High	High	0	2.417e-06	4.74
FALSE	High	[R].THGQPASPTTLGK.[E]	1xiTRAQ4plex [K13]; 1xiTRAQ4plex [N-Term]		5.20456e-05	0	1	2	1	A2XFY9	A2XFY9 [245-257]	0	1582.88	0	81.7	95.7	119.2	103.4		High	High	High	High	High	0	1.436e-05	3.33
FALSE	High	[R].THAVLAAANK.[A]	1xiTRAQ4plex [K10]; 1xiTRAQ4plex [N-Term]		4.63084e-05	0	1	1	1	P52428	P52428 [42-51]	0	1283.77	0	93.4	93.6	107.7	105.2		High	High	High	High	High	0	1.268e-05	2.98
FALSE	High	[R].TGSIVDVPAGK.[A]	1xiTRAQ4plex [K11]; 1xiTRAQ4plex [N-Term]		1.29282e-05	0	1	1	3	P0C522	P0C522 [93-103]	0	1331.78	0	95.5	91.1	112.4	101		High	High	High	High	High	0	3.196e-06	3.96
FALSE	High	[R].TGSLILQVPGGSAAAK.[A]	1xiTRAQ4plex [K16]; 1xiTRAQ4plex [N-Term]		7.53991e-06	0	1	3	1	B7EBF9	B7EBF9 [361-376]	0	1758.04	0	102	89.6	103.7	104.7		High	High	High	High	High	0	1.792e-06	3.94
FALSE	High	[K].TGITADDVNAAFR.[K]	1xiTRAQ4plex [N-Term]		1.41995e-08	0	1	3	10	Q9SNK3	Q9SNK3 [330-342]	0	1494.77	0	104.6	97	113.8	84.6		High	High	High	High	High	0	6.812e-09	4.58
FALSE	High	[R].TGKPSLDLPK.[I]	2xiTRAQ4plex [K3; K10]; 1xiTRAQ4plex [N-Term]		4.90937e-05	0	1	2	3	I1QWF7	I1QWF7 [128-137]	0	1487.92	0	92.3	103.1	110.2	94.5		High	High	High	High	High	0	1.351e-05	3.69
FALSE	High	[R].TGKPFWVVSEDMER.[D]	1xiTRAQ4plex [K3]; 1xiTRAQ4plex [N-Term]		5.36656e-06	0	1	2	1	P0C314	P0C314 [162-175]	0	1969.01	0	99.6	95.3	121.6	83.4		High	High	High	High	High	0	1.244e-06	4.15
FALSE	High	[R].TGGLSVSLAGPDGR.[VL]	1xiTRAQ4plex [N-Term]		0.000205615	0	1	10	1	I1R416	I1R416 [230-243]	0	1430.77	0	104.6	102.2	99.6	93.6		High	High	High	High	High	0	6.319e-05	3
FALSE	High	[R].TGGLSVALAGSDGR.[IV]	1xiTRAQ4plex [N-Term]		7.13114e-05	0	1	6	1	A2ZAG9	A2ZAG9 [267-280]	0	1404.76	0	95	96.7	111.1	97.2		High	High	High	High	High	0	2.025e-05	3.3
FALSE	High	[K].TGGGVVITAVDSGGNAAR.[A]	1xiTRAQ4plex [N-Term]		1.05674e-09	0	1	1	10	I1QFX4	I1QFX4 [91-108]	0	1745.93	0	97.2	104.4	96.9	101.4		High	High	High	High	High	0	1.254e-10	4.19
FALSE	High	[R].TGGGDVEPVPQHCISPGEIK.[L]	1xCarbamidomethyl [C13]; 1xiTRAQ4plex [K20]; 1xiTRAQ4plex [N-Term]		4.84776e-07	0	1	3	5	A2ZLU3	A2ZLU3 [190-209]	0	2365.21	0	93.3	93.8	107	105.9		High	High	High	High	High	0	9.32e-08	4.92
FALSE	High	[K].TGEIIDSAENWVK.[V]	1xiTRAQ4plex [K13]; 1xiTRAQ4plex [N-Term]		7.25686e-05	0	1	1	4	B8B1V3	B8B1V3 [170-182]	0	1749.93	0	97.9	106.6	81.2	114.2		High	High	High	High	High	0	2.053e-05	3.51
FALSE	High	[R].TGELIAHVAEGDAEDINR.[A]	1xiTRAQ4plex [N-Term]		2.24849e-07	0	1	2	3	A2YBK1	A2YBK1 [93-110]	0	2054.03	0	91.6	102.1	101.6	104.7		High	High	High	High	High	0	1.448e-05	4.15
FALSE	High	[R].TGCNFDGAGR.[G]	1xCarbamidomethyl [C3]; 1xiTRAQ4plex [N-Term]		6.2002e-05	0	1	1	4	Q2QLS9	Q2QLS9 [77-86]	0	1198.54	0	76.2	85.4	79.2	159.1		High	High	High	High	High	0	1.734e-05	2.65
FALSE	High	[K].TFTEEAEILLK.[E]	1xiTRAQ4plex [K11]; 1xiTRAQ4plex [N-Term]		3.57356e-07	0	1	1	55	P0C2Z5	P0C2Z5 [481-491]	0	1581.9	0	100.5	101.9	97.9	99.8		High	High	High	High	High	0	6.708e-08	4.95
FALSE	High	[K].TFQGPPHGIQVER.[D]	1xiTRAQ4plex [N-Term]		1.51457e-08	0	1	5	26	I1QWG3	I1QWG3 [154-166]	0	1609.86	0	94.1	87	124.9	94		High	High	High	High	High	0	3.09e-08	5.78
FALSE	High	[K].TFPVILLPK.[E]	1xiTRAQ4plex [K9]; 1xiTRAQ4plex [N-Term]		0.00011892	0	1	5	4	Q0DZE5	Q0DZE5 [312-320]	0	1315.86	0	105	81.2	136.8	77		High	High	High	High	High	0	3.509e-05	3.02
FALSE	High	[R].TISGQPPLKIPIR.[T]	1xiTRAQ4plex [K9]; 1xiTRAQ4plex [N-Term]		2.98575e-06	0	1	4	2	B8BD60	B8BD60 [268-280]	1	1708.07	0	115	93.4	110.6	81		High	High	High	High	High	0	6.613e-07	4.27
FALSE	High	[K].TVDEFWDGEITGDK.[-T]	1xiTRAQ4plex [K14]; 1xiTRAQ4plex [N-Term]		0.00011755	0	1	3	1	Q33BE8	Q33BE8 [311-324]	0	1899.92	0					No Quan Values	High	High	High	High	High	0	3.471e-05	3.35
FALSE	High	[R].TISKPVEDPSELPK.[W]	2xiTRAQ4plex [K4; K14]; 1xiTRAQ4plex [N-Term]		3.00805e-08	0	1	1	26	P14655	P14655 [95-108]	0	1972.13	0	99.9	98.4	107.4	94.3		High	High	High	High	High	0	1.886e-07	4.33
FALSE	High	[K].TLSSLDEFLVSVGAVK.[K]	1xiTRAQ4plex [K16]; 1xiTRAQ4plex [N-Term]		5.45336e-05	0	1	3	1	B8AZY2	B8AZY2 [419-434]	0	1953.11	0	112.5	87.8	101.9	97.7		High	High	High	High	High	0	1.509e-05	2.04
FALSE	High	[K].TTAGIEPEDVAK.[R]	1xiTRAQ4plex [K12]; 1xiTRAQ4plex [N-Term]		5.6906e-06	0	2	7	10	I1Q3M1; I1NR70	I1Q3M1 [887-898]; I1NR70 [872-883]	0	1518.83	0	85.9	74.8	160	79.3	Shared	High	High	High	High	High	0	1.324e-06	4.23
FALSE	High	[R].TSVSSLLEVVADDLLK.[L]	1xiTRAQ4plex [K16]; 1xiTRAQ4plex [N-Term]		7.90192e-06	0	1	1	1	B8AZL8	B8AZL8 [90-105]	0	1977.14	0					No Quan Values	High	High	High	High	High	0	1.886e-06	2.92
FALSE	High	[R].TSVDSIWAVGDVTDR.[V]	1xiTRAQ4plex [N-Term]		1.82663e-05	0	1	2	1	A2XCU8	A2XCU8 [377-391]	0	1764.89	0	98.4	99.1	93.5	109		High	High	High	High	High	0	4.659e-06	4.3
FALSE	High	[K].TSVDGVFAAGDVQDHEWR.[Q]	1xiTRAQ4plex [N-Term]		5.82285e-09	0	1	4	2	Q70G58	Q70G58 [340-357]	0	2133.01	0	115.7	97.5	106.7	80		High	High	High	High	High	0	7.882e-10	4.58
FALSE	High	[R].TSTVEINDESR.[V]	1xiTRAQ4plex [N-Term]		0.000135067	0	1	2	2	I1NKP6	I1NKP6 [103-113]	0	1394.69	0	107.4	101.8	91.2	99.6		High	High	High	High	High	0	4.027e-05	3.08
FALSE	High	[K].TSPQAILDLITVGK.[M]	1xiTRAQ4plex [K14]; 1xiTRAQ4plex [N-Term]		0.000278101	0	1	4	1	B8AFN7	B8AFN7 [465-478]	0	1744.05	0	90.3	70	131.3	108.4		High	High	High	High	High	0	8.769e-05	2.72
FALSE	High	[R].TSNIPSSILLQMLGK.[S]	1xiTRAQ4plex [K15]; 1xiTRAQ4plex [N-Term]		2.99704e-07	0	1	2	4	I1NU80	I1NU80 [135-149]	0	1890.1	0	102.1	102.3	95	100.6		High	High	High	High	High	0	5.541e-08	4.27
FALSE	High	[R].TSNILSASSK.[V]	1xiTRAQ4plex [K10]; 1xiTRAQ4plex [N-Term]		8.10575e-05	0	1	5	5	Q2QNI4	Q2QNI4 [156-165]	0	1295.74	0	105.2	101.7	96	97.1		High	High	High	High	High	0	2.314e-05	3.44
FALSE	High	[R].TSIPGIFAIGDVAAFPLK.[M]	1xiTRAQ4plex [K18]; 1xiTRAQ4plex [N-Term]		2.50595e-05	0	1	3	1	B8BAQ6	B8BAQ6 [354-371]	0	2105.22	0	97.1	99.4	92.6	111		High	High	High	High	High	0	6.551e-06	3.35
FALSE	High	[K].TTAGIEPEDVAKR.[L]	1xiTRAQ4plex [K12]; 1xiTRAQ4plex [N-Term]		2.98575e-06	0	2	7	2	I1Q3M1; I1NR70	I1Q3M1 [887-899]; I1NR70 [872-884]	1	1674.93	0	89.2	86.7	137.5	86.6	Shared	High	High	High	High	High	0	6.576e-07	3.4
FALSE	High	[R].TSGFVLESSTPGDAVQK.[T]	1xiTRAQ4plex [K17]; 1xiTRAQ4plex [N-Term]		1.18404e-05	0	1	2	2	I1NXL3	I1NXL3 [128-144]	0	2011.06	0	106.2	95.3	106.4	92.1		High	High	High	High	High	0	2.916e-06	3.71
FALSE	High	[K].TSCAASLAVR.[F]	1xCarbamidomethyl [C3]; 1xiTRAQ4plex [N-Term]		9.14899e-06	0	1	2	1	B8AIG1	B8AIG1 [83-92]	0	1179.63	0	114.6	106.2	108.9	70.3		High	High	High	High	High	0	2.204e-06	3.14
FALSE	High	[K].TSAVGAELAHSFSSNENTLTFGTQHALDELTTVK.[A]	1xiTRAQ4plex [K34]; 1xiTRAQ4plex [N-Term]		9.65622e-11	0	1	1	3	Q6L5I5	Q6L5I5 [199-232]	0	3864.95	0	97.9	111.3	105.1	85.7		High	High	High	High	High	0	9.53e-12	6.67
FALSE	High	[R].TSAQPAQPGER.[F]	1xiTRAQ4plex [N-Term]		0.000184386	0	1	4	2	I1NK96	I1NK96 [375-385]	0	1285.66	0	115.7	100.9	100.6	82.8		High	High	High	High	High	0	5.634e-05	3.33
FALSE	High	[K].TSANVSPVTEDEIR.[T]	1xiTRAQ4plex [N-Term]		0.000122414	0	1	3	1	A2Z5M1	A2Z5M1 [462-475]	0	1661.85	0	109.1	95.2	102	93.7		High	High	High	High	High	0	3.614e-05	2.89
FALSE	High	[R].TSAGVVFCK.[T]	1xCarbamidomethyl [C8]; 1xiTRAQ4plex [K9]; 1xiTRAQ4plex [N-Term]		0.000130461	0	1	2	2	Q0JEB0	Q0JEB0 [243-251]	0	1256.69	0	85.6	100.1	110.3	104		High	High	High	High	High	8.201e-05	0.000729	3.18
FALSE	High	[K].TREPKEENVTLGPTVR.[E]	1xiTRAQ4plex [K5]; 1xiTRAQ4plex [N-Term]		0.000102275	0	1	3	3	I1PL30	I1PL30 [7-22]	2	2114.18	0	95.8	93.6	97.1	113.5		High	High	High	High	High	0	3.493e-05	4.36
FALSE	High	[K].TQSNPENTVGVMTMAGK.[G]	1xiTRAQ4plex [K17]; 1xiTRAQ4plex [N-Term]		6.39853e-06	0	1	3	1	A2XEF8	A2XEF8 [224-240]	0	2053.03	0	102.2	93.9	103.1	100.7		High	High	High	High	High	0	1.505e-06	3.35
FALSE	High	[K].TQSDNMTDK.[W]	1xiTRAQ4plex [K9]; 1xiTRAQ4plex [N-Term]		8.39373e-05	0	1	1	2	Q6KAJ2	Q6KAJ2 [414-422]	0	1327.64	0	83.4	110.8	97.6	108.2		High	High	High	High	High	0	2.401e-05	2.52
FALSE	High	[K].TQPPVANIEELKK.[E]	2xiTRAQ4plex [K12; K13]; 1xiTRAQ4plex [N-Term]		1.69054e-06	0	1	3	5	A2Z468	A2Z468 [426-438]	1	1899.13	0	88.3	94.9	105.8	111.1		High	High	High	High	High	0	3.573e-07	4.62
FALSE	High	[R].TSENCTAFLGEHPMR.[T]	1xCarbamidomethyl [C5]; 1xiTRAQ4plex [N-Term]		7.51494e-05	0	1	2	1	Q0JEB0	Q0JEB0 [228-242]	0	1893.87	0	89.3	111.4	102.4	96.9		High	High	High	High	High	0	2.137e-05	2.58
FALSE	High	[K].TQIKVETEQETK.[I]	2xiTRAQ4plex [K4; K12]; 1xiTRAQ4plex [N-Term]		2.41755e-06	0	1	3	4	B8AFE0	B8AFE0 [207-218]	1	1866.05	0	88.3	113.4	85.4	112.9		High	High	High	High	High	0	5.239e-07	5.07
FALSE	High	[R].TTAVLEEEEEVEVK.[E]	1xiTRAQ4plex [K14]; 1xiTRAQ4plex [N-Term]		0.000156042	0	1	2	1	A2YGS4	A2YGS4 [114-127]	0	1892.99	0	108	98.5	101.7	91.8		High	High	High	High	High	0	4.702e-05	3.23
FALSE	High	[K].TTGDMILDKPLADIGGK.[G]	2xiTRAQ4plex [K9; K17]; 1xiTRAQ4plex [N-Term]		5.34426e-08	0	1	3	1	B8AII1	B8AII1 [91-107]	0	2177.22	0	84	95.6	92.4	128		High	High	High	High	High	0	8.617e-09	4.83
FALSE	High	[K].TVALVVLDGWGEANADK.[Y]	1xiTRAQ4plex [K17]; 1xiTRAQ4plex [N-Term]		2.26653e-06	0	1	3	1	B8ABA7	B8ABA7 [21-37]	0	2046.11	0	100.9	98.6	99.1	101.4		High	High	High	High	High	0	4.886e-07	3.06
FALSE	High	[K].TVALTNFDTDR.[L]	1xiTRAQ4plex [N-Term]		6.84614e-05	0	1	5	5	A2Z469	A2Z469 [285-295]	0	1396.72	0	102.6	91.7	109.6	96.1		High	High	High	High	High	0	1.928e-05	3.51
FALSE	High	[K].TVADAAQQGTK.[V]	1xiTRAQ4plex [K11]; 1xiTRAQ4plex [N-Term]		5.36656e-06	0	1	2	2	B8AI07	B8AI07 [145-155]	0	1377.76	0	100.3	118.6	100.4	80.7		High	High	High	High	High	0	2.459e-06	3.74
FALSE	High	[K].TVAASAIPDGWMGLDVGPDAIK.[T]	1xOxidation [M12]; 1xiTRAQ4plex [K22]; 1xiTRAQ4plex [N-Term]		1.17024e-05	0	1	2	1	B8AIH2	B8AIH2 [285-306]	0	2488.3	0	118.4	97.2	94.8	89.5		High	High	High	High	High	0	2.882e-06	3.42
FALSE	High	[K].TVAASAIPDGWMGLDVGPDAIK.[T]	1xiTRAQ4plex [K22]; 1xiTRAQ4plex [N-Term]		1.01669e-05	0	1	2	2	B8AIH2	B8AIH2 [285-306]	0	2472.3	0	107.1	101.8	100.7	90.4		High	High	High	High	High	0	2.467e-06	2.99
FALSE	High	[K].TVAAAAAHAPSSILSIR.[E]	1xiTRAQ4plex [N-Term]		4.57705e-05	0	1	3	1	Q25A68	Q25A68 [38-54]	0	1780.02	0					No Quan Values	High	High	High	High	High	0	1.248e-05	2.57
FALSE	High	[R].TTVANAATAAQTNKR.[K]	1xiTRAQ4plex [K14]; 1xiTRAQ4plex [N-Term]		1.54146e-08	0	1	1	1	A2X8T8	A2X8T8 [1023-1037]	1	1806.01	0	107.8	92.5	93.6	106.1		High	High	High	High	High	0	2.262e-09	5.21
FALSE	High	[R].TTTAEPTPEGVR.[W]	1xiTRAQ4plex [N-Term]		0.000149004	0	1	3	3	B8AY06	B8AY06 [123-134]	0	1402.73	0	103.4	101.6	95.9	99.1		High	High	High	High	High	0	4.483e-05	3.6
FALSE	High	[R].TTPSVVAFNQK.[G]	1xiTRAQ4plex [K11]; 1xiTRAQ4plex [N-Term]		0.000279681	0	2	6	2	A2XBQ0; I1P4R6	A2XBQ0 [85-95]; I1P4R6 [85-95]	0	1479.84	0	99	93.1	105.5	102.4	Shared	High	High	High	High	High	4.359e-05	0.0004633	3.38
FALSE	High	[K].TTDVGELTVEER.[N]	1xiTRAQ4plex [N-Term]		2.57863e-06	0	1	1	3	A2XL95	A2XL95 [37-48]	0	1492.76	0	97.7	93.7	108.7	99.9		High	High	High	High	High	0	5.617e-07	3.26
FALSE	High	[R].TTLVANTSNMPVAAR.[E]	1xOxidation [M10]; 1xiTRAQ4plex [N-Term]		0.000167213	0	1	2	1	B8B107	B8B107 [309-323]	0	1705.9	0	95.6	95	111.6	97.8		High	High	High	High	High	0	5.07e-05	2.87
FALSE	High	[K].TTLTDALIDHLQPIQVR.[Y]	1xiTRAQ4plex [N-Term]		1.11664e-05	0	1	3	1	A2WUY5	A2WUY5 [341-357]	0	2078.17	0	117.1	88.9	110.8	83.2		High	High	High	High	High	0	2.741e-06	3.3
FALSE	High	[K].TTLTAALTMVLASVGGSAPK.[K]	1xOxidation [M9]; 1xiTRAQ4plex [K20]; 1xiTRAQ4plex [N-Term]		1.60018e-07	0	1	2	3	B8AEQ9	B8AEQ9 [128-147]	0	2193.24	0	138.4	90.1	102.8	68.7		High	High	High	High	High	0	2.812e-08	4.25
FALSE	High	[K].TTLTAALTMVLASVGGSAPK.[K]	1xiTRAQ4plex [K20]; 1xiTRAQ4plex [N-Term]		3.43693e-06	0	1	2	2	B8AEQ9	B8AEQ9 [128-147]	0	2177.25	0	118.9	82.6	129.1	69.4		High	High	High	High	High	0	7.686e-07	3.08
FALSE	High	[K].TTIMLADLQDFKK.[V]	2xiTRAQ4plex [K12; K13]; 1xiTRAQ4plex [N-Term]		2.88253e-06	0	1	2	1	B8B6M5	B8B6M5 [130-142]	1	1956.12	0					No Quan Values	High	High	High	High	High	0	6.363e-07	4.37
FALSE	High	[R].TTILPAEEDMPAIMTSFK.[K]	2xOxidation [M10; M14]; 1xiTRAQ4plex [K18]; 1xiTRAQ4plex [N-Term]		6.23819e-07	0	1	3	4	Q69UU3	Q69UU3 [452-469]	0	2315.18	0	100.3	94.3	115.1	90.3		High	High	High	High	High	0	1.216e-07	3.76
FALSE	High	[R].TTILPAEEDMPAIMTSFK.[K]	1xOxidation [M]; 1xiTRAQ4plex [K18]; 1xiTRAQ4plex [N-Term]		4.36804e-05	0	1	3	3	Q69UU3	Q69UU3 [452-469]	0	2299.18	0	99.5	95.8	106.8	97.9		High	High	High	High	High	0	1.19e-05	3.67
FALSE	High	[R].TTILPAEEDMPAIMTSFK.[K]	1xiTRAQ4plex [K18]; 1xiTRAQ4plex [N-Term]		1.29277e-08	0	1	3	6	Q69UU3	Q69UU3 [452-469]	0	2283.19	0	100.1	89.9	124.1	85.9		High	High	High	High	High	0	1.87e-09	5.22
FALSE	High	[K].TTLATIIDK.[Y]	1xiTRAQ4plex [K9]; 1xiTRAQ4plex [N-Term]		0.000264261	0	1	3	19	B8BNI2	B8BNI2 [160-168]	0	1263.78	0	99.4	107.5	85.3	107.7		High	High	High	High	High	0	9.362e-05	4.08
FALSE	High	[R].TTGSDVEPVPQHCLAPGELK.[V]	1xCarbamidomethyl [C13]; 1xiTRAQ4plex [K20]; 1xiTRAQ4plex [N-Term]		2.04163e-05	0	1	3	1	A2ZLU2	A2ZLU2 [191-210]	0	2423.25	0	97.7	105.4	97.2	99.7		High	High	High	High	High	0	5.237e-06	3.61
FALSE	High	[R].TTLVANTSNMPVAAR.[E]	1xiTRAQ4plex [N-Term]		1.68282e-05	0	1	2	4	B8B107	B8B107 [309-323]	0	1689.91	0	100	90.6	111	98.5		High	High	High	High	High	0	1.415e-05	3.69
FALSE	High	[K].TQLALPEGTAVTGESK.[F]	1xiTRAQ4plex [K16]; 1xiTRAQ4plex [N-Term]		2.79337e-07	0	1	3	5	A2ZL81	A2ZL81 [81-96]	0	1890.04	0	95.3	107.7	85.4	111.6		High	High	High	High	High	0	4.078e-07	3.98
FALSE	High	[K].TQKPVVAFIAGLTAPPGR.[R]	1xiTRAQ4plex [K3]; 1xiTRAQ4plex [N-Term]		1.37889e-05	0	1	3	1	B8B7R8	B8B7R8 [363-380]	0	2111.26	0	111.7	101.3	81.2	105.8		High	High	High	High	High	0	3.431e-06	2.75
FALSE	High	[K].TQGFEILAFPCNQFGAQEPGSNPQIK.[Q]	1xCarbamidomethyl [C11]; 1xiTRAQ4plex [K26]; 1xiTRAQ4plex [N-Term]		5.26568e-05	0	1	3	1	B7FAE9	B7FAE9 [128-153]	0	3166.59	0	96.5	107	87.8	108.7		High	High	High	High	High	0	1.453e-05	3.78
FALSE	High	[R].TNFGIGHSIK.[D]	1xiTRAQ4plex [K10]; 1xiTRAQ4plex [N-Term]		3.37732e-05	0	1	1	4	I1R2E3	I1R2E3 [293-302]	0	1361.78	0	95.8	95	121.7	87.5		High	High	High	High	High	4.359e-05	0.0001416	3.1
FALSE	High	[K].TNEQTVQEMLNLAIK.[Y]	1xiTRAQ4plex [K15]; 1xiTRAQ4plex [N-Term]		3.90216e-07	0	1	3	2	A2WN87	A2WN87 [238-252]	0	2020.1	0	108.3	97.4	97.8	96.5		High	High	High	High	High	0	7.334e-08	4.31
FALSE	High	[K].TNDSAGDGTTTASVLAR.[E]	1xiTRAQ4plex [N-Term]		1.55052e-08	0	2	4	3	A2ZJH7; I1PHM3	A2ZJH7 [116-132]; I1PHM3 [121-137]	0	1780.88	0	98.4	98.1	95.8	107.7	Shared	High	High	High	High	High	0	1.185e-06	4.18
FALSE	High	[K].TNDLAGDGTTTSVVLAQGLIAEGVK.[V]	1xiTRAQ4plex [K25]; 1xiTRAQ4plex [N-Term]		2.07887e-08	0	1	3	7	I1PYX1	I1PYX1 [137-161]	0	2718.48	0	97.2	98.6	104.4	99.8		High	High	High	High	High	0	2.533e-08	5.5
FALSE	High	[K].TMSADPVAVVELPSR.[V]	1xiTRAQ4plex [N-Term]		1.71265e-05	0	1	2	3	B8BN80	B8BN80 [506-520]	0	1715.91	0	95.6	96.7	108.1	99.5		High	High	High	High	High	0	4.323e-06	3.32
FALSE	High	[R].TMPDAAPFDASNVTSLQLMFSK.[F]	1xiTRAQ4plex [K22]; 1xiTRAQ4plex [N-Term]		1.39514e-05	0	2	4	1	B8AEK7; Q6EUK5	B8AEK7 [378-399]; Q6EUK5 [378-399]	0	2659.33	0	88.2	105.9	102.6	103.3	Shared	High	High	High	High	High	0	3.483e-06	3.54
FALSE	High	[K].TMITEETAQDPMVEDEK.[T]	1xiTRAQ4plex [K17]; 1xiTRAQ4plex [N-Term]		0.000268799	0	1	4	1	I1PWE7	I1PWE7 [1329-1345]	0	2255.07	0	99.9	104.5	105.6	90.1		High	High	High	High	High	0	8.47e-05	2.55
FALSE	High	[K].TMDSTSLTAEK.[L]	1xiTRAQ4plex [K11]; 1xiTRAQ4plex [N-Term]		2.81713e-05	0	1	3	3	I1PZV7	I1PZV7 [199-209]	0	1471.76	0	86.5	91.7	113.5	108.3		High	High	High	High	High	0	1.976e-05	2.78
FALSE	High	[R].TMDFLGVNPNSFDGHGNFTIGLR.[D]	1xiTRAQ4plex [N-Term]		1.56858e-05	0	1	1	1	A2XBY3	A2XBY3 [185-207]	0	2653.29	0	115.5	95	101.4	88.1		High	High	High	High	High	0	3.936e-06	2.84
FALSE	High	[K].TNKETIGGFSHVMFATGR.[K]	1xiTRAQ4plex [K3]; 1xiTRAQ4plex [N-Term]		9.09553e-06	0	1	2	1	A2XCU8	A2XCU8 [330-347]	1	2241.17	0	86.6	99.8	108.5	105.1		High	High	High	High	High	0	2.186e-06	4.31
FALSE	High	[K].TMDDAMAGDNVGLLLR.[G]	2xOxidation [M2; M6]; 1xiTRAQ4plex [N-Term]		4.02648e-06	0	1	2	4	B8AEQ9	B8AEQ9 [377-392]	0	1867.9	0	107.1	83.1	112.7	97		High	High	High	High	High	0	9.097e-07	3.36
FALSE	High	[K].TMDDAMAGDNVGLLLR.[G]	1xiTRAQ4plex [N-Term]		8.97358e-07	0	1	2	5	B8AEQ9	B8AEQ9 [377-392]	0	1835.91	0	118.4	91.9	116.3	73.5		High	High	High	High	High	0	5.971e-07	4.04
FALSE	High	[R].TMADTTVFAR.[M]	1xiTRAQ4plex [N-Term]		0.000143102	0	1	3	1	Q84NN4	Q84NN4 [235-244]	0	1256.64	0	117	83.5	127.4	72		High	High	High	High	High	0	4.272e-05	3.49
FALSE	High	[R].TIVTEILPAKR.[F]	1xiTRAQ4plex [K10]; 1xiTRAQ4plex [N-Term]		9.14899e-06	0	1	3	5	I1QW03	I1QW03 [217-227]	1	1528.97	0	97	110.5	89.9	102.7		High	High	High	High	High	0	2.37e-06	4.46
FALSE	High	[R].TIVTEILPAK.[R]	1xiTRAQ4plex [K10]; 1xiTRAQ4plex [N-Term]		5.58216e-05	0	1	3	12	I1QW03	I1QW03 [217-226]	0	1372.87	0	99.2	111.7	90.2	98.8		High	High	High	High	High	0	1.555e-05	3.69
FALSE	High	[K].TIVAANLGVTPSNDGEVIR.[V]	1xiTRAQ4plex [N-Term]		1.0406e-08	0	1	1	12	A3BLC3	A3BLC3 [162-180]	0	2070.13	0	97.5	101.6	94.9	105.9		High	High	High	High	High	0	1.203e-07	4.82
FALSE	High	[K].TITLEVESSDTIDNVK.[AQ]	1xiTRAQ4plex [K16]; 1xiTRAQ4plex [N-Term]		3.72331e-07	0	1	26	8	B8B0S9	B8B0S9 [12-27]	0	2052.1	0	86.2	100.9	87.6	125.3		High	High	High	High	High	0	2.234e-07	4.67
FALSE	High	[K].TITEFGSPEEFLAQVDFLLGK.[Q]	1xiTRAQ4plex [K21]; 1xiTRAQ4plex [N-Term]		0.0001059	0	1	2	9	Q8GTK4	Q8GTK4 [138-158]	0	2629.4	0	99.7	71.2	101.9	127.3		High	High	High	High	High	0	3.103e-05	2.01
FALSE	High	[R].TLTDNIIVGVSK.[G]	1xiTRAQ4plex [K12]; 1xiTRAQ4plex [N-Term]		2.91043e-07	0	1	2	5	A2XM21	A2XM21 [116-127]	0	1547.92	0	89.6	112	91.9	106.6		High	High	High	High	High	0	2.043e-05	3.82
FALSE	High	[K].TLTAGQDLTVVDTDVGR.[I]	1xiTRAQ4plex [N-Term]		1.61906e-07	0	1	2	2	I1P838	I1P838 [160-176]	0	1905	0	86.5	99.2	104.4	109.9		High	High	High	High	High	0	2.856e-08	4.53
FALSE	High	[K].TMDDAMAGDNVGLLLR.[G]	1xOxidation [M]; 1xiTRAQ4plex [N-Term]		1.31862e-07	0	1	2	8	B8AEQ9	B8AEQ9 [377-392]	0	1851.91	0	111.3	94.3	99.4	95		High	High	High	High	High	0	2.276e-08	4.52
FALSE	High	[K].TNLNVEQVFFSIAR.[D]	1xiTRAQ4plex [N-Term]		0.000224032	0	1	5	1	Q84TA8	Q84TA8 [162-175]	0	1781.97	0	87.9	105.1	113.4	93.6		High	High	High	High	High	0	6.936e-05	1.64
FALSE	High	[K].TNNQEEAVAFMENVR.[S]	1xiTRAQ4plex [N-Term]		5.26257e-07	0	1	3	3	B8AU81	B8AU81 [228-242]	0	1895.9	0	98.8	133.1	70.7	97.4		High	High	High	High	High	0	1.013e-07	4.89
FALSE	High	[K].TNNQEEAVAFMENVR.[S]	1xOxidation [M11]; 1xiTRAQ4plex [N-Term]		4.88078e-05	0	1	3	2	B8AU81	B8AU81 [228-242]	0	1911.9	0	90.2	94.3	102.3	113.2		High	High	High	High	High	0	1.339e-05	2.75
FALSE	High	[R].TQDGGTEVVEAK.[A]	1xiTRAQ4plex [K12]; 1xiTRAQ4plex [N-Term]		3.52414e-08	0	2	2	11	I1NQ57; I1PY62	I1NQ57 [234-245]; I1PY62 [233-244]	0	1521.8	0	94.4	100.8	101.6	103.2	Shared	High	High	High	High	High	0	5.521e-09	4.39
FALSE	High	[K].TQATSDPDSFSEAMSR.[V]	1xiTRAQ4plex [N-Term]		0.000273412	0	1	2	2	B8ACS2	B8ACS2 [188-203]	0	1873.84	0	106.9	101.4	95.5	96.2		High	High	High	High	High	0	8.619e-05	2.81
FALSE	High	[K].TPSDEAAASEAQASLENLLSR.[A]	1xiTRAQ4plex [N-Term]		5.90454e-08	0	1	3	5	A0A0P0WKD6	A0A0P0WKD6 [384-404]	0	2304.14	0	97.4	98	105.9	98.8		High	High	High	High	High	0	9.593e-09	5.68
FALSE	High	[R].TPNPGPEFIEK.[Y]	1xiTRAQ4plex [K11]; 1xiTRAQ4plex [N-Term]		0.000112224	0	1	3	6	B8AUT0	B8AUT0 [255-265]	0	1516.82	0	99.4	110.7	92.8	97		High	High	High	High	High	0	3.29e-05	3.53
FALSE	High	[R].TPLRPGGGVIFGPKPR.[D]	1xiTRAQ4plex [K14]; 1xiTRAQ4plex [N-Term]		0.000163405	0	1	2	6	B8AKQ8	B8AKQ8 [144-159]	0	1937.17	0	95.6	101.2	98.2	105		High	High	High	High	High	4.359e-05	0.000457	4.57
FALSE	High	[R].TPLIISGLAEKPSDR.[Y]	1xiTRAQ4plex [K11]; 1xiTRAQ4plex [N-Term]		0.000294294	0	1	3	1	I1NMM8	I1NMM8 [297-311]	0	1885.1	0	96.8	88.8	115.9	98.5		High	High	High	High	High	0	9.337e-05	2.78
FALSE	High	[K].TPIKDALAAGK.[E]	2xiTRAQ4plex [K4; K11]; 1xiTRAQ4plex [N-Term]		4.49753e-05	0	1	3	24	B8B7P6	B8B7P6 [236-246]	1	1516.94	0	100	100.7	89.8	109.5		High	High	High	High	High	0	3.411e-05	4.59
FALSE	High	[R].TPGFTGADLQNLMNEAAILAAR.[R]	1xOxidation [M13]; 1xiTRAQ4plex [N-Term]		9.40461e-07	0	1	4	2	Q5Z974	Q5Z974 [433-454]	0	2434.25	0	91.7	106.3	108.6	93.4		High	High	High	High	High	0	2.177e-07	4.04
FALSE	High	[R].TPGFSGADLANLLNEAAILAGR.[R]	1xiTRAQ4plex [N-Term]		8.05702e-08	0	1	1	2	A2YG12	A2YG12 [415-436]	0	2315.25	0					No Quan Values	High	High	High	High	High	0	1.34e-08	3.89
FALSE	High	[K].TPEGAQASLVDSVK.[V]	1xiTRAQ4plex [K14]; 1xiTRAQ4plex [N-Term]		0.000102871	0	1	3	3	Q5ZDX8	Q5ZDX8 [227-240]	0	1689.93	0	103.9	98.8	105.7	91.7		High	High	High	High	High	0	2.999e-05	3.73
FALSE	High	[K].TPEATDSNAPASESTVTTK.[V]	1xiTRAQ4plex [K19]; 1xiTRAQ4plex [N-Term]		0.000229207	0	1	2	1	B8B2U3	B8B2U3 [272-290]	0	2195.09	0	112.4	88.3	105.5	93.8		High	High	High	High	High	0	7.121e-05	2.29
FALSE	High	[K].TPAELSHAANAGLDIAVR.[M]	1xiTRAQ4plex [N-Term]		2.99704e-07	0	1	3	9	Q10N21	Q10N21 [62-79]	0	1950.05	0	96	96.8	103.4	103.8		High	High	High	High	High	0	9.939e-08	5.12
FALSE	High	[R].TNWGIGHGLK.[D]	1xiTRAQ4plex [K10]; 1xiTRAQ4plex [N-Term]		2.3913e-05	0	1	2	4	I1QKU4	I1QKU4 [311-320]	0	1370.78	0	94.7	88.7	125.3	91.3		High	High	High	High	High	0	6.228e-06	3.7
FALSE	High	[K].TNVSPEVASGIR.[I]	1xiTRAQ4plex [N-Term]		4.09608e-05	0	1	2	21	A2Z3G7	A2Z3G7 [243-254]	0	1373.75	0	104.2	98.7	106	91.1		High	High	High	High	High	0	1.108e-05	4.48
FALSE	High	[R].TNVGICLADPSLTK.[I]	1xCarbamidomethyl [C6]; 1xiTRAQ4plex [K14]; 1xiTRAQ4plex [N-Term]		9.34962e-07	0	1	3	2	B8ART5	B8ART5 [64-77]	0	1776.98	0	89.3	102.4	93.3	115		High	High	High	High	High	0	1.882e-07	4.18
FALSE	High	[K].TNTEFIAYSGEGFK.[L]	2xiTRAQ4plex [Y8; K14]; 1xiTRAQ4plex [N-Term]		5.24217e-06	0	1	2	3	Q8GTK4	Q8GTK4 [82-95]	0	1996.04	0	102.1	95.8	94.8	107.2		High	High	High	High	High	0	1.212e-06	2.98
FALSE	High	[K].TNPVVAEIFSLMSR.[D]	1xiTRAQ4plex [N-Term]		1.94819e-05	0	1	2	2	Q9SDJ2	Q9SDJ2 [159-172]	0	1707.92	0	75.8	98.2	112.5	113.5		High	High	High	High	High	0	4.983e-06	2.97
FALSE	High	[R].TNPTTSRPGVSTIEEK.[S]	1xiTRAQ4plex [K16]; 1xiTRAQ4plex [N-Term]		5.39811e-06	0	1	1	33	P12085	P12085 [3-18]	0	2005.08	0	99.3	103.3	91.5	105.9		High	High	High	High	High	0	1.249e-06	4.35
FALSE	High	[R].TNPSNPSIELGPEFK.[K]	1xiTRAQ4plex [K15]; 1xiTRAQ4plex [N-Term]		2.15806e-07	0	1	5	8	I1QR41	I1QR41 [388-402]	0	1918.02	0	83.9	103.5	97.6	115.1		High	High	High	High	High	0	5.98e-08	4.88
FALSE	High	[K].TNPFVAHHLLAK.[I]	1xiTRAQ4plex [K12]; 1xiTRAQ4plex [N-Term]		0.000146446	0	1	1	2	P12153	P12153 [6-17]	0	1635.96	0	92.3	106.9	97.3	103.6		High	High	High	High	High	0	4.379e-05	3.54
FALSE	High	[K].TNNSFILQQFENPANPK.[I]	1xiTRAQ4plex [K17]; 1xiTRAQ4plex [N-Term]		1.2102e-06	0	1	4	2	A2ZMY2	A2ZMY2 [226-242]	0	2250.18	0	122.4	100.8	88.5	88.4		High	High	High	High	High	0	2.492e-07	4.06
FALSE	High	[R].TISQGDVFVFPR.[G]	1xiTRAQ4plex [N-Term]		2.83227e-06	0	1	3	2	A2WMV6	A2WMV6 [147-158]	0	1509.82	0	96.6	93.2	117.3	92.9		High	High	High	High	High	4.359e-05	0.000273	3.49
FALSE	High	[R].VGADEALASGDAVVAAVAR.[G]	1xiTRAQ4plex [N-Term]		1.69054e-06	0	1	3	1	I1PVA1	I1PVA1 [88-106]	0	1886.01	0	102.9	106.5	92.3	98.3		High	High	High	High	High	0	3.58e-07	3.24
FALSE	High	[R].VGAEAFSWAAK.[K]	1xiTRAQ4plex [K11]; 1xiTRAQ4plex [N-Term]		3.5185e-06	0	1	4	5	B8A7P7	B8A7P7 [554-564]	0	1424.78	0	115.8	103.4	94.6	86.2		High	High	High	High	High	0	7.853e-07	4.15
FALSE	High	[K].VGDKVNLEADILGK.[Y]	2xiTRAQ4plex [K4; K14]; 1xiTRAQ4plex [N-Term]		3.12263e-07	0	1	3	2	B7FAH8	B7FAH8 [270-283]	1	1903.12	0	92	112.8	95.4	99.8		High	High	High	High	High	0	5.777e-08	3.76
FALSE	High	[K].VVAEATMSVFQQK.[S]	1xiTRAQ4plex [K13]; 1xiTRAQ4plex [N-Term]		3.58072e-05	0	1	2	6	Q7G649	Q7G649 [18-30]	0	1725.94	0	79.6	111.6	63.4	145.5		High	High	High	High	High	0	9.614e-06	3.96
FALSE	High	[K].VVAAGANPVQITR.[G]	1xiTRAQ4plex [N-Term]		3.70858e-05	0	1	5	6	I1PYX1	I1PYX1 [162-174]	0	1439.85	0	100.9	95.5	105	98.6		High	High	High	High	High	0	1.577e-05	4.07
FALSE	High	[K].VTVTSDGPFSK.[R]	1xiTRAQ4plex [K11]; 1xiTRAQ4plex [N-Term]		3.2412e-06	0	1	1	6	A2XGK2	A2XGK2 [73-83]	0	1425.78	0	101.8	101.6	94.2	102.5		High	High	High	High	High	0	7.226e-07	4.26
FALSE	High	[K].VTVTSDGAFSK.[R]	1xiTRAQ4plex [K11]; 1xiTRAQ4plex [N-Term]		9.42883e-05	0	1	1	2	I1QD52	I1QD52 [72-82]	0	1399.77	0	84	104.1	103.8	108.1		High	High	High	High	High	0	2.729e-05	4.09
FALSE	High	[R].VTVISTSPGKR.[QR]	1xiTRAQ4plex [K10]; 1xiTRAQ4plex [N-Term]		0.00024966	0	1	4	1	B8BF55	B8BF55 [280-290]	1	1432.87	0	101.9	105	105.2	88		High	High	High	High	High	0	7.809e-05	3.2
FALSE	High	[R].VTVISTSPGK.[R]	1xiTRAQ4plex [K10]; 1xiTRAQ4plex [N-Term]		0.000169149	0	1	4	2	B8BF55	B8BF55 [280-289]	0	1276.77	0	97.5	98.4	106.2	97.9		High	High	High	High	High	0	5.131e-05	3.34
FALSE	High	[K].VTVANIEEGGQFTISGAEEILK.[A]	1xiTRAQ4plex [K22]; 1xiTRAQ4plex [N-Term]		5.20886e-09	0	1	1	3	A2WTQ2	A2WTQ2 [139-160]	0	2593.4	0	101.1	101.6	91.4	106		High	High	High	High	High	0	1.881e-09	5.35
FALSE	High	[K].VTTTIGFGSPNK.[A]	1xiTRAQ4plex [K12]; 1xiTRAQ4plex [N-Term]		1.31375e-06	0	1	3	11	I1PZA0	I1PZA0 [324-335]	0	1509.85	0	91.2	89.9	117	101.8		High	High	High	High	High	0	4.626e-07	4.29
FALSE	High	[K].VTTPDDLLLAER.[L]	1xiTRAQ4plex [N-Term]		5.02539e-05	0	1	3	2	Q5N8G1	Q5N8G1 [281-292]	0	1486.82	0	107.5	107.6	94.8	90.1		High	High	High	High	High	0	1.386e-05	3.75
FALSE	High	[K].VVAEATMSVFQQK.[S]	1xOxidation [M7]; 1xiTRAQ4plex [K13]; 1xiTRAQ4plex [N-Term]		8.64145e-05	0	1	2	3	Q7G649	Q7G649 [18-30]	0	1741.94	0	75.9	111.7	66.4	145.9		High	High	High	High	High	0	2.48e-05	4.24
FALSE	High	[R].VTSVASFFVSR.[V]	1xiTRAQ4plex [N-Term]		0.000104072	0	2	2	1	I1PRF1; B8A8H2	I1PRF1 [234-244]; B8A8H2 [256-266]	0	1343.74	0	91	94.2	113.5	101.3	Shared	High	High	High	High	High	0	3.039e-05	3.48
FALSE	High	[K].VTSGVISFEDGIENIDIGGPTMIR.[A]	1xiTRAQ4plex [N-Term]		0.000264261	0	1	4	1	I1QGI8	I1QGI8 [185-208]	0	2664.37	0	101.6	77.7	119.6	101.1		High	High	High	High	High	0	8.3e-05	2.95
FALSE	High	[R].VTPQPGVPPEEAGAAVAAESSTGTWTTVWTDGLTSLDR.[Y]	1xiTRAQ4plex [N-Term]		8.74645e-08	0	1	5	84	I1QWG3	I1QWG3 [49-86]	0	3998.97	0	90.6	83.9	126.9	98.6		High	High	High	High	High	0	1.292e-05	5.55
FALSE	High	[K].VTPNNVDIAK.[V]	1xiTRAQ4plex [K10]; 1xiTRAQ4plex [N-Term]		0.00013743	0	1	2	3	Q9LSU1	Q9LSU1 [208-217]	0	1358.79	0	95.2	94.7	99.7	110.4		High	High	High	High	High	0.004887	0.04798	2.88
FALSE	High	[R].VTNLSEDTREPDLLELFR.[T]	1xiTRAQ4plex [N-Term]		1.54818e-06	0	1	2	1	B8AE20	B8AE20 [212-229]	1	2291.2	0	102.8	99	107.4	90.8		High	High	High	High	High	0	3.255e-07	4.09
FALSE	High	[R].VTLLASTVEGSTIR.[F]	1xiTRAQ4plex [N-Term]		0.000143931	0	1	2	2	A2YNN2	A2YNN2 [131-144]	0	1590.92	0	94.5	110.7	98.9	95.9		High	High	High	High	High	0	7.142e-05	2.61
FALSE	High	[R].VTLFLNLANDPTIER.[I]	1xiTRAQ4plex [N-Term]		1.6535e-05	0	1	5	4	A2YE72	A2YE72 [274-288]	0	1860.03	0	106.9	93.6	99.5	100.1		High	High	High	High	High	0	4.183e-06	3.51
FALSE	High	[R].VTKEENDLFDIMDDWLR.[R]	1xOxidation [M12]; 1xiTRAQ4plex [K3]; 1xiTRAQ4plex [N-Term]		5.17426e-05	0	1	1	6	P0C436	P0C436 [8-24]	1	2443.21	0	90.5	104.1	94.2	111.3		High	High	High	High	High	0	1.431e-05	3.6
FALSE	High	[R].VTKEENDLFDIMDDWLR.[R]	1xiTRAQ4plex [K3]; 1xiTRAQ4plex [N-Term]		1.30042e-05	0	1	1	3	P0C436	P0C436 [8-24]	1	2427.21	0	96.4	90.5	102.6	110.5		High	High	High	High	High	0	3.223e-06	3.85
FALSE	High	[R].VTGGEVGAASSLAPK.[I]	1xiTRAQ4plex [K15]; 1xiTRAQ4plex [N-Term]		3.25109e-10	0	1	3	3	A2X8M1	A2X8M1 [17-31]	0	1631.92	0	92.1	108.6	89.9	109.4		High	High	High	High	High	0	3.518e-11	4.47
FALSE	High	[R].VTSPLLEPSSVEK.[I]	1xiTRAQ4plex [K13]; 1xiTRAQ4plex [N-Term]		0.000172095	0	1	1	4	Q9LSU1	Q9LSU1 [54-66]	0	1673.96	0	95.2	96.2	104.6	104		High	High	High	High	High	4.359e-05	0.0003707	3.76
FALSE	High	[R].VTGGEAFVDTFGDGK.[R]	1xiTRAQ4plex [K15]; 1xiTRAQ4plex [N-Term]		4.02648e-06	0	1	1	5	Q53RK7	Q53RK7 [161-175]	0	1787.91	0	101.7	113.2	77.9	107.2		High	High	High	High	High	0	9.112e-07	3.95
FALSE	High	[K].VVAEKETDK.[I]	2xiTRAQ4plex [K5; K9]; 1xiTRAQ4plex [N-Term]		9.82017e-05	0	1	3	3	A2WPC2	A2WPC2 [400-408]	1	1450.85	0	85.8	95.8	117.2	101.2		High	High	High	High	High	0	2.854e-05	3.1
FALSE	High	[R].VVALAAGSNVTLLADQVK.[T]	1xiTRAQ4plex [K18]; 1xiTRAQ4plex [N-Term]		2.94477e-07	0	1	4	4	A2WJR2	A2WJR2 [105-122]	0	2057.22	0	94.2	108.8	97.3	99.7		High	High	High	High	High	0	5.433e-08	3.37
FALSE	High	[R].VVGAGGAVVACR.[G]	1xCarbamidomethyl [C11]; 1xiTRAQ4plex [N-Term]		5.36656e-06	0	1	3	1	A2ZLU2	A2ZLU2 [165-176]	0	1259.7	0	99	105.8	92	103.2		High	High	High	High	High	0	1.24e-06	2.88
FALSE	High	[K].VVEVVESSPPEIK.[A]	1xiTRAQ4plex [K13]; 1xiTRAQ4plex [N-Term]		1.59425e-06	0	1	1	18	Q0JPA6	Q0JPA6 [53-65]	0	1699.97	0	108.9	90.1	110.8	90.2		High	High	High	High	High	0	3.133e-05	3.92
FALSE	High	[K].VVEVNALAK.[A]	1xiTRAQ4plex [K9]; 1xiTRAQ4plex [N-Term]		0.000198666	0	1	5	2	Q2QLY4	Q2QLY4 [359-367]	0	1230.77	0	92.5	92.5	115.1	99.9		High	High	High	High	High	0	6.117e-05	3.53
FALSE	High	[R].VVEVEEGETILSR.[A]	1xiTRAQ4plex [N-Term]		1.03073e-07	0	1	2	1	A2XK95	A2XK95 [58-70]	0	1603.87	0	96.1	99.6	83.3	121.1		High	High	High	High	High	0	1.748e-08	3.7
FALSE	High	[K].VVELQNVPRPS.[-]	1xiTRAQ4plex [N-Term]		8.69185e-05	0	1	3	3	I1P7B2	I1P7B2 [214-224]	0	1381.79	0	105.9	96.8	93.4	104		High	High	High	High	High	0	2.507e-05	2.72
FALSE	High	[R].VVEGMDVVK.[A]	1xiTRAQ4plex [K9]; 1xiTRAQ4plex [N-Term]		0.000154252	0	1	1	5	Q1KL27	Q1KL27 [139-147]	0	1263.72	0	102.1	100	105.2	92.7		High	High	High	High	High	0	9.351e-05	3.55
FALSE	High	[K].VVEGGVPETTALLEQK.[W]	1xiTRAQ4plex [K16]; 1xiTRAQ4plex [N-Term]		0.00018228	0	1	2	1	Q53NG8	Q53NG8 [167-182]	0	1958.1	0	88.3	91.4	126.4	93.9		High	High	High	High	High	0	5.559e-05	2.73
FALSE	High	[K].VVEAIAETTAPLLPTEDQLANIPSK.[R]	1xiTRAQ4plex [K25]; 1xiTRAQ4plex [N-Term]		8.47776e-06	0	1	1	1	Q10A77	Q10A77 [296-320]	0	2908.61	0	109.5	108.2	100.1	82.2		High	High	High	High	High	0	2.034e-06	3.54
FALSE	High	[K].VVEAEDIAEK.[T]	1xiTRAQ4plex [K10]; 1xiTRAQ4plex [N-Term]		3.73033e-05	0	1	1	1	A2WYB3	A2WYB3 [129-138]	0	1390.77	0	118.4	85.5	124.3	71.8		High	High	High	High	High	0	1.002e-05	3.39
FALSE	High	[K].VVAENLSDEEITGLK.[E]	1xiTRAQ4plex [K15]; 1xiTRAQ4plex [N-Term]		8.98953e-06	0	1	3	1	B8ABY2	B8ABY2 [361-375]	0	1905.04	0	87.8	104.8	113.5	93.9		High	High	High	High	High	0	2.165e-06	2.67
FALSE	High	[R].VVDWLAGNFKNDEGIDLLKDK.[Q]	3xiTRAQ4plex [K10; K19; K21]; 1xiTRAQ4plex [N-Term]		0.000179164	0	1	3	1	I1PU83	I1PU83 [279-299]	2	2965.65	0	96.4	104.7	107.7	91.2		High	High	High	High	High	0	5.451e-05	3.23
FALSE	High	[RK].VVDVGGGTGFTTLGIVK.[RH]	1xiTRAQ4plex [K17]; 1xiTRAQ4plex [N-Term]		3.33071e-07	0	1	5	1	I1R7V2	I1R7V2 [127-143]	0	1908.1	0	112.4	89.1	118.4	80.2		High	High	High	High	High	0	6.198e-08	5.11
FALSE	High	[K].VVDTVDQVIGVGGK.[V]	1xiTRAQ4plex [K14]; 1xiTRAQ4plex [N-Term]		2.76661e-06	0	1	2	4	B8AI07	B8AI07 [67-80]	0	1673.97	0	100.2	110.3	97.2	92.3		High	High	High	High	High	0	6.057e-07	4.42
FALSE	High	[K].VVDPVDMDREQRPSDEFSER.[V]	1xiTRAQ4plex [N-Term]		0.00013743	0	1	2	2	I1PCP0	I1PCP0 [154-173]	1	2550.2	0	97.2	100.8	92.5	109.6		High	High	High	High	High	0	4.108e-05	3.65
FALSE	High	[R].VVDLAHLVASK.[W]	1xiTRAQ4plex [K11]; 1xiTRAQ4plex [N-Term]		2.12495e-06	0	1	3	18	Q9SNK3	Q9SNK3 [403-413]	0	1439.88	0	109.5	96.9	113.8	79.8		High	High	High	High	High	0	4.573e-07	4.85
FALSE	High	[R].VVDLADIVANQWK.[-]	1xiTRAQ4plex [K13]; 1xiTRAQ4plex [N-Term]		1.09942e-07	0	1	3	25	I1PLW8	I1PLW8 [400-412]	0	1759	0	110.6	103.3	107	79.2		High	High	High	High	High	0	7.477e-08	4.96
FALSE	High	[R].VVDGMDVLGK.[I]	1xiTRAQ4plex [K10]; 1xiTRAQ4plex [N-Term]		3.14838e-05	0	1	2	2	Q657T1	Q657T1 [230-239]	0	1320.74	0	90.5	94	91.3	124.1		High	High	High	High	High	0	8.342e-06	3.43
FALSE	High	[R].VVDALGVPIDGK.[G]	1xiTRAQ4plex [K12]; 1xiTRAQ4plex [N-Term]		3.27943e-06	0	1	1	5	P0C522	P0C522 [109-120]	0	1470.88	0	98.1	97	105.9	99		High	High	High	High	High	0	7.303e-07	3.92
FALSE	High	[R].VVAQNLSPELTLVEK.[V]	1xiTRAQ4plex [K15]; 1xiTRAQ4plex [N-Term]		5.06096e-06	0	1	2	1	B8BND6	B8BND6 [278-292]	0	1928.13	0	119	88.5	105.6	86.9		High	High	High	High	High	0	1.167e-06	4.3
FALSE	High	[K].VVALNESVAGSVK.[S]	1xiTRAQ4plex [K13]; 1xiTRAQ4plex [N-Term]		8.86895e-07	0	1	3	1	B8AAC7	B8AAC7 [29-41]	0	1560.92	0	103.3	101.9	94.4	100.4		High	High	High	High	High	0	1.785e-07	2.64
FALSE	High	[R].VVDWLAGNFK.[N]	1xiTRAQ4plex [K10]; 1xiTRAQ4plex [N-Term]		1.36283e-05	0	1	3	11	I1PU83	I1PU83 [279-288]	0	1436.81	0	99.4	103.4	91.6	105.6		High	High	High	High	High	0	3.385e-06	3.93
FALSE	High	[K].VTGGAPNKLSK.[I]	2xiTRAQ4plex [K8; K11]; 1xiTRAQ4plex [N-Term]		5.98698e-05	0	1	4	1	B8AT01	B8AT01 [37-47]	1	1503.92	0					No Quan Values	High	High	High	High	High	0	1.67e-05	3.13
FALSE	High	[R].VTGFGNPDWAR.[T]	1xiTRAQ4plex [N-Term]		0.000278101	0	2	4	1	A2XPT5; I1PIQ7	A2XPT5 [47-57]; I1PIQ7 [44-54]	0	1363.69	0	83.8	103.8	97.8	114.7	Shared	High	High	High	High	High	0	8.765e-05	2.92
FALSE	High	[R].VTGADVEAAAGIKPK.[L]	2xiTRAQ4plex [K13; K15]; 1xiTRAQ4plex [N-Term]		4.80886e-08	0	1	2	2	Q69N33	Q69N33 [209-223]	0	1859.1	0	104.9	103	89.5	102.6		High	High	High	High	High	0	7.689e-09	4.55
FALSE	High	[KR].VSFGENFSPAR.[A]	1xiTRAQ4plex [N-Term]		1.83736e-05	0	2	5	4	I1QC36; I1QC34	I1QC36 [197-207]; I1QC34 [196-206]	0	1354.69	0	96.5	107.7	84.7	111.2	Shared	High	High	High	High	High	0	4.691e-06	3.91
FALSE	High	[R].VSETSNFSSATSVGDEDSAFPVSK.[S]	1xiTRAQ4plex [K24]; 1xiTRAQ4plex [N-Term]		3.60199e-06	0	1	2	2	B8AY81	B8AY81 [179-202]	0	2736.31	0	96.2	112.8	92.6	98.4		High	High	High	High	High	0	8.077e-07	3.17
[truncated: 8,133 more rows]
