# Supplementary material for: iTRAQ-based quantitative proteomic and physiological analysis of the response to N deficiency and the compensation effect in rice
Source: BMC Genomics. 2019 Aug 28;20:681. doi: 10.1186/s12864-019-6031-4 (PMC6714431; doi:10.1186/s12864-019-6031-4)
Supplement: Supplementary file 7 — Table S7. Identification information of N deficiency-responsive DEPs between NDT and NST at the tillering stage. (XLSX 31 kb) [file 12864_2019_6031_MOESM7_ESM.xlsx]

## Sheet: NDT-NST
Accession	Description	NDT-1	NDT-2	NDT-3	NST-1	NST-2	NST-3	FC	p value
I1PMX6	Ammonium transporter OS=Oryza glaberrima PE=3 SV=1	194.6	186.9	183.5	84.9	94.3	91.2	2.0895	2.16367e-05
Q6YT69	Os07g0129300 protein OS=Oryza sativa subsp. japonica GN=Os07g0129300 PE=3 SV=1	71.3	71.3	82.1	39	41.1	44.5	1.80337	0.00106605
I1Q6E7	NADH dehydrogenase subunit 5 OS=Oryza glaberrima GN=19493630 PE=3 SV=1	152.2	146.1	146.5	94.3	87.3	89.2	1.64254	3.54947e-05
I1Q3M1	Glycine cleavage system P protein OS=Oryza glaberrima PE=3 SV=1	153.6	146.3	147.1	94.1	90.2	89.5	1.63258	2.90717e-05
Q8W317	NADH-ubiquinone oxidoreductase 75 kDa subunit, mitochondrial, putative, expressed OS=Oryza sativa subsp. japonica GN=LOC_Os03g50540 PE=2 SV=1	134.4	138.4	142.1	89.6	88.8	78.2	1.61691	0.000251971
I1R744	Uncharacterized protein OS=Oryza glaberrima PE=4 SV=1	145.5	147	138.3	89.1	87.7	92.3	1.60089	5.71996e-05
A2YFJ3	Uncharacterized protein OS=Oryza sativa subsp. indica GN=OsI_23875 PE=3 SV=1	142.2	149.5	138.9	88.4	90.4	91.2	1.59481	7.86302e-05
I1QKU4	Uncharacterized protein OS=Oryza glaberrima PE=3 SV=1	139.1	140.1	133.5	85.6	87.1	89.2	1.57579	2.61095e-05
I1PQF5	Plasma membrane ATPase OS=Oryza glaberrima PE=3 SV=1	140.5	139.9	137.9	87.4	89.8	90.4	1.56315	1.99478e-06
A2Z445	Uncharacterized protein OS=Oryza sativa subsp. indica GN=OsI_32416 PE=3 SV=1	147.2	145	143.5	96.4	93.3	92.5	1.54394	5.73928e-06
Q7XIX0	Peroxidase OS=Oryza sativa subsp. japonica GN=OJ1167_G06.129 PE=3 SV=1	110.1	108.6	105.4	74.9	69.3	67.5	1.53094	0.000139759
B8BMF9	Pathogenesis-related protein OS=Oryza sativa subsp. indica GN=PR10a PE=2 SV=1	118.2	121.1	118.5	82	78.4	77.7	1.50273	1.61007e-05
B8B5I7	Uncharacterized protein OS=Oryza sativa subsp. indica GN=OsI_27183 PE=4 SV=1	129.3	138.8	141.5	96.6	91.5	89.5	1.4755	0.000496231
I1PFI3	Uncharacterized protein OS=Oryza glaberrima PE=4 SV=1	158.4	115.1	146.8	85.3	103.1	97.7	1.46907	0.0328522
A2XVB4	Uncharacterized protein OS=Oryza sativa subsp. indica GN=OsI_16554 PE=4 SV=1	124.9	124.2	164.2	103	91.2	94.9	1.42961	0.0388345
A0A0P0WA64	Os04g0419600 protein OS=Oryza sativa subsp. japonica GN=Os04g0419600 PE=3 SV=1	143.7	116.7	148.5	98.6	98.9	95.4	1.39604	0.0178119
I1R8Q3	Uncharacterized protein OS=Oryza glaberrima PE=3 SV=1	120.3	127.5	120.6	96.9	93	75.9	1.386	0.00758535
I1R2E3	Photosystem I P700 chlorophyll a apoprotein A2 OS=Oryza glaberrima GN=19493564 PE=3 SV=1	126	126.3	124.2	90.9	90.6	92.1	1.3761	1.76914e-06
I1NXY4	Uncharacterized protein OS=Oryza glaberrima PE=3 SV=1	135	128.6	125.3	92.9	93.6	96.2	1.37566	0.000302644
I1PAL9	Uncharacterized protein OS=Oryza glaberrima PE=4 SV=1	124.8	125.4	111.8	90	83.4	90	1.37434	0.00267483
A2X915	Uncharacterized protein OS=Oryza sativa subsp. indica GN=OsI_08729 PE=3 SV=1	140.7	131.7	137.7	97.1	99.8	101.6	1.37387	0.000228039
I1PVJ3	Pyruvate, phosphate dikinase OS=Oryza glaberrima PE=3 SV=1	126.3	126.3	128.3	94.3	92.5	91.8	1.36719	4.40235e-06
A2ZLJ0	Uncharacterized protein OS=Oryza sativa subsp. indica GN=OsI_38687 PE=4 SV=1	112.6	113.5	115.2	82	83	84.8	1.36629	1.07752e-05
Q5VPR6	Os06g0118700 protein OS=Oryza sativa subsp. japonica GN=Os06g0118700 PE=2 SV=1	137.1	135.4	130.5	98.1	98.8	98.8	1.36287	5.65777e-05
B8AMC6	Uncharacterized protein OS=Oryza sativa subsp. indica GN=OsI_14118 PE=3 SV=1	125.9	124.9	129.9	93.9	92.6	92.9	1.36256	2.81534e-05
I1PQR7	Uncharacterized protein OS=Oryza glaberrima PE=4 SV=1	114	108.6	123.7	84.7	89.6	80.9	1.35697	0.00394964
A2XIC3	Uncharacterized protein OS=Oryza sativa subsp. indica GN=OsI_12184 PE=4 SV=1	126.5	136.1	129.7	96.8	99.4	95.2	1.34626	0.000397392
Q2QLY4	5-methyltetrahydropteroyltriglutamate--homocysteine methyltransferase 2 OS=Oryza sativa subsp. japonica GN=Os12g0624000 PE=2 SV=1	121.6	120.7	123.6	91.4	91.7	90.3	1.33833	5.52911e-06
I1NRW1	Uncharacterized protein OS=Oryza glaberrima PE=3 SV=1	132.7	132.6	128.7	97.9	97.4	99.8	1.33514	2.57903e-05
I1PU82	Uncharacterized protein OS=Oryza glaberrima PE=3 SV=1	131.6	131.2	132.2	98.7	98.1	99.8	1.33176	5.70978e-07
B8ANQ0	Uncharacterized protein OS=Oryza sativa subsp. indica GN=OsI_14352 PE=4 SV=1	131.1	136	131.2	102.1	98.3	100.4	1.32414	7.67087e-05
I1P5G4	Uncharacterized protein OS=Oryza glaberrima PE=3 SV=1	114.2	113.6	110.9	81.1	87.4	87.9	1.32098	0.000340796
I1PGU1	Uncharacterized protein OS=Oryza glaberrima PE=3 SV=1	117.9	111.6	115.4	80	89.9	92.3	1.31541	0.00275372
Q0DEF1	Os06g0157000 protein OS=Oryza sativa subsp. japonica GN=Os06g0157000 PE=4 SV=1	134.3	131.2	137.5	102.4	104.1	100	1.31485	0.000121261
I1QWG3	Uncharacterized protein OS=Oryza glaberrima PE=3 SV=1	125.7	124.5	124.1	94.4	95.2	95.1	1.31472	6.52313e-07
A2X295	ADP,ATP carrier protein OS=Oryza sativa subsp. indica GN=OsI_06319 PE=3 SV=1	130.6	130.9	137.8	101.6	105.2	97.8	1.3109	0.00057627
I1PZA0	Uncharacterized protein OS=Oryza glaberrima PE=4 SV=1	118.2	115.5	116.6	88.1	90.5	89.2	1.30807	1.24712e-05
A2Z263	Uncharacterized protein OS=Oryza sativa subsp. indica GN=OsI_31697 PE=3 SV=1	95.7	94.1	96.9	72.4	75.3	71.8	1.30615	7.75333e-05
A2X9V8	Uncharacterized protein OS=Oryza sativa subsp. indica GN=OsI_09029 PE=4 SV=1	123.4	121.7	123.1	91.9	94.5	96.2	1.3029	3.01176e-05
A2XFL2	Uncharacterized protein OS=Oryza sativa subsp. indica GN=OsI_11150 PE=4 SV=1	111	116.5	121.3	88.4	87.4	92	1.30246	0.00119743
Q5NAI9	Os01g0710000 protein OS=Oryza sativa subsp. japonica GN=Os01g0710000 PE=2 SV=1	119.3	129.3	130.6	101.6	96.7	93.6	1.29908	0.00240678
I1PKT8	Uncharacterized protein OS=Oryza glaberrima PE=4 SV=1	124.2	116.8	127.2	94.1	98.7	90.9	1.29785	0.00182244
I1PS92	Uncharacterized protein OS=Oryza glaberrima PE=3 SV=1	111.3	103.7	112.9	84.5	85.1	83.3	1.29656	0.000978089
A2WQX7	Uncharacterized protein OS=Oryza sativa subsp. indica GN=OsI_02260 PE=4 SV=1	121.1	123.6	119.4	93.9	97.8	89.6	1.29435	0.000489766
A2X5P7	Beta-fructofuranosidase, insoluble isoenzyme 1 OS=Oryza sativa subsp. indica GN=CIN1 PE=2 SV=2	114.2	115.4	115.6	87.5	89.1	90.6	1.29192	1.28008e-05
Q0DZE5	Os02g0625500 protein (Fragment) OS=Oryza sativa subsp. japonica GN=Os02g0625500 PE=4 SV=1	131.1	133.2	124.6	98.1	97.9	105.1	1.2916	0.00112816
B8BHU8	Uncharacterized protein OS=Oryza sativa subsp. indica GN=OsI_34290 PE=4 SV=1	114.2	109.3	104.5	93.5	78.4	82.6	1.2888	0.00986084
A2YY23	Uncharacterized protein OS=Oryza sativa subsp. indica GN=OsI_30244 PE=4 SV=1	112.7	114	111.3	83	89	90.3	1.2886	0.000447619
A2WXR5	PHD finger protein ALFIN-LIKE 6 OS=Oryza sativa subsp. indica GN=OsI_04717 PE=3 SV=1	141.9	125	122.7	96.2	99.4	107.1	1.28708	0.0134718
A2YVL4	Uncharacterized protein OS=Oryza sativa subsp. indica GN=OsI_29372 PE=3 SV=1	129.6	129.6	138.6	103.2	105.3	100.7	1.28655	0.000843781
A2ZIF8	Uncharacterized protein OS=Oryza sativa subsp. indica GN=OsI_37606 PE=3 SV=1	118.9	122.4	121.8	96.8	93.5	92	1.28622	0.000111856
Q6K7G5	Os02g0779200 protein OS=Oryza sativa subsp. japonica GN=Os02g0779200 PE=4 SV=1	121	115.2	117.5	95.5	89.6	90	1.28571	0.000500625
B8ADR9	Uncharacterized protein OS=Oryza sativa subsp. indica GN=OsI_06236 PE=4 SV=1	118.7	122.7	119.5	92.8	95	93.5	1.28297	4.3575e-05
I1PQ98	Uncharacterized protein OS=Oryza glaberrima PE=4 SV=1	111	116.1	108.2	79.5	84.5	97.4	1.28271	0.0132829
I1NY12	Glycosyltransferase OS=Oryza glaberrima PE=3 SV=1	129.4	124.2	128.9	102.4	99.4	97.4	1.27841	0.000228203
A2Z9V6	Uncharacterized protein OS=Oryza sativa subsp. indica GN=OsI_34517 PE=4 SV=1	82.1	67.3	74.8	62.7	51.9	61.1	1.27604	0.0410404
A0A0P0Y1Y5	Adenosylhomocysteinase (Fragment) OS=Oryza sativa subsp. japonica GN=Os11g0455500 PE=3 SV=1	115.1	115.4	112.8	89.3	89	90.9	1.27526	1.66578e-05
B8BN80	Uncharacterized protein OS=Oryza sativa subsp. indica GN=OsI_39285 PE=3 SV=1	131	124.5	123.4	99.2	99.2	98.8	1.2749	0.000330195
I1NTQ7	Uncharacterized protein OS=Oryza glaberrima PE=4 SV=1	132.2	126.2	127.8	99.5	100.8	102.7	1.27459	0.000163114
I1R8I2	Aconitate hydratase OS=Oryza glaberrima PE=3 SV=1	114.7	117.3	121.5	91.3	94.9	91.6	1.2725	0.000387064
B8BB36	Uncharacterized protein OS=Oryza sativa subsp. indica GN=OsI_29378 PE=3 SV=1	118.9	116.4	118.4	92.3	93	92.7	1.2723	5.73332e-06
B8AFN7	Uncharacterized protein OS=Oryza sativa subsp. indica GN=OsI_06722 PE=3 SV=1	120.6	117.1	131.3	106.2	93.8	90.3	1.2711	0.0152022
Q8HCQ3	NADH dehydrogenase subunit 7 OS=Oryza sativa subsp. japonica GN=nad7 PE=3 SV=1	127.1	119.2	119.7	99.1	95	93.9	1.27083	0.000980862
I1PA01	Uncharacterized protein OS=Oryza glaberrima PE=3 SV=1	127.2	115.2	119.9	96.2	93.6	95.6	1.26945	0.00201052
I1PSM1	Uncharacterized protein OS=Oryza glaberrima PE=3 SV=1	116.3	119.5	115.1	88.1	90.7	98	1.2677	0.00159192
A2Y043	Peroxidase OS=Oryza sativa subsp. indica GN=OsI_18348 PE=3 SV=1	131.4	129.2	134.2	92.2	112.9	106.6	1.2666	0.0116864
A2WLX8	Uncharacterized protein OS=Oryza sativa subsp. indica GN=OsI_00846 PE=3 SV=1	124.7	118.4	118.1	95.2	95.9	94.4	1.26515	0.000326851
Q7XDC8	Malate dehydrogenase, cytoplasmic OS=Oryza sativa subsp. japonica GN=Os10g0478200 PE=1 SV=3	102.4	103.4	104	81.9	80.6	82.6	1.26397	8.66228e-06
B8BMU1	Uncharacterized protein OS=Oryza sativa subsp. indica GN=OsI_38984 PE=4 SV=1	109.3	118.8	131.5	95.5	91	98.9	1.25999	0.0222857
I1QUR2	Uncharacterized protein OS=Oryza glaberrima PE=3 SV=1	124.6	120.4	123.1	99.1	97.3	95.9	1.25932	8.05339e-05
A2YQQ8	Succinate dehydrogenase [ubiquinone] iron-sulfur subunit, mitochondrial OS=Oryza sativa subsp. indica GN=OsI_27631 PE=3 SV=1	116.6	118.4	122.9	92	95.5	97	1.258	0.000511894
A2XYZ3	Pyruvate kinase OS=Oryza sativa subsp. indica GN=OsI_17926 PE=3 SV=1	114.5	115.4	116.2	92.7	92.4	90.6	1.25535	8.83923e-06
A2Z282	Uncharacterized protein OS=Oryza sativa subsp. indica GN=OsI_31717 PE=4 SV=1	106.1	127.8	107.5	97	82.4	92.9	1.25376	0.0492175
Q8H8T0	UDP-arabinopyranose mutase 1 OS=Oryza sativa subsp. japonica GN=UAM1 PE=1 SV=1	113.8	113.8	116.9	93.7	92.9	88.4	1.25273	0.000285465
A2WTW6	Uncharacterized protein OS=Oryza sativa subsp. indica GN=OsI_03315 PE=4 SV=1	115.5	113.8	115.9	92.6	92.6	90.5	1.25209	1.68499e-05
B8AKK2	Uncharacterized protein OS=Oryza sativa subsp. indica GN=OsI_13703 PE=4 SV=1	113.6	117.4	119.8	93.8	95.8	90.7	1.25152	0.000549538
B8AW91	Uncharacterized protein OS=Oryza sativa subsp. indica GN=OsI_20777 PE=4 SV=1	112.3	115.5	120.1	92.8	90.9	94.4	1.25099	0.000718564
A2XXG3	Uncharacterized protein OS=Oryza sativa subsp. indica GN=OsI_17369 PE=3 SV=1	114.9	115	112.3	91.8	90.2	92	1.24891	2.70702e-05
A2XAI5	Uncharacterized protein OS=Oryza sativa subsp. indica GN=OsI_09267 PE=3 SV=1	114.1	110.2	111.2	88.8	89.7	90.8	1.24582	7.16445e-05
I1R4D8	Uncharacterized protein OS=Oryza glaberrima PE=4 SV=1	138.6	136.1	129.2	108.5	107.7	108.2	1.24507	0.000715156
I1QJX3	Uncharacterized protein OS=Oryza glaberrima PE=3 SV=1	118.9	119.3	117	95.9	94.7	94.8	1.24457	8.61094e-06
Q5JMS4	Peroxidase OS=Oryza sativa subsp. japonica GN=Os01g0962700 PE=2 SV=1	112	108.1	109.2	88.2	89.4	87	1.24452	9.02762e-05
Q2QSI2	Os12g0428000 protein OS=Oryza sativa subsp. japonica GN=Os12g0428000 PE=2 SV=1	124.4	125.8	123.7	100.6	100.6	99.3	1.24426	5.38469e-06
I1NK87	Uncharacterized protein OS=Oryza glaberrima PE=4 SV=1	126.7	126.9	122.5	98.2	98.9	105.2	1.24413	0.000746959
A2XG88	Uncharacterized protein OS=Oryza sativa subsp. indica GN=OsI_11398 PE=4 SV=1	133.1	127.7	131.9	102.9	110.8	103.3	1.2388	0.00115981
I1R627	Uncharacterized protein OS=Oryza glaberrima PE=3 SV=1	105.7	111	109.2	90.3	85.9	87.1	1.23775	0.00051101
Q6YY47	Os02g0588500 protein OS=Oryza sativa subsp. japonica GN=Os02g0588500 PE=4 SV=1	135	124.5	130.6	103	105.5	106.8	1.23723	0.00153778
I1NNF9	Uncharacterized protein OS=Oryza glaberrima PE=3 SV=1	116.8	118.9	120.4	97.5	96.8	93.8	1.23603	0.000124641
A2YLZ3	TOND1 OS=Oryza sativa subsp. indica GN=OsI_26248 PE=4 SV=1	111.3	106	108	82.9	84.9	96	1.23313	0.0092781
I1P377	Uncharacterized protein OS=Oryza glaberrima PE=4 SV=1	118	109.6	112.1	89	95.4	91.5	1.23124	0.00239118
I1R2A1	Uncharacterized protein OS=Oryza glaberrima PE=3 SV=1	117.2	118.5	113.2	96.2	94.9	92.4	1.23069	0.000361506
Q6Z4E4	Methylmalonate semi-aldehyde dehydrogenase OS=Oryza sativa subsp. japonica GN=Os07g0188800 PE=2 SV=1	105.8	105.7	110.7	86.5	88.2	87.2	1.23024	0.000308275
I1PT96	Uncharacterized protein OS=Oryza glaberrima PE=3 SV=1	123.7	122.9	114.9	98	95.7	100.2	1.23001	0.00189204
A2ZBN6	Uncharacterized protein OS=Oryza sativa subsp. indica GN=OsI_35187 PE=4 SV=1	123.3	128.8	126.8	102.3	103.7	102.5	1.2282	0.000147316
A2YLU1	Uncharacterized protein OS=Oryza sativa subsp. indica GN=OsI_26188 PE=4 SV=1	121.8	128.5	127.2	101.5	103.3	102.8	1.22724	0.000389665
I1QGA1	Aconitate hydratase OS=Oryza glaberrima PE=3 SV=1	116.5	114.3	117.2	97.7	92.9	93.2	1.22622	0.00027525
A0A0P0XA86	Os07g0663700 protein (Fragment) OS=Oryza sativa subsp. japonica GN=Os07g0663700 PE=4 SV=1	116.7	115.4	118.1	92.1	102.9	90.7	1.22576	0.00544474
I1Q2X9	Aspartate aminotransferase OS=Oryza glaberrima PE=4 SV=1	113.4	111.6	108.6	91.2	88.7	92.3	1.22557	0.000311915
B8ADR2	Uncharacterized protein OS=Oryza sativa subsp. indica GN=OsI_00764 PE=4 SV=1	107.6	109.2	109.9	87.9	89.9	88.8	1.22543	2.33975e-05
B8AK41	Uncharacterized protein OS=Oryza sativa subsp. indica GN=OsI_12095 PE=4 SV=1	119.9	114.4	121.4	94.7	100.1	95.6	1.22486	0.00129508
B8BGU2	Uncharacterized protein OS=Oryza sativa subsp. indica GN=OsI_33573 PE=4 SV=1	121.1	112.6	116.7	93.1	95.6	97.5	1.22432	0.00150169
A2XAZ3	Alcohol dehydrogenase class-3 OS=Oryza sativa subsp. indica GN=ADHIII PE=3 SV=1	131.4	127.9	131.2	108.3	105.8	104.9	1.22414	9.76056e-05
I1QL27	Uncharacterized protein OS=Oryza glaberrima PE=4 SV=1	119.7	117.7	117.6	96.2	97.4	96.4	1.22414	9.89841e-06
Q6AVZ8	Peroxidase OS=Oryza sativa subsp. japonica GN=prx65 PE=2 SV=1	124.1	125.9	126.9	103.6	101	103.6	1.22291	4.33444e-05
I1NKA5	Histone H2B OS=Oryza glaberrima PE=3 SV=1	112.8	112.2	114.8	88.6	97.7	91.6	1.22274	0.00178352
B8BDQ6	Uncharacterized protein OS=Oryza sativa subsp. indica GN=OsI_30682 PE=4 SV=1	116.3	105.6	128.7	100.1	92.7	94	1.22245	0.0393534
P0C436	Photosystem II D2 protein OS=Oryza sativa subsp. indica GN=psbD PE=3 SV=1	107.2	106.1	106	86.5	87.4	87.3	1.22243	2.22544e-06
I1PQC4	D-3-phosphoglycerate dehydrogenase OS=Oryza glaberrima PE=3 SV=1	106.2	104.9	109.9	85.9	89.3	87.4	1.22239	0.000407522
B8AB88	Proteasome subunit alpha type OS=Oryza sativa subsp. indica GN=OsI_04163 PE=3 SV=1	108.2	113.1	110.5	92.7	88.9	89.9	1.2221	0.000378664
I1QAG2	Uncharacterized protein OS=Oryza glaberrima PE=3 SV=1	128.9	130.5	127.9	105.4	106.1	105.5	1.22177	7.61879e-06
B8AKL0	Glucose-6-phosphate isomerase OS=Oryza sativa subsp. indica GN=OsI_13718 PE=3 SV=1	116.6	113.7	113.1	96.9	94.3	89.9	1.22163	0.000849011
B8B9L6	Uncharacterized protein OS=Oryza sativa subsp. indica GN=OsI_30294 PE=4 SV=1	109.5	110	109.2	88.8	89.8	90.9	1.21967	7.00324e-06
B8AHF9	Uncharacterized protein OS=Oryza sativa subsp. indica GN=OsI_05817 PE=4 SV=1	108.5	119.5	107.6	96.8	88.1	90.4	1.21903	0.0122136
I1PWL5	40S ribosomal protein S26 OS=Oryza glaberrima PE=3 SV=1	110.3	112.2	109.5	89.2	92.2	91.1	1.21835	7.51662e-05
B8B9L3	Uncharacterized protein OS=Oryza sativa subsp. indica GN=OsI_30287 PE=4 SV=1	111.2	110	107.4	88.6	90.9	90.3	1.21794	0.000118411
Q0JM17	DEAD-box ATP-dependent RNA helicase 56 OS=Oryza sativa subsp. japonica GN=AIP1 PE=1 SV=2	120.5	118.5	128.3	100.7	100.6	100.6	1.21663	0.00188064
B8AX66	Uncharacterized protein OS=Oryza sativa subsp. indica GN=OsI_21153 PE=4 SV=1	126.7	105.2	123.1	96.5	97.5	97.8	1.21659	0.0340804
B8AZZ6	Uncharacterized protein OS=Oryza sativa subsp. indica GN=OsI_20631 PE=4 SV=1	113.6	114.1	115.3	95.8	94.3	92.2	1.21502	6.33167e-05
B8B782	Uncharacterized protein OS=Oryza sativa subsp. indica GN=OsI_26411 PE=4 SV=1	126.2	121.9	125.5	99	110.6	98.1	1.21417	0.00660127
I1NY63	Citrate synthase OS=Oryza glaberrima PE=3 SV=1	112.5	113.9	110.2	92.9	91.8	93	1.2121	6.78687e-05
A2Z3H3	Uncharacterized protein OS=Oryza sativa subsp. indica GN=OsI_32177 PE=4 SV=1	139	124.2	125.7	108.1	110	102.8	1.2119	0.0118607
B8AVK3	Uncharacterized protein OS=Oryza sativa subsp. indica GN=OsI_17694 PE=3 SV=1	111.8	116.5	112.1	96.7	88.6	95.6	1.21182	0.00257073
A2X8R9	Uncharacterized protein OS=Oryza sativa subsp. indica GN=OsI_08631 PE=4 SV=1	120.4	116.9	115.2	96.7	94.9	99.4	1.21134	0.000524009
B8ACL5	Uncharacterized protein OS=Oryza sativa subsp. indica GN=OsI_01428 PE=4 SV=1	114.6	114.9	116.1	99.5	93.7	92.3	1.21051	0.000881192
B8AGY8	Uncharacterized protein OS=Oryza sativa subsp. indica GN=OsI_05669 PE=4 SV=1	114	118.7	117.1	96.4	96.7	96.1	1.20954	0.000130546
B8A840	Uncharacterized protein OS=Oryza sativa subsp. indica GN=OsI_04877 PE=4 SV=1	125.8	110.2	129.6	100.5	103.3	98.5	1.20939	0.0257959
A2YWB7	Uncharacterized protein OS=Oryza sativa subsp. indica GN=OsI_29630 PE=4 SV=1	113.4	134.1	114.6	100.9	100.2	98.4	1.20902	0.0365285
Q7EYS3	Glycine/D-amino acid oxidases-like OS=Oryza sativa subsp. japonica GN=Os08g0422000 PE=2 SV=1	122.6	115	103.4	93.6	93.6	94.9	1.20879	0.0247526
A2X7C5	Succinate--CoA ligase [ADP-forming] subunit beta, mitochondrial OS=Oryza sativa subsp. indica GN=OsI_08117 PE=3 SV=1	114.7	115.2	113.6	94.5	93.8	95.9	1.20866	1.42123e-05
B8AYH0	Uncharacterized protein OS=Oryza sativa subsp. indica GN=OsI_18615 PE=4 SV=1	117.3	118.5	115.3	98.1	93.7	98.7	1.20861	0.000384443
Q0J8G4	Fructokinase-2 OS=Oryza sativa subsp. japonica GN=FRK2 PE=1 SV=1	124.3	124.6	128.4	109.3	101.6	101.9	1.2062	0.00163855
I1NRC3	Malic enzyme OS=Oryza glaberrima PE=3 SV=1	107.4	108.3	113.5	95.9	89.5	87.7	1.20542	0.00395012
I1QJL9	Uncharacterized protein OS=Oryza glaberrima PE=4 SV=1	125.2	121.6	122.1	100.2	102.6	103.3	1.20516	0.000139688
A2XNC0	Methylenetetrahydrofolate reductase OS=Oryza sativa subsp. indica GN=OsI_14054 PE=3 SV=1	120.3	111.8	106.5	89.1	91	101.1	1.20413	0.0250782
I1Q096	Sucrose synthase OS=Oryza glaberrima PE=3 SV=1	116.8	110.3	115.9	96.6	95	93.4	1.20351	0.000979621
A2XC67	Uncharacterized protein OS=Oryza sativa subsp. indica GN=OsI_09891 PE=3 SV=1	122.8	122.9	124.3	100.9	103.9	102.7	1.20325	3.10222e-05
I1PVZ1	Uncharacterized protein OS=Oryza glaberrima PE=4 SV=1	109.4	112.9	114.1	92	94.1	93.6	1.20272	0.000256789
I1P526	Uncharacterized protein OS=Oryza glaberrima PE=4 SV=1	119.5	119.9	117	94.9	104.8	96.7	1.20243	0.00325356
I1QZZ4	Serine hydroxymethyltransferase OS=Oryza glaberrima PE=3 SV=1	126.3	119.8	119.3	104.9	99.9	99.2	1.20197	0.00207615
B8BHR1	Malic enzyme OS=Oryza sativa subsp. indica GN=OsI_34227 PE=3 SV=1	110.1	109.5	111	97.3	91	86.9	1.20131	0.00378173
I1Q1E0	Acylphosphatase OS=Oryza glaberrima PE=3 SV=1	89.2	87.2	89.8	105.3	104.3	109.9	0.833177	0.000721014
A2YLI3	Uncharacterized protein OS=Oryza sativa subsp. indica GN=OsI_26080 PE=3 SV=1	88.5	87.4	88.6	108.5	105.1	104.1	0.832546	0.000215085
A0A0P0X2H7	Os07g0158300 protein (Fragment) OS=Oryza sativa subsp. japonica GN=Os07g0158300 PE=4 SV=1	81.7	82.8	80.4	99.3	97.3	97.7	0.832144	5.83482e-05
I1QQV9	Uncharacterized protein OS=Oryza glaberrima PE=4 SV=1	92.6	94.3	93	113.3	112.9	110.5	0.831304	4.83933e-05
A2XUB9	Uncharacterized protein OS=Oryza sativa subsp. indica GN=OsI_16199 PE=4 SV=1	88.4	83.8	85.5	102.6	104.7	103	0.830487	0.000297801
I1QQM3	Uncharacterized protein OS=Oryza glaberrima PE=4 SV=1	88.7	86.5	88.8	107.2	103.4	107.4	0.830189	0.000278032
I1QCE6	Uncharacterized protein OS=Oryza glaberrima PE=4 SV=1	94	96.5	94.3	119	122	102.2	0.829837	0.0350485
A2YJU3	Uncharacterized protein OS=Oryza sativa subsp. indica GN=OsI_25493 PE=4 SV=1	83.5	80.8	81.1	98.6	97.6	99.7	0.829334	8.77739e-05
A2XLZ4	Uncharacterized protein OS=Oryza sativa subsp. indica GN=OsI_13500 PE=3 SV=1	89.8	77.9	89.7	99	105.7	105.8	0.828986	0.0176385
I1QKU5	Photosystem I assembly protein Ycf3 OS=Oryza glaberrima GN=ycf3 PE=3 SV=1	97.7	92.3	97.1	115.4	117.5	113.6	0.828571	0.000639133
I1PYX5	Uncharacterized protein OS=Oryza glaberrima PE=4 SV=1	88.4	97.7	91.2	111.4	111	112.4	0.828256	0.0023388
Q69UI8	Os08g0116500 protein OS=Oryza sativa subsp. japonica GN=Os08g0116500 PE=2 SV=1	80.9	86.7	91.2	105.7	104.3	102.8	0.827366	0.00435938
I1R6V6	Uncharacterized protein OS=Oryza glaberrima PE=4 SV=1	88.1	83	94.3	105.3	110.3	105.3	0.827049	0.00726165
A2YYA0	Uncharacterized protein OS=Oryza sativa subsp. indica GN=OsI_30326 PE=4 SV=1	84.9	85.7	87.1	105	102.3	104.5	0.826491	6.72619e-05
I1PWT6	Uncharacterized protein OS=Oryza glaberrima PE=4 SV=1	85.2	95.9	89.2	113.1	104.4	109.9	0.825596	0.00910951
Q10MY4	Os03g0289400 protein OS=Oryza sativa subsp. japonica GN=Os03g0289400 PE=4 SV=1	98.5	101.2	98.2	124.1	121.9	115.6	0.823838	0.0014528
B8AVZ8	Uncharacterized protein OS=Oryza sativa subsp. indica GN=OsI_17824 PE=4 SV=1	85.5	85	84.1	104	102.4	103.2	0.822351	7.65619e-06
I1R4N8	Uncharacterized protein OS=Oryza glaberrima PE=4 SV=1	75.9	75.9	78.2	93.3	92.5	94.3	0.821135	5.57564e-05
A2XK57	Glutamyl-tRNA(Gln) amidotransferase subunit C, chloroplastic/mitochondrial OS=Oryza sativa subsp. indica GN=GATC PE=3 SV=1	89.6	91	90.9	110.4	116.3	104.1	0.820738	0.00510281
B8AQ66	Uncharacterized protein OS=Oryza sativa subsp. indica GN=OsI_11699 PE=3 SV=1	88.9	98.1	89.9	119.1	106.4	112	0.820444	0.012576
Q6K851	Os02g0804400 protein OS=Oryza sativa subsp. japonica GN=Os02g0804400 PE=2 SV=1	87.5	96	92	114.3	111.4	110.5	0.819453	0.00171916
A2XFU0	Uncharacterized protein OS=Oryza sativa subsp. indica GN=OsI_11237 PE=4 SV=1	89.2	83.9	81.6	105.6	106.2	99.1	0.819234	0.00424144
B8AB35	Uncharacterized protein OS=Oryza sativa subsp. indica GN=OsI_02635 PE=4 SV=1	88.2	94.6	84.3	106.9	106.4	112.9	0.818823	0.00574348
I1Q830	Uncharacterized protein OS=Oryza glaberrima PE=4 SV=1	76	78.4	76.4	93.3	94.8	93.8	0.81873	3.89501e-05
A0A0P0WP33	Phosphoglycerate kinase OS=Oryza sativa subsp. japonica GN=Os05g0496200 PE=3 SV=1	102	101.8	101.8	125.9	124	123.7	0.817987	5.18055e-06
B8AP73	CBS domain-containing protein-like OS=Oryza sativa subsp. indica GN=K0098B12.43 PE=4 SV=1	91.2	90.9	92.9	116	111.2	109.4	0.816993	0.000575392
A0A0P0VRK8	Os02g0818000 protein (Fragment) OS=Oryza sativa subsp. japonica GN=Os02g0818000 PE=4 SV=1	95.6	94.9	97	117.7	118.5	115.9	0.816529	2.6013e-05
I1PVG8	Uncharacterized protein OS=Oryza glaberrima PE=4 SV=1	84.6	83.4	81.8	101.8	101.8	103	0.814742	3.07565e-05
O22386	50S ribosomal protein L12, chloroplastic OS=Oryza sativa subsp. japonica GN=RPL12-2 PE=2 SV=2	83	80.9	80.7	100.4	100.4	100.5	0.811815	1.3686e-05
I1QEK5	Chlorophyll a-b binding protein, chloroplastic OS=Oryza glaberrima PE=3 SV=1	76.3	78.5	82	95.2	100	96.9	0.810681	0.00106169
B8AGB6	Uncharacterized protein OS=Oryza sativa subsp. indica GN=OsI_06969 PE=4 SV=1	89.4	93.1	93.1	118.5	112.8	109.2	0.809398	0.00190015
B8AJ38	Chlorophyll a-b binding protein, chloroplastic OS=Oryza sativa subsp. indica GN=OsI_09055 PE=3 SV=1	78.3	87.4	77.8	100.3	100.4	100.7	0.807896	0.00348029
B8ARR4	Uncharacterized protein OS=Oryza sativa subsp. indica GN=OsI_16622 PE=4 SV=1	90.7	86	87	105	110.3	111.7	0.806422	0.00106516
B7F9J4	Os11g0549900 protein OS=Oryza sativa subsp. japonica GN=Os11g0549900 PE=2 SV=1	89.1	86.2	92.4	113.3	114.1	105.5	0.804145	0.00267883
A2Y502	Uncharacterized protein OS=Oryza sativa subsp. indica GN=OsI_20078 PE=4 SV=1	82.9	75.1	72	97	93.5	95.7	0.803634	0.00529215
A2YVI8	Chlorophyll a-b binding protein, chloroplastic OS=Oryza sativa subsp. indica GN=OsI_29348 PE=3 SV=1	72.2	70	68.9	90.8	87.1	84.8	0.803578	0.00100246
B8ANP8	Uncharacterized protein OS=Oryza sativa subsp. indica GN=OsI_14350 PE=4 SV=1	90.4	87.3	84.7	105.2	107.8	115	0.8	0.0028845
A2XGQ6	Acyl carrier protein OS=Oryza sativa subsp. indica GN=OsI_11586 PE=3 SV=1	87.8	89.9	88.4	113.2	110.5	109	0.79982	8.69293e-05
I1R5Q4	Ribulose bisphosphate carboxylase small chain OS=Oryza glaberrima PE=3 SV=1	86.9	87.6	87.6	109.4	109.5	109	0.799329	1.56666e-07
Q6H748	Chlorophyll a-b binding protein, chloroplastic OS=Oryza sativa subsp. japonica GN=P0026H03.3-1 PE=2 SV=1	74.8	75.5	77.2	96.1	95.5	96.6	0.789382	1.31421e-05
I1NK33	Uncharacterized protein OS=Oryza glaberrima PE=3 SV=1	85.2	74.3	92.5	114.7	109.9	96.1	0.785781	0.0407295
A2Y7L1	Uncharacterized protein OS=Oryza sativa subsp. indica GN=OsI_21028 PE=3 SV=1	73.2	80.6	81.3	102.5	101.6	95.4	0.784975	0.00328856
B8AN25	Uncharacterized protein OS=Oryza sativa subsp. indica GN=OsI_12727 PE=3 SV=1	81.2	81.9	78.3	107.1	108	93.2	0.783004	0.0105238
P0C318	Cytochrome b6-f complex subunit 4 OS=Oryza sativa subsp. indica GN=petD PE=3 SV=1	78.7	77.7	77.5	99.8	100.3	98.8	0.782536	2.99085e-06
A2Z744	Uncharacterized protein OS=Oryza sativa subsp. indica GN=OsI_33519 PE=3 SV=1	77.3	79.3	72.6	98.8	99	95.9	0.780388	0.000640704
A2ZMY2	Cysteine synthase OS=Oryza sativa subsp. indica GN=OsI_39190 PE=3 SV=1	89.1	90.4	89.5	116.1	115.4	114.7	0.777008	1.3202e-06
I1Q738	Uncharacterized protein OS=Oryza glaberrima PE=4 SV=1	90.7	89.2	89.9	116	115.5	115.9	0.776626	5.96072e-07
A2WUJ5	Chlorophyll a-b binding protein, chloroplastic OS=Oryza sativa subsp. indica GN=OsI_03546 PE=3 SV=1	79.7	80.7	78.4	103.5	102.6	101.8	0.775576	9.9009e-06
Q5Z6P4	Os06g0264800 protein OS=Oryza sativa subsp. japonica GN=Os06g0264800 PE=2 SV=1	88	87.9	87.6	115.1	113.1	111.6	0.775456	1.54102e-05
A2Z925	Uncharacterized protein OS=Oryza sativa subsp. indica GN=OsI_34214 PE=4 SV=1	79.3	80.1	79.7	102.9	103.3	102.5	0.774538	2.35333e-07
I1QBM2	Chlorophyll a-b binding protein, chloroplastic OS=Oryza glaberrima PE=3 SV=1	72.7	73.6	72.8	94.8	94.5	94.6	0.771751	2.1751e-07
A2X8C8	Uncharacterized protein OS=Oryza sativa subsp. indica GN=OsI_08486 PE=3 SV=1	75.4	65.4	68.7	95.9	93.4	83.8	0.767118	0.0108738
A2XVR2	Uncharacterized protein OS=Oryza sativa subsp. indica GN=OsI_16725 PE=4 SV=1	88.5	86	83.1	108.8	111.7	115.7	0.766211	0.000495964
A2YZA3	Uncharacterized protein OS=Oryza sativa subsp. indica GN=OsI_30678 PE=4 SV=1	84.6	83.5	86.9	112	112.6	108.7	0.765077	7.72173e-05
B8A9T5	Uncharacterized protein OS=Oryza sativa subsp. indica GN=OsI_03824 PE=4 SV=1	75.2	74.5	77.6	97.5	100.7	101.3	0.758932	8.99737e-05
A2XL53	Uncharacterized protein OS=Oryza sativa subsp. indica GN=OsI_13198 PE=4 SV=1	80.3	80.9	82.6	104.8	108.5	108	0.758792	4.37185e-05
P83646	Oxygen-evolving enhancer protein 3, chloroplastic OS=Oryza sativa subsp. indica GN=OsI_025465 PE=1 SV=2	73.6	72.7	73.4	96.6	96.4	96.9	0.757848	1.82513e-07
A0A0P0VR55	Os02g0815300 protein (Fragment) OS=Oryza sativa subsp. japonica GN=Os02g0815300 PE=4 SV=1	88	88.5	87.3	116.2	116.4	117.2	0.754145	4.07865e-07
A2XF65	Uncharacterized protein OS=Oryza sativa subsp. indica GN=OsI_11006 PE=3 SV=1	82.1	83.1	82.5	110.3	111	110.4	0.746759	1.70467e-07
Q2QSR5	Os12g0420400 protein OS=Oryza sativa subsp. japonica GN=LOC_Os12g23200 PE=2 SV=1	68.5	69.3	66.5	92.9	90.8	92	0.741023	2.08817e-05
B8ATR4	Uncharacterized protein OS=Oryza sativa subsp. indica GN=OsI_15904 PE=4 SV=1	54.3	71	60.7	81.3	85.8	84.2	0.740151	0.0124562
A2ZD01	Chlorophyll a-b binding protein, chloroplastic OS=Oryza sativa subsp. indica GN=OsI_35663 PE=3 SV=1	75.6	76.4	76.3	102.9	103.3	103.4	0.737403	8.34904e-08
A2X9N1	Uncharacterized protein OS=Oryza sativa subsp. indica GN=OsI_08949 PE=4 SV=1	81.7	84.6	82.8	112.2	113.7	112.6	0.735894	6.33398e-06
I1PD66	Chlorophyll a-b binding protein, chloroplastic OS=Oryza glaberrima PE=3 SV=1	68.9	69.4	69.1	94.2	93.8	94	0.735461	1.86105e-08
I1Q526	Uncharacterized protein OS=Oryza glaberrima PE=4 SV=1	76.3	74.8	76.9	103.4	103.4	104.9	0.731473	4.03383e-06
I1PLV0	Chlorophyll a-b binding protein, chloroplastic OS=Oryza glaberrima PE=3 SV=1	72.6	74	72.4	101.8	101.3	100.8	0.720632	1.05728e-06
I1PXV8	Uncharacterized protein OS=Oryza glaberrima PE=4 SV=1	80.4	79.9	78.5	109.7	110.3	111.4	0.720579	2.14734e-06
I1P3X5	Uncharacterized protein OS=Oryza glaberrima PE=4 SV=1	86	85.3	84.6	118.1	118.2	121	0.716205	5.19809e-06
I1QAM0	Uncharacterized protein OS=Oryza glaberrima PE=4 SV=1	71.5	70.8	73.7	101.4	101.6	100.2	0.712401	7.5999e-06
I1PGY3	Uncharacterized protein OS=Oryza glaberrima PE=4 SV=1	79.5	79.3	78.8	112.3	111.8	111.5	0.707986	5.03439e-08
A2Y5U1	Uncharacterized protein OS=Oryza sativa subsp. indica GN=OsI_20366 PE=4 SV=1	82.3	87.7	82.4	119.2	117.1	122	0.704438	0.000101471
A2YCB9	Chlorophyll a-b binding protein, chloroplastic OS=Oryza sativa subsp. indica GN=OsI_22755 PE=3 SV=1	77.8	86.6	82.4	131.7	115.1	123.1	0.667207	0.00163768
I1QVG1	Uncharacterized protein OS=Oryza glaberrima PE=4 SV=1	70.9	71.8	73.9	111.4	113.6	109.7	0.647147	1.05535e-05
I1QKV4	Cytochrome b559 subunit alpha OS=Oryza glaberrima GN=19493587 PE=3 SV=1	62.2	60.9	61.3	97.2	97.3	97.4	0.631723	8.30337e-08
