# Supplementary material for: iTRAQ-based quantitative proteomic and physiological analysis of the response to N deficiency and the compensation effect in rice
Source: BMC Genomics. 2019 Aug 28;20:681. doi: 10.1186/s12864-019-6031-4 (PMC6714431; doi:10.1186/s12864-019-6031-4)
Supplement: Supplementary file 8 — Table S8. Identification information of N compensation-responsive DEPs between NCP and NSP at the young panicle differentiation stage. (XLSX 25 kb) [file 12864_2019_6031_MOESM8_ESM.xlsx]

## Sheet: NCP-NSP
Accession	Description	NCP-1	NCP-2	NCP-3	NSP-1	NSP-2	NSP-3	FC	p value
A0A0P0YCG8	Os12g0629600 protein OS=Oryza sativa subsp. japonica GN=Os12g0629600 PE=4 SV=1	185	166.8	193.3	83.4	85.2	78.5	2.20599	0.000251211
Q6YT69	Os07g0129300 protein OS=Oryza sativa subsp. japonica GN=Os07g0129300 PE=3 SV=1	196.3	191	179.3	93.3	96.7	94.1	1.99437	5.16534e-05
I1Q8M5	Thioredoxin OS=Oryza glaberrima PE=3 SV=1	169.3	174.9	169.2	92	90.3	90.2	1.88404	2.17368e-06
A2Z9V6	Uncharacterized protein OS=Oryza sativa subsp. indica GN=OsI_34517 PE=4 SV=1	159.3	191.4	169.9	95.9	89.5	94.2	1.86195	0.00113087
Q2QLS9	Os12g0629700 protein OS=Oryza sativa subsp. japonica GN=Os12g0629700 PE=2 SV=1	148.5	163.4	159.1	85.7	87.7	85.4	1.81994	9.45248e-05
Q7XIX0	Peroxidase OS=Oryza sativa subsp. japonica GN=OJ1167_G06.129 PE=3 SV=1	132	144.1	149.4	83	78.1	77.7	1.78183	0.000329307
A2YPX2	Peroxidase OS=Oryza sativa subsp. indica GN=OsI_27326 PE=3 SV=1	156.1	155	153.8	89.5	89.1	88.3	1.74185	1.01053e-07
A2XLP1	Uncharacterized protein OS=Oryza sativa subsp. indica GN=OsI_13391 PE=4 SV=1	159.1	144.5	154.4	88.8	92	89.9	1.69191	0.000143754
I1Q9E9	Uncharacterized protein OS=Oryza glaberrima PE=3 SV=1	125.9	118.5	101.5	61.2	77.3	72.3	1.64089	0.00648637
B8A7W8	Uncharacterized protein OS=Oryza sativa subsp. indica GN=OsI_01871 PE=4 SV=1	99.5	136.2	143.5	97.1	72.4	65.3	1.61499	0.0447552
P0C318	Cytochrome b6-f complex subunit 4 OS=Oryza sativa subsp. indica GN=petD PE=3 SV=1	133.4	132.7	137.7	88.1	89.3	85.9	1.53361	1.45587e-05
A2YVI8	Chlorophyll a-b binding protein, chloroplastic OS=Oryza sativa subsp. indica GN=OsI_29348 PE=3 SV=1	140.3	147.5	151.7	96.7	95.4	94.6	1.53296	0.000113609
A2WML4	Uncharacterized protein OS=Oryza sativa subsp. indica GN=OsI_01081 PE=4 SV=1	143.7	144.4	147.5	95.8	98.5	98.2	1.48923	5.04772e-06
A2WZD9	Peroxidase OS=Oryza sativa subsp. indica GN=OsI_05317 PE=3 SV=1	126	124.3	116.1	83	75.9	88.2	1.4828	0.00106542
A0A0P0XVD7	Os10g0464800 protein OS=Oryza sativa subsp. japonica GN=Os10g0464800 PE=4 SV=1	112.3	121.3	129.2	79.4	89	76.6	1.48082	0.00310456
A2XBF5	Uncharacterized protein OS=Oryza sativa subsp. indica GN=OsI_09605 PE=4 SV=1	137.9	131.7	115.5	84.3	89.4	87.9	1.47209	0.0038533
I1QI42	Uncharacterized protein OS=Oryza glaberrima PE=4 SV=1	153.9	122.4	131.3	85.7	98.5	93.7	1.46671	0.0128057
B8AWV4	Ketol-acid reductoisomerase OS=Oryza sativa subsp. indica GN=OsI_21076 PE=3 SV=1	146	147.7	138.9	99	99.2	97.6	1.46247	7.65505e-05
A0A0P0XNM8	Os09g0481200 protein (Fragment) OS=Oryza sativa subsp. japonica GN=Os09g0481200 PE=4 SV=1	138.8	141.3	135.5	97.4	95.7	94.1	1.44708	2.45281e-05
A2Z263	Uncharacterized protein OS=Oryza sativa subsp. indica GN=OsI_31697 PE=3 SV=1	136.6	134.6	135.4	95.4	96	95.9	1.41525	3.31893e-07
Q2QSR5	Os12g0420400 protein OS=Oryza sativa subsp. japonica GN=LOC_Os12g23200 PE=2 SV=1	140.1	142.1	139.1	98.6	97.8	102.4	1.40997	1.6627e-05
B8BDJ6	Uncharacterized protein OS=Oryza sativa subsp. indica GN=OsI_32050 PE=4 SV=1	117.8	146.1	145.4	90.3	102.1	98	1.40944	0.0163024
I1QKV4	Cytochrome b559 subunit alpha OS=Oryza glaberrima GN=19493587 PE=3 SV=1	138	139.1	138.2	102.6	102.7	103.1	1.34663	7.05943e-08
B8AWM4	Superoxide dismutase OS=Oryza sativa subsp. indica GN=OsI_19472 PE=3 SV=1	125	124.7	124.5	93.5	90.9	95.6	1.33643	2.12878e-05
A0A0P0Y1Y5	Adenosylhomocysteinase (Fragment) OS=Oryza sativa subsp. japonica GN=Os11g0455500 PE=3 SV=1	113.8	111.7	110.3	81.8	83.8	86	1.33466	5.9435e-05
Q5JMS4	Peroxidase OS=Oryza sativa subsp. japonica GN=Os01g0962700 PE=2 SV=1	113.4	112.7	118.8	86.4	89.8	85	1.32044	0.000311404
Q8W317	NADH-ubiquinone oxidoreductase 75 kDa subunit, mitochondrial, putative, expressed OS=Oryza sativa subsp. japonica GN=LOC_Os03g50540 PE=2 SV=1	99.6	95.2	105.4	76.4	77.7	74.4	1.31379	0.00153405
Q7G649	Expressed protein OS=Oryza sativa subsp. japonica GN=LOC_Os10g18340 PE=2 SV=1	149.5	137.7	145.7	108.3	114.7	108.6	1.30549	0.00113612
I1PAD4	Uncharacterized protein OS=Oryza glaberrima PE=4 SV=1	115.2	112.3	111.7	85.1	86.9	88.3	1.30311	5.04644e-05
Q6H748	Chlorophyll a-b binding protein, chloroplastic OS=Oryza sativa subsp. japonica GN=P0026H03.3-1 PE=2 SV=1	129	130.2	127.4	100.1	98.9	98.8	1.29819	5.3792e-06
A2Y502	Uncharacterized protein OS=Oryza sativa subsp. indica GN=OsI_20078 PE=4 SV=1	122.3	128.8	134.8	97.8	102.6	97.5	1.2954	0.00178834
I1PI01	Cytochrome b6 OS=Oryza glaberrima GN=petB PE=3 SV=1	113.8	113.9	111.5	88.1	87.4	87.8	1.28826	6.2507e-06
A2Y9Y3	Uncharacterized protein OS=Oryza sativa subsp. indica GN=OsI_21888 PE=3 SV=1	119.7	128.6	130.6	97.3	96.9	100	1.2879	0.00126707
I1PD66	Chlorophyll a-b binding protein, chloroplastic OS=Oryza glaberrima PE=3 SV=1	133.4	133.2	132.6	103.6	103.7	104.2	1.28154	6.98227e-08
A2XHA8	Uncharacterized protein OS=Oryza sativa subsp. indica GN=OsI_11785 PE=4 SV=1	118.3	118.7	112.6	89.1	90.9	93	1.28059	0.00035562
I1PMW4	Uncharacterized protein OS=Oryza glaberrima PE=4 SV=1	128	125.3	122	94.6	98.3	100.3	1.28001	0.000341743
I1QFZ8	Uncharacterized protein OS=Oryza glaberrima PE=4 SV=1	127.9	127.1	119.9	93	100	100.2	1.27865	0.00143164
I1PV82	Uncharacterized protein OS=Oryza glaberrima PE=4 SV=1	122.1	117.7	121.9	93.9	96.2	92.8	1.27854	0.000114697
I1QEK5	Chlorophyll a-b binding protein, chloroplastic OS=Oryza glaberrima PE=3 SV=1	126.8	123.4	126	101.7	98.1	95.1	1.27569	0.00023494
A2XX62	V-type proton ATPase subunit G OS=Oryza sativa subsp. indica GN=OsI_17264 PE=3 SV=1	120.3	117.8	119.5	94.8	94.3	91.8	1.27305	2.73067e-05
Q69UI8	Os08g0116500 protein OS=Oryza sativa subsp. japonica GN=Os08g0116500 PE=2 SV=1	122.3	119.3	110.1	91	89.7	95.9	1.27151	0.00373131
A2Y698	Uncharacterized protein OS=Oryza sativa subsp. indica GN=OsI_20527 PE=4 SV=1	112.1	113.1	117.1	88	90.1	91.5	1.26966	0.000190003
B8AYR2	Uncharacterized protein OS=Oryza sativa subsp. indica GN=OsI_20141 PE=3 SV=1	121.7	124.1	118.4	92	94.9	100.3	1.26811	0.000948592
B8AII1	Uncharacterized protein OS=Oryza sativa subsp. indica GN=OsI_06012 PE=3 SV=1	121.8	121.5	125.3	97.8	96.2	97.6	1.26406	4.11825e-05
I1Q0A7	Uncharacterized protein OS=Oryza glaberrima PE=3 SV=1	126.7	127.5	128.9	100.8	100.8	101.6	1.26352	2.78588e-06
A0A0P0X2H7	Os07g0158300 protein (Fragment) OS=Oryza sativa subsp. japonica GN=Os07g0158300 PE=4 SV=1	123.1	121.6	123.9	95.9	98.3	97.9	1.2619	1.42016e-05
B8BGS7	Uncharacterized protein OS=Oryza sativa subsp. indica GN=OsI_33537 PE=3 SV=1	129.6	125	121.9	98.3	98.5	101.6	1.26173	0.000464723
B8BMF9	Pathogenesis-related protein OS=Oryza sativa subsp. indica GN=PR10a PE=2 SV=1	110.2	112.4	113.7	89.6	88.1	90.1	1.25579	4.27685e-05
I1NQW7	Uncharacterized protein OS=Oryza glaberrima PE=4 SV=1	108.5	113.4	123.8	98.7	92	84.6	1.25572	0.0181224
B8AHH6	Uncharacterized protein OS=Oryza sativa subsp. indica GN=OsI_07131 PE=4 SV=1	126.7	110.2	117.8	90.7	92.3	99.5	1.25558	0.0117859
I1R8Q3	Uncharacterized protein OS=Oryza glaberrima PE=3 SV=1	101.7	98	114.6	81.2	81.6	88.8	1.24921	0.0203139
A2WKK2	Uncharacterized protein OS=Oryza sativa subsp. indica GN=OsI_00355 PE=4 SV=1	134.4	126.3	117.7	105.9	99.6	98.3	1.24556	0.00975437
I1R8Z6	Uncharacterized protein OS=Oryza glaberrima PE=3 SV=1	132.3	125.7	124.3	100	104.8	103.2	1.24123	0.000954636
I1PB43	Uroporphyrinogen decarboxylase OS=Oryza glaberrima PE=3 SV=1	132.4	127.1	124.1	102.9	104	102.8	1.23862	0.000556199
B8A7F9	Carboxypeptidase OS=Oryza sativa subsp. indica GN=OsI_01719 PE=3 SV=1	121.3	123.2	121.7	99.3	96	100.5	1.238	8.86715e-05
B8ABA7	Uncharacterized protein OS=Oryza sativa subsp. indica GN=OsI_04213 PE=4 SV=1	117.8	119	116.9	95.7	94.8	95.7	1.23585	4.92392e-06
A2ZLJ0	Uncharacterized protein OS=Oryza sativa subsp. indica GN=OsI_38687 PE=4 SV=1	113.6	113.3	109.2	91.7	90.1	90.8	1.23294	0.000143698
A2Z744	Uncharacterized protein OS=Oryza sativa subsp. indica GN=OsI_33519 PE=3 SV=1	123.4	122.5	128	100.5	99.3	103.5	1.23277	0.000369261
I1QBM2	Chlorophyll a-b binding protein, chloroplastic OS=Oryza glaberrima PE=3 SV=1	128.1	127.5	128.6	104.4	104.3	104	1.22865	2.47973e-07
Q7XDC8	Malate dehydrogenase, cytoplasmic OS=Oryza sativa subsp. japonica GN=Os10g0478200 PE=1 SV=3	120.1	119.1	116.4	95.6	97	97	1.2279	5.19944e-05
Q0JR29	Os01g0123900 protein OS=Oryza sativa subsp. japonica GN=Os01g0123900 PE=2 SV=1	123.4	118.5	119.1	97.7	97.5	100.5	1.22083	0.000281161
A2WUJ5	Chlorophyll a-b binding protein, chloroplastic OS=Oryza sativa subsp. indica GN=OsI_03546 PE=3 SV=1	118.4	118.8	122	98.4	98	97.9	1.22052	4.69253e-05
B8B0S9	Uncharacterized protein OS=Oryza sativa subsp. indica GN=OsI_23921 PE=4 SV=1	116.8	133	115.6	98	104.4	98.8	1.21315	0.0229616
I1QG45	Uncharacterized protein OS=Oryza glaberrima PE=4 SV=1	112.7	115	111.5	95.4	92.8	91.5	1.21273	0.000209132
I1P7D0	Uncharacterized protein OS=Oryza glaberrima PE=4 SV=1	100.6	111.6	114.1	96	85.2	87.9	1.21256	0.0223349
I1NRC3	Malic enzyme OS=Oryza glaberrima PE=3 SV=1	109.1	108.4	110.1	87.6	93.9	88.7	1.21244	0.00067272
Q0JEK1	Os04g0254000 protein OS=Oryza sativa subsp. japonica GN=Os04g0254000 PE=2 SV=1	114.3	112.9	113.4	99.1	85.5	96.7	1.21081	0.00934928
I1PR60	Peroxidase OS=Oryza glaberrima PE=3 SV=1	108.7	121.1	126.8	107.7	92	95.2	1.20922	0.0456458
A2XWJ3	Uncharacterized protein OS=Oryza sativa subsp. indica GN=OsI_17022 PE=4 SV=1	116.3	122.1	118.2	94.6	103.3	97.6	1.20677	0.00267859
A2ZAT2	Non-specific lipid-transfer protein OS=Oryza sativa subsp. indica GN=OsI_34868 PE=3 SV=1	122.5	123	125.9	102	103.3	102.7	1.20584	4.71982e-05
I1Q830	Uncharacterized protein OS=Oryza glaberrima PE=4 SV=1	125.8	123.8	125.9	104.9	103.1	103.9	1.20391	1.60406e-05
A2XF65	Uncharacterized protein OS=Oryza sativa subsp. indica GN=OsI_11006 PE=3 SV=1	113.1	112.9	112.9	94.5	93.1	94.2	1.20263	1.56877e-06
I1Q2R1	Uncharacterized protein OS=Oryza glaberrima PE=4 SV=1	138.5	132.2	146.7	114.9	112.9	119.5	1.20184	0.00724856
B8ADR2	Uncharacterized protein OS=Oryza sativa subsp. indica GN=OsI_00764 PE=4 SV=1	109.3	112.8	109	95.3	88	92.2	1.20181	0.00161621
I1P782	Catalase OS=Oryza glaberrima PE=3 SV=1	107	109.3	108.9	90.5	89.4	90.7	1.20177	2.39816e-05
I1Q129	Uncharacterized protein OS=Oryza glaberrima PE=4 SV=1	121.8	114.1	112.6	93.4	100.4	96.2	1.20172	0.0050921
I1QJ44	D-3-phosphoglycerate dehydrogenase OS=Oryza glaberrima PE=3 SV=1	107.2	107.4	104.5	88.8	92.5	84.3	1.20143	0.00219542
Q6ITC5	Cell death-related protein OS=Oryza sativa subsp. japonica GN=A2 PE=2 SV=1	130.2	138.6	132.7	103.2	119.1	112	1.20102	0.0128141
A2YPX5	Peroxidase OS=Oryza sativa subsp. indica GN=OsI_27329 PE=3 SV=1	108.3	116.9	114.1	91	96.4	95.2	1.20064	0.00330689
A2Y7L1	Uncharacterized protein OS=Oryza sativa subsp. indica GN=OsI_21028 PE=3 SV=1	122.9	120.9	119.2	101.4	96.9	104.1	1.2004	0.00101728
I1NUK0	Uncharacterized protein OS=Oryza glaberrima PE=4 SV=1	80.8	86.6	89.9	101.4	104.5	102.9	0.833225	0.0036166
B8APT1	Uncharacterized protein OS=Oryza sativa subsp. indica GN=OsI_11606 PE=4 SV=1	88.6	90.6	91.2	109.3	105.7	109.7	0.832769	0.000267119
Q7F1E4	Os08g0526300 protein OS=Oryza sativa subsp. japonica GN=OJ1191_A10.128 PE=4 SV=1	93.2	90.2	92.6	111.4	112.6	107.5	0.832579	0.000496359
I1PXV8	Uncharacterized protein OS=Oryza glaberrima PE=4 SV=1	96	95.4	94.5	113.9	114.4	115.5	0.831588	7.3336e-06
A2YYA0	Uncharacterized protein OS=Oryza sativa subsp. indica GN=OsI_30326 PE=4 SV=1	94	96.9	95.2	116.1	115	113.3	0.83072	7.7209e-05
A2WK17	Uncharacterized protein OS=Oryza sativa subsp. indica GN=OsI_00166 PE=4 SV=1	86.7	88	84.7	101.1	105.6	105.6	0.830612	0.000583809
Q10N28	Os03g0284600 protein OS=Oryza sativa subsp. japonica GN=Os03g0284600 PE=4 SV=1	83.9	88.5	85	102.4	100.9	106.8	0.830055	0.00144974
B8AP73	CBS domain-containing protein-like OS=Oryza sativa subsp. indica GN=K0098B12.43 PE=4 SV=1	83.8	93.3	89.7	109.1	104.5	108	0.829602	0.00413329
A2Y715	Uncharacterized protein OS=Oryza sativa subsp. indica GN=OsI_20825 PE=4 SV=1	86.6	86.5	86.8	104.2	106.7	102.5	0.829292	0.000128627
B8AAS7	Uncharacterized protein OS=Oryza sativa subsp. indica GN=OsI_02524 PE=4 SV=1	90.1	90.3	91.6	108.1	111.8	108.4	0.828511	0.000124484
I1R2M1	Uncharacterized protein OS=Oryza glaberrima PE=3 SV=1	89.4	90.3	89.1	109.9	106.9	107.7	0.828351	4.33027e-05
A0A0P0X6V5	Os07g0509800 protein (Fragment) OS=Oryza sativa subsp. japonica GN=Os07g0509800 PE=4 SV=1	84.9	86.4	94.8	110.3	108.6	102.9	0.826911	0.00818289
I1PU82	Uncharacterized protein OS=Oryza glaberrima PE=3 SV=1	77.6	77.2	75.3	92.1	93.4	92.8	0.826806	3.67811e-05
B8B147	Uncharacterized protein OS=Oryza sativa subsp. indica GN=OsI_22742 PE=4 SV=1	72.3	66.3	70.4	83	87.2	82.6	0.826741	0.00316488
I1Q912	Uncharacterized protein OS=Oryza glaberrima PE=4 SV=1	85.8	86	85.9	103.3	104.1	104.4	0.826491	6.98833e-07
B8BMN2	Uncharacterized protein OS=Oryza sativa subsp. indica GN=OsI_38846 PE=4 SV=1	89.4	90.8	89.5	108	109	109.6	0.825781	8.15829e-06
Q6YZK5	Os08g0359000 protein OS=Oryza sativa subsp. japonica GN=Os08g0359000 PE=2 SV=1	89.6	90.1	88.2	107.9	108.6	108	0.825578	6.47688e-06
B8ABC6	Uncharacterized protein OS=Oryza sativa subsp. indica GN=OsI_04240 PE=4 SV=1	80.3	78.9	85	98.1	100	97.7	0.825558	0.000960179
A2WUL8	40S ribosomal protein S24 OS=Oryza sativa subsp. indica GN=OsI_03571 PE=3 SV=1	85.3	85.3	89.1	107.1	101.5	106.3	0.824706	0.00104043
A2X753	Uncharacterized protein OS=Oryza sativa subsp. indica GN=OsI_08047 PE=3 SV=1	90.5	93.7	94.9	112.8	112.5	113.3	0.824276	0.000119093
A2Z445	Uncharacterized protein OS=Oryza sativa subsp. indica GN=OsI_32416 PE=3 SV=1	68.7	73	76.1	87.7	88.7	88	0.823752	0.00200147
I1QY89	Uncharacterized protein OS=Oryza glaberrima PE=3 SV=1	83.4	80.4	77.8	98.6	97.6	97.1	0.82373	0.000505642
A0A0P0XNK8	Os09g0460500 protein (Fragment) OS=Oryza sativa subsp. japonica GN=Os09g0460500 PE=4 SV=1	75.7	64.4	79.2	91.6	88	86.9	0.822889	0.0283684
A2XMY6	Uncharacterized protein OS=Oryza sativa subsp. indica GN=OsI_13914 PE=3 SV=1	78.7	79	81.7	94.7	97.7	98.8	0.822115	0.000372128
P0C540	Actin-7 OS=Oryza sativa subsp. japonica GN=ACT7 PE=3 SV=1	81.1	72.5	71	94.9	91.3	87	0.822108	0.0140675
Q6YXS1	Os08g0114100 protein OS=Oryza sativa subsp. japonica GN=Os08g0114100 PE=4 SV=1	87.9	86.4	84	103.7	102.4	108.1	0.822088	0.000835534
I1PNW7	Uncharacterized protein OS=Oryza glaberrima PE=4 SV=1	76.6	80.7	78.1	94.1	97.3	95.5	0.820495	0.000344929
I1R7G1	Uncharacterized protein OS=Oryza glaberrima PE=4 SV=1	89.6	88.3	86.7	109.7	106.7	107.1	0.817929	9.90653e-05
B8ANT3	Uncharacterized protein OS=Oryza sativa subsp. indica GN=OsI_14420 PE=4 SV=1	86.9	81.9	77.3	96.7	98.6	105.7	0.817608	0.00933549
B8B8H5	Uncharacterized protein OS=Oryza sativa subsp. indica GN=OsI_25421 PE=4 SV=1	74	83.3	73.5	97.7	93.9	91.9	0.814109	0.00826023
A2XN99	Uncharacterized protein OS=Oryza sativa subsp. indica GN=OsI_14032 PE=3 SV=1	83.1	81.5	80.2	100.2	101.1	99.7	0.813289	3.63651e-05
I1R4D8	Uncharacterized protein OS=Oryza glaberrima PE=4 SV=1	63.6	71.3	76.4	89.2	84.8	86.2	0.812068	0.014414
I1QW69	Uncharacterized protein OS=Oryza glaberrima PE=3 SV=1	80	80	81.4	98.4	99.2	100.1	0.810883	1.00984e-05
B8AJ26	Uncharacterized protein OS=Oryza sativa subsp. indica GN=OsI_07469 PE=4 SV=1	79.9	81.1	81.2	96.8	103.1	98.8	0.810847	0.0005874
A2X1X4	Uncharacterized protein OS=Oryza sativa subsp. indica GN=OsI_06200 PE=4 SV=1	78.9	79.8	80	98.5	98.2	98	0.809976	9.05719e-07
Q2QSI2	Os12g0428000 protein OS=Oryza sativa subsp. japonica GN=Os12g0428000 PE=2 SV=1	74.9	81.8	78.5	100.2	91.8	98.4	0.809917	0.00473865
B8AJZ3	Translocase of chloroplast OS=Oryza sativa subsp. indica GN=OsI_10695 PE=3 SV=1	81.7	82.4	80	101.1	100.9	99.4	0.809887	2.81236e-05
B8AEQ9	Elongation factor Tu OS=Oryza sativa subsp. indica GN=OsI_07899 PE=3 SV=1	75.8	77.3	78.5	95.1	95.4	95.5	0.80979	2.13673e-05
B8AYJ5	Uncharacterized protein OS=Oryza sativa subsp. indica GN=OsI_20075 PE=4 SV=1	78.4	88.8	76.7	92.4	100.3	108.6	0.809492	0.0335017
I1PPE6	Uncharacterized protein OS=Oryza glaberrima PE=4 SV=1	75.3	80.6	85.5	102.8	99.4	97.6	0.805203	0.00420722
Q5UJF9	Cysteine synthase OS=Oryza sativa subsp. indica GN=CAS PE=2 SV=1	84.5	83.1	81.3	102.8	103.2	103.4	0.80446	2.82493e-05
B8AH08	Uncharacterized protein OS=Oryza sativa subsp. indica GN=OsI_05707 PE=4 SV=1	88.3	86.9	87.9	110.3	105.9	111.2	0.803604	0.00022236
I1NQ32	Uncharacterized protein OS=Oryza glaberrima PE=4 SV=1	82.3	81.4	85.7	108.2	101	102	0.801414	0.00138331
B8B9G9	Uncharacterized protein OS=Oryza sativa subsp. indica GN=OsI_30242 PE=4 SV=1	80.9	88.8	80.9	102.3	105.1	105.5	0.800895	0.00180974
B8AI07	Uncharacterized protein OS=Oryza sativa subsp. indica GN=OsI_08794 PE=4 SV=1	87.8	87.6	87.9	109	109.9	110.2	0.800061	4.91204e-07
A2YIV4	Uncharacterized protein OS=Oryza sativa subsp. indica GN=OsI_25157 PE=3 SV=1	79	66.6	71.1	96.1	85.9	89.5	0.798158	0.0176958
B8AXD9	Uncharacterized protein OS=Oryza sativa subsp. indica GN=OsI_19641 PE=3 SV=1	79.7	82.5	73.6	97.8	100.6	97.7	0.796353	0.00197845
B8AIG1	Uncharacterized protein OS=Oryza sativa subsp. indica GN=OsI_08919 PE=4 SV=1	75.5	84.4	80.6	102.9	100.2	99.9	0.793729	0.00162592
Q9FVZ9	Membrane steroid-binding protein 2 OS=Oryza sativa subsp. japonica GN=MSBP2 PE=2 SV=1	86	86.9	88.3	114.3	111.2	105.8	0.788409	0.000813966
Q6EP22	Cell division inhibitor-like OS=Oryza sativa subsp. japonica GN=P0264G11.15-1 PE=4 SV=1	72.2	67.4	74.9	91.9	89.9	90.3	0.788313	0.00108271
I1NK96	Uncharacterized protein OS=Oryza glaberrima PE=3 SV=1	82.4	77.9	79.7	100.7	101.8	103.1	0.78534	0.000122235
B8BNQ4	Uncharacterized protein OS=Oryza sativa subsp. indica GN=OsI_37876 PE=3 SV=1	71.7	71.5	74.6	93	91.8	92.6	0.785148	4.80696e-05
A2X345	Uncharacterized protein OS=Oryza sativa subsp. indica GN=OsI_06628 PE=4 SV=1	87.1	86.5	87	111.1	111.3	110.5	0.782818	1.51111e-07
Q6KA61	Os02g0285800 protein OS=Oryza sativa subsp. japonica GN=Os02g0285800 PE=4 SV=1	74	64.8	70.6	79.9	93	94.7	0.782511	0.022804
A2Z942	Uncharacterized protein OS=Oryza sativa subsp. indica GN=OsI_34233 PE=4 SV=1	72.9	74.5	71.3	93.4	92.7	93.9	0.781071	3.21796e-05
I1PHK9	Uncharacterized protein OS=Oryza glaberrima PE=4 SV=1	88.6	86.2	93.4	117.3	115.1	111.8	0.779198	0.00067105
A2X9U5	Uncharacterized protein OS=Oryza sativa subsp. indica GN=OsI_09016 PE=4 SV=1	74	75.8	76.5	98.4	98	96	0.77394	3.06497e-05
Q7XMK5	OSJNBb0039L24.13 protein OS=Oryza sativa subsp. japonica GN=Os04g0533300 PE=2 SV=1	68.5	70.7	69.6	89.6	90.9	89.9	0.772189	1.04091e-05
B8AMC6	Uncharacterized protein OS=Oryza sativa subsp. indica GN=OsI_14118 PE=3 SV=1	78.2	83.7	73	101.9	98.8	104.2	0.770417	0.00252779
A2WT25	Carbonic anhydrase OS=Oryza sativa subsp. indica GN=OsI_03015 PE=3 SV=1	66	66.7	67.4	86.5	86.5	87.5	0.768138	2.73804e-06
A0A0P0VI77	Ubiquinol oxidase OS=Oryza sativa subsp. japonica GN=Os02g0318100 PE=3 SV=1	79.3	77.5	83.3	104.9	113.3	94.6	0.767583	0.0129299
B8BID6	Uncharacterized protein OS=Oryza sativa subsp. indica GN=OsI_34751 PE=3 SV=1	76.5	76.1	80.4	100.4	102	102.2	0.764938	8.76783e-05
A2XY71	Uncharacterized protein OS=Oryza sativa subsp. indica GN=OsI_17656 PE=4 SV=1	81.4	82.3	84.9	110.6	105.2	109.6	0.763983	0.000199427
B8AF05	Uncharacterized protein OS=Oryza sativa subsp. indica GN=OsI_07935 PE=4 SV=1	81	81.5	83.6	106.1	108.5	107.9	0.763101	1.87877e-05
I1PLW8	Glyceraldehyde-3-phosphate dehydrogenase OS=Oryza glaberrima PE=3 SV=1	76.3	77.8	77.4	101.7	100.8	101.5	0.761513	1.33149e-06
P0C461	30S ribosomal protein S12, chloroplastic OS=Oryza sativa subsp. indica GN=rps12-A PE=3 SV=1	86.8	85.6	85.6	114.8	112.3	112	0.760838	1.00051e-05
B8A7P7	Uncharacterized protein OS=Oryza sativa subsp. indica GN=OsI_04777 PE=4 SV=1	83.3	84	83	110.6	109.6	110	0.758025	3.53122e-07
I1NZ48	Uncharacterized protein OS=Oryza glaberrima PE=4 SV=1	85.4	84	80.4	112.1	109.8	111.6	0.749025	7.08354e-05
B8BKA3	Uncharacterized protein OS=Oryza sativa subsp. indica GN=OsI_35959 PE=3 SV=1	72	70.7	74	97.9	96.9	96.6	0.743651	1.7849e-05
Q9FTN5	Os01g0106400 protein OS=Oryza sativa subsp. japonica GN=Os01g0106400 PE=2 SV=1	104.6	100.3	100	127.7	140.8	145.6	0.736296	0.00279868
A2XEN1	Uncharacterized protein OS=Oryza sativa subsp. indica GN=OsI_10791 PE=4 SV=1	76.4	86.5	78.6	113	99.6	117.8	0.730932	0.00902776
I1PMX6	Ammonium transporter OS=Oryza glaberrima PE=3 SV=1	50.1	45.7	54.1	70.4	73	71.1	0.698834	0.0010726
Q6EPY8	Os02g0533200 protein OS=Oryza sativa subsp. japonica GN=Os02g0533200 PE=4 SV=1	64.5	82	90	114.5	112.1	112.7	0.697023	0.0105756
Q9SNN5	Os06g0130800 protein OS=Oryza sativa subsp. japonica GN=Os06g0130800 PE=2 SV=1	75.5	74.4	75.7	106.6	108.7	109.3	0.695009	3.49559e-06
B7EMI6	Os04g0253000 protein OS=Oryza sativa subsp. japonica GN=Os04g0253000 PE=2 SV=1	69.6	69.7	72.5	107.5	106	105.5	0.66395	5.84514e-06
A0A0P0WP33	Phosphoglycerate kinase OS=Oryza sativa subsp. japonica GN=Os05g0496200 PE=3 SV=1	67.5	69.3	70	104.6	104.9	104.6	0.658389	1.16467e-06
