# Supplementary material for: iTRAQ-based quantitative proteomic and physiological analysis of the response to N deficiency and the compensation effect in rice
Source: BMC Genomics. 2019 Aug 28;20:681. doi: 10.1186/s12864-019-6031-4 (PMC6714431; doi:10.1186/s12864-019-6031-4)
Supplement: Supplementary file 9 — Table S9. Identification information of N deficiency and N compensation-responsive DEPs between NCP and NDT. (XLSX 62 kb) [file 12864_2019_6031_MOESM9_ESM.xlsx]

## Sheet: Sheet1
Accession	Description	NCP-1	NCP-2	NCP-3	NDT-1	NDT-2	NDT-3	FC	p value
Q8H4P7	Os07g0147500 protein OS=Oryza sativa subsp. japonica GN=OJ1470_H06.117 PE=2 SV=1	173	173.1	172.7	27.2	27	28.9	6.24308	1.92445e-09
A0A0P0YCG8	Os12g0629600 protein OS=Oryza sativa subsp. japonica GN=Os12g0629600 PE=4 SV=1	185	166.8	193.3	67	74.3	64.8	2.64483	0.000171414
I1Q8M5	Thioredoxin OS=Oryza glaberrima PE=3 SV=1	169.3	174.9	169.2	66.6	64.9	67.6	2.5786	8.63377e-07
Q6YT69	Os07g0129300 protein OS=Oryza sativa subsp. japonica GN=Os07g0129300 PE=3 SV=1	196.3	191	179.3	71.3	71.3	82.1	2.52158	5.0848e-05
A2Z9V6	Uncharacterized protein OS=Oryza sativa subsp. indica GN=OsI_34517 PE=4 SV=1	159.3	191.4	169.9	82.1	67.3	74.8	2.32203	0.000676243
I1QKV4	Cytochrome b559 subunit alpha OS=Oryza glaberrima GN=19493587 PE=3 SV=1	138	139.1	138.2	62.2	60.9	61.3	2.25217	1.17531e-08
B8ATR4	Uncharacterized protein OS=Oryza sativa subsp. indica GN=OsI_15904 PE=4 SV=1	141.8	132.2	135.1	54.3	71	60.7	2.19946	0.000190342
Q03200	Light-regulated protein OS=Oryza sativa subsp. japonica GN=LIR1 PE=2 SV=1	141.4	131.2	146.8	65.1	71.1	61.5	2.1214	0.000160715
Q7G649	Expressed protein OS=Oryza sativa subsp. japonica GN=LOC_Os10g18340 PE=2 SV=1	149.5	137.7	145.7	67.3	69.8	68.7	2.1035	2.86622e-05
A2YVI8	Chlorophyll a-b binding protein, chloroplastic OS=Oryza sativa subsp. indica GN=OsI_29348 PE=3 SV=1	140.3	147.5	151.7	72.2	70	68.9	2.08195	2.54542e-05
A2XLP1	Uncharacterized protein OS=Oryza sativa subsp. indica GN=OsI_13391 PE=4 SV=1	159.1	144.5	154.4	63.6	80	77	2.07616	0.000281991
Q2QSR5	Os12g0420400 protein OS=Oryza sativa subsp. japonica GN=LOC_Os12g23200 PE=2 SV=1	140.1	142.1	139.1	68.5	69.3	66.5	2.06216	4.73451e-07
A2WML4	Uncharacterized protein OS=Oryza sativa subsp. indica GN=OsI_01081 PE=4 SV=1	143.7	144.4	147.5	76.5	73.6	69.7	1.9818	6.1221e-06
I1Q2R1	Uncharacterized protein OS=Oryza glaberrima PE=4 SV=1	138.5	132.2	146.7	72.2	78.1	61.1	1.97446	0.000458571
I1PD66	Chlorophyll a-b binding protein, chloroplastic OS=Oryza glaberrima PE=3 SV=1	133.4	133.2	132.6	68.9	69.4	69.1	1.92478	2.23469e-09
Q2QLS9	Os12g0629700 protein OS=Oryza sativa subsp. japonica GN=Os12g0629700 PE=2 SV=1	148.5	163.4	159.1	89.6	78.8	79.2	1.90226	0.000193538
A2YPX2	Peroxidase OS=Oryza sativa subsp. indica GN=OsI_27326 PE=3 SV=1	156.1	155	153.8	81.6	82.8	85.4	1.86109	6.53805e-07
A2X8C8	Uncharacterized protein OS=Oryza sativa subsp. indica GN=OsI_08486 PE=3 SV=1	117	133.8	136	75.4	65.4	68.7	1.8463	0.00090256
Q6ITC5	Cell death-related protein OS=Oryza sativa subsp. japonica GN=A2 PE=2 SV=1	130.2	138.6	132.7	74.6	68.3	75.7	1.83669	5.64201e-05
B8B9G7	Uncharacterized protein OS=Oryza sativa subsp. indica GN=OsI_30240 PE=4 SV=1	139.8	126.9	136.1	68.2	78.9	74	1.8218	0.000251465
B8AWV4	Ketol-acid reductoisomerase OS=Oryza sativa subsp. indica GN=OsI_21076 PE=3 SV=1	146	147.7	138.9	80.5	80.8	84.8	1.75782	3.33562e-05
I1QBM2	Chlorophyll a-b binding protein, chloroplastic OS=Oryza glaberrima PE=3 SV=1	128.1	127.5	128.6	72.7	73.6	72.8	1.75354	2.17108e-08
P0C318	Cytochrome b6-f complex subunit 4 OS=Oryza sativa subsp. indica GN=petD PE=3 SV=1	133.4	132.7	137.7	78.7	77.7	77.5	1.72638	3.865e-06
I1QAM0	Uncharacterized protein OS=Oryza glaberrima PE=4 SV=1	123.6	123	122.3	71.5	70.8	73.7	1.70787	7.25709e-07
A0A0P0XNM8	Os09g0481200 protein (Fragment) OS=Oryza sativa subsp. japonica GN=Os09g0481200 PE=4 SV=1	138.8	141.3	135.5	80.8	78.3	84.4	1.70678	1.94149e-05
Q6H748	Chlorophyll a-b binding protein, chloroplastic OS=Oryza sativa subsp. japonica GN=P0026H03.3-1 PE=2 SV=1	129	130.2	127.4	74.8	75.5	77.2	1.69934	1.0276e-06
A2Y502	Uncharacterized protein OS=Oryza sativa subsp. indica GN=OsI_20078 PE=4 SV=1	122.3	128.8	134.8	82.9	75.1	72	1.67783	0.000430645
A2Z744	Uncharacterized protein OS=Oryza sativa subsp. indica GN=OsI_33519 PE=3 SV=1	123.4	122.5	128	77.3	79.3	72.6	1.63133	5.09294e-05
I1Q830	Uncharacterized protein OS=Oryza glaberrima PE=4 SV=1	125.8	123.8	125.9	76	78.4	76.4	1.62695	1.14749e-06
Q7XJY1	OSJNBb0088C09.10 protein OS=Oryza sativa subsp. japonica GN=Os04g0423400 PE=4 SV=1	133.1	103.2	141.7	72.2	94.3	66	1.62581	0.0286294
Q2QQ97	Os12g0502200 protein OS=Oryza sativa subsp. japonica GN=LOC_Os12g31800 PE=2 SV=1	124.3	124.2	127.3	74.9	79.1	77.6	1.62263	7.22403e-06
P83646	Oxygen-evolving enhancer protein 3, chloroplastic OS=Oryza sativa subsp. indica GN=OsI_025465 PE=1 SV=2	118.1	119	118.2	73.6	72.7	73.4	1.61721	3.47655e-08
A2WKK2	Uncharacterized protein OS=Oryza sativa subsp. indica GN=OsI_00355 PE=4 SV=1	134.4	126.3	117.7	70	80.4	85	1.60748	0.00189688
I1PLV0	Chlorophyll a-b binding protein, chloroplastic OS=Oryza glaberrima PE=3 SV=1	116.5	117.1	116.2	72.6	74	72.4	1.59726	1.73386e-07
B8A9T5	Uncharacterized protein OS=Oryza sativa subsp. indica GN=OsI_03824 PE=4 SV=1	121.3	119.5	120.8	75.2	74.5	77.6	1.59085	2.03325e-06
I1QEK5	Chlorophyll a-b binding protein, chloroplastic OS=Oryza glaberrima PE=3 SV=1	126.8	123.4	126	76.3	78.5	82	1.58868	1.84433e-05
B8BDJ6	Uncharacterized protein OS=Oryza sativa subsp. indica GN=OsI_32050 PE=4 SV=1	117.8	146.1	145.4	104.9	76	76.9	1.58766	0.0191447
B8BGS7	Uncharacterized protein OS=Oryza sativa subsp. indica GN=OsI_33537 PE=3 SV=1	129.6	125	121.9	76.5	82.9	80	1.57268	9.51055e-05
I1QVG1	Uncharacterized protein OS=Oryza glaberrima PE=4 SV=1	114.6	112.2	112.8	70.9	71.8	73.9	1.56787	3.62498e-06
I1R8Z6	Uncharacterized protein OS=Oryza glaberrima PE=3 SV=1	132.3	125.7	124.3	78	83.5	83.2	1.56232	0.000113208
A2Y7L1	Uncharacterized protein OS=Oryza sativa subsp. indica GN=OsI_21028 PE=3 SV=1	122.9	120.9	119.2	73.2	80.6	81.3	1.54402	0.000108978
I1QI42	Uncharacterized protein OS=Oryza glaberrima PE=4 SV=1	153.9	122.4	131.3	88.6	92.3	84.2	1.53753	0.00795541
I1PB43	Uroporphyrinogen decarboxylase OS=Oryza glaberrima PE=3 SV=1	132.4	127.1	124.1	82.2	82.6	86.1	1.5289	8.42008e-05
I1Q0A7	Uncharacterized protein OS=Oryza glaberrima PE=3 SV=1	126.7	127.5	128.9	84.6	83.8	82.5	1.5269	9.84791e-07
A2ZD01	Chlorophyll a-b binding protein, chloroplastic OS=Oryza sativa subsp. indica GN=OsI_35663 PE=3 SV=1	116.6	114.8	115.2	75.6	76.4	76.3	1.51818	3.23078e-07
I1Q526	Uncharacterized protein OS=Oryza glaberrima PE=4 SV=1	114.5	116.9	113.3	76.3	74.8	76.9	1.51184	5.93503e-06
I1R4N8	Uncharacterized protein OS=Oryza glaberrima PE=4 SV=1	116.5	115.6	114.4	75.9	75.9	78.2	1.50652	2.41005e-06
A0A0P0X2H7	Os07g0158300 protein (Fragment) OS=Oryza sativa subsp. japonica GN=Os07g0158300 PE=4 SV=1	123.1	121.6	123.9	81.7	82.8	80.4	1.5051	1.81011e-06
A2WUJ5	Chlorophyll a-b binding protein, chloroplastic OS=Oryza sativa subsp. indica GN=OsI_03546 PE=3 SV=1	118.4	118.8	122	79.7	80.7	78.4	1.50419	6.96081e-06
B8AWM4	Superoxide dismutase OS=Oryza sativa subsp. indica GN=OsI_19472 PE=3 SV=1	125	124.7	124.5	84.7	83.2	81.5	1.5004	1.53067e-06
A2XBF5	Uncharacterized protein OS=Oryza sativa subsp. indica GN=OsI_09605 PE=4 SV=1	137.9	131.7	115.5	79.6	85.3	94.7	1.48344	0.00638237
I1QW77	Uncharacterized protein OS=Oryza glaberrima PE=4 SV=1	113.2	104.6	135.4	80.1	78.5	81.7	1.46983	0.015088
B8AJ38	Chlorophyll a-b binding protein, chloroplastic OS=Oryza sativa subsp. indica GN=OsI_09055 PE=3 SV=1	114.9	118.1	122.2	78.3	87.4	77.8	1.45873	0.000588545
A2YX67	Uncharacterized protein OS=Oryza sativa subsp. indica GN=OsI_29935 PE=3 SV=1	120.6	120.9	125.7	85.5	81.2	85.1	1.4583	5.70762e-05
A2ZHA2	Ferritin OS=Oryza sativa subsp. indica GN=OsI_37168 PE=3 SV=1	120	120.5	123.4	84.7	83.5	81.8	1.4556	9.60068e-06
O22386	50S ribosomal protein L12, chloroplastic OS=Oryza sativa subsp. japonica GN=RPL12-2 PE=2 SV=2	117.6	119.7	118.5	83	80.9	80.7	1.45462	2.62689e-06
A2Y9Y3	Uncharacterized protein OS=Oryza sativa subsp. indica GN=OsI_21888 PE=3 SV=1	119.7	128.6	130.6	94	83.3	83.9	1.45061	0.00124341
I1QW25	Uncharacterized protein OS=Oryza glaberrima PE=3 SV=1	121.5	120	117.1	79.5	84	84.4	1.44655	5.42464e-05
A2WYB5	Uncharacterized protein OS=Oryza sativa subsp. indica GN=OsI_04919 PE=4 SV=1	118.6	122.4	121.6	87.6	81.5	81.8	1.4452	8.48327e-05
I1PMW4	Uncharacterized protein OS=Oryza glaberrima PE=4 SV=1	128	125.3	122	86.2	88	85.7	1.44402	3.30053e-05
I1PB13	Uncharacterized protein OS=Oryza glaberrima PE=3 SV=1	115.2	115.4	115.2	80.2	80.9	80.3	1.43248	1.11537e-08
I1PC79	Uncharacterized protein OS=Oryza glaberrima PE=4 SV=1	113.7	114.5	113.1	79.5	77	82	1.43103	2.17094e-05
B8AN25	Uncharacterized protein OS=Oryza sativa subsp. indica GN=OsI_12727 PE=3 SV=1	111	111.5	121.9	81.2	81.9	78.3	1.42668	0.000765903
I1QFZ8	Uncharacterized protein OS=Oryza glaberrima PE=4 SV=1	127.9	127.1	119.9	94	82.1	87.8	1.42061	0.000980713
A2Z263	Uncharacterized protein OS=Oryza sativa subsp. indica GN=OsI_31697 PE=3 SV=1	136.6	134.6	135.4	95.7	94.1	96.9	1.41821	2.32107e-06
A2YJU3	Uncharacterized protein OS=Oryza sativa subsp. indica GN=OsI_25493 PE=4 SV=1	115.2	117.1	115.3	83.5	80.8	81.1	1.41646	5.46488e-06
Q6H5V4	Os02g0638300 protein OS=Oryza sativa subsp. japonica GN=Os02g0638300 PE=2 SV=1	113.3	112.5	112.5	79.1	78	82.3	1.41312	1.51205e-05
Q9XGX7	Mitochondrial import inner membrane translocase subunit Tim9 OS=Oryza sativa subsp. japonica GN=TIM9 PE=3 SV=2	124.3	108.2	120.7	79.3	91.4	79.9	1.40942	0.00548729
A2YKQ6	Uncharacterized protein OS=Oryza sativa subsp. indica GN=OsI_25804 PE=4 SV=1	112.1	111.3	112.3	79.2	79.4	80.5	1.40402	3.67071e-07
A2XX62	V-type proton ATPase subunit G OS=Oryza sativa subsp. indica GN=OsI_17264 PE=3 SV=1	120.3	117.8	119.5	83.9	85.8	86.4	1.39633	5.61671e-06
A2YWT1	Uncharacterized protein OS=Oryza sativa subsp. indica GN=OsI_29797 PE=4 SV=1	117.2	116.1	111.9	82.2	78.3	87	1.39475	0.000403184
B8B0S9	Uncharacterized protein OS=Oryza sativa subsp. indica GN=OsI_23921 PE=4 SV=1	116.8	133	115.6	93	77.4	93.1	1.38672	0.0113904
A2Z925	Uncharacterized protein OS=Oryza sativa subsp. indica GN=OsI_34214 PE=4 SV=1	111.7	109.3	110.4	79.3	80.1	79.7	1.38603	1.90547e-06
B8A7F9	Carboxypeptidase OS=Oryza sativa subsp. indica GN=OsI_01719 PE=3 SV=1	121.3	123.2	121.7	88	87.4	89	1.38502	1.37558e-06
I1QVB5	Cyanate hydratase OS=Oryza glaberrima GN=CYN PE=3 SV=1	118.6	118.1	114.3	81.2	84.8	87.7	1.38352	0.000151611
Q8H3I7	10 kDa chaperonin OS=Oryza sativa subsp. japonica GN=P0524G08.116 PE=2 SV=2	115.1	116.8	116.3	83.9	83.4	85.7	1.37628	3.24359e-06
I1PR89	Uncharacterized protein OS=Oryza glaberrima PE=3 SV=1	115.7	112.8	114.7	82.3	84.9	82.4	1.375	1.31214e-05
I1QHV6	GrpE protein homolog OS=Oryza glaberrima PE=3 SV=1	114.4	117	115.4	88.5	80.2	84.1	1.37184	0.000238395
Q6ESJ0	Glutathione peroxidase OS=Oryza sativa subsp. japonica GN=Os02g0664000 PE=2 SV=1	115.4	119.5	122.4	85.7	90.1	84.8	1.37107	0.000246484
Q8RUI4	NAC transcription factor OS=Oryza sativa subsp. japonica GN=Os01g0938900 PE=2 SV=1	110.1	112	121.7	86.4	85.2	79.2	1.37081	0.00183925
A2XF65	Uncharacterized protein OS=Oryza sativa subsp. indica GN=OsI_11006 PE=3 SV=1	113.1	112.9	112.9	82.1	83.1	82.5	1.36819	5.5472e-08
B8AHH6	Uncharacterized protein OS=Oryza sativa subsp. indica GN=OsI_07131 PE=4 SV=1	126.7	110.2	117.8	79.2	93.6	86.6	1.36739	0.00737721
I1Q6F0	Photosystem I iron-sulfur center OS=Oryza glaberrima GN=19493635 PE=3 SV=1	117.2	117.9	117.5	86.1	86.1	87.2	1.35929	1.98278e-07
Q69UI8	Os08g0116500 protein OS=Oryza sativa subsp. japonica GN=Os08g0116500 PE=2 SV=1	122.3	119.3	110.1	80.9	86.7	91.2	1.35896	0.00281068
B8AG42	Uncharacterized protein OS=Oryza sativa subsp. indica GN=OsI_08226 PE=4 SV=1	117.6	118.7	116.4	87.9	84.5	87.2	1.35863	1.47041e-05
B8AFJ4	Uncharacterized protein OS=Oryza sativa subsp. indica GN=OsI_09583 PE=4 SV=1	111.6	118.6	118.6	88.2	85.6	83.4	1.35614	0.000355888
I1QCH6	Uncharacterized protein OS=Oryza glaberrima PE=4 SV=1	114.5	114	115.1	85.6	84.7	83.9	1.35169	8.88767e-07
Q10P51	Clp amino terminal domain containing protein, expressed OS=Oryza sativa subsp. japonica GN=LOC_Os03g14280 PE=2 SV=1	112.5	113.7	115.5	87.2	83.3	82.5	1.35059	6.31821e-05
B8AIF7	Uncharacterized protein OS=Oryza sativa subsp. indica GN=OsI_08911 PE=4 SV=1	112.8	111	113.7	83.6	82.5	83.8	1.35054	5.16229e-06
I1PBZ7	Carboxypeptidase OS=Oryza glaberrima PE=3 SV=1	121.4	114.9	132.2	89.5	92.1	92.7	1.34342	0.00363419
I1PGY3	Uncharacterized protein OS=Oryza glaberrima PE=4 SV=1	105.8	106	106.8	79.5	79.3	78.8	1.34091	2.1061e-07
A2YXM1	Peptidylprolyl isomerase OS=Oryza sativa subsp. indica GN=OsI_30091 PE=4 SV=1	112.1	109.1	110.2	82.4	83	82.1	1.33899	6.8352e-06
A6N0M9	Nucleoside diphosphate kinase 1 OS=Oryza sativa subsp. indica GN=NDKR PE=1 SV=1	115.6	116.2	114.8	86.2	85.3	88.1	1.33513	6.02474e-06
A2ZAT2	Non-specific lipid-transfer protein OS=Oryza sativa subsp. indica GN=OsI_34868 PE=3 SV=1	122.5	123	125.9	92.7	95.7	90.7	1.33071	6.84857e-05
I1QUZ5	Uncharacterized protein OS=Oryza glaberrima PE=4 SV=1	115.8	111.8	111.6	83.5	85.4	86.8	1.32655	7.57486e-05
Q0JR29	Os01g0123900 protein OS=Oryza sativa subsp. japonica GN=Os01g0123900 PE=2 SV=1	123.4	118.5	119.1	89.8	92.7	90.1	1.32428	8.09548e-05
B8AYR2	Uncharacterized protein OS=Oryza sativa subsp. indica GN=OsI_20141 PE=3 SV=1	121.7	124.1	118.4	91.9	92.4	91.3	1.32148	6.18693e-05
B8A8L8	Uncharacterized protein OS=Oryza sativa subsp. indica GN=OsI_02088 PE=4 SV=1	109.8	110.1	109.6	83.6	83.4	83.2	1.31695	1.4576e-08
A2XWJ3	Uncharacterized protein OS=Oryza sativa subsp. indica GN=OsI_17022 PE=4 SV=1	116.3	122.1	118.2	94.9	83.5	92.7	1.31538	0.00184091
A2ZL81	Acyl carrier protein OS=Oryza sativa subsp. indica GN=OsI_38583 PE=3 SV=1	113.9	114.6	111.6	88.2	85.2	85.4	1.31414	3.38726e-05
A2Z7A0	Uncharacterized protein OS=Oryza sativa subsp. indica GN=OsI_33576 PE=3 SV=1	117.7	121.7	115.3	87.9	89.2	92.9	1.3137	0.000295496
Q7XIX0	Peroxidase OS=Oryza sativa subsp. japonica GN=OJ1167_G06.129 PE=3 SV=1	132	144.1	149.4	110.1	108.6	105.4	1.31287	0.00317229
Q84VF8	Nascent polypeptide-associated complex subunit beta OS=Oryza sativa subsp. japonica GN=LOC_Os03g01910 PE=2 SV=1	111.5	111.4	110.5	83	84	88	1.30745	7.44597e-05
A2ZEV3	Uncharacterized protein OS=Oryza sativa subsp. indica GN=OsI_36320 PE=4 SV=1	113.5	123.4	115.5	91.5	89.9	88.2	1.30712	0.000957059
I1P7B2	Uncharacterized protein OS=Oryza glaberrima PE=3 SV=1	114.1	112.9	111	85.7	85.8	87.1	1.30704	1.25448e-05
Q6ZJI9	Acyl carrier protein OS=Oryza sativa subsp. japonica GN=Os08g0549300 PE=2 SV=1	118	119.4	112.2	87.5	84.1	96.4	1.30448	0.00313759
Q9FTN5	Os01g0106400 protein OS=Oryza sativa subsp. japonica GN=Os01g0106400 PE=2 SV=1	104.6	100.3	100	84.2	74.2	75.9	1.30132	0.00235782
B8AII1	Uncharacterized protein OS=Oryza sativa subsp. indica GN=OsI_06012 PE=3 SV=1	121.8	121.5	125.3	94.5	96	92.8	1.30109	4.94031e-05
I1NVE6	Uncharacterized protein OS=Oryza glaberrima PE=4 SV=1	106.3	109.4	109.2	83	82.8	85	1.29545	3.55258e-05
Q0DX85	Os02g0768600 protein (Fragment) OS=Oryza sativa subsp. japonica GN=Os02g0768600 PE=4 SV=1	109	109.1	110.2	85.3	84.3	84.2	1.29354	1.1562e-06
Q84PB4	Chloroplast photosystem I reaction center subunit II-like protein OS=Oryza sativa subsp. japonica GN=Os08g0560900 PE=2 SV=1	110.7	109.5	110.3	85	85.4	85.4	1.29203	3.15228e-07
I1PYK3	Nucleoside diphosphate kinase OS=Oryza glaberrima PE=3 SV=1	109	109	109.5	83.4	85	85.3	1.29089	2.30125e-06
A2Y129	Uncharacterized protein OS=Oryza sativa subsp. indica GN=OsI_18717 PE=4 SV=1	110.7	106.3	115.5	89.1	87.6	81.9	1.28577	0.00202391
A2X1T8	Uncharacterized protein OS=Oryza sativa subsp. indica GN=OsI_06165 PE=3 SV=1	110.7	112.4	110.1	87.1	86.3	85.8	1.28549	6.14384e-06
I1QC34	Uncharacterized protein OS=Oryza glaberrima PE=4 SV=1	117.3	110.5	111	88.8	89.7	85.3	1.28431	0.000622434
I1PH95	Uncharacterized protein OS=Oryza glaberrima PE=3 SV=1	112.6	111.1	108.4	85	86.1	88	1.28174	8.65588e-05
B8BHC3	Uncharacterized protein OS=Oryza sativa subsp. indica GN=OsI_33929 PE=4 SV=1	114.8	113.4	117.2	91.9	90.5	88.6	1.27454	7.13495e-05
I1P8I5	Uncharacterized protein OS=Oryza glaberrima PE=3 SV=1	109.3	111.1	114	88.1	85.3	89.1	1.2739	0.000175966
A2YGN4	Uncharacterized protein OS=Oryza sativa subsp. indica GN=OsI_24345 PE=4 SV=1	107.8	106.3	108.6	84.7	85.5	83.4	1.27248	1.44946e-05
I1PV82	Uncharacterized protein OS=Oryza glaberrima PE=4 SV=1	122.1	117.7	121.9	93.6	94.7	96.2	1.27135	9.1879e-05
I1QKE3	Uncharacterized protein OS=Oryza glaberrima PE=4 SV=1	108.7	106.6	98.7	86	86.4	74.8	1.27023	0.0102468
A2Y0K2	Uncharacterized protein OS=Oryza sativa subsp. indica GN=OsI_18522 PE=4 SV=1	106.6	109.2	106.3	85.5	84.4	83.8	1.26961	2.62787e-05
A3BLC3	Ribosome-recycling factor, chloroplastic OS=Oryza sativa subsp. japonica GN=Os07g0570700 PE=2 SV=2	108.2	108.2	107.2	84.6	86.1	84.2	1.26952	4.30682e-06
B8AFE0	GrpE protein homolog OS=Oryza sativa subsp. indica GN=OsI_08039 PE=3 SV=1	108.8	110.8	109.2	86.9	85.6	86.6	1.26901	5.69878e-06
A0A0P0WL76	Os05g0337400 protein OS=Oryza sativa subsp. japonica GN=Os05g0337400 PE=4 SV=1	111.6	111	111.5	87.1	87.9	88.6	1.26745	9.68926e-07
A2XLZ4	Uncharacterized protein OS=Oryza sativa subsp. indica GN=OsI_13500 PE=3 SV=1	112.3	110.9	103	89.8	77.9	89.7	1.26729	0.0094283
Q10CE4	Peroxisomal (S)-2-hydroxy-acid oxidase GLO1 OS=Oryza sativa subsp. japonica GN=GLO1 PE=1 SV=1	114.4	115.4	115.1	91.4	90.3	90.7	1.26615	6.41076e-07
A2Z1N0	Uncharacterized protein OS=Oryza sativa subsp. indica GN=OsI_31514 PE=3 SV=1	112.4	113.4	112.6	86.9	89.9	91.1	1.26316	5.27208e-05
I1P7Z7	Uncharacterized protein OS=Oryza glaberrima PE=4 SV=1	111.6	111	110.8	88.7	87.6	88.8	1.25764	9.41162e-07
P56724	60S acidic ribosomal protein P3 OS=Oryza sativa subsp. japonica GN=Os06g0701400 PE=3 SV=3	115.4	112.1	115.4	92.8	89.6	90.4	1.25696	8.9351e-05
A2Z2W0	Ribulose-phosphate 3-epimerase OS=Oryza sativa subsp. indica GN=OsI_31954 PE=3 SV=1	116.9	114.6	120.8	95.2	96.9	88.5	1.25552	0.00159585
A2XU97	Uncharacterized protein OS=Oryza sativa subsp. indica GN=OsI_16175 PE=4 SV=1	109.2	109.6	107.9	88.2	87.2	85.1	1.25413	3.00424e-05
A2X9N1	Uncharacterized protein OS=Oryza sativa subsp. indica GN=OsI_08949 PE=4 SV=1	106.4	102.2	103.7	81.7	84.6	82.8	1.25371	0.000145827
B8BNI2	Uncharacterized protein OS=Oryza sativa subsp. indica GN=OsI_37718 PE=4 SV=1	108.7	107.9	108.1	85.6	87.2	86.4	1.2527	1.9334e-06
A2X0A5	Eukaryotic translation initiation factor 3 subunit J OS=Oryza sativa subsp. indica GN=OsI_05645 PE=3 SV=1	116.8	109.4	111.2	89	92	89	1.24963	0.000775668
P29545	Elongation factor 1-beta OS=Oryza sativa subsp. japonica GN=Os07g0662500 PE=1 SV=3	111.5	112.7	111.8	89.4	89.8	90.1	1.24768	7.17278e-07
I1P919	Glutamine synthetase OS=Oryza glaberrima PE=3 SV=1	104.8	110.3	119.6	86.8	90.4	91.8	1.24424	0.00868881
A2XHA8	Uncharacterized protein OS=Oryza sativa subsp. indica GN=OsI_11785 PE=4 SV=1	118.3	118.7	112.6	88.3	97.9	94.8	1.24413	0.00267946
B8ART5	Uncharacterized protein OS=Oryza sativa subsp. indica GN=OsI_17998 PE=3 SV=1	116.2	111.6	112.6	88.9	91.7	93.1	1.2437	0.000283201
A2XUB9	Uncharacterized protein OS=Oryza sativa subsp. indica GN=OsI_16199 PE=4 SV=1	105.4	106.2	108.9	88.4	83.8	85.5	1.24369	0.000255744
I1R3B9	Uncharacterized protein OS=Oryza glaberrima PE=4 SV=1	107.9	111.4	111.4	92	85.8	88.2	1.24323	0.000554467
Q8GTK4	Os07g0141400 protein OS=Oryza sativa subsp. japonica GN=OJ1351_C05.112 PE=2 SV=1	108.2	108.2	107.6	86	87.5	87.3	1.24233	2.06879e-06
A2XL53	Uncharacterized protein OS=Oryza sativa subsp. indica GN=OsI_13198 PE=4 SV=1	102	100.1	100.7	80.3	80.9	82.6	1.242	2.46251e-05
I1NU00	Uncharacterized protein OS=Oryza glaberrima PE=4 SV=1	112.8	113.5	112	91	90.8	90.7	1.24147	9.88774e-07
B8A8F9	Uncharacterized protein OS=Oryza sativa subsp. indica GN=OsI_04988 PE=3 SV=1	112.3	111.2	110.7	91.4	89	89.1	1.24007	1.92344e-05
A2YLI3	Uncharacterized protein OS=Oryza sativa subsp. indica GN=OsI_26080 PE=3 SV=1	107.5	110.6	109.4	88.5	87.4	88.6	1.23819	2.81536e-05
Q0IQK9	Non-specific lipid-transfer protein 1 OS=Oryza sativa subsp. japonica GN=LTP PE=1 SV=1	110.6	115.7	116.5	93.7	91.3	92.4	1.23576	0.000382029
I1NRB8	Uncharacterized protein OS=Oryza glaberrima PE=4 SV=1	107.6	112.1	107.4	89	85.3	91.1	1.23248	0.00084595
I1PR60	Peroxidase OS=Oryza glaberrima PE=3 SV=1	108.7	121.1	126.8	96.2	101.9	91.3	1.2322	0.0220198
A2X9Q8	Uncharacterized protein OS=Oryza sativa subsp. indica GN=OsI_08980 PE=3 SV=1	112.3	112.8	110.3	91.9	89	91.5	1.23128	5.97692e-05
A2XFU0	Uncharacterized protein OS=Oryza sativa subsp. indica GN=OsI_11237 PE=4 SV=1	101.2	103.4	109	89.2	83.9	81.6	1.23125	0.00371592
I1PVG8	Uncharacterized protein OS=Oryza glaberrima PE=4 SV=1	101.7	102.8	102.9	84.6	83.4	81.8	1.23058	2.82382e-05
A0A0P0XCL4	Os08g0177700 protein (Fragment) OS=Oryza sativa subsp. japonica GN=Os08g0177700 PE=4 SV=1	106.8	109.7	113.2	88.3	93.4	86.3	1.23022	0.00185183
B8B082	Uncharacterized protein OS=Oryza sativa subsp. indica GN=OsI_20751 PE=4 SV=1	109.4	110.3	107.9	88.7	87.3	90.7	1.22835	7.38995e-05
B8AGN1	Uncharacterized protein OS=Oryza sativa subsp. indica GN=OsI_07017 PE=4 SV=1	111.1	111.1	112.6	91.9	91	89.7	1.22817	1.39064e-05
A2Y886	Plastocyanin, chloroplastic OS=Oryza sativa subsp. indica GN=PETE PE=2 SV=1	108.5	108.6	109	88	89.2	88.4	1.22779	7.90281e-07
A2XK95	Ferredoxin OS=Oryza sativa subsp. indica GN=OsI_12871 PE=3 SV=1	115.1	107.9	113.7	88	95.3	91	1.22749	0.00243791
A2YBG8	Uncharacterized protein OS=Oryza sativa subsp. indica GN=OsI_22453 PE=4 SV=1	112.8	110.6	111.3	89.9	91.5	91.3	1.22736	1.48048e-05
I1NK53	Uncharacterized protein OS=Oryza glaberrima PE=4 SV=1	104.9	105.6	105.1	86.9	86	84.6	1.22563	1.01979e-05
A2WZD9	Peroxidase OS=Oryza sativa subsp. indica GN=OsI_05317 PE=3 SV=1	126	124.3	116.1	97.5	104.6	96.9	1.22542	0.00463802
A2X6K5	Uncharacterized protein OS=Oryza sativa subsp. indica GN=OsI_07847 PE=4 SV=1	118.3	108.9	109.4	83.3	96.7	94.7	1.22534	0.0162641
Q5ZE07	Multicopper oxidase LPR1 homolog 2 OS=Oryza sativa subsp. japonica GN=LPR2 PE=2 SV=1	114.8	102.2	121.9	95.1	92.8	88.7	1.22523	0.026568
A2Z8Y6	Uncharacterized protein OS=Oryza sativa subsp. indica GN=OsI_34179 PE=4 SV=1	109.8	105.4	112.3	91.8	90.2	85.6	1.22384	0.00189127
I1R4P4	Uncharacterized protein OS=Oryza glaberrima PE=4 SV=1	104.4	106.3	105.5	86.1	87.5	84.8	1.22368	3.55627e-05
I1QMG3	Uncharacterized protein OS=Oryza glaberrima PE=4 SV=1	111.7	112.1	113.9	90.4	94.6	91	1.22355	0.000153731
Q6K4J4	Peroxidase OS=Oryza sativa subsp. japonica GN=Os09g0471100 PE=3 SV=1	113.2	114.3	113.7	92.5	93.3	93.8	1.22031	2.00908e-06
A2XPF9	Uncharacterized protein OS=Oryza sativa subsp. indica GN=OsI_14471 PE=4 SV=1	117.5	118.1	117.7	96.6	95.2	97.9	1.21954	1.20103e-05
B8AG23	Uncharacterized protein OS=Oryza sativa subsp. indica GN=OsI_08304 PE=4 SV=1	110.8	115.2	110.7	90.9	90.9	94.8	1.21728	0.000529326
Q6EP57	Os02g0578400 protein OS=Oryza sativa subsp. japonica GN=Os02g0578400 PE=4 SV=1	107.1	106.6	104.9	87.7	87.2	86.9	1.21696	1.14632e-05
B8AVZ8	Uncharacterized protein OS=Oryza sativa subsp. indica GN=OsI_17824 PE=4 SV=1	103.3	102.9	103.5	85.5	85	84.1	1.21642	2.07752e-06
B8B822	Uncharacterized protein OS=Oryza sativa subsp. indica GN=OsI_26713 PE=4 SV=1	112	106.4	112.4	84.8	99.1	88.2	1.21573	0.014395
B8BL86	Uncharacterized protein OS=Oryza sativa subsp. indica GN=OsI_36598 PE=4 SV=1	102.3	104.3	118.2	92.9	89.1	85.3	1.21511	0.0246672
B8AW52	Lactoylglutathione lyase OS=Oryza sativa subsp. indica GN=OsI_19332 PE=3 SV=1	111.3	111.5	110.1	91.6	91.4	91	1.21496	1.98647e-06
B8B7F2	Uncharacterized protein OS=Oryza sativa subsp. indica GN=OsI_24977 PE=4 SV=1	111.1	111.8	109.6	90.8	90.9	92	1.21483	1.30289e-05
B8BLT0	Uncharacterized protein OS=Oryza sativa subsp. indica GN=OsI_37309 PE=4 SV=1	107.6	105.6	104.1	85.2	87.6	88.5	1.21431	0.000189915
Q0DVH3	Os03g0129900 protein (Fragment) OS=Oryza sativa subsp. japonica GN=Os03g0129900 PE=4 SV=1	102.6	118.3	111.5	92.7	89.2	91.9	1.21402	0.0138615
I1Q1E0	Acylphosphatase OS=Oryza glaberrima PE=3 SV=1	110.8	107.1	104.5	89.2	87.2	89.8	1.21112	0.000709353
A0A0P0WH35	Os05g0110300 protein (Fragment) OS=Oryza sativa subsp. japonica GN=Os05g0110300 PE=4 SV=1	108.2	106.7	107.5	88.4	89.1	88.8	1.21066	2.55942e-06
Q6KAJ2	Aspartate aminotransferase OS=Oryza sativa subsp. japonica GN=Os02g0797500 PE=2 SV=1	115	114	115.1	95.8	94.7	94.1	1.20907	5.30701e-06
Q2QLR2	Glycine-rich RNA-binding protein GRP1A, putative, expressed OS=Oryza sativa subsp. japonica GN=Os12g0632000 PE=2 SV=1	114.7	108.5	112.6	95.5	92.7	89.7	1.20835	0.00145594
I1R5Q4	Ribulose bisphosphate carboxylase small chain OS=Oryza glaberrima PE=3 SV=1	106.3	104.8	105.6	86.9	87.6	87.6	1.20832	3.19286e-06
B8B7P6	Uncharacterized protein OS=Oryza sativa subsp. indica GN=OsI_25096 PE=3 SV=1	109.5	109.5	109	90.6	90.7	90.2	1.2081	1.24468e-07
A2XVR2	Uncharacterized protein OS=Oryza sativa subsp. indica GN=OsI_16725 PE=4 SV=1	101.9	107.3	101.9	88.5	86	83.1	1.20769	0.00170254
I1Q7E3	Uncharacterized protein OS=Oryza glaberrima PE=4 SV=1	108.9	108.4	107.8	90.2	89.1	90	1.2072	2.31962e-06
B8ARR4	Uncharacterized protein OS=Oryza sativa subsp. indica GN=OsI_16622 PE=4 SV=1	107.6	107.3	103.2	90.7	86	87	1.2063	0.000843153
I1Q129	Uncharacterized protein OS=Oryza glaberrima PE=4 SV=1	121.8	114.1	112.6	97.6	95.7	95.7	1.20588	0.00245139
A2YGS3	Delta-aminolevulinic acid dehydratase OS=Oryza sativa subsp. indica GN=OsI_24384 PE=3 SV=1	120.3	114.1	109.9	94	95.8	96	1.20469	0.00321229
I1QW82	Uncharacterized protein OS=Oryza glaberrima PE=4 SV=1	104	104.6	105.7	87	88	86	1.20421	2.00879e-05
B7FAH8	Os12g0541000 protein OS=Oryza sativa subsp. japonica GN=Os12g0541000 PE=2 SV=1	105.1	101.6	105.3	87.1	84.1	88.1	1.20324	0.000494199
I1PI01	Cytochrome b6 OS=Oryza glaberrima GN=petB PE=3 SV=1	113.8	113.9	111.5	93.6	94	94.9	1.20071	2.69348e-05
B8BF55	Uncharacterized protein OS=Oryza sativa subsp. indica GN=OsI_31293 PE=3 SV=1	91.3	86.6	88.2	106.1	108.2	105.7	0.831562	0.000343217
I1QJX3	Uncharacterized protein OS=Oryza glaberrima PE=3 SV=1	97.3	98.4	99.3	118.9	119.3	117	0.830518	2.56158e-05
A2XB19	Uncharacterized protein OS=Oryza sativa subsp. indica GN=OsI_09452 PE=3 SV=1	88.7	88.3	87.5	109.5	104.9	104.2	0.830195	0.000446367
B8AGY8	Uncharacterized protein OS=Oryza sativa subsp. indica GN=OsI_05669 PE=4 SV=1	99.3	95.8	95.1	114	118.7	117.1	0.829617	0.000467966
A2Z469	Uncharacterized protein OS=Oryza sativa subsp. indica GN=OsI_32438 PE=4 SV=1	91.4	93.6	95.3	113.7	111.9	112.4	0.82929	0.000104061
A2XV86	Uncharacterized protein OS=Oryza sativa subsp. indica GN=OsI_16524 PE=4 SV=1	88.9	90.9	84.8	110.1	98.6	110.4	0.829207	0.0132065
A2X5H4	Uncharacterized protein OS=Oryza sativa subsp. indica GN=OsI_07454 PE=4 SV=1	92.3	94.9	99.2	114.5	117.3	113.6	0.829184	0.00102652
I1QHH5	Eukaryotic translation initiation factor 3 subunit I OS=Oryza glaberrima PE=3 SV=1	92.3	91.5	94.6	116.7	114.4	104.8	0.828818	0.00700071
Q10MY4	Os03g0289400 protein OS=Oryza sativa subsp. japonica GN=Os03g0289400 PE=4 SV=1	77.6	81.3	88	98.5	101.2	98.2	0.828802	0.00596575
B8AZZ6	Uncharacterized protein OS=Oryza sativa subsp. indica GN=OsI_20631 PE=4 SV=1	93.3	94.5	96.2	113.6	114.1	115.3	0.827988	3.65267e-05
I1Q912	Uncharacterized protein OS=Oryza glaberrima PE=4 SV=1	85.8	86	85.9	104.5	103	103.9	0.827553	2.17574e-06
I1PFY8	Malate dehydrogenase OS=Oryza glaberrima PE=3 SV=1	89.3	90.8	91.5	110.7	108.9	109.2	0.826034	2.39452e-05
A2YQ40	Uncharacterized protein OS=Oryza sativa subsp. indica GN=OsI_27400 PE=4 SV=1	83.8	89.7	86	106.9	103	104.3	0.825907	0.000913604
B8ACL5	Uncharacterized protein OS=Oryza sativa subsp. indica GN=OsI_01428 PE=4 SV=1	94.1	96.9	94.4	114.6	114.9	116.1	0.82581	3.62391e-05
I1NQP9	Uncharacterized protein OS=Oryza glaberrima PE=4 SV=1	89.6	93.7	92.2	113.2	109.7	110.8	0.825592	0.000253856
A2YG06	Phosphoglycerate kinase OS=Oryza sativa subsp. indica GN=OsI_24050 PE=3 SV=1	96.2	87.7	98.4	112.6	118.7	110.9	0.824956	0.0077449
A0A0P0XA86	Os07g0663700 protein (Fragment) OS=Oryza sativa subsp. japonica GN=Os07g0663700 PE=4 SV=1	101.5	88.4	98.9	116.7	115.4	118.1	0.824672	0.00740116
I1P7J5	Uncharacterized protein OS=Oryza glaberrima PE=4 SV=1	93	91.4	88.3	111.9	111	107.8	0.824614	0.000481473
Q8H3X4	Dirigent protein OS=Oryza sativa subsp. japonica GN=P0585H11.104 PE=2 SV=1	92.1	89.6	89.5	112.7	106.5	109.7	0.824567	0.000631093
A2WTF3	Uncharacterized protein OS=Oryza sativa subsp. indica GN=OsI_03137 PE=3 SV=1	92.4	89.4	90.3	111.3	112	106.7	0.824545	0.000512941
B8B9W8	Uncharacterized protein OS=Oryza sativa subsp. indica GN=OsI_28891 PE=4 SV=1	90	86.9	88.6	106.8	109.8	105.6	0.824022	0.000251442
A2Z498	Peptidyl-prolyl cis-trans isomerase OS=Oryza sativa subsp. indica GN=OsI_32475 PE=3 SV=1	93.1	95	92.2	115.3	107	117.9	0.823927	0.00414982
I1R4W4	Uncharacterized protein OS=Oryza glaberrima PE=4 SV=1	87.4	93.3	88.2	111.2	107.9	107.3	0.823836	0.000972854
Q53NG8	Aldehyde dehydrogenase OS=Oryza sativa subsp. japonica GN=LOC_Os11g08300 PE=2 SV=1	92.3	87	92.9	114.2	111.4	104.9	0.823601	0.00430648
A2Y1C0	Uncharacterized protein OS=Oryza sativa subsp. indica GN=OsI_18803 PE=4 SV=1	93.6	86.7	84.6	100.7	110	111	0.823438	0.0112917
B8AYH0	Uncharacterized protein OS=Oryza sativa subsp. indica GN=OsI_18615 PE=4 SV=1	96.5	98	94.5	117.3	118.5	115.3	0.823127	0.000114432
I1PPP4	Uncharacterized protein OS=Oryza glaberrima PE=4 SV=1	91.6	89.3	81.9	112.9	102.9	103.5	0.82305	0.0124942
B8AW91	Uncharacterized protein OS=Oryza sativa subsp. indica GN=OsI_20777 PE=4 SV=1	96.2	96	93.5	112.3	115.5	120.1	0.821213	0.00102677
A2YKI0	Acetyltransferase component of pyruvate dehydrogenase complex OS=Oryza sativa subsp. indica GN=OsI_25727 PE=3 SV=1	98.7	91.7	91.6	109.5	118.3	115.6	0.8212	0.00429595
B8ADG2	Uncharacterized protein OS=Oryza sativa subsp. indica GN=OsI_00557 PE=4 SV=1	86.5	85.4	88.4	111.7	103.6	102	0.820359	0.00370991
B8B9G9	Uncharacterized protein OS=Oryza sativa subsp. indica GN=OsI_30242 PE=4 SV=1	80.9	88.8	80.9	101.5	101.1	103.3	0.819222	0.00247049
A2XYD6	Uncharacterized protein OS=Oryza sativa subsp. indica GN=OsI_17714 PE=4 SV=1	83.3	94.1	89.6	118.7	97.3	110.3	0.818265	0.0470321
A2ZJ46	Uncharacterized protein OS=Oryza sativa subsp. indica GN=OsI_37850 PE=4 SV=1	86.2	87.2	86.4	108.6	107	102	0.81801	0.000663342
I1Q247	Uncharacterized protein OS=Oryza glaberrima PE=3 SV=1	98.5	84.6	90.7	109.6	109.3	115.9	0.817802	0.0111845
B8B3U4	Uncharacterized protein OS=Oryza sativa subsp. indica GN=OsI_23436 PE=4 SV=1	90.9	94	93.6	113.8	113.1	113.7	0.817675	3.18936e-05
B8AI27	Uncharacterized protein OS=Oryza sativa subsp. indica GN=OsI_08841 PE=4 SV=1	88.6	88.2	89.1	112.7	106.7	106.1	0.816897	0.000726459
Q2QZ12	Mitochondrial carrier protein, expressed OS=Oryza sativa subsp. japonica GN=LOC_Os11g48040 PE=2 SV=1	89.2	93	96.8	120.8	111.6	109.3	0.816506	0.00725246
Q7XSJ9	OSJNBb0070J16.4 protein OS=Oryza sativa subsp. japonica GN=Os04g0514400 PE=2 SV=2	89.2	84.1	92.3	107.2	110.4	107.7	0.816477	0.00154063
I1QY70	Dirigent protein OS=Oryza glaberrima PE=3 SV=1	89.7	93.3	89.1	108.6	112.8	111.9	0.816382	0.000368779
I1PSI2	Uncharacterized protein OS=Oryza glaberrima PE=3 SV=1	83.8	89.5	88	105.5	108.2	106.7	0.815543	0.000465112
Q2R0I1	Dirigent protein OS=Oryza sativa subsp. japonica GN=Os11g0644700 PE=3 SV=1	89.2	91.8	93.2	111.9	113.1	111.3	0.815343	8.70765e-05
B8ASD7	Uncharacterized protein OS=Oryza sativa subsp. indica GN=OsI_16756 PE=4 SV=1	89.6	88.9	88.2	107.9	109	110.3	0.815098	1.49077e-05
B8AKK2	Uncharacterized protein OS=Oryza sativa subsp. indica GN=OsI_13703 PE=4 SV=1	96.4	98.6	90.7	113.6	117.4	119.8	0.814424	0.00185744
I1PQR7	Uncharacterized protein OS=Oryza glaberrima PE=4 SV=1	98.5	94.6	88.9	114	108.6	123.7	0.814323	0.0148131
Q5UJF9	Cysteine synthase OS=Oryza sativa subsp. indica GN=CAS PE=2 SV=1	84.5	83.1	81.3	101.5	102.4	101.8	0.814197	3.9507e-05
B8B859	Uncharacterized protein OS=Oryza sativa subsp. indica GN=OsI_25239 PE=3 SV=1	98.9	93.1	90.2	113.9	121.1	111.7	0.81396	0.00490584
I1QIT8	Histone H2A OS=Oryza glaberrima PE=3 SV=1	96.9	93.4	91.5	113.9	116.1	116.3	0.813745	0.00025693
A2Z282	Uncharacterized protein OS=Oryza sativa subsp. indica GN=OsI_31717 PE=4 SV=1	92.6	90	95.1	106.1	127.8	107.5	0.813415	0.0414039
I1QW46	Eukaryotic translation initiation factor 3 subunit B OS=Oryza glaberrima PE=3 SV=1	95	91	89	111.3	113.8	113.2	0.812888	0.000388062
I1PSM1	Uncharacterized protein OS=Oryza glaberrima PE=3 SV=1	101.6	95.8	87.8	116.3	119.5	115.1	0.812767	0.00651079
Q10A77	Os10g0100300 protein OS=Oryza sativa subsp. japonica GN=Os10g0100300 PE=2 SV=1	88.8	85.1	89	107	109	107.5	0.812674	0.000135315
B8BGU2	Uncharacterized protein OS=Oryza sativa subsp. indica GN=OsI_33573 PE=4 SV=1	96.4	95.8	92.3	121.1	112.6	116.7	0.811929	0.00136362
Q0JPA6	Salt stress root protein RS1 OS=Oryza sativa subsp. japonica GN=Os01g0233000 PE=2 SV=1	89.4	89.9	89.3	110.9	109.8	110.2	0.811726	6.11108e-07
I1NUK0	Uncharacterized protein OS=Oryza glaberrima PE=4 SV=1	80.8	86.6	89.9	109.6	103.1	104.3	0.811672	0.00392269
B8BCQ3	Uncharacterized protein OS=Oryza sativa subsp. indica GN=OsI_31743 PE=3 SV=1	90.5	88.9	86.5	109.9	108.8	108.9	0.811661	7.12405e-05
I1QN25	Uncharacterized protein OS=Oryza glaberrima PE=3 SV=1	88.2	91.8	89.2	110.8	110.9	110.4	0.810599	4.20729e-05
B8AFN7	Uncharacterized protein OS=Oryza sativa subsp. indica GN=OsI_06722 PE=3 SV=1	91.3	98.8	108.4	120.6	117.1	131.3	0.808943	0.0228621
I1NKA5	Histone H2B OS=Oryza glaberrima PE=3 SV=1	95.4	88.5	90.9	112.8	112.2	114.8	0.808711	0.000565098
B8BB36	Uncharacterized protein OS=Oryza sativa subsp. indica GN=OsI_29378 PE=3 SV=1	96.2	95.4	94.3	118.9	116.4	118.4	0.808312	1.78743e-05
B8BD60	Uncharacterized protein OS=Oryza sativa subsp. indica GN=OsI_30469 PE=4 SV=1	85.6	85.2	83	105.4	103.1	105.7	0.807766	6.29962e-05
Q10CU9	Glycosyl hydrolase family 3 N terminal domain containing protein, expressed OS=Oryza sativa subsp. japonica GN=OSJNBa0069E14.7 PE=2 SV=1	93.6	94.9	95.7	114.1	120.7	117.2	0.807386	0.000351055
A2WLX8	Uncharacterized protein OS=Oryza sativa subsp. indica GN=OsI_00846 PE=3 SV=1	93.4	97.3	100.5	124.7	118.4	118.1	0.806202	0.00142546
P92683	Cytochrome c oxidase subunit Vb OS=Oryza sativa subsp. japonica GN=coxVb PE=2 SV=1	90.1	90	89.8	110	112	112.9	0.805912	1.48418e-05
B8BFL9	Uncharacterized protein OS=Oryza sativa subsp. indica GN=OsI_32563 PE=4 SV=1	86.6	86.3	92.5	109.5	113.6	106.3	0.805707	0.00187134
B8BDQ6	Uncharacterized protein OS=Oryza sativa subsp. indica GN=OsI_30682 PE=4 SV=1	89.2	102.6	90.6	116.3	105.6	128.7	0.805476	0.045353
Q0DKG9	Os05g0164100 protein OS=Oryza sativa subsp. japonica GN=Os05g0164100 PE=4 SV=1	89.3	85.8	90.9	107.2	111.8	111.4	0.805085	0.000521182
I1QL27	Uncharacterized protein OS=Oryza glaberrima PE=4 SV=1	95.1	95.7	94.9	119.7	117.7	117.6	0.804789	5.78222e-06
I1PK11	Uncharacterized protein OS=Oryza glaberrima PE=4 SV=1	85.7	86.8	86.1	106.6	107.4	107.5	0.804355	1.0533e-06
A2YXT2	Uncharacterized protein OS=Oryza sativa subsp. indica GN=OsI_30148 PE=3 SV=1	87.8	91.5	93.8	111.1	116	112.7	0.803708	0.000605078
A2Y4F3	Uncharacterized protein OS=Oryza sativa subsp. indica GN=OsI_19880 PE=4 SV=1	93.4	94.5	84.5	113.3	105.9	120	0.803066	0.0124773
A2XWV6	Uncharacterized protein OS=Oryza sativa subsp. indica GN=OsI_17142 PE=4 SV=1	80	84.8	92.3	110.3	104.5	105.4	0.802936	0.00630207
Q2QXS4	Os12g0145100 protein OS=Oryza sativa subsp. japonica GN=Os12g0145100 PE=2 SV=1	88.4	93.5	89.2	115	108.2	114.7	0.802308	0.00122235
I1NNF9	Uncharacterized protein OS=Oryza glaberrima PE=3 SV=1	95	95.3	95.4	116.8	118.9	120.4	0.802303	2.38149e-05
A2XEZ0	Uncharacterized protein OS=Oryza sativa subsp. indica GN=OsI_10905 PE=4 SV=1	87.7	87.8	92.5	109.2	111.8	113.2	0.801915	0.00036173
Q6F362	Histone H2B.9 OS=Oryza sativa subsp. japonica GN=H2B.9 PE=3 SV=1	88.1	88.3	88	110.4	110	109.5	0.801455	1.50572e-07
I1P9L8	Uncharacterized protein OS=Oryza glaberrima PE=3 SV=1	94.9	83	95.7	117.8	115.6	108	0.801406	0.0111599
A2XNF8	Uncharacterized protein OS=Oryza sativa subsp. indica GN=OsI_14097 PE=3 SV=1	86.7	89.1	87	112.5	108.3	107.3	0.800975	0.000247245
I1P737	Uncharacterized protein OS=Oryza glaberrima PE=4 SV=1	90.5	90.7	89.7	111.8	113.6	113	0.800532	3.247e-06
B8AB29	Uncharacterized protein OS=Oryza sativa subsp. indica GN=OsI_01055 PE=4 SV=1	91.2	85.4	86.9	112.2	107.1	110.3	0.799454	0.000650368
Q5JNB0	Cysteine synthase OS=Oryza sativa subsp. japonica GN=Os01g0978100 PE=2 SV=1	85.7	87.2	86.6	109.2	106.8	108.7	0.799199	1.3971e-05
B8AEU9	Uncharacterized protein OS=Oryza sativa subsp. indica GN=OsI_09450 PE=4 SV=1	89.9	92.1	91	114.9	115.5	111.5	0.798479	8.0381e-05
A2X8R9	Uncharacterized protein OS=Oryza sativa subsp. indica GN=OsI_08631 PE=4 SV=1	92.2	94.9	93.9	120.4	116.9	115.2	0.797163	0.000157884
Q6YXS1	Os08g0114100 protein OS=Oryza sativa subsp. japonica GN=Os08g0114100 PE=4 SV=1	87.9	86.4	84	107.1	112	105	0.796976	0.000751288
I1R1W1	Uncharacterized protein OS=Oryza glaberrima PE=3 SV=1	87.7	87.7	78.3	103.7	105.7	109.3	0.796046	0.00359361
B8AKJ9	Uncharacterized protein OS=Oryza sativa subsp. indica GN=OsI_13694 PE=4 SV=1	86.4	90.1	96	115.7	115.5	111.3	0.79562	0.00175516
Q6K1X5	Os02g0608900 protein OS=Oryza sativa subsp. japonica GN=Os02g0608900 PE=2 SV=1	87	86.5	86.8	110.3	106.5	110.4	0.795538	6.60894e-05
I1QMY5	Uncharacterized protein OS=Oryza glaberrima PE=4 SV=1	95.2	84.8	89.2	111	111.3	116.3	0.795038	0.00262961
A2YIF3	Uncharacterized protein OS=Oryza sativa subsp. indica GN=OsI_24995 PE=4 SV=1	82.2	84.3	85.9	109.8	105.6	102.1	0.794961	0.000926126
B8ADR9	Uncharacterized protein OS=Oryza sativa subsp. indica GN=OsI_06236 PE=4 SV=1	96.2	94.4	96	118.7	122.7	119.5	0.794126	5.16691e-05
I1QL59	Uncharacterized protein OS=Oryza glaberrima PE=4 SV=1	91.9	94.5	91	118.6	114.1	116.8	0.793705	0.000137623
Q7XQV1	OSJNBb0079B02.1 protein OS=Oryza sativa subsp. japonica GN=Os04g0640500 PE=2 SV=2	79.3	76.5	91.7	102.2	106.7	103.2	0.793015	0.0114611
Q7X5X9	OSJNBa0027P08.4 protein OS=Oryza sativa subsp. japonica GN=Os04g0444600 PE=2 SV=2	86	88.3	84.2	107.6	108.1	110.4	0.792702	0.000104715
Q7XIE2	Os07g0164300 protein OS=Oryza sativa subsp. japonica GN=P0039H02.103 PE=2 SV=1	84.2	95.2	87	116.1	102.8	117.2	0.792621	0.0150058
A0A0P0WRT9	Os06g0130900 protein (Fragment) OS=Oryza sativa subsp. japonica GN=Os06g0130900 PE=3 SV=1	91.8	89.1	92.3	114.6	116.1	114.3	0.791884	3.03395e-05
A2YQQ8	Succinate dehydrogenase [ubiquinone] iron-sulfur subunit, mitochondrial OS=Oryza sativa subsp. indica GN=OsI_27631 PE=3 SV=1	100.2	94.3	88.4	116.6	118.4	122.9	0.790444	0.00300713
Q8HCQ3	NADH dehydrogenase subunit 7 OS=Oryza sativa subsp. japonica GN=nad7 PE=3 SV=1	88.1	101.2	100	127.1	119.2	119.7	0.790437	0.00643499
I1NND6	Tyrosine--tRNA ligase OS=Oryza glaberrima PE=3 SV=1	88.1	86.6	83.3	105.9	107.5	113.3	0.789715	0.000997251
B8ATS0	Uncharacterized protein OS=Oryza sativa subsp. indica GN=OsI_15790 PE=4 SV=1	85.6	89.9	96.5	117.9	110.7	116	0.789321	0.00321756
B8ABJ9	Uncharacterized protein OS=Oryza sativa subsp. indica GN=OsI_02797 PE=4 SV=1	97.4	91.6	87.7	113.1	115.2	122.3	0.789218	0.00340299
Q6ZG03	Os08g0276100 protein OS=Oryza sativa subsp. japonica GN=Os08g0276100 PE=2 SV=1	88.6	89.1	88.3	112.9	111.5	112.9	0.788615	1.38909e-06
B8B833	Eukaryotic translation initiation factor 5A OS=Oryza sativa subsp. indica GN=OsI_26733 PE=3 SV=1	88.4	90.6	84.2	111.6	109.7	112.5	0.788496	0.000329148
Q6YUA1	Os02g0100300 protein OS=Oryza sativa subsp. japonica GN=Os02g0100300 PE=4 SV=1	85.9	87	87.7	112.9	105.3	112.4	0.788264	0.000744473
Q10N28	Os03g0284600 protein OS=Oryza sativa subsp. japonica GN=Os03g0284600 PE=4 SV=1	83.9	88.5	85	107.9	107.1	111.8	0.787638	0.000324002
B8ARS4	Uncharacterized protein OS=Oryza sativa subsp. indica GN=OsI_17974 PE=4 SV=1	89.7	86.8	89.8	114	112.9	111.2	0.787637	4.77426e-05
B8A8A8	Peroxidase OS=Oryza sativa subsp. indica GN=OsI_02005 PE=3 SV=1	93	93.2	84.6	119	109.9	115.1	0.787209	0.00323597
I1PA01	Uncharacterized protein OS=Oryza glaberrima PE=3 SV=1	89.2	98.7	97	127.2	115.2	119.9	0.786365	0.00478793
B8B801	Uncharacterized protein OS=Oryza sativa subsp. indica GN=OsI_26672 PE=4 SV=1	87.7	86.3	89	112.2	114.5	107.8	0.786248	0.000353013
A2ZIF8	Uncharacterized protein OS=Oryza sativa subsp. indica GN=OsI_37606 PE=3 SV=1	94.4	94.8	96.1	118.9	122.4	121.8	0.785734	2.67873e-05
B8AGL8	Uncharacterized protein OS=Oryza sativa subsp. indica GN=OsI_06998 PE=3 SV=1	88.3	82	84.5	106.8	109.5	108	0.785692	0.000311869
A0A0P0XAA0	Os07g0671800 protein (Fragment) OS=Oryza sativa subsp. japonica GN=Os07g0671800 PE=4 SV=1	84.5	79.8	83.8	101.3	106.3	108.8	0.784134	0.00100358
Q2R3B6	Os11g0528500 protein OS=Oryza sativa subsp. japonica GN=Os11g0528500 PE=2 SV=1	84.7	85.1	84.8	107.7	108	109	0.784108	5.7289e-07
B8AGR5	Uncharacterized protein OS=Oryza sativa subsp. indica GN=OsI_08509 PE=3 SV=1	93.5	92	90.4	119.2	118.4	114.6	0.783362	0.000110365
A2X8T8	Uncharacterized protein OS=Oryza sativa subsp. indica GN=OsI_08650 PE=4 SV=1	87.4	89.1	91	114.9	115.3	111.6	0.782621	9.36436e-05
B8AQL4	Uncharacterized protein OS=Oryza sativa subsp. indica GN=OsI_11856 PE=4 SV=1	74.9	91.4	93	100	116.2	115.2	0.782438	0.0369785
B8AK41	Uncharacterized protein OS=Oryza sativa subsp. indica GN=OsI_12095 PE=4 SV=1	94.3	91.7	92.1	119.9	114.4	121.4	0.781839	0.000341933
A2Z054	Uncharacterized protein OS=Oryza sativa subsp. indica GN=OsI_30983 PE=4 SV=1	92.8	94.5	94.5	123.8	120.5	116.3	0.781475	0.000304114
I1PUE9	Uncharacterized protein OS=Oryza glaberrima PE=4 SV=1	86.4	92.1	84.3	112.8	112.4	111.7	0.780053	0.000465076
I1R8W9	Eukaryotic translation initiation factor 5A OS=Oryza glaberrima PE=3 SV=1	83.9	86.7	90.9	115	110.2	110.1	0.779899	0.000694497
A2WL79	Peroxidase OS=Oryza sativa subsp. indica GN=OsI_00589 PE=3 SV=1	90.4	90.3	89.3	116.7	114.6	115.1	0.779446	3.90233e-06
A0A0P0XHD8	Histone H2B OS=Oryza sativa subsp. japonica GN=Os08g0490900 PE=3 SV=1	90.4	81.1	84	111.7	105.3	112	0.776596	0.0022164
I1NXL3	Uncharacterized protein OS=Oryza glaberrima PE=4 SV=1	74.9	84.5	87.4	101.3	108.8	108.1	0.775613	0.00599214
A2XC62	Uncharacterized protein OS=Oryza sativa subsp. indica GN=OsI_09885 PE=3 SV=1	92	93.9	92.9	119.9	118.8	120.9	0.775306	5.0703e-06
B8AAK9	Uncharacterized protein OS=Oryza sativa subsp. indica GN=OsI_00916 PE=4 SV=1	83.1	88.8	92.4	115.3	112.5	113.5	0.774392	0.000817717
A2Y5G8	Probable histone H2A.4 OS=Oryza sativa subsp. indica GN=OsI_019561 PE=3 SV=1	86.9	88.9	85.3	112.6	110.7	113.9	0.774318	5.38844e-05
P93431	Ribulose bisphosphate carboxylase/oxygenase activase, chloroplastic OS=Oryza sativa subsp. japonica GN=RCA PE=1 SV=2	85.2	85.2	85.4	110.5	109.7	110.2	0.774213	5.43841e-08
A2YWB7	Uncharacterized protein OS=Oryza sativa subsp. indica GN=OsI_29630 PE=4 SV=1	102.9	80.5	96.5	113.4	134.1	114.6	0.772991	0.0441995
B8B4H5	Alanine--tRNA ligase, chloroplastic/mitochondrial OS=Oryza sativa subsp. indica GN=OsI_22356 PE=3 SV=1	86.7	83.9	89.8	111.1	115.2	111.4	0.771099	0.000280413
B8B663	Uncharacterized protein OS=Oryza sativa subsp. indica GN=OsI_26023 PE=4 SV=1	89.7	78	86	108.8	112.5	107.8	0.77089	0.00254541
A2Z7B3	GDP-mannose 3,5-epimerase 1 OS=Oryza sativa subsp. indica GN=OsI_032456 PE=2 SV=1	86.9	89.8	89.1	116.2	112.8	115.8	0.770882	4.49016e-05
I1P5I8	Uncharacterized protein OS=Oryza glaberrima PE=4 SV=1	94.5	82.1	85	118.7	108.6	112.4	0.770091	0.00545458
A2Z8U8	Uncharacterized protein OS=Oryza sativa subsp. indica GN=OsI_34142 PE=4 SV=1	88.7	87.8	89.7	115.6	114.9	115.3	0.769809	1.41317e-06
B8AYJ5	Uncharacterized protein OS=Oryza sativa subsp. indica GN=OsI_20075 PE=4 SV=1	78.4	88.8	76.7	120.3	93.5	103.3	0.769158	0.0484979
I1PPV8	Uncharacterized protein OS=Oryza glaberrima PE=3 SV=1	90.5	88.7	85.2	107.8	114.5	121.6	0.768828	0.00345109
I1PH49	Uncharacterized protein OS=Oryza glaberrima PE=4 SV=1	85.1	86.5	88.2	115.6	109.6	112.8	0.768639	0.000181593
A2X1X4	Uncharacterized protein OS=Oryza sativa subsp. indica GN=OsI_06200 PE=4 SV=1	78.9	79.8	80	104	104	102.9	0.767771	1.10473e-06
B8AJ26	Uncharacterized protein OS=Oryza sativa subsp. indica GN=OsI_07469 PE=4 SV=1	79.9	81.1	81.2	106.4	107.8	101.5	0.767184	0.000233294
I1PPQ0	Uncharacterized protein OS=Oryza glaberrima PE=4 SV=1	101.3	76.7	77.8	106.9	119.2	107.5	0.766787	0.0444622
I1NTN8	Uncharacterized protein OS=Oryza glaberrima PE=3 SV=1	89.7	90.5	90.3	118.7	117.2	117	0.766506	1.25498e-06
I1P3G1	Uncharacterized protein OS=Oryza glaberrima PE=3 SV=1	88.3	77.1	86.1	110	107.7	110.5	0.766301	0.00193466
B8BDU5	Uncharacterized protein OS=Oryza sativa subsp. indica GN=OsI_32152 PE=4 SV=1	83.9	90.2	84.1	112.7	109.3	115.3	0.765491	0.000616417
Q10H93	Expressed protein OS=Oryza sativa subsp. japonica GN=Os03g0596900 PE=4 SV=1	84.5	87.4	86.4	112.9	111.4	113.4	0.76488	1.42331e-05
A2Y986	Dirigent protein OS=Oryza sativa subsp. indica GN=OsI_21624 PE=3 SV=1	90.1	91.5	90.1	118.9	117.1	119.3	0.764706	4.51459e-06
I1QWG3	Uncharacterized protein OS=Oryza glaberrima PE=3 SV=1	95.2	95.6	95.4	125.7	124.5	124.1	0.764627	4.81141e-07
I1PHM8	Uncharacterized protein OS=Oryza glaberrima PE=3 SV=1	87.9	84.8	90.6	119.4	113.5	111.6	0.764296	0.000718946
I1PKT8	Uncharacterized protein OS=Oryza glaberrima PE=4 SV=1	95.5	92.3	92.9	124.2	116.8	127.2	0.762357	0.000845864
B8B2L9	Uncharacterized protein OS=Oryza sativa subsp. indica GN=OsI_24530 PE=4 SV=1	92.1	82.5	94.5	120.4	123.4	109.4	0.761891	0.00753955
A2X3Z4	Uncharacterized protein OS=Oryza sativa subsp. indica GN=OsI_06927 PE=4 SV=1	92.1	85.2	88.7	112.2	117.1	120.3	0.76087	0.000831781
A2X381	Reticulon-like protein OS=Oryza sativa subsp. indica GN=OsI_06662 PE=4 SV=1	83	79.3	90.9	111.4	110.2	111.2	0.760817	0.00152257
A2Y6V1	Uncharacterized protein OS=Oryza sativa subsp. indica GN=OsI_20756 PE=3 SV=1	86.3	85.8	89.6	119.5	116.8	107.9	0.760314	0.0017526
Q6EQG6	Os09g0345500 protein OS=Oryza sativa subsp. japonica GN=Os09g0345500 PE=4 SV=1	84.6	84.2	102	124.1	124.4	107.7	0.760247	0.0241362
I1NK96	Uncharacterized protein OS=Oryza glaberrima PE=3 SV=1	82.4	77.9	79.7	106.4	107.2	102.2	0.759975	0.000238863
A2XC68	Uncharacterized protein OS=Oryza sativa subsp. indica GN=OsI_09892 PE=3 SV=1	89.3	97.2	90.6	125.4	118.4	121.2	0.759178	0.000771912
I1NPZ9	Uncharacterized protein OS=Oryza glaberrima PE=3 SV=1	90.9	91	91	124.7	106.3	128.6	0.758899	0.0136639
I1NM52	Uncharacterized protein OS=Oryza glaberrima PE=4 SV=1	84.4	84.3	79.7	109.8	104.3	113.4	0.758473	0.00100557
A2X967	Uncharacterized protein OS=Oryza sativa subsp. indica GN=OsI_08780 PE=4 SV=1	94.9	83.3	84	107	122.1	117.1	0.757366	0.00855879
B8B4M2	Uncharacterized protein OS=Oryza sativa subsp. indica GN=OsI_23711 PE=4 SV=1	96	84.2	90.1	116.5	115.9	124.5	0.757355	0.00277279
Q84T92	Chalcone--flavonone isomerase OS=Oryza sativa subsp. japonica GN=CHI PE=2 SV=1	89	91.7	87.5	118.9	115.6	119.7	0.757199	8.2453e-05
I1QJJ2	Uncharacterized protein OS=Oryza glaberrima PE=4 SV=1	87.6	87.1	87.5	114.4	117.4	114.5	0.757147	9.46356e-06
I1PV90	Uncharacterized protein OS=Oryza glaberrima PE=4 SV=1	86.1	87.2	85.6	114.8	113.5	113.7	0.757018	1.51862e-06
A2X9V8	Uncharacterized protein OS=Oryza sativa subsp. indica GN=OsI_09029 PE=4 SV=1	91.9	93.1	93.7	123.4	121.7	123.1	0.756926	2.31878e-06
B8AX66	Uncharacterized protein OS=Oryza sativa subsp. indica GN=OsI_21153 PE=4 SV=1	86.9	93.2	88.4	126.7	105.2	123.1	0.756338	0.0140318
A2WZM3	Uncharacterized protein OS=Oryza sativa subsp. indica GN=OsI_05413 PE=4 SV=1	75.2	86.8	87.5	112.7	109	108.3	0.756061	0.0031232
I1PR82	Uncharacterized protein OS=Oryza glaberrima PE=4 SV=1	91.2	90.7	90.5	117	119.8	124.2	0.754571	0.000149969
I1PFQ5	Uncharacterized protein OS=Oryza glaberrima PE=3 SV=1	81	85	84.6	109.1	112.1	111.1	0.754138	6.12726e-05
A2WQX7	Uncharacterized protein OS=Oryza sativa subsp. indica GN=OsI_02260 PE=4 SV=1	91.9	90.4	91.8	121.1	123.6	119.4	0.752815	2.16932e-05
I1NRI9	Uncharacterized protein OS=Oryza glaberrima PE=4 SV=1	83.8	86.1	83.8	112.9	109.8	114.4	0.752596	5.77271e-05
I1QA91	Uncharacterized protein OS=Oryza glaberrima PE=4 SV=1	85.8	92	89.8	123.2	114.4	118.1	0.752319	0.000719573
A2Y804	Uncharacterized protein OS=Oryza sativa subsp. indica GN=OsI_21172 PE=3 SV=1	88.3	81.4	88.7	116.9	117.6	109.3	0.7516	0.00132709
B8AJZ3	Translocase of chloroplast OS=Oryza sativa subsp. indica GN=OsI_10695 PE=3 SV=1	81.7	82.4	80	107.3	108.1	109.4	0.751539	8.8466e-06
B8BEC2	Uncharacterized protein OS=Oryza sativa subsp. indica GN=OsI_32326 PE=4 SV=1	85.9	81.8	89.5	119	112.1	111.5	0.75073	0.000966519
A2XEN1	Uncharacterized protein OS=Oryza sativa subsp. indica GN=OsI_10791 PE=4 SV=1	76.4	86.5	78.6	107.3	107.4	107.3	0.75	0.000940196
D5L1S4	Divinyl chlorophyllide a 8-vinyl-reductase, chloroplastic OS=Oryza sativa subsp. indica GN=DVR PE=1 SV=1	80.8	84.4	88.3	123.9	109	105.4	0.749335	0.00957314
I1QZZ4	Serine hydroxymethyltransferase OS=Oryza glaberrima PE=3 SV=1	86.7	93.4	93.7	126.3	119.8	119.3	0.749316	0.000681963
B8B6B4	Phosphoinositide phospholipase C OS=Oryza sativa subsp. indica GN=OsI_27447 PE=4 SV=1	88.6	91.2	85.1	122.9	118.1	112.9	0.748517	0.000934838
B8BP25	Uncharacterized protein OS=Oryza sativa subsp. indica GN=OsI_37938 PE=3 SV=1	84.7	85.1	83.1	113.3	110.7	114	0.748225	1.74752e-05
A2XAZ0	Uncharacterized protein OS=Oryza sativa subsp. indica GN=OsI_09422 PE=4 SV=1	84.5	75.7	85.5	108.7	110.8	109.1	0.747718	0.000964594
Q69UU3	Os07g0108300 protein OS=Oryza sativa subsp. japonica GN=P0585H11.115 PE=2 SV=1	86.7	86.4	87.1	116.5	117.4	114.4	0.747057	5.53689e-06
A2Y0H2	REF/SRPP-like protein OsI_017815 OS=Oryza sativa subsp. indica GN=OsI_017815 PE=3 SV=1	78.3	80	79	101.8	109.4	106.6	0.746696	0.000294823
I1PW98	Uncharacterized protein OS=Oryza glaberrima PE=4 SV=1	92.3	89.5	81.2	119.5	119.6	113.7	0.745465	0.00149225
I1NQ32	Uncharacterized protein OS=Oryza glaberrima PE=4 SV=1	82.3	81.4	85.7	111.3	117.8	105.5	0.745368	0.00169014
B8ANT3	Uncharacterized protein OS=Oryza sativa subsp. indica GN=OsI_14420 PE=4 SV=1	86.9	81.9	77.3	108.9	113.4	108	0.74508	0.000972971
A2XC67	Uncharacterized protein OS=Oryza sativa subsp. indica GN=OsI_09891 PE=3 SV=1	93.1	90.2	92.3	122.8	122.9	124.3	0.744865	5.86545e-06
I1QC29	Uncharacterized protein OS=Oryza glaberrima PE=4 SV=1	80.3	91.3	92.3	127.6	118	108.7	0.744849	0.0107011
B8B764	Uncharacterized protein OS=Oryza sativa subsp. indica GN=OsI_24866 PE=4 SV=1	88.8	88.1	87.1	115.3	119.9	119.5	0.744291	4.09121e-05
Q7GCH3	26S proteasome regulatory particle triple-A ATPase subunit6 OS=Oryza sativa subsp. japonica GN=OsRPT6 PE=2 SV=1	82.4	80.8	83	111.6	110	109.2	0.744256	8.12284e-06
B8AP09	Uncharacterized protein OS=Oryza sativa subsp. indica GN=OsI_11478 PE=3 SV=1	84.5	88.9	87.7	121.1	121.6	109.9	0.740499	0.00164756
I1PPE6	Uncharacterized protein OS=Oryza glaberrima PE=4 SV=1	75.3	80.6	85.5	107.2	110.2	108.7	0.740264	0.000776489
I1P2H2	Uncharacterized protein OS=Oryza glaberrima PE=4 SV=1	83.9	86	80.1	110.2	113.4	114.3	0.739864	0.000161266
B8B9C5	Uncharacterized protein OS=Oryza sativa subsp. indica GN=OsI_30129 PE=3 SV=1	89.7	88.7	88.9	120.4	121.2	119.8	0.739624	4.1116e-07
Q33BE8	NADH-dependent oxidoreductase 2, putative, expressed OS=Oryza sativa subsp. japonica GN=LOC_Os10g02480 PE=2 SV=1	85.3	90.6	83.6	120.7	115.9	114.5	0.739106	0.000414363
Q0JM17	DEAD-box ATP-dependent RNA helicase 56 OS=Oryza sativa subsp. japonica GN=AIP1 PE=1 SV=2	94	91.3	86.1	120.5	118.5	128.3	0.738906	0.00107467
A2XSG0	Uncharacterized protein OS=Oryza sativa subsp. indica GN=OsI_15552 PE=4 SV=1	84.7	82.1	81.6	112.1	110.6	113.6	0.738626	2.25021e-05
A2XYG6	Uncharacterized protein OS=Oryza sativa subsp. indica GN=OsI_17742 PE=3 SV=1	85.3	79.8	88.7	117.1	114	112.7	0.73822	0.000494703
I1NLZ8	Uncharacterized protein OS=Oryza glaberrima PE=4 SV=1	87.7	81.6	88.3	109	120.1	120.4	0.737053	0.00208604
I1P526	Uncharacterized protein OS=Oryza glaberrima PE=4 SV=1	91	80.2	90.6	119.5	119.9	117	0.734568	0.000987023
A2XVY3	Elongation factor G, chloroplastic OS=Oryza sativa subsp. indica GN=OsI_16800 PE=3 SV=1	84	86.8	85.7	118.5	116.1	115	0.733696	1.91558e-05
B8AIG1	Uncharacterized protein OS=Oryza sativa subsp. indica GN=OsI_08919 PE=4 SV=1	75.5	84.4	80.6	109.1	110.1	108.9	0.733008	0.000360656
I1PT96	Uncharacterized protein OS=Oryza glaberrima PE=3 SV=1	83.7	87.9	92.9	123.7	122.9	114.9	0.731674	0.00112027
A2YLQ7	Uncharacterized protein OS=Oryza sativa subsp. indica GN=OsI_26157 PE=4 SV=1	94.9	81.1	77.7	112.3	119.9	114.6	0.731546	0.00559773
I1PQ76	Uncharacterized protein OS=Oryza glaberrima PE=4 SV=1	87.7	83.8	89.4	120.2	124.4	112.1	0.731427	0.00129941
Q651D5	Probable aquaporin PIP2-7 OS=Oryza sativa subsp. japonica GN=PIP2-7 PE=2 SV=2	88.8	83.3	81.6	112.5	113.9	120.6	0.731124	0.000716627
Q6H7Q6	Lipoxygenase OS=Oryza sativa subsp. japonica GN=Os02g0194700 PE=3 SV=1	80	87.6	98.8	125.2	124.3	115.4	0.730063	0.0064366
I1QUR2	Uncharacterized protein OS=Oryza glaberrima PE=3 SV=1	86.1	91.7	90.5	124.6	120.4	123.1	0.728878	9.27062e-05
A2XN99	Uncharacterized protein OS=Oryza sativa subsp. indica GN=OsI_14032 PE=3 SV=1	83.1	81.5	80.2	112	109.7	114.2	0.728788	3.96544e-05
I1PVJ3	Pyruvate, phosphate dikinase OS=Oryza glaberrima PE=3 SV=1	90.9	93.2	93.4	126.3	126.3	128.3	0.728538	5.00021e-06
I1R2E3	Photosystem I P700 chlorophyll a apoprotein A2 OS=Oryza glaberrima GN=19493564 PE=3 SV=1	91	92	91.1	126	126.3	124.2	0.728021	1.24305e-06
Q5NAI9	Os01g0710000 protein OS=Oryza sativa subsp. japonica GN=Os01g0710000 PE=2 SV=1	93.8	92.1	90.1	119.3	129.3	130.6	0.727848	0.000765383
I1R1H4	Uncharacterized protein OS=Oryza glaberrima PE=4 SV=1	76.5	83.3	80.4	110.5	110.4	110.1	0.72568	0.000105492
B8ABC6	Uncharacterized protein OS=Oryza sativa subsp. indica GN=OsI_04240 PE=4 SV=1	80.3	78.9	85	112.8	112.1	111.9	0.725059	7.8037e-05
B8B8S6	Uncharacterized protein OS=Oryza sativa subsp. indica GN=OsI_28473 PE=3 SV=1	82.7	83.1	83.3	115.2	114.4	114	0.724971	1.47308e-07
I1QVL0	Uncharacterized protein OS=Oryza glaberrima PE=3 SV=1	87.3	90.4	89	123.6	121.7	123.3	0.723549	5.93323e-06
Q8W317	NADH-ubiquinone oxidoreductase 75 kDa subunit, mitochondrial, putative, expressed OS=Oryza sativa subsp. japonica GN=LOC_Os03g50540 PE=2 SV=1	99.6	95.2	105.4	134.4	138.4	142.1	0.723548	0.000493379
A2Z5G9	Glycosyltransferase OS=Oryza sativa subsp. indica GN=OsI_32895 PE=3 SV=1	92.3	87.4	85.1	116.3	126.3	123.4	0.723497	0.000762899
B8AMQ6	Uncharacterized protein OS=Oryza sativa subsp. indica GN=OsI_14162 PE=4 SV=1	80	79.3	79.9	110.5	108.5	111.7	0.723314	5.81599e-06
I1R6Q4	Uncharacterized protein OS=Oryza glaberrima PE=4 SV=1	88.3	82.5	85	115.3	121.5	117.5	0.721987	0.000185934
Q851Y8	Elongation factor Tu OS=Oryza sativa subsp. japonica GN=LOC_Os03g63410 PE=2 SV=1	81.9	85.3	82.8	117.5	111.7	117.1	0.721917	0.000112752
B8AED8	Uncharacterized protein OS=Oryza sativa subsp. indica GN=OsI_09310 PE=4 SV=1	89.1	79.8	79.7	114.2	113.2	117.2	0.721416	0.000663564
A0A0P0VI77	Ubiquinol oxidase OS=Oryza sativa subsp. japonica GN=Os02g0318100 PE=3 SV=1	79.3	77.5	83.3	114.8	99	119.1	0.721238	0.00819583
Q8HCR5	Uncharacterized protein OS=Oryza sativa subsp. japonica GN=orf25 PE=4 SV=2	85.2	83.4	84.5	117	118.1	116.6	0.719647	1.15946e-06
B8AXD9	Uncharacterized protein OS=Oryza sativa subsp. indica GN=OsI_19641 PE=3 SV=1	79.7	82.5	73.6	111.9	106.9	110.1	0.716935	0.000497254
I1QW69	Uncharacterized protein OS=Oryza glaberrima PE=3 SV=1	80	80	81.4	111.5	113.6	111.8	0.716533	2.44133e-06
B8A840	Uncharacterized protein OS=Oryza sativa subsp. indica GN=OsI_04877 PE=4 SV=1	81.5	97.1	83.3	125.8	110.2	129.6	0.716357	0.0109828
Q7G754	Hsp20/alpha crystallin family protein, expressed OS=Oryza sativa subsp. japonica GN=Os10g0159700 PE=2 SV=1	84.3	91.1	87.3	122.9	122.7	121.5	0.715609	6.60255e-05
A2X9U5	Uncharacterized protein OS=Oryza sativa subsp. indica GN=OsI_09016 PE=4 SV=1	74	75.8	76.5	105.9	103.9	107.1	0.714105	1.45071e-05
B8BND6	Uncharacterized protein OS=Oryza sativa subsp. indica GN=OsI_37618 PE=4 SV=1	86.2	80.4	82.8	115.7	117.2	116.8	0.713183	4.33652e-05
I1P818	Uncharacterized protein OS=Oryza glaberrima PE=3 SV=1	84	80.4	99.8	128.9	132.3	109.4	0.712898	0.0188488
A2Y7R5	GTP-binding nuclear protein Ran-2 OS=Oryza sativa subsp. indica GN=RAN2 PE=2 SV=1	84.7	86.3	83.2	120.2	117.6	120.3	0.709858	1.0349e-05
A2X0V4	Uncharacterized protein OS=Oryza sativa subsp. indica GN=OsI_05839 PE=3 SV=1	81.9	81.9	82.5	115.9	116.4	115.2	0.708777	1.20159e-07
B8AHM8	Uncharacterized protein OS=Oryza sativa subsp. indica GN=OsI_08713 PE=3 SV=1	82	84.5	81.9	118.4	115.7	117.6	0.706284	7.88537e-06
Q6ZIK0	Probable tocopherol O-methyltransferase, chloroplastic OS=Oryza sativa subsp. japonica GN=VTE4 PE=2 SV=1	82.2	78.2	82	115.2	114.6	113.6	0.705882	1.68677e-05
I1P850	Elongation factor 1-alpha OS=Oryza glaberrima PE=3 SV=1	82.6	83.2	84.6	119.8	118.6	117.4	0.703766	2.70798e-06
I1PLW8	Glyceraldehyde-3-phosphate dehydrogenase OS=Oryza glaberrima PE=3 SV=1	76.3	77.8	77.4	110	109.4	109.7	0.703434	2.85658e-07
I1QY89	Uncharacterized protein OS=Oryza glaberrima PE=3 SV=1	83.4	80.4	77.8	111.8	115.8	115.9	0.703348	8.66681e-05
A2YY32	Uncharacterized protein OS=Oryza sativa subsp. indica GN=OsI_30255 PE=4 SV=1	76.7	75	94.1	124.5	125.7	99.4	0.703089	0.0302806
I1P6W8	Uncharacterized protein OS=Oryza glaberrima PE=4 SV=1	80.7	85.7	91.8	120.8	115.4	131.7	0.701821	0.00317247
I1P2V5	Uncharacterized protein OS=Oryza glaberrima PE=4 SV=1	81.9	81.9	82.3	116.2	117.4	118.4	0.699148	6.87312e-07
A2YMU6	Uncharacterized protein OS=Oryza sativa subsp. indica GN=OsI_26551 PE=4 SV=1	84.3	84.3	78.4	115.2	120.2	119	0.696953	0.000133369
I1R6V3	Uncharacterized protein OS=Oryza glaberrima PE=4 SV=1	81.7	77.7	86.8	114.2	128.2	110.9	0.696858	0.00381307
B8AR23	Uncharacterized protein OS=Oryza sativa subsp. indica GN=OsI_13396 PE=3 SV=1	80.4	83.2	84.1	117.6	120.3	118.1	0.695787	1.30156e-05
A2WLD9	Uncharacterized protein OS=Oryza sativa subsp. indica GN=OsI_00648 PE=4 SV=1	77.7	78	79	112.6	114.5	111.8	0.692535	2.59776e-06
A2XMY6	Uncharacterized protein OS=Oryza sativa subsp. indica GN=OsI_13914 PE=3 SV=1	78.7	79	81.7	117	115.9	113	0.692108	2.03165e-05
B8AEQ9	Elongation factor Tu OS=Oryza sativa subsp. indica GN=OsI_07899 PE=3 SV=1	75.8	77.3	78.5	112	111.9	111.1	0.691343	2.02287e-06
B8BN80	Uncharacterized protein OS=Oryza sativa subsp. indica GN=OsI_39285 PE=3 SV=1	83.4	89.7	88.5	131	124.5	123.4	0.69042	0.000215709
A2YLU1	Uncharacterized protein OS=Oryza sativa subsp. indica GN=OsI_26188 PE=4 SV=1	90	82.6	87.1	121.8	128.5	127.2	0.687947	0.00019
I1NNJ0	Uncharacterized protein OS=Oryza glaberrima PE=4 SV=1	83.3	81.9	85.1	121	122.6	121.1	0.686318	3.57625e-06
Q0DRB3	Os03g0399800 protein (Fragment) OS=Oryza sativa subsp. japonica GN=Os03g0399800 PE=4 SV=2	82.5	83.3	84.3	134.6	114.6	115.3	0.686145	0.00439236
B8A748	Pectinesterase OS=Oryza sativa subsp. indica GN=OsI_01594 PE=4 SV=1	84.4	87.7	83.2	123	122.1	127	0.686106	4.26543e-05
Q84NN4	Thioredoxin-like protein CDSP32, chloroplastic OS=Oryza sativa subsp. japonica GN=CDSP32 PE=2 SV=1	82.8	81.5	81.1	119.9	118.5	119.5	0.685666	5.77335e-07
B8A8E2	Uncharacterized protein OS=Oryza sativa subsp. indica GN=OsI_04951 PE=4 SV=1	80.8	84.5	81	122	115.8	121.6	0.685309	8.62196e-05
I1P1D0	Uncharacterized protein OS=Oryza glaberrima PE=4 SV=1	64.4	92.3	81.3	123.7	105.1	119.7	0.682927	0.0203889
B8B8H5	Uncharacterized protein OS=Oryza sativa subsp. indica GN=OsI_25421 PE=4 SV=1	74	83.3	73.5	111.9	110.6	115.9	0.682033	0.000548014
I1NY12	Glycosyltransferase OS=Oryza glaberrima PE=3 SV=1	81.8	91.4	87.5	129.4	124.2	128.9	0.681569	0.000234037
Q6AVZ8	Peroxidase OS=Oryza sativa subsp. japonica GN=prx65 PE=2 SV=1	85.9	86.3	84.4	124.1	125.9	126.9	0.680817	2.33656e-06
I1PNW7	Uncharacterized protein OS=Oryza glaberrima PE=4 SV=1	76.6	80.7	78.1	116.3	114.1	115.8	0.679954	1.12665e-05
A2ZDM9	Uncharacterized protein OS=Oryza sativa subsp. indica GN=OsI_35896 PE=4 SV=1	61.5	85.6	83.4	115.7	111.4	111.9	0.679941	0.00980913
Q0J8G4	Fructokinase-2 OS=Oryza sativa subsp. japonica GN=FRK2 PE=1 SV=1	83.2	87.8	84.8	124.3	124.6	128.4	0.677975	2.78422e-05
Q67J09	Os09g0460400 protein OS=Oryza sativa subsp. japonica GN=Os09g0460400 PE=2 SV=1	83.2	83.4	81.1	121.4	117.9	126.1	0.677887	9.43165e-05
A0A0P0WP33	Phosphoglycerate kinase OS=Oryza sativa subsp. japonica GN=Os05g0496200 PE=3 SV=1	67.5	69.3	70	102	101.8	101.8	0.676702	1.5877e-06
A2XWH5	Glycosyltransferase OS=Oryza sativa subsp. indica GN=OsI_17003 PE=3 SV=1	78.6	83.7	84.7	116.1	124.1	125.3	0.675787	0.000332266
I1QXY9	Uncharacterized protein OS=Oryza glaberrima PE=3 SV=1	81.7	80	79.3	116.4	120.6	119.9	0.675259	1.28571e-05
Q6YY47	Os02g0588500 protein OS=Oryza sativa subsp. japonica GN=Os02g0588500 PE=4 SV=1	86.3	89.5	87.2	135	124.5	130.6	0.674186	0.000185752
A2XT12	Uncharacterized protein OS=Oryza sativa subsp. indica GN=OsI_15749 PE=3 SV=1	77.8	83.1	84	121.6	122	120.5	0.672617	3.67975e-05
I1R7V2	Uncharacterized protein OS=Oryza glaberrima PE=3 SV=1	79.8	82.4	79.5	120.4	119.6	119.5	0.672323	2.1689e-06
Q9SNN5	Os06g0130800 protein OS=Oryza sativa subsp. japonica GN=Os06g0130800 PE=2 SV=1	75.5	74.4	75.7	112.6	110.6	113.4	0.670232	2.33969e-06
I1QJL9	Uncharacterized protein OS=Oryza glaberrima PE=4 SV=1	82	82	82.9	125.2	121.6	122.1	0.669287	4.02236e-06
I1PQ18	Aminomethyltransferase OS=Oryza glaberrima PE=3 SV=1	82.7	80.9	80	120.5	122.8	121.4	0.667946	2.6134e-06
B8BID6	Uncharacterized protein OS=Oryza sativa subsp. indica GN=OsI_34751 PE=3 SV=1	76.5	76.1	80.4	118.5	116.7	113.7	0.667813	3.90662e-05
A2Z942	Uncharacterized protein OS=Oryza sativa subsp. indica GN=OsI_34233 PE=4 SV=1	72.9	74.5	71.3	108.8	109.4	109.6	0.667175	2.83458e-06
B8A8G2	Uncharacterized protein OS=Oryza sativa subsp. indica GN=OsI_04995 PE=4 SV=1	80.5	81.9	81.9	120.6	125.8	121.4	0.66422	1.656e-05
Q6ZBZ2	Germin-like protein 8-14 OS=Oryza sativa subsp. japonica GN=GER5 PE=1 SV=1	83.2	81.1	80.3	124.3	121.9	122.2	0.663952	3.57438e-06
Q0DZE5	Os02g0625500 protein (Fragment) OS=Oryza sativa subsp. japonica GN=Os02g0625500 PE=4 SV=1	85.5	87.6	85.1	131.1	133.2	124.6	0.663924	8.65738e-05
A2XIC3	Uncharacterized protein OS=Oryza sativa subsp. indica GN=OsI_12184 PE=4 SV=1	94.1	77.6	88.1	126.5	136.1	129.7	0.662248	0.00138522
I1NRW1	Uncharacterized protein OS=Oryza glaberrima PE=3 SV=1	85.1	88	87.2	132.7	132.6	128.7	0.66066	9.29356e-06
B8B5I7	Uncharacterized protein OS=Oryza sativa subsp. indica GN=OsI_27183 PE=4 SV=1	90.9	90.9	88.5	129.3	138.8	141.5	0.659912	0.000253624
A2Z2G1	Uncharacterized protein OS=Oryza sativa subsp. indica GN=OsI_31797 PE=3 SV=1	79.7	78.6	79.6	121	120.7	119	0.659551	5.57174e-07
I1NK87	Uncharacterized protein OS=Oryza glaberrima PE=4 SV=1	86.8	85.2	75	126.7	126.9	122.5	0.65674	0.000408706
I1NXY4	Uncharacterized protein OS=Oryza glaberrima PE=3 SV=1	82.2	88.5	83.3	135	128.6	125.3	0.653124	0.000199323
A2Z3W4	Uncharacterized protein OS=Oryza sativa subsp. indica GN=OsI_32329 PE=4 SV=1	77.2	78.4	77.8	120.3	119.1	119.3	0.650683	1.30887e-07
I1NTQ7	Uncharacterized protein OS=Oryza glaberrima PE=4 SV=1	83.4	85	81.9	132.2	126.2	127.8	0.64811	2.27155e-05
I1P4M2	Uncharacterized protein OS=Oryza glaberrima PE=3 SV=1	77.1	79.2	77.5	120.8	119.8	120.6	0.647287	4.74779e-07
Q6K4S7	Os02g0285300 protein OS=Oryza sativa subsp. japonica GN=Os02g0285300 PE=2 SV=1	81.3	74.8	76.2	116.7	119.1	123.2	0.647075	0.000103235
Q5VPR6	Os06g0118700 protein OS=Oryza sativa subsp. japonica GN=Os06g0118700 PE=2 SV=1	86	86.6	87.4	137.1	135.4	130.5	0.645161	1.91072e-05
Q7X6F6	OSJNBb0079B02.3 protein OS=Oryza sativa subsp. japonica GN=Os04g0640700 PE=4 SV=2	84.3	79.4	80.6	124.4	125.3	130	0.643403	3.82799e-05
I1PV59	Uncharacterized protein OS=Oryza glaberrima PE=4 SV=1	81.1	85.5	77.1	132.2	120.5	130.6	0.635794	0.000449558
B8B782	Uncharacterized protein OS=Oryza sativa subsp. indica GN=OsI_26411 PE=4 SV=1	81.5	77.7	77.8	126.2	121.9	125.5	0.634368	1.53851e-05
I1PQF5	Plasma membrane ATPase OS=Oryza glaberrima PE=3 SV=1	89.2	86.8	88.7	140.5	139.9	137.9	0.632799	1.15577e-06
Q6AVZ3	Peroxidase OS=Oryza sativa subsp. japonica GN=Os05g0135500 PE=2 SV=1	77.7	79.7	67.8	111.3	117.2	128.6	0.630636	0.00217811
Q2QSI2	Os12g0428000 protein OS=Oryza sativa subsp. japonica GN=Os12g0428000 PE=2 SV=1	74.9	81.8	78.5	124.4	125.8	123.7	0.629045	2.45279e-05
A2YGN8	Uncharacterized protein OS=Oryza sativa subsp. indica GN=OsI_24349 PE=4 SV=1	83.1	74.2	78.7	127.9	120.2	127.9	0.62766	0.000211449
B8BJU1	Uncharacterized protein OS=Oryza sativa subsp. indica GN=OsI_35637 PE=4 SV=1	82.9	79	73.7	120.4	127.5	128.8	0.625431	0.000228003
B8BNQ4	Uncharacterized protein OS=Oryza sativa subsp. indica GN=OsI_37876 PE=3 SV=1	71.7	71.5	74.6	116.6	117.5	114.7	0.624427	4.65491e-06
I1QJW3	Uncharacterized protein OS=Oryza glaberrima PE=3 SV=1	71.5	74.8	80.8	124.1	119.2	120.4	0.624416	0.000124366
B8ANQ0	Uncharacterized protein OS=Oryza sativa subsp. indica GN=OsI_14352 PE=4 SV=1	82.3	80.3	84.5	131.1	136	131.2	0.620387	1.53564e-05
I1QKU4	Uncharacterized protein OS=Oryza glaberrima PE=3 SV=1	85.9	83	87	139.1	140.1	133.5	0.620063	2.52363e-05
A2ZBN6	Uncharacterized protein OS=Oryza sativa subsp. indica GN=OsI_35187 PE=4 SV=1	79.3	76.2	78.7	123.3	128.8	126.8	0.618105	1.33262e-05
B8AMC6	Uncharacterized protein OS=Oryza sativa subsp. indica GN=OsI_14118 PE=3 SV=1	78.2	83.7	73	125.9	124.9	129.9	0.617021	0.000146749
I1PJL3	Uncharacterized protein OS=Oryza glaberrima PE=3 SV=1	76.9	76.5	77.4	124.2	125.4	124.8	0.616453	4.02782e-08
A2YIV4	Uncharacterized protein OS=Oryza sativa subsp. indica GN=OsI_25157 PE=3 SV=1	79	66.6	71.1	108.2	130	113.9	0.61545	0.0037773
I1QXD7	Uncharacterized protein OS=Oryza glaberrima PE=4 SV=1	52.5	78.6	91.8	124.4	122.6	115.7	0.614557	0.0170547
A2X915	Uncharacterized protein OS=Oryza sativa subsp. indica GN=OsI_08729 PE=3 SV=1	81.5	86.6	83.8	140.7	131.7	137.7	0.61424	6.38966e-05
I1PFI3	Uncharacterized protein OS=Oryza glaberrima PE=4 SV=1	86.7	96.9	74.3	158.4	115.1	146.8	0.613609	0.0202242
A2YVL4	Uncharacterized protein OS=Oryza sativa subsp. indica GN=OsI_29372 PE=3 SV=1	83	81.5	79.3	129.6	129.6	138.6	0.612871	8.68541e-05
A2Z3H3	Uncharacterized protein OS=Oryza sativa subsp. indica GN=OsI_32177 PE=4 SV=1	73.5	81.2	83.4	139	124.2	125.7	0.61224	0.000840436
I1QAG2	Uncharacterized protein OS=Oryza glaberrima PE=3 SV=1	78.4	78.9	79.1	128.9	130.5	127.9	0.61038	3.55857e-07
P0C540	Actin-7 OS=Oryza sativa subsp. japonica GN=ACT7 PE=3 SV=1	81.1	72.5	71	120.3	125.3	125.2	0.605717	0.000163695
A2XAZ3	Alcohol dehydrogenase class-3 OS=Oryza sativa subsp. indica GN=ADHIII PE=3 SV=1	77.9	80.5	76.3	131.4	127.9	131.2	0.601024	6.35632e-06
I1R744	Uncharacterized protein OS=Oryza glaberrima PE=4 SV=1	84.4	83.9	89.8	145.5	147	138.3	0.599118	6.21108e-05
Q7XMK5	OSJNBb0039L24.13 protein OS=Oryza sativa subsp. japonica GN=Os04g0533300 PE=2 SV=1	68.5	70.7	69.6	117.3	116	116	0.597767	4.35e-07
Q6EP22	Cell division inhibitor-like OS=Oryza sativa subsp. japonica GN=P0264G11.15-1 PE=4 SV=1	72.2	67.4	74.9	120.7	121.5	116.7	0.59766	5.39062e-05
A0A0P0XNK8	Os09g0460500 protein (Fragment) OS=Oryza sativa subsp. japonica GN=Os09g0460500 PE=4 SV=1	75.7	64.4	79.2	119.2	131.1	117	0.59706	0.00139739
A2YBW4	Glycosyltransferase OS=Oryza sativa subsp. indica GN=OsI_22594 PE=3 SV=1	69.9	78.5	91.1	147.7	138	116.2	0.595919	0.00834799
A2WXR5	PHD finger protein ALFIN-LIKE 6 OS=Oryza sativa subsp. indica GN=OsI_04717 PE=3 SV=1	76.4	78.6	76	141.9	125	122.7	0.592916	0.000979563
Q6KA61	Os02g0285800 protein OS=Oryza sativa subsp. japonica GN=Os02g0285800 PE=4 SV=1	74	64.8	70.6	124.3	116.4	113.9	0.590525	0.000302531
B7EMI6	Os04g0253000 protein OS=Oryza sativa subsp. japonica GN=Os04g0253000 PE=2 SV=1	69.6	69.7	72.5	118.8	122.5	118	0.58948	8.12754e-06
A2XG88	Uncharacterized protein OS=Oryza sativa subsp. indica GN=OsI_11398 PE=4 SV=1	75.4	78.5	76.6	133.1	127.7	131.9	0.586962	8.50621e-06
B8BKA3	Uncharacterized protein OS=Oryza sativa subsp. indica GN=OsI_35959 PE=3 SV=1	72	70.7	74	123.6	125.3	123	0.582684	1.62576e-06
I1PU82	Uncharacterized protein OS=Oryza glaberrima PE=3 SV=1	77.6	77.2	75.3	131.6	131.2	132.2	0.582532	2.26786e-07
A2XVB4	Uncharacterized protein OS=Oryza sativa subsp. indica GN=OsI_16554 PE=4 SV=1	90.3	90.4	60	124.9	124.2	164.2	0.582386	0.0259024
Q0J1E1	Os09g0446800 protein OS=Oryza sativa subsp. japonica GN=Os09g0446800 PE=3 SV=1	70.6	79.1	70.6	125.8	124.4	128.8	0.581266	7.06291e-05
A2YKK8	Uncharacterized protein OS=Oryza sativa subsp. indica GN=OsI_25757 PE=4 SV=1	77.2	76	75.9	133	130	131.7	0.580441	5.56468e-07
A2WT25	Carbonic anhydrase OS=Oryza sativa subsp. indica GN=OsI_03015 PE=3 SV=1	66	66.7	67.4	116.6	116.2	115.6	0.57434	6.16457e-08
A0A0P0WA64	Os04g0419600 protein OS=Oryza sativa subsp. japonica GN=Os04g0419600 PE=3 SV=1	72.9	90.9	69.7	143.7	116.7	148.5	0.571044	0.00795721
A2X295	ADP,ATP carrier protein OS=Oryza sativa subsp. indica GN=OsI_06319 PE=3 SV=1	75.1	76.6	75.6	130.6	130.9	137.8	0.569246	1.79872e-05
B8B147	Uncharacterized protein OS=Oryza sativa subsp. indica GN=OsI_22742 PE=4 SV=1	72.3	66.3	70.4	127.1	117.2	128.5	0.560622	0.000162384
Q0DEF1	Os06g0157000 protein OS=Oryza sativa subsp. japonica GN=Os06g0157000 PE=4 SV=1	76	75.9	73	134.3	131.2	137.5	0.558065	8.75914e-06
A2Y043	Peroxidase OS=Oryza sativa subsp. indica GN=OsI_18348 PE=3 SV=1	89.4	61.9	68.8	131.4	129.2	134.2	0.557497	0.00225911
A2YFJ3	Uncharacterized protein OS=Oryza sativa subsp. indica GN=OsI_23875 PE=3 SV=1	81.5	76.4	80.8	142.2	149.5	138.9	0.554343	5.36251e-05
I1Q3M1	Glycine cleavage system P protein OS=Oryza glaberrima PE=3 SV=1	76.5	85.6	85.2	153.6	146.3	147.1	0.553244	5.9968e-05
I1R4D8	Uncharacterized protein OS=Oryza glaberrima PE=4 SV=1	63.6	71.3	76.4	138.6	136.1	129.2	0.523149	0.000161249
I1Q6E7	NADH dehydrogenase subunit 5 OS=Oryza glaberrima GN=19493630 PE=3 SV=1	73.5	77.8	78.6	152.2	146.1	146.5	0.516862	9.22455e-06
A2Z445	Uncharacterized protein OS=Oryza sativa subsp. indica GN=OsI_32416 PE=3 SV=1	68.7	73	76.1	147.2	145	143.5	0.499885	7.09519e-06
B8BIQ9	Chalcone-flavonone isomerase family protein OS=Oryza sativa subsp. indica GN=OsI_34872 PE=3 SV=1	63.4	74.2	68.7	137	135.6	142.1	0.497468	4.69258e-05
I1PMX6	Ammonium transporter OS=Oryza glaberrima PE=3 SV=1	50.1	45.7	54.1	194.6	186.9	183.5	0.26531	4.52011e-06
